# Supplementary material for: Risk Profiles of Korean Adolescents in Relations With Contextual Factors: Implications for Multi-Tiered Systems of Support
Source: Front Psychiatry. 2022 Mar 16;13:796928. doi: 10.3389/fpsyt.2022.796928 (PMC9134854; doi:10.3389/fpsyt.2022.796928)
Supplement: Supplementary file 1 [file Data_Sheet_1.ZIP]

Archive with 20 entries (20 files):
- last1.dat
- last1.inp
- last1.out
- last2.dat
- last2.inp
- last2.out
- last3.dat
- last3.inp
- last3.out
- last4.dat
- last4.gh5
- last4.inp
- last4.out
- last4_2.dat
- last4_2.gh5
- last4_2.inp
- last4_2.out
- last5.dat
- last5.inp
- last5.out
