# Supplementary material for: Risk Profiles of Korean Adolescents in Relations With Contextual Factors: Implications for Multi-Tiered Systems of Support
Source: Front Psychiatry. 2022 Mar 16;13:796928. doi: 10.3389/fpsyt.2022.796928 (PMC9134854; doi:10.3389/fpsyt.2022.796928)
Supplement: Supplementary file 1 [file Data_Sheet_1.ZIP › last1.dat]

     1.000     1.000     1.570     2.330     2.400     3.300     1.000     1.000
     3.750     3.250     2.000     2.500     4.000     4.000     1.000     1.000
     1.000     1.000     1.710     1.170     2.000     1.100     1.000     1.000
     3.000     2.000     3.140     2.170     2.600     1.400     1.000     1.000
     1.000     1.250     1.430     1.170     2.000     1.400     1.000     1.000
     1.500     1.500     2.290     1.330     1.000     1.000     1.000     1.000
     2.000     2.000     2.710     2.670     3.000     1.800     1.000     1.000
     2.250     2.000     2.000     1.170     2.600     1.300     1.000     1.000
     1.750     2.250     2.710     2.330     2.200     2.000     1.000     1.000
     1.000     1.000     1.570     1.500     1.200     1.100     1.000     1.000
     1.000     1.500     1.710     1.670     1.600     1.700     1.000     1.000
     1.250     1.000     1.710     1.670     1.400     1.400     1.000     1.000
     2.000     1.750     2.000     2.000     2.600     1.800     1.000     1.000
     1.000     1.000     1.570     1.170     1.000     1.000     1.000     1.000
     2.000     2.250     2.860     2.000     3.000     2.000     1.000     1.000
     2.000     2.000     2.000     2.330     2.400     2.000     1.000     1.000
     2.250     1.500     2.430     2.000     2.800     2.800     1.000     1.000
     2.000     2.500     2.860     2.670     2.400     2.700     1.000     1.000
     2.750     2.500     3.000     1.670     1.000     1.000     1.000     1.000
     3.000     3.500     3.140     2.000     1.600     2.300     1.000     1.000
     1.000     1.000     2.290     1.000     1.000     1.000     1.000     1.000
     2.000     1.500     2.430     1.830     2.400     2.300     1.000     1.000
     2.250     2.000     2.140     2.000     2.000     1.900     1.000     1.000
     1.250     1.500     2.000     2.500     1.000     2.900     1.000     1.000
     2.000     1.500     2.290     2.330     2.800     2.200     1.000     1.000
     1.500     2.250     1.570     1.170     3.000     1.200     1.000     1.000
     2.000     2.000     2.140     2.170     2.600     1.700     1.000     1.000
     2.000     2.000     2.290     1.670     1.200     1.400     1.000     1.000
     2.250     1.000     2.000     1.330     1.000     1.200     1.000     1.000
     1.000     1.750     1.570     1.330     1.000     1.000     1.000     1.000
     1.000     1.250     1.570     1.500     1.400     1.700     1.000     1.000
     1.000     1.500     2.860     1.830     2.600     1.000     1.000     1.000
     3.000     3.000     2.860     2.670     2.800     2.500     1.000     1.000
     1.750     2.000     1.000     1.000     1.000     1.000     1.000     1.000
     1.000     1.750     3.430     2.830     1.200     1.400     1.000     1.000
     3.500     2.750     1.710     2.500     2.800     3.300     1.000     1.000
     1.750     1.250     2.430     1.670     2.600     2.800     1.000     1.000
     3.000     3.000     2.710     2.830     1.800     2.900     1.000     1.000
     2.750     2.250     3.000     3.000     1.400     2.500     1.000     1.000
     1.000     2.000     1.710     1.670     2.600     2.100     1.000     1.000
     2.500     3.000     2.290     2.330     2.600     2.200     1.000     1.000
     2.500     2.250     2.140     1.830     1.400     2.000     1.000     1.000
     2.500     3.250     2.430     1.830     1.000     1.100     1.000     1.000
     1.750     1.000     2.000     2.000     2.400     2.100     1.000     1.000
     1.000     1.000     1.860     1.500     1.600     1.000     1.000     1.000
     3.750     3.250     2.570     3.000     3.200     2.900     1.000     1.000
     3.000     2.500     3.290     1.830     1.200     1.400     1.000     1.000
     1.250     1.500     2.290     2.000     2.800     2.000     1.000     1.000
     1.250     1.500     2.290     2.000     2.400     2.100     1.000     1.000
     2.000     2.000     2.140     2.170     2.000     2.000     1.000     1.000
     2.000     2.250     2.570     1.830     2.800     2.400     1.000     1.000
     1.750     3.250     3.000     2.670     1.000     3.100     1.000     1.000
     1.250     1.750     1.710     1.000     2.400     1.200     1.000     1.000
     2.750     2.000     2.430     2.330     1.200     2.600     1.000     1.000
     2.500     1.750     2.140     2.170     3.200     3.500     1.000     1.000
     1.000     2.000     1.000     1.000     1.200     1.100     1.000     1.000
     2.250     2.750     1.710     1.330     1.400     1.900     1.000     1.000
     3.000     3.000     3.000     2.670     3.600     3.100     1.000     1.000
     2.000     1.000     2.570     2.000     2.800     1.100     1.000     1.000
     2.000     1.250     2.140     1.830     2.000     1.100     1.000     1.000
     2.000     2.500     2.000     1.830     1.000     2.100     1.000     1.000
     2.000     2.500     2.570     2.670     2.200     1.600     1.000     1.000
     4.000     2.250     2.290     2.670     3.000     3.100     1.000     1.000
     1.000     1.250     1.710     1.000     1.000     1.100     1.000     1.000
     2.750     3.500     2.290     2.170     2.800     3.100     1.000     1.000
     2.000     2.000     2.000     1.500     1.800     1.300     1.000     1.000
     2.500     1.000     2.140     2.170     2.600     2.400     1.000     1.000
     2.750     2.250     2.570     1.500     1.600     2.300     1.000     1.000
     1.250     1.000     1.430     1.330     1.000     1.200     1.000     1.000
     1.250     1.250     2.290     2.500     2.800     2.800     1.000     1.000
     1.000     1.500     2.140     1.830     1.000     1.000     1.000     1.000
     2.250     2.250     2.710     2.330     3.000     2.100     1.000     1.000
     2.500     2.500     2.710     1.830     3.600     2.200     1.000     1.000
     3.000     3.000     2.430     2.330     4.000     2.600     1.000     1.000
     3.000     2.000     2.860     2.170     1.800     1.100     1.000     1.000
     1.000     3.250     2.290     1.000     2.200     1.800     1.000     1.000
     1.250     1.500     2.140     1.170     2.200     1.100     1.000     1.000
     3.500     2.500     3.140     3.000     3.800     3.300     1.000     1.000
     2.000     2.000     2.860     1.670     1.200     1.200     1.000     1.000
     2.500     2.250     2.570     2.670     2.800     2.500     1.000     1.000
     2.000     2.500     3.000     2.670     2.200     2.100     1.000     1.000
     2.750     1.750     2.570     2.170     1.400     2.200     1.000     1.000
     3.000     2.750     2.570     2.330     3.200     1.900     1.000     1.000
     2.250     2.750     2.710     3.000     3.400     2.300     1.000     1.000
     3.500     1.250     2.860     1.170     3.800     1.400     1.000     1.000
     2.000     2.000     2.290     2.170     3.000     2.300     1.000     1.000
     2.000     1.000     2.290     2.500     2.600     1.700     1.000     1.000
     1.000     1.000     1.000     1.330     3.000     1.400     1.000     1.000
     2.000     2.750     2.860     2.330     2.400     1.400     1.000     1.000
     2.000     2.000     2.000     2.170     2.200     1.900     1.000     1.000
     2.500     2.000     1.000     1.170     1.400     1.000     1.000     1.000
     3.000     2.500     3.570     2.170     1.200     1.200     1.000     1.000
     2.500     2.750     2.000     1.000     1.800     1.000     1.000     1.000
     1.000     2.750     3.000     1.500     1.800     1.600     1.000     1.000
     1.000     1.500     2.290     1.330     1.600     1.600     1.000     1.000
     2.750     2.000     2.140     1.830     1.000     1.000     1.000     1.000
     2.000     2.500     2.000     2.000     2.000     2.000     1.000     1.000
     1.750     2.000     2.000     2.000     2.000     2.000     1.000     1.000
     2.000     2.500     2.000     2.000     2.000     2.000     1.000     1.000
     3.000     3.250     2.290     2.500     1.600     1.500     1.000     1.000
     1.750     1.750     3.140     2.830     2.800     1.900     1.000     1.000
     2.000     1.250     1.290     1.670     1.200     1.100     1.000     1.000
     1.000     1.000     2.290     1.000     1.000     1.000     1.000     1.000
     1.250     1.500     2.000     2.000     1.200     1.400     1.000     1.000
     1.250     2.000     2.570     2.170     1.800     1.800     1.000     1.000
     1.500     1.750     2.290     2.500     2.200     1.700     1.000     1.000
     1.000     1.000     1.290     1.170     1.800     1.000     1.000     1.000
     2.000     2.000     2.860     2.830     2.400     2.000     1.000     1.000
     4.000     3.750     2.290     3.000     4.000     3.400     1.000     1.000
     1.250     1.750     2.000     1.670     2.800     2.000     1.000     1.000
     1.500     1.500     2.140     2.000     2.000     1.900     1.000     1.000
     4.000     3.500     2.710     2.000     1.200     1.300     1.000     1.000
     2.750     2.000     2.430     2.830     2.400     2.600     1.000     1.000
     2.000     2.250     3.290     1.170     1.000     1.200     1.000     1.000
     2.250     2.250     2.570     1.500     2.800     1.700     1.000     1.000
     1.000     1.000     2.290     2.000     1.200     1.000     1.000     1.000
     2.750     2.750     2.710     2.170     2.400     2.300     1.000     1.000
     2.000     2.000     2.140     2.500     2.800     2.400     1.000     1.000
     1.250     1.250     1.430     1.170     1.400     1.000     1.000     1.000
     3.000     3.000     3.000     3.000     2.400     2.000     1.000     1.000
     1.750     1.750     2.140     2.000     3.000     2.100     1.000     1.000
     4.000     2.000     2.710     3.000     2.800     2.100     1.000     1.000
     1.000     1.000     1.570     1.000     1.000     1.000     1.000     1.000
     1.000     1.000     1.000     1.000     1.600     1.000     1.000     1.000
     1.750     2.000     1.710     2.000     2.000     1.900     1.000     1.000
     1.750     2.250     2.140     2.170     2.400     1.300     1.000     1.000
     1.000     1.000     1.430     1.670     1.000     1.500     1.000     1.000
     2.000     2.000     1.290     1.000     1.800     1.000     1.000     1.000
     2.000     1.500     1.570     1.000     1.000     1.000     1.000     1.000
     2.000     2.750     2.860     2.330     2.400     1.700     1.000     1.000
     3.500     2.250     2.290     2.170     2.400     2.300     1.000     1.000
     2.500     2.500     2.570     2.670     2.600     2.300     1.000     1.000
     2.000     2.000     2.000     2.170     2.000     1.900     1.000     1.000
     2.750     3.000     3.140     2.670     2.200     2.100     1.000     1.000
     2.750     3.000     2.430     1.830     1.800     1.600     1.000     1.000
     2.750     2.250     2.430     2.170     3.000     2.200     1.000     1.000
     2.000     1.750     2.570     2.170     3.200     2.000     1.000     1.000
     1.250     1.500     2.290     1.000     3.000     1.300     1.000     1.000
     1.500     1.000     2.430     1.830     1.200     1.200     1.000     1.000
     2.000     2.000     2.710     1.330     1.600     1.200     1.000     1.000
     1.000     2.250     1.000     2.500     1.000     1.800     1.000     1.000
     2.750     2.500     2.140     2.330     2.200     2.100     1.000     1.000
     2.250     2.250     1.710     1.000     1.000     1.000     1.000     1.000
     2.500     2.500     3.000     2.500     2.200     2.800     1.000     1.000
     1.750     1.000     1.860     1.170     1.800     1.000     1.000     1.000
     2.000     1.500     2.140     2.000     2.400     2.000     1.000     1.000
     2.750     3.000     2.290     1.000     3.600     1.000     1.000     1.000
     2.750     2.000     3.000     3.000     1.800     2.700     1.000     1.000
     2.250     2.000     2.140     2.500     2.400     2.100     1.000     1.000
     1.000     1.000     1.570     1.330     1.400     1.400     1.000     1.000
     1.250     1.000     2.000     1.000     1.000     1.000     1.000     1.000
     2.000     2.000     2.290     2.000     3.000     1.800     1.000     1.000
     1.000     1.000     1.000     1.000     1.000     1.000     1.000     1.000
     1.000     2.500     2.570     2.670     1.000     1.300     1.000     1.000
     1.500     1.500     1.290     1.830     3.600     2.100     1.000     1.000
     1.250     1.250     2.000     2.330     2.800     1.900     1.000     1.000
     2.000     2.250     2.140     2.000     2.000     2.100     1.000     1.000
     1.250     1.000     1.570     1.170     1.600     1.400     1.000     1.000
     2.250     2.750     1.430     1.330     2.600     2.300     1.000     1.000
     1.250     1.000     1.140     1.170     1.400     1.000     1.000     1.000
     2.250     2.500     2.430     1.670     2.200     1.900     1.000     1.000
     2.750     2.500     2.140     1.500     1.600     2.500     1.000     1.000
     1.250     1.750     2.710     2.670     2.600     1.400     1.000     1.000
     2.000     2.000     2.000     1.500     3.000     1.700     1.000     1.000
     1.750     2.500     3.000     2.330     2.400     2.300     1.000     1.000
     1.750     2.500     2.000     2.500     2.000     2.100     1.000     1.000
     2.250     1.500     2.000     2.170     3.000     1.700     1.000     1.000
     1.250     1.000     1.570     1.170     2.800     1.400     1.000     1.000
     2.000     2.750     2.290     1.670     1.400     2.600     1.000     1.000
     2.000     2.250     2.430     2.170     1.800     1.800     1.000     1.000
     1.500     1.750     2.860     2.170     3.400     2.400     1.000     1.000
     3.750     3.000     3.290     2.830     2.800     3.000     1.000     1.000
     1.000     1.000     1.290     1.330     1.000     1.000     1.000     1.000
     1.750     1.500     1.860     1.500     2.400     2.200     1.000     1.000
     2.000     2.000     1.710     1.670     1.800     1.000     1.000     1.000
     1.000     3.000     2.570     2.000     4.000     1.900     1.000     1.000
     2.000     1.000     1.290     1.170     1.000     1.200     1.000     1.000
     1.000     1.000     1.290     1.000     1.000     1.300     1.000     1.000
     2.500     2.000     3.000     1.830     1.800     2.500     1.000     1.000
     3.000     2.000     2.570     2.670     2.600     2.400     1.000     1.000
     2.500     1.500     2.430     2.330     2.000     2.300     1.000     1.000
     1.750     2.000     2.000     1.500     1.000     1.100     1.000     1.000
     2.000     2.500     2.000     2.500     2.200     2.600     1.000     1.000
     2.500     2.500     3.290     2.670     1.000     2.100     1.000     1.000
     1.750     2.250     2.570     2.170     1.000     2.300     1.000     1.000
     2.250     2.000     2.140     2.000     2.400     1.900     1.000     1.000
     1.500     2.500     2.290     1.500     3.000     1.300     1.000     1.000
     2.250     2.250     2.570     2.170     3.000     2.500     1.000     1.000
     1.000     1.250     1.570     1.000     1.000     1.000     1.000     1.000
     1.000     1.250     1.290     1.670     3.200     2.100     1.000     1.000
     1.000     2.250     2.570     1.830     1.600     2.000     1.000     1.000
     1.000     2.000     2.430     2.000     2.200     2.000     1.000     1.000
     1.000     1.000     2.000     1.330     1.200     1.100     1.000     1.000
     2.250     2.750     3.000     3.000     2.600     3.000     1.000     1.000
     1.500     1.500     2.000     1.830     1.400     1.200     1.000     1.000
     2.000     2.000     2.290     2.000     2.000     1.600     1.000     1.000
     1.000     2.250     2.430     1.670     4.000     1.800     1.000     1.000
     2.000     2.000     2.430     2.000     1.400     1.500     1.000     1.000
     2.000     1.750     2.290     1.830     2.600     2.100     1.000     1.000
     1.250     1.000     1.430     1.330     1.400     1.200     1.000     1.000
     1.000     1.250     2.290     2.330     1.400     1.500     1.000     1.000
     1.000     1.250     1.710     1.000     1.400     1.300     1.000     1.000
     2.250     2.750     2.710     2.500     2.800     2.500     1.000     1.000
     2.000     2.000     2.710     2.500     2.200     2.000     1.000     1.000
     1.750     3.000     2.570     2.170     1.000     1.000     1.000     1.000
     1.000     1.250     1.140     1.170     1.400     1.200     1.000     1.000
     2.250     2.750     2.430     1.670     3.000     2.200     1.000     1.000
     3.250     2.500     1.570     1.000     2.800     2.900     1.000     1.000
     3.000     3.250     2.710     1.170     1.000     1.200     1.000     1.000
     2.750     2.000     3.710     1.830     1.200     1.100     1.000     1.000
     1.000     1.000     2.710     2.330     2.000     1.200     1.000     1.000
     2.500     3.000     2.860     2.500     1.600     1.500     1.000     1.000
     1.500     1.750     1.710     2.830     1.200     2.800     1.000     1.000
     2.000     2.250     3.430     2.830     2.800     2.500     1.000     1.000
     2.500     2.500     2.430     2.170     3.600     2.300     1.000     1.000
     1.000     1.000     1.710     1.500     2.600     1.400     1.000     1.000
     2.750     2.000     2.570     2.000     2.000     2.100     1.000     1.000
     3.000     2.000     3.570     4.000     1.000     2.100     1.000     1.000
     2.750     1.750     2.140     1.170     2.600     1.000     1.000     1.000
     2.000     2.000     1.000     1.830     2.400     1.600     1.000     1.000
     1.000     1.000     2.290     1.670     3.600     1.900     1.000     1.000
     1.750     1.000     1.710     1.500     2.800     3.200     1.000     1.000
     2.500     3.250     2.710     2.830     2.400     2.200     1.000     1.000
     2.000     2.250     2.290     2.000     2.000     2.000     1.000     1.000
     2.000     2.000     2.000     2.000     2.000     2.000     1.000     1.000
     2.250     2.250     2.290     2.670     2.800     2.200     1.000     1.000
     2.000     1.750     2.000     1.330     2.600     1.800     1.000     1.000
     1.500     1.500     2.000     1.500     1.000     1.000     1.000     1.000
     3.000     3.000     2.000     2.000     2.000     2.000     1.000     1.000
     2.250     2.500     2.290     2.170     3.000     2.000     1.000     1.000
     1.000     1.500     1.860     2.170     1.200     1.900     1.000     1.000
     2.500     1.500     2.430     1.500     1.400     1.400     1.000     1.000
     3.000     1.750     3.000     2.000     1.000     1.400     1.000     1.000
     1.000     2.000     2.140     2.500     4.000     3.300     1.000     1.000
     3.250     2.500     2.570     1.670     3.600     2.400     1.000     1.000
     1.250     1.500     2.140     3.170     1.000     2.300     1.000     1.000
     2.250     2.500     2.570     2.500     2.600     2.200     1.000     1.000
     2.000     1.000     2.000     1.330     2.200     1.400     1.000     1.000
     2.000     1.750     2.570     2.500     2.800     1.900     1.000     1.000
     2.250     1.250     2.140     1.330     2.600     2.200     1.000     1.000
     1.000     1.250     1.860     2.670     2.000     2.700     1.000     1.000
     1.000     1.000     2.000     2.170     1.800     2.000     1.000     1.000
     2.250     2.000     1.710     2.000     2.800     1.800     1.000     1.000
     3.000     2.750     2.430     2.000     2.200     2.100     1.000     1.000
     1.500     3.000     1.860     2.670     3.000     2.100     1.000     1.000
     1.250     1.750     2.290     2.670     2.800     2.200     1.000     1.000
     2.250     2.500     2.000     2.330     2.800     2.100     1.000     1.000
     1.000     1.250     2.000     1.330     1.000     1.300     1.000     1.000
     3.500     2.500     2.570     1.670     3.200     2.700     1.000     1.000
     3.000     3.000     2.430     2.830     2.400     2.000     1.000     1.000
     3.750     3.000     3.000     2.330     2.400     2.900     1.000     1.000
     2.750     2.250     2.140     2.330     2.800     2.100     1.000     1.000
     2.000     2.250     2.860     3.000     2.200     2.700     1.000     1.000
     2.000     2.250     2.430     2.330     1.000     2.100     1.000     1.000
     2.000     2.000     2.000     1.670     2.200     2.000     1.000     1.000
     1.000     2.000     2.140     1.670     1.600     1.500     1.000     1.000
     3.000     2.000     1.430     1.500     2.200     1.200     1.000     1.000
     2.000     2.500     2.140     2.330     3.000     2.000     1.000     1.000
     1.250     3.000     2.570     1.830     1.000     1.200     1.000     1.000
     2.000     2.000     2.430     2.000     3.000     2.900     1.000     1.000
     1.000     2.000     2.570     1.670     1.000     1.000     1.000     1.000
     2.250     2.250     2.430     2.170     2.000     2.100     1.000     1.000
     4.000     4.000     4.000     4.000     3.400     4.000     1.000     1.000
     2.000     2.500     2.570     2.000     2.200     2.100     1.000     1.000
     2.000     2.000     2.430     2.830     2.000     2.300     1.000     1.000
     2.000     1.500     1.710     1.170     1.800     1.700     1.000     1.000
     1.000     1.750     1.860     2.000     2.400     1.000     1.000     1.000
     1.500     2.000     2.290     2.000     3.200     2.300     1.000     1.000
     1.000     1.000     1.430     2.000     2.400     2.100     1.000     1.000
     2.250     2.750     2.140     2.170     1.600     2.300     1.000     1.000
     2.000     2.000     2.290     2.000     3.200     1.500     1.000     1.000
     2.000     2.000     2.000     1.830     1.000     1.000     1.000     1.000
     2.250     2.500     3.290     1.500     2.800     1.300     1.000     1.000
     2.000     2.500     2.000     1.000     1.600     1.300     1.000     1.000
     2.250     2.750     2.290     1.670     2.800     1.800     1.000     1.000
     2.000     2.000     2.430     2.000     2.600     2.300     1.000     1.000
     2.000     2.000     2.140     2.670     2.400     2.500     1.000     1.000
     2.750     2.000     2.430     1.500     2.800     1.400     1.000     1.000
     2.000     2.000     2.140     2.170     2.800     2.200     1.000     1.000
     3.000     3.000     3.000     3.000     3.400     3.000     1.000     1.000
     1.750     1.500     1.570     1.500     2.000     1.800     1.000     1.000
     1.000     1.000     2.000     2.000     2.000     1.900     1.000     1.000
     2.250     2.250     2.000     2.170     2.200     2.200     1.000     1.000
     1.750     1.750     1.710     1.000     3.000     1.900     1.000     1.000
     1.000     1.000     1.000     1.000     1.000     1.000     1.000     1.000
     2.000     2.000     2.000     2.170     2.000     1.900     1.000     1.000
     1.000     1.250     1.710     1.500     1.200     1.200     1.000     1.000
     2.250     1.250     2.290     2.000     1.600     2.400     1.000     1.000
     1.000     1.000     1.140     1.170     1.600     1.100     1.000     1.000
     1.500     1.250     1.710     1.330     2.800     1.700     1.000     1.000
     1.250     1.500     1.290     1.000     1.400     1.300     1.000     1.000
     1.500     2.000     1.860     1.830     2.200     1.000     1.000     1.000
     1.750     2.000     2.290     2.170     2.000     1.100     1.000     1.000
     1.000     1.000     1.140     1.000     1.000     1.000     1.000     1.000
     1.000     1.000     1.000     1.000     2.800     1.200     1.000     1.000
     2.000     1.750     2.570     1.830     1.800     1.400     1.000     1.000
     1.500     2.000     2.140     1.000     1.400     1.200     1.000     1.000
     2.000     2.250     2.430     2.330     2.800     2.000     1.000     1.000
     2.250     2.000     2.140     2.000     2.600     1.300     1.000     1.000
     2.000     2.250     2.000     2.000     1.600     1.300     1.000     1.000
     1.000     2.000     2.140     1.170     1.800     1.100     1.000     1.000
     1.000     1.750     1.570     2.170     3.000     1.700     1.000     1.000
     2.000     1.500     1.860     1.500     1.000     1.300     1.000     1.000
     2.250     2.000     2.000     1.500     1.800     1.700     1.000     1.000
     2.250     2.500     2.710     1.830     1.600     2.000     1.000     1.000
     1.000     1.000     2.710     1.170     1.000     1.700     1.000     1.000
     3.250     3.750     2.290     3.000     3.600     2.500     1.000     1.000
     3.000     2.750     3.000     2.000     1.600     2.100     1.000     1.000
     1.750     2.500     2.140     1.670     2.200     1.200     1.000     1.000
     3.000     2.000     2.140     1.830     1.000     1.100     1.000     1.000
     1.000     1.000     1.000     1.000     1.000     1.000     1.000     1.000
     1.000     1.250     2.290     2.500     1.000     1.900     1.000     1.000
     1.000     1.750     1.860     1.330     2.000     1.200     1.000     1.000
     1.500     1.500     1.290     1.000     3.200     1.000     1.000     1.000
     2.000     1.500     2.710     1.830     1.400     1.000     1.000     1.000
     3.000     2.500     2.430     2.330     2.200     2.100     1.000     1.000
     2.000     2.000     2.000     2.000     2.000     2.100     1.000     1.000
     2.000     1.000     1.860     1.000     1.800     1.000     1.000     1.000
     3.750     2.750     2.710     3.000     2.800     2.500     1.000     1.000
     2.250     1.500     2.570     1.670     2.800     1.600     1.000     1.000
     3.000     2.750     2.570     2.000     2.200     2.000     1.000     1.000
     3.000     2.000     4.000     2.170     1.000     1.200     1.000     1.000
     1.500     1.250     2.140     1.670     1.800     1.200     1.000     1.000
     2.500     2.500     2.290     2.670     1.800     2.700     1.000     1.000
     2.500     2.000     1.710     1.670     3.400     1.700     1.000     1.000
     1.500     1.250     1.860     1.170     1.200     1.000     1.000     1.000
     1.000     2.000     1.860     1.830     2.200     1.200     1.000     1.000
     2.250     1.750     2.140     2.330     2.600     2.500     1.000     1.000
     1.250     2.250     2.860     2.500     2.800     2.100     1.000     1.000
     2.000     2.000     2.290     2.500     2.400     2.700     1.000     1.000
     2.000     2.000     2.140     2.170     2.000     2.000     1.000     1.000
     1.000     1.000     1.430     1.000     1.400     1.000     1.000     1.000
     3.250     3.250     3.140     1.330     3.200     3.300     1.000     1.000
     2.000     2.750     2.570     1.670     3.000     3.100     1.000     1.000
     1.000     1.000     2.000     1.670     1.200     1.500     1.000     1.000
     2.750     2.000     2.570     2.330     2.600     2.200     1.000     1.000
     2.000     1.500     2.430     1.500     2.800     1.800     1.000     1.000
     1.750     2.250     2.570     2.500     2.600     2.600     1.000     1.000
     1.750     1.250     2.860     1.330     1.800     1.200     1.000     1.000
     1.000     1.000     1.710     3.330     3.400     2.500     1.000     1.000
     2.250     2.500     2.570     2.170     2.600     2.000     1.000     1.000
     1.250     1.500     1.860     2.500     2.200     3.500     1.000     1.000
     1.750     1.000     2.140     2.000     1.000     1.100     1.000     1.000
     1.000     2.000     1.430     1.500     2.200     1.200     1.000     1.000
     2.500     2.250     2.000     1.830     2.600     2.100     1.000     1.000
     3.000     3.250     2.570     3.500     3.400     3.500     1.000     1.000
     1.250     1.250     1.710     1.670     3.200     1.200     1.000     1.000
     1.000     1.000     2.000     2.000     1.000     1.200     1.000     1.000
     1.250     1.250     1.860     1.000     2.200     1.500     1.000     1.000
     3.750     3.750     2.860     2.170     2.400     2.500     1.000     1.000
     1.250     1.250     2.000     1.000     2.800     2.100     1.000     1.000
     1.000     1.250     2.140     2.170     2.200     2.300     1.000     1.000
     1.500     1.250     2.290     1.170     1.200     1.100     1.000     1.000
     1.000     1.000     2.000     2.330     2.800     2.100     1.000     1.000
     2.250     2.500     3.290     1.670     2.000     1.200     1.000     1.000
     1.000     1.000     1.430     1.330     1.000     1.300     1.000     1.000
     3.250     3.000     2.290     1.670     3.200     2.300     1.000     1.000
     3.750     2.000     2.710     2.670     2.000     2.500     1.000     1.000
     1.750     2.250     2.430     1.330     1.800     1.100     1.000     1.000
     2.500     2.250     1.710     1.330     2.400     2.000     1.000     1.000
     1.750     1.500     2.000     1.330     3.600     2.300     1.000     1.000
     2.250     2.250     2.140     2.330     3.400     2.300     1.000     1.000
     2.000     1.750     1.860     1.670     2.400     1.400     1.000     1.000
     2.000     1.250     3.290     2.830     2.400     2.300     1.000     1.000
     2.250     2.000     3.290     2.830     2.400     2.300     1.000     1.000
     2.500     2.750     3.710     3.000     2.800     2.400     1.000     1.000
     2.500     2.750     2.430     2.500     2.400     3.100     1.000     1.000
     2.000     2.000     2.710     2.330     2.600     2.100     1.000     1.000
     2.000     2.000     2.000     1.500     2.400     1.800     1.000     1.000
     3.000     2.750     2.290     1.670     4.000     2.700     1.000     1.000
     3.000     2.250     2.430     2.000     3.000     2.900     1.000     1.000
     3.000     2.500     2.290     2.000     2.400     3.000     1.000     1.000
     2.500     2.500     3.290     1.830     3.000     1.600     1.000     1.000
     1.000     1.000     2.140     2.000     1.600     1.300     1.000     1.000
     2.750     3.000     2.290     1.000     1.600     1.500     1.000     1.000
     3.000     1.500     1.860     1.500     2.200     2.300     1.000     1.000
     2.750     2.000     2.140     1.670     3.000     2.800     1.000     1.000
     1.000     1.000     1.140     1.330     1.000     1.100     1.000     1.000
     1.750     1.500     3.140     3.000     2.800     2.500     1.000     1.000
     2.750     2.000     2.570     2.170     3.000     2.900     1.000     1.000
     2.750     1.750     2.860     3.000     4.000     2.500     1.000     1.000
     2.750     2.250     2.140     2.670     3.400     2.800     1.000     1.000
     2.250     2.000     2.430     2.670     2.200     2.500     1.000     1.000
     2.000     2.000     2.000     2.000     2.000     2.000     1.000     1.000
     1.000     1.000     1.430     1.830     1.600     1.900     1.000     1.000
     2.000     1.500     2.290     2.500     2.200     2.300     1.000     1.000
     2.000     2.000     2.570     1.500     1.000     1.700     1.000     1.000
     1.000     1.500     1.430     1.000     1.000     1.000     1.000     1.000
     2.500     1.750     2.860     2.830     2.800     2.600     1.000     1.000
     3.000     2.250     2.000     2.000     2.600     2.100     1.000     1.000
     2.000     2.000     2.000     2.000     2.000     1.800     1.000     1.000
     3.000     3.000     3.000     2.830     2.200     2.400     1.000     1.000
     1.250     1.500     1.710     2.500     2.800     2.100     1.000     1.000
     1.000     1.000     2.000     2.170     2.200     1.400     1.000     1.000
     1.750     1.500     2.570     2.670     3.400     1.900     1.000     1.000
     2.000     1.750     1.860     2.000     2.000     1.200     1.000     1.000
     2.000     2.000     2.430     2.000     2.000     2.000     1.000     1.000
     1.500     1.000     2.430     1.330     1.200     1.000     1.000     1.000
     3.000     2.500     2.000     2.000     2.000     2.400     1.000     1.000
     2.000     2.000     2.430     2.830     2.000     2.100     1.000     1.000
     2.500     2.000     2.290     2.000     3.200     2.800     1.000     1.000
     1.000     1.000     1.290     2.000     2.000     1.900     1.000     1.000
     1.250     1.500     1.860     2.330     2.800     2.300     1.000     1.000
     2.000     2.250     3.000     1.500     2.400     1.000     1.000     1.000
     2.500     2.750     2.290     2.330     2.200     2.000     1.000     1.000
     2.000     2.000     2.290     2.670     2.000     2.500     1.000     1.000
     1.000     1.000     2.710     1.830     2.200     1.400     1.000     1.000
     1.500     1.750     1.710     2.000     2.000     2.800     1.000     1.000
     2.000     1.250     2.710     1.000     1.000     1.000     1.000     1.000
     2.000     2.000     2.570     2.000     2.000     2.000     1.000     1.000
     2.250     1.750     2.570     2.500     2.800     2.100     1.000     1.000
     2.000     2.000     1.000     1.000     1.000     1.000     1.000     1.000
     1.000     1.250     1.710     2.500     1.000     2.000     1.000     1.000
     1.000     1.750     1.710     1.500     1.400     1.000     1.000     1.000
     1.750     1.750     2.000     2.670     2.600     2.100     1.000     1.000
     2.250     2.250     2.710     2.670     2.600     1.700     1.000     1.000
     1.250     2.250     2.290     2.000     2.200     2.100     1.000     1.000
     2.000     2.000     2.140     2.000     2.000     1.900     1.000     1.000
     2.000     1.500     1.860     1.330     2.800     1.400     1.000     1.000
     2.000     2.000     2.140     1.000     1.800     1.500     1.000     1.000
     1.000     1.000     1.710     1.830     1.000     1.000     1.000     1.000
     1.000     1.000     1.710     1.000     1.400     1.000     1.000     1.000
     2.250     1.250     1.860     1.500     2.200     2.300     1.000     1.000
     3.000     2.000     2.860     2.670     2.000     1.500     1.000     1.000
     4.000     3.000     3.000     2.330     3.600     2.700     1.000     1.000
     1.750     2.250     2.430     2.500     2.600     2.600     1.000     1.000
     2.000     2.500     2.710     2.500     2.600     2.300     1.000     1.000
     2.500     2.500     2.710     2.000     2.800     2.000     1.000     1.000
     2.000     2.750     2.710     2.330     1.000     1.300     1.000     1.000
     2.000     2.500     2.000     1.000     3.600     2.200     1.000     1.000
     2.500     2.750     2.140     2.000     3.000     1.400     1.000     1.000
     2.750     2.000     2.430     2.670     1.400     1.000     1.000     1.000
     3.250     2.250     2.430     1.500     2.600     1.800     1.000     1.000
     2.250     2.000     2.430     2.330     1.400     1.500     1.000     1.000
     1.750     1.750     1.710     1.330     1.400     1.600     1.000     1.000
     1.750     1.500     1.290     1.170     2.600     1.500     1.000     1.000
     1.750     1.750     1.430     1.000     1.800     1.300     1.000     1.000
     2.000     2.000     1.710     1.500     2.400     1.400     1.000     1.000
     1.750     1.750     1.860     1.670     2.000     1.400     1.000     1.000
     1.750     1.750     1.570     1.330     2.400     1.800     1.000     1.000
     2.250     2.250     1.710     1.500     2.000     1.100     1.000     1.000
     2.000     2.000     1.570     2.000     1.800     1.900     1.000     1.000
     1.750     1.750     1.290     1.330     2.200     1.300     1.000     1.000
     2.000     1.750     1.860     1.500     1.800     1.600     1.000     1.000
     1.750     1.250     1.570     1.670     2.000     1.700     1.000     1.000
     1.750     1.750     1.570     1.500     1.600     1.500     1.000     1.000
     2.500     2.000     1.430     1.330     1.400     1.500     1.000     1.000
     1.750     1.750     1.710     1.670     1.600     1.900     1.000     1.000
     2.000     2.000     1.570     1.670     2.000     1.500     1.000     1.000
     2.000     1.500     1.570     1.830     2.200     1.800     1.000     1.000
     2.000     1.750     1.570     1.670     2.000     1.700     1.000     1.000
     2.000     1.500     1.860     1.500     2.000     1.700     1.000     1.000
     3.000     3.250     3.290     2.170     3.000     2.700     1.000     1.000
     1.750     1.500     1.860     1.670     1.800     1.700     1.000     1.000
     2.750     2.500     2.430     2.000     2.000     1.600     1.000     1.000
     1.750     1.750     2.140     1.500     1.800     1.800     1.000     1.000
     1.500     2.500     2.710     2.500     3.000     3.200     1.000     1.000
     1.750     2.000     2.570     1.330     2.200     1.800     1.000     1.000
     2.000     2.250     2.710     1.830     2.000     2.100     1.000     1.000
     2.000     2.250     2.570     2.000     3.000     1.900     1.000     1.000
     1.500     1.750     1.710     1.330     1.800     1.700     1.000     1.000
     1.750     1.750     1.860     1.330     2.000     1.600     1.000     1.000
     1.500     1.750     2.290     2.330     1.800     1.800     1.000     1.000
     2.500     2.250     2.290     1.830     3.000     1.800     1.000     1.000
     2.250     2.500     1.860     1.000     1.800     1.900     1.000     1.000
     2.250     2.250     2.570     2.000     2.600     1.900     1.000     1.000
     2.000     2.250     2.000     2.000     2.000     1.800     1.000     1.000
     2.000     2.500     2.860     1.830     2.200     1.800     1.000     1.000
     2.000     2.000     1.140     1.170     2.200     1.800     1.000     1.000
     2.750     2.250     2.430     1.830     1.800     1.200     1.000     1.000
     1.250     2.750     2.570     2.330     1.000     1.100     1.000     1.000
     3.000     2.750     2.570     2.000     2.200     2.100     1.000     1.000
     3.000     3.000     2.570     1.330     1.000     1.000     1.000     1.000
     1.500     2.000     2.290     2.000     2.200     1.600     1.000     1.000
     2.000     2.250     2.000     2.000     2.200     1.700     1.000     1.000
     1.250     1.000     3.000     1.500     1.800     1.000     1.000     1.000
     4.000     2.000     2.570     2.000     2.000     2.000     1.000     1.000
     2.000     2.000     2.000     2.000     1.800     2.100     1.000     1.000
     2.750     2.250     2.860     2.330     2.000     2.300     1.000     1.000
     1.000     2.000     3.000     1.500     1.800     2.000     1.000     1.000
     1.000     1.000     2.000     1.170     1.800     1.100     1.000     1.000
     2.000     2.250     2.860     2.670     2.600     2.000     1.000     1.000
     2.000     2.000     2.140     1.000     2.800     1.600     1.000     1.000
     2.000     1.500     2.140     1.170     1.000     1.000     1.000     1.000
     3.000     2.500     2.000     2.000     2.200     1.800     1.000     1.000
     2.000     2.000     2.430     2.170     1.600     1.900     1.000     1.000
     1.000     1.000     2.000     2.170     1.000     1.600     1.000     1.000
     2.000     2.000     2.140     1.000     1.200     1.500     1.000     1.000
     2.500     1.000     1.000     1.330     1.400     1.300     1.000     1.000
     1.000     1.000     1.140     1.170     1.200     1.300     1.000     1.000
     1.000     1.250     1.430     1.500     2.600     1.600     1.000     1.000
     1.250     1.000     2.140     2.670     1.000     1.700     1.000     1.000
     1.000     2.000     1.000     1.000     1.000     1.000     1.000     1.000
     1.000     2.000     2.290     2.170     2.800     1.400     1.000     1.000
     1.250     2.250     2.710     1.170     2.200     1.800     1.000     1.000
     2.250     2.750     2.860     2.000     2.200     2.100     1.000     1.000
     2.250     2.000     2.140     2.000     2.400     2.100     1.000     1.000
     2.000     2.000     1.140     1.670     1.000     1.000     1.000     1.000
     1.000     1.250     1.430     1.000     1.000     1.100     1.000     1.000
     1.000     1.250     1.290     1.830     2.600     1.200     1.000     1.000
     1.500     1.250     1.570     1.670     2.600     1.000     1.000     1.000
     1.000     1.250     1.430     2.000     1.000     1.100     1.000     1.000
     2.000     2.000     2.140     2.000     1.800     1.000     1.000     1.000
     3.000     2.500     2.570     2.830     2.400     2.200     1.000     1.000
     1.000     1.250     2.140     2.500     3.600     2.000     1.000     1.000
     2.000     3.000     2.290     1.830     1.600     2.200     1.000     1.000
     2.500     2.500     2.000     2.170     1.800     1.700     1.000     1.000
     2.500     2.000     2.290     2.170     1.600     1.700     1.000     1.000
     1.750     1.750     1.710     1.830     2.400     1.800     1.000     1.000
     2.500     1.000     2.290     1.830     2.800     1.100     1.000     1.000
     3.500     2.500     2.290     1.670     1.800     1.800     1.000     1.000
     2.250     3.250     1.710     1.830     2.000     1.800     1.000     1.000
     3.250     3.000     2.000     1.830     2.600     1.700     1.000     1.000
     2.250     2.500     2.000     1.830     1.800     1.700     1.000     1.000
     2.250     2.500     1.710     1.330     2.200     1.700     1.000     1.000
     2.750     2.500     2.140     1.670     1.600     1.800     1.000     1.000
     2.500     2.000     1.860     1.670     1.600     1.700     1.000     1.000
     2.250     2.000     2.000     1.670     1.800     1.600     1.000     1.000
     2.000     2.000     2.000     1.830     1.600     1.700     1.000     1.000
     2.250     2.750     1.710     1.830     2.000     1.800     1.000     1.000
     2.000     1.250     1.140     1.000     2.200     1.000     1.000     1.000
     1.000     1.000     1.290     1.000     2.600     1.000     1.000     1.000
     2.750     2.000     1.860     1.500     1.400     1.700     1.000     1.000
     1.750     1.750     1.710     1.670     1.800     1.600     1.000     1.000
     3.000     2.750     2.710     2.000     3.000     1.800     1.000     1.000
     2.500     2.250     2.290     1.830     2.200     1.700     1.000     1.000
     1.750     1.500     2.570     1.830     2.800     1.500     1.000     1.000
     1.750     1.750     1.710     1.330     1.800     1.600     1.000     1.000
     3.250     1.500     2.290     1.830     1.800     1.300     1.000     1.000
     1.500     1.750     1.710     1.330     1.600     1.300     1.000     1.000
     2.500     2.000     2.000     1.670     2.000     1.600     1.000     1.000
     2.000     2.250     2.710     2.330     2.000     2.000     1.000     1.000
     1.500     1.250     2.000     1.170     2.600     1.100     1.000     1.000
     2.250     2.250     2.430     1.170     2.400     1.300     1.000     1.000
     1.000     1.000     1.570     1.000     1.000     1.000     1.000     1.000
     1.250     1.500     1.140     1.830     1.800     1.200     1.000     1.000
     1.750     1.500     2.430     2.000     1.800     1.700     1.000     1.000
     1.000     1.500     2.140     1.670     1.800     1.100     1.000     1.000
     1.000     1.250     1.000     1.330     1.000     1.000     1.000     1.000
     2.000     2.000     2.430     2.000     2.000     1.900     1.000     1.000
     2.000     2.000     2.140     2.000     2.000     2.000     1.000     1.000
     2.000     2.000     2.000     2.000     2.000     1.800     1.000     1.000
     4.000     3.250     1.860     2.170     1.400     1.000     1.000     1.000
     1.500     1.000     2.290     2.170     2.400     2.200     1.000     1.000
     1.750     1.500     2.140     1.000     2.800     1.000     1.000     1.000
     2.500     2.000     2.140     2.000     2.000     1.700     1.000     1.000
     3.000     3.750     2.140     2.000     1.400     1.900     1.000     1.000
     2.000     2.250     2.860     2.170     1.200     1.200     1.000     1.000
     1.500     2.000     2.140     1.500     2.400     1.500     1.000     1.000
     1.000     1.000     1.000     1.000     1.400     1.400     1.000     1.000
     1.000     2.000     1.570     1.500     2.000     1.000     1.000     1.000
     2.000     1.250     1.140     1.000     1.400     1.000     1.000     1.000
     1.000     1.250     1.430     1.000     1.000     1.300     1.000     1.000
     1.000     1.250     1.430     1.000     2.200     1.100     1.000     1.000
     2.250     2.250     1.860     2.170     2.200     1.900     1.000     1.000
     1.000     1.000     1.140     1.170     1.000     1.200     1.000     1.000
     1.000     1.000     2.000     1.330     3.200     1.500     1.000     1.000
     2.250     2.000     1.710     3.000     2.800     2.500     1.000     1.000
     2.000     2.000     2.000     2.000     2.000     2.000     1.000     1.000
     1.750     3.250     2.710     2.330     2.800     1.800     1.000     1.000
     2.000     1.000     1.710     1.000     1.400     1.000     1.000     1.000
     1.750     1.750     1.570     1.670     1.400     1.100     1.000     1.000
     2.000     2.000     2.000     1.670     1.800     1.400     1.000     1.000
     2.250     1.750     2.000     1.500     1.600     1.500     1.000     1.000
     1.250     1.250     1.430     1.330     1.400     1.200     1.000     1.000
     1.500     1.750     1.860     1.500     1.200     1.300     1.000     1.000
     1.250     1.000     1.140     1.000     1.400     1.000     1.000     1.000
     1.000     1.000     1.290     1.000     1.000     1.100     1.000     1.000
     1.750     1.750     1.860     1.330     1.200     1.200     1.000     1.000
     1.750     1.250     1.140     1.000     1.400     1.000     1.000     1.000
     1.250     1.000     1.140     1.000     1.200     1.100     1.000     1.000
     2.000     2.250     2.140     1.830     1.600     1.200     1.000     1.000
     1.750     2.000     1.290     1.000     1.400     1.000     1.000     1.000
     2.000     2.000     1.290     2.000     1.800     1.700     1.000     1.000
     2.000     2.000     1.860     1.500     1.200     1.200     1.000     1.000
     2.250     2.000     2.140     1.500     1.400     1.300     1.000     1.000
     2.250     2.250     2.000     1.500     1.400     1.300     1.000     1.000
     1.000     1.250     1.290     1.830     1.400     1.000     1.000     1.000
     1.000     1.250     1.430     1.000     1.600     1.000     1.000     1.000
     3.250     1.750     1.710     1.000     1.400     1.000     1.000     1.000
     1.000     1.000     1.710     1.500     1.000     1.000     1.000     1.000
     1.750     2.000     2.430     3.000     2.600     2.700     1.000     1.000
     3.000     2.250     1.860     1.830     1.800     1.600     1.000     1.000
     1.000     1.250     2.000     1.670     1.800     1.100     1.000     1.000
     3.000     2.750     2.860     2.830     2.400     2.300     1.000     1.000
     2.000     1.500     2.140     2.170     2.400     1.200     1.000     1.000
     1.000     1.750     1.000     1.500     1.000     1.000     1.000     1.000
     2.750     2.000     3.000     3.000     2.000     2.500     1.000     1.000
     2.000     2.000     1.710     1.830     2.600     1.900     1.000     1.000
     1.000     1.000     1.860     1.170     1.000     1.000     1.000     1.000
     1.250     2.000     2.430     2.000     2.800     2.000     1.000     1.000
     2.000     2.000     2.000     2.000     2.000     1.700     1.000     1.000
     1.000     1.000     1.430     1.000     1.000     1.000     1.000     1.000
     2.500     2.000     2.140     2.330     2.800     1.900     1.000     1.000
     2.000     2.000     2.140     1.830     2.000     2.000     1.000     1.000
     2.000     1.500     2.430     2.000     2.000     1.100     1.000     1.000
     1.000     1.000     1.000     1.000     2.600     1.500     1.000     1.000
     1.750     1.000     2.140     1.000     1.000     1.000     1.000     1.000
     1.000     1.000     1.000     1.330     1.200     1.100     1.000     1.000
     2.000     2.000     3.000     2.670     4.000     2.700     1.000     1.000
     1.500     1.750     2.140     1.170     1.200     1.500     1.000     1.000
     1.000     1.000     1.000     1.000     1.000     1.000     1.000     1.000
     1.000     1.500     1.710     1.500     1.000     1.400     1.000     1.000
     1.250     1.750     2.290     2.170     3.200     2.700     1.000     1.000
     2.250     2.250     2.000     2.000     2.600     1.500     1.000     1.000
     2.000     1.000     1.710     1.500     1.400     1.600     1.000     1.000
     3.250     3.250     2.570     1.670     2.200     2.000     1.000     1.000
     2.000     1.750     2.000     1.830     2.400     1.000     1.000     1.000
     1.000     1.000     1.000     1.000     1.000     1.000     1.000     1.000
     2.000     2.500     2.710     1.830     2.400     2.500     1.000     1.000
     2.250     1.750     1.570     1.830     2.200     2.200     1.000     1.000
     3.000     2.500     2.290     2.830     2.000     3.000     1.000     1.000
     1.750     2.000     2.570     2.170     2.600     2.200     1.000     1.000
     2.000     1.750     2.570     2.670     2.400     2.600     1.000     1.000
     3.000     2.000     1.000     1.500     2.200     2.000     1.000     1.000
     1.250     1.250     1.430     1.170     1.200     1.400     1.000     1.000
     3.000     3.000     2.290     2.500     2.400     2.200     1.000     1.000
     1.000     1.000     1.000     1.330     2.000     1.100     1.000     1.000
     1.000     1.000     1.290     1.000     1.000     1.100     1.000     1.000
     1.000     1.500     1.140     1.000     1.000     1.000     1.000     1.000
     1.000     1.000     2.290     1.000     1.200     1.500     1.000     1.000
     2.000     2.000     1.860     2.000     2.200     1.400     1.000     1.000
     1.000     2.000     2.290     2.000     2.600     2.000     1.000     1.000
     1.000     1.500     1.710     1.330     1.000     1.200     1.000     1.000
     3.000     3.500     3.000     1.670     2.600     2.100     1.000     1.000
     2.000     1.000     1.430     1.000     2.400     1.100     1.000     1.000
     2.000     1.750     3.000     2.330     2.000     1.400     1.000     1.000
     2.500     1.500     2.290     1.170     3.400     1.700     1.000     1.000
     2.000     2.500     2.710     2.170     2.400     2.000     1.000     1.000
     1.000     1.000     1.000     1.000     1.000     1.100     1.000     1.000
     3.000     2.750     2.710     2.830     2.200     2.600     1.000     1.000
     3.250     2.000     2.570     2.000     2.400     1.300     1.000     1.000
     1.000     1.000     2.140     1.670     1.000     2.500     1.000     1.000
     2.000     2.000     2.140     2.170     2.200     2.000     1.000     1.000
     2.000     2.750     3.000     1.830     2.000     2.200     1.000     1.000
     2.000     2.000     2.710     2.170     1.000     1.600     1.000     1.000
     1.000     1.000     1.140     1.000     1.000     1.000     1.000     1.000
     3.250     2.500     2.000     1.000     3.200     1.400     1.000     1.000
     2.000     2.500     2.290     2.000     2.000     2.000     1.000     1.000
     1.500     1.750     1.430     1.330     2.600     1.600     1.000     1.000
     2.500     2.750     2.710     2.500     2.000     2.100     1.000     1.000
     2.000     1.500     1.570     1.670     2.600     1.400     1.000     1.000
     2.500     3.250     3.000     2.670     2.600     1.200     1.000     1.000
     1.000     1.000     1.000     1.000     1.000     1.000     1.000     1.000
     1.000     1.000     1.000     1.000     1.000     1.000     1.000     1.000
     2.000     2.000     2.290     2.500     1.000     1.400     1.000     1.000
     2.000     2.000     2.710     2.670     2.200     2.100     1.000     1.000
     2.000     2.000     3.000     2.830     1.000     1.000     1.000     1.000
     2.000     2.000     2.140     2.000     2.000     2.000     1.000     1.000
     1.000     1.500     1.140     1.000     2.200     1.000     1.000     1.000
     1.000     1.000     1.140     1.170     1.000     1.000     1.000     1.000
     1.000     1.000     1.000     2.170     2.800     1.100     1.000     1.000
     3.000     2.500     2.570     2.500     3.000     2.200     1.000     1.000
     1.000     1.000     1.000     1.000     1.200     1.000     1.000     1.000
     2.500     2.750     2.290     2.830     2.400     2.700     1.000     1.000
     1.000     1.000     2.140     2.000     2.000     2.100     1.000     1.000
     2.250     2.750     2.570     2.170     2.400     2.600     1.000     1.000
     2.000     2.000     2.860     2.000     2.000     2.100     1.000     1.000
     1.000     1.000     1.290     1.000     1.000     1.000     1.000     1.000
     3.250     1.000     1.570     1.330     1.800     1.700     1.000     1.000
     3.000     2.250     3.860     3.170     4.000     3.100     1.000     1.000
     1.000     1.250     1.860     1.000     1.200     1.000     1.000     1.000
     1.500     2.000     2.140     1.170     1.000     1.000     1.000     1.000
     1.500     2.000     1.140     1.170     1.200     1.000     1.000     1.000
     1.500     1.000     2.000     1.000     2.000     1.200     1.000     1.000
     2.000     2.250     2.000     1.670     1.600     1.000     1.000     1.000
     2.000     2.250     2.140     1.170     2.000     1.400     1.000     1.000
     1.000     1.000     1.430     1.000     3.400     2.300     1.000     1.000
     1.000     1.000     1.570     1.330     2.400     1.000     1.000     1.000
     1.500     2.000     1.570     2.170     1.200     1.900     1.000     1.000
     1.000     1.750     2.290     1.330     1.000     1.000     1.000     1.000
     2.000     2.000     2.570     1.670     2.000     1.100     1.000     1.000
     1.000     1.250     1.570     2.170     2.000     1.200     1.000     1.000
     1.000     1.000     2.570     1.170     1.000     1.200     1.000     1.000
     2.000     1.500     2.290     2.170     2.000     2.000     1.000     1.000
     3.000     3.000     2.710     2.500     1.000     1.000     1.000     1.000
     2.500     1.750     2.430     1.500     1.800     1.600     1.000     1.000
     1.000     1.000     2.140     2.000     2.800     1.400     1.000     1.000
     1.250     1.500     2.000     1.330     1.200     1.100     1.000     1.000
     2.250     1.750     2.860     1.830     1.800     1.900     1.000     1.000
     1.250     2.500     2.860     2.670     3.000     2.500     1.000     1.000
     1.000     1.000     1.000     1.000     1.000     1.000     1.000     1.000
     2.000     2.000     2.000     1.830     2.000     1.900     1.000     1.000
     3.000     3.250     2.570     2.170     2.800     2.000     1.000     1.000
     2.500     2.750     2.570     1.830     2.400     1.600     1.000     1.000
     2.000     2.000     2.290     2.000     2.000     2.000     1.000     1.000
     2.000     2.000     2.140     2.000     2.800     2.000     1.000     1.000
     1.250     2.500     2.140     2.500     1.600     1.900     1.000     1.000
     2.000     1.500     2.140     1.000     2.000     1.500     1.000     1.000
     2.000     2.250     2.860     2.330     2.800     2.300     1.000     1.000
     2.000     1.250     2.290     1.500     1.800     3.000     1.000     1.000
     1.500     2.250     2.140     1.170     2.600     1.200     1.000     1.000
     2.000     2.500     2.140     1.170     1.800     1.200     1.000     1.000
     3.500     2.250     3.430     2.000     1.000     1.300     1.000     1.000
     2.250     1.000     1.860     1.670     3.000     2.300     1.000     1.000
     1.000     1.000     2.710     2.670     2.000     2.000     1.000     1.000
     1.000     1.000     1.290     2.500     1.000     1.000     1.000     1.000
     1.750     1.500     2.570     2.830     2.200     2.500     1.000     1.000
     3.000     3.000     3.000     2.830     2.400     2.600     1.000     1.000
     2.250     2.000     2.290     1.330     2.800     2.400     1.000     1.000
     2.000     2.000     2.860     2.170     2.400     2.200     1.000     1.000
     1.000     1.500     1.000     1.000     3.000     1.000     1.000     1.000
     1.000     1.250     1.710     1.500     1.200     1.100     1.000     1.000
     2.500     1.500     2.290     1.000     2.400     1.600     1.000     1.000
     1.500     2.250     2.570     2.000     2.800     1.600     1.000     1.000
     1.000     1.500     1.290     1.170     1.000     1.100     1.000     1.000
     1.000     1.750     2.290     2.000     3.600     2.700     1.000     1.000
     1.750     1.250     2.000     2.670     2.200     2.800     1.000     1.000
     2.000     2.000     2.430     2.330     3.000     2.400     1.000     1.000
     1.000     1.000     1.000     1.000     1.800     1.000     1.000     1.000
     3.000     1.750     2.860     3.500     2.200     2.800     1.000     1.000
     3.250     2.500     2.860     2.500     2.400     2.500     1.000     1.000
     3.000     2.000     2.000     2.000     2.800     1.400     1.000     1.000
     1.000     1.000     1.290     1.000     1.200     1.000     1.000     1.000
     1.000     1.000     1.290     1.000     2.200     1.000     1.000     1.000
     2.000     2.000     1.140     1.000     1.600     1.700     1.000     1.000
     2.500     2.750     2.860     2.830     2.200     2.900     1.000     1.000
     1.000     1.000     1.430     1.000     1.000     1.000     1.000     1.000
     1.000     1.250     1.570     2.170     3.000     1.800     1.000     1.000
     2.000     1.500     1.860     1.000     1.000     1.100     1.000     1.000
     2.750     2.000     2.570     1.830     4.000     2.100     1.000     1.000
     1.250     2.250     1.710     2.830     3.000     2.300     1.000     1.000
     2.000     1.000     2.430     2.830     2.200     2.000     1.000     1.000
     2.500     2.000     2.570     1.330     1.000     1.400     1.000     1.000
     1.000     1.000     1.000     1.170     1.000     1.200     1.000     1.000
     2.000     1.000     2.860     2.000     2.000     2.000     1.000     1.000
     3.000     2.000     2.430     1.170     1.800     1.900     1.000     1.000
     1.000     1.500     2.430     2.000     2.000     2.000     1.000     1.000
     1.000     1.000     1.430     2.170     2.800     2.700     1.000     1.000
     1.750     2.000     2.430     2.000     3.200     2.100     1.000     1.000
     2.500     1.750     2.140     2.000     2.000     2.100     1.000     1.000
     2.000     2.000     2.140     2.500     3.200     2.600     1.000     1.000
     1.000     1.000     1.000     1.170     3.000     1.000     1.000     1.000
     2.500     2.750     2.430     2.330     2.600     2.100     1.000     1.000
     2.250     2.000     2.710     2.170     3.400     3.000     1.000     1.000
     1.000     1.000     2.000     2.000     1.800     1.900     1.000     1.000
     1.750     3.000     3.000     2.000     1.400     1.100     1.000     1.000
     3.250     3.000     3.000     2.830     2.600     2.000     1.000     1.000
     1.250     1.750     1.860     2.330     2.000     2.000     1.000     1.000
     1.250     1.000     1.430     1.000     1.000     1.000     1.000     1.000
     1.000     1.250     2.430     2.170     3.800     3.900     1.000     1.000
     2.750     2.500     2.000     2.170     3.000     2.900     1.000     1.000
     1.500     1.000     2.290     2.170     2.800     2.500     1.000     1.000
     1.250     1.250     1.860     1.000     1.200     1.100     1.000     1.000
     2.000     1.500     2.290     2.500     1.200     1.000     1.000     1.000
     2.500     2.250     2.140     2.500     1.800     1.300     1.000     1.000
     1.250     1.000     1.710     1.000     2.000     1.100     1.000     1.000
     1.000     1.750     3.570     2.330     3.000     1.200     1.000     1.000
     2.000     2.000     1.140     1.670     2.000     2.000     1.000     1.000
     2.750     1.500     2.860     4.000     1.600     2.100     1.000     1.000
     1.500     2.000     1.860     2.170     1.600     1.600     1.000     1.000
     1.500     2.250     2.000     2.000     2.400     1.300     1.000     1.000
     2.000     2.750     2.430     2.000     2.400     2.000     1.000     1.000
     2.250     2.500     2.710     2.830     3.400     2.400     1.000     1.000
     2.250     2.500     2.710     1.670     2.200     2.100     1.000     1.000
     1.500     1.500     1.860     1.330     2.800     2.400     1.000     1.000
     2.000     2.250     1.710     2.830     2.600     3.800     1.000     1.000
     2.000     2.000     1.860     2.000     2.400     1.900     1.000     1.000
     2.750     2.500     1.710     2.830     3.400     2.500     1.000     1.000
     2.250     2.000     2.430     2.330     3.000     2.700     1.000     1.000
     2.000     2.500     2.140     1.500     2.800     2.500     1.000     1.000
     2.750     1.500     2.290     2.500     2.800     2.800     1.000     1.000
     2.250     2.500     2.140     2.500     3.600     2.500     1.000     1.000
     1.000     1.500     1.430     1.500     2.200     1.500     1.000     1.000
     1.250     1.500     2.000     1.330     1.000     1.000     1.000     1.000
     1.000     1.000     1.140     1.000     1.000     1.300     1.000     1.000
     2.000     2.000     2.290     2.330     2.000     2.100     1.000     1.000
     2.250     2.000     2.000     2.000     2.600     1.200     1.000     1.000
     2.000     2.000     2.430     2.500     2.400     2.600     1.000     1.000
     1.000     1.000     2.140     2.330     2.400     2.100     1.000     1.000
     1.500     1.500     2.290     1.500     2.400     1.100     1.000     1.000
     4.000     3.250     3.140     2.330     1.000     1.000     1.000     1.000
     1.750     1.250     2.000     1.830     2.000     1.100     1.000     1.000
     1.250     1.500     1.860     1.330     1.000     1.000     1.000     1.000
     1.250     1.500     1.290     1.830     3.000     1.600     1.000     1.000
     1.500     2.250     2.860     2.500     2.800     2.200     1.000     1.000
     1.000     1.250     1.860     1.170     1.800     1.200     1.000     1.000
     2.750     2.250     1.710     2.170     2.400     2.000     1.000     1.000
     1.000     1.000     1.290     1.330     2.600     1.000     1.000     1.000
     1.000     1.250     2.570     1.670     2.400     1.000     1.000     1.000
     3.250     4.000     2.710     2.670     2.600     2.400     1.000     1.000
     1.750     2.500     2.430     1.000     3.200     1.000     1.000     1.000
     1.000     1.250     2.570     1.330     3.200     2.500     1.000     1.000
     2.750     3.000     2.570     2.500     2.400     2.000     1.000     1.000
     2.000     1.250     2.290     2.330     2.800     2.200     1.000     1.000
     4.000     2.500     2.860     2.000     3.000     1.300     1.000     1.000
     2.000     2.000     1.710     1.170     1.000     1.000     1.000     1.000
     1.000     1.000     2.140     2.000     1.000     1.300     1.000     1.000
     1.000     1.500     2.430     2.000     2.200     2.000     1.000     1.000
     1.250     1.000     3.860     2.000     2.000     2.000     1.000     1.000
     2.750     2.750     2.570     1.670     2.800     2.500     1.000     1.000
     1.250     1.250     1.710     1.500     1.000     1.100     1.000     1.000
     2.000     2.000     2.290     2.330     2.000     2.100     1.000     1.000
     1.250     2.000     1.860     1.330     2.800     1.300     1.000     1.000
     1.500     2.000     1.430     1.670     2.000     1.000     1.000     1.000
     2.500     1.500     1.430     2.170     1.000     1.000     1.000     1.000
     1.750     1.750     2.000     2.330     2.600     1.800     1.000     1.000
     2.500     2.250     2.570     2.000     2.000     1.800     1.000     1.000
     1.000     1.500     2.290     2.170     1.400     1.700     1.000     1.000
     2.250     1.750     2.290     1.830     2.000     1.200     1.000     1.000
     2.500     3.250     2.710     2.000     2.000     1.700     1.000     1.000
     1.750     1.500     2.290     2.500     2.400     1.200     1.000     1.000
     3.250     2.750     1.290     1.830     2.000     2.700     1.000     1.000
     2.000     2.000     1.000     1.000     1.000     1.000     1.000     1.000
     1.000     1.000     1.000     1.170     1.000     1.000     1.000     1.000
     2.000     2.000     1.000     1.000     1.000     1.000     1.000     1.000
     1.250     1.250     2.140     2.170     1.800     2.000     1.000     1.000
     1.000     1.000     1.000     1.170     1.200     1.100     1.000     1.000
     2.750     2.750     2.710     2.330     2.000     2.300     1.000     1.000
     4.000     2.500     2.430     2.000     3.200     2.800     1.000     1.000
     1.000     1.500     1.140     1.000     3.000     1.200     1.000     1.000
     2.250     2.500     3.290     1.830     1.000     1.000     1.000     1.000
     1.500     2.750     2.570     2.170     3.200     1.700     1.000     1.000
     1.000     1.750     2.000     2.000     2.000     2.100     1.000     1.000
     2.000     2.000     2.430     2.000     2.600     2.000     1.000     1.000
     3.000     3.250     2.430     1.670     1.600     1.000     1.000     1.000
     3.000     2.500     2.710     2.830     2.400     2.600     1.000     1.000
     2.000     2.500     2.860     2.670     2.800     2.300     1.000     1.000
     1.500     2.750     1.290     1.000     1.000     1.200     1.000     1.000
     2.750     1.500     2.140     1.500     1.000     1.700     1.000     1.000
     2.000     2.000     2.140     1.830     1.000     1.000     1.000     1.000
     3.000     3.250     2.570     3.000     2.400     2.300     1.000     1.000
     1.000     1.750     2.000     1.830     2.200     1.400     1.000     1.000
     2.000     2.000     1.290     1.000     2.000     1.200     1.000     1.000
     1.500     1.750     1.570     1.670     2.800     1.800     1.000     1.000
     1.750     1.500     2.000     1.000     1.000     1.000     1.000     1.000
     3.750     4.000     2.430     2.330     2.000     2.000     1.000     1.000
     1.000     1.250     2.140     2.000     2.600     1.600     1.000     1.000
     1.000     1.000     1.860     1.170     1.000     1.000     1.000     1.000
     2.250     2.500     1.570     2.500     2.200     1.000     1.000     1.000
     2.000     1.500     1.710     1.330     1.400     1.100     1.000     1.000
     2.000     2.000     2.290     2.670     3.000     2.900     1.000     1.000
     1.500     2.750     1.290     1.000     1.200     1.100     1.000     1.000
     2.250     1.750     2.860     2.170     3.000     2.100     1.000     1.000
     2.000     1.250     2.290     1.000     2.200     1.200     1.000     1.000
     2.500     2.500     2.140     2.330     3.000     2.200     1.000     1.000
     1.250     1.750     2.140     1.330     3.200     1.900     1.000     1.000
     1.750     1.250     1.570     1.500     1.400     1.100     1.000     1.000
     1.750     1.500     2.290     1.330     2.000     1.600     1.000     1.000
     2.000     2.000     2.570     1.830     3.000     1.900     1.000     1.000
     1.250     1.000     1.430     1.500     1.200     1.000     1.000     1.000
     3.500     1.250     1.710     3.000     3.800     2.800     1.000     1.000
     1.500     2.000     2.000     1.330     1.800     1.100     1.000     1.000
     2.500     2.500     2.140     2.000     4.000     3.200     1.000     1.000
     1.250     1.750     1.570     1.500     1.800     1.400     1.000     1.000
     1.000     2.000     1.570     1.670     2.000     1.200     1.000     1.000
     1.750     2.500     1.710     1.000     1.400     1.200     1.000     1.000
     1.500     1.500     2.140     2.000     2.400     2.200     1.000     1.000
     3.000     3.000     2.430     3.000     2.600     2.900     1.000     1.000
     2.250     2.750     2.570     1.000     3.400     2.500     1.000     1.000
     1.750     2.000     1.290     1.170     1.200     1.100     1.000     1.000
     2.000     2.000     2.860     2.500     2.000     2.600     1.000     1.000
     1.000     1.250     1.430     1.670     1.400     1.000     1.000     1.000
     1.000     1.500     2.140     1.330     1.000     1.100     1.000     1.000
     2.250     2.750     2.430     1.330     2.200     2.400     1.000     1.000
     1.500     2.000     1.710     1.000     2.000     1.000     1.000     1.000
     1.000     1.250     1.430     1.330     1.400     1.000     1.000     1.000
     2.000     1.500     2.290     2.000     1.200     1.000     1.000     1.000
     2.750     2.000     2.140     2.000     2.400     2.000     1.000     1.000
     2.250     2.250     2.860     2.330     3.000     2.300     1.000     1.000
     1.750     2.000     2.000     1.500     1.400     1.100     1.000     1.000
     2.000     2.000     2.430     2.000     1.000     1.300     1.000     1.000
     2.000     2.750     2.710     1.670     1.600     2.100     1.000     1.000
     1.500     2.250     1.860     2.170     2.400     1.500     1.000     1.000
     1.500     2.000     2.430     2.330     2.400     1.900     1.000     1.000
     1.750     1.000     2.000     1.170     1.200     1.300     1.000     1.000
     1.000     2.750     2.570     1.000     3.000     1.900     1.000     1.000
     1.000     1.000     1.000     1.000     1.000     1.000     1.000     1.000
     1.000     1.250     2.290     2.000     1.000     1.000     1.000     1.000
     2.000     2.250     2.570     1.000     1.600     1.500     1.000     1.000
     2.000     1.000     2.710     3.500     2.200     2.800     1.000     1.000
     1.000     1.000     1.710     1.330     3.400     1.100     1.000     1.000
     1.750     1.250     1.860     1.670     1.800     1.500     1.000     1.000
     2.000     2.000     2.290     2.170     2.000     2.000     1.000     1.000
     1.250     1.250     2.140     2.170     1.600     2.500     1.000     1.000
     1.250     2.500     2.570     2.500     2.000     1.500     1.000     1.000
     2.000     2.000     2.140     2.000     2.600     2.000     1.000     1.000
     1.500     1.750     1.140     1.170     1.000     1.100     1.000     1.000
     2.000     1.750     3.140     1.670     2.000     1.000     1.000     1.000
     2.000     2.000     2.430     2.170     2.600     2.200     1.000     1.000
     3.000     1.500     2.430     2.830     2.600     2.600     1.000     1.000
     1.000     2.000     2.140     1.670     2.000     1.200     1.000     1.000
     1.500     2.000     2.430     2.000     2.000     1.500     1.000     1.000
     1.750     2.000     2.000     2.330     2.000     1.100     1.000     1.000
     2.000     2.250     2.710     2.500     3.000     2.100     1.000     1.000
     1.250     1.000     2.430     1.330     1.000     1.000     1.000     1.000
     1.000     1.000     1.430     1.000     2.000     1.000     1.000     1.000
     1.000     1.000     1.000     1.000     1.000     1.000     1.000     1.000
     1.000     1.500     1.570     1.170     1.000     1.100     1.000     1.000
     2.250     2.250     2.430     1.330     1.600     1.300     1.000     1.000
     1.750     1.250     1.860     2.330     2.000     1.800     1.000     1.000
     3.500     2.750     1.710     2.000     1.200     2.300     1.000     1.000
     1.000     1.000     1.000     1.000     1.800     1.000     1.000     1.000
     2.500     2.000     1.000     1.330     1.000     1.300     1.000     1.000
     1.250     2.000     2.430     2.170     1.200     1.500     1.000     1.000
     1.000     1.250     1.140     1.330     1.000     1.100     1.000     1.000
     2.000     2.000     1.290     1.170     3.000     1.600     1.000     1.000
     1.750     2.750     2.710     2.000     2.600     2.300     1.000     1.000
     1.000     1.250     2.000     1.830     2.000     1.000     1.000     1.000
     1.000     2.000     2.000     2.330     2.400     1.400     1.000     1.000
     2.000     2.000     2.000     1.500     2.200     1.200     1.000     1.000
     1.500     2.250     2.000     2.330     2.800     2.100     1.000     1.000
     1.000     1.750     1.430     1.170     1.800     1.000     1.000     1.000
     1.000     1.000     2.000     1.330     2.400     1.000     1.000     1.000
     1.000     1.000     2.000     1.830     1.800     2.200     1.000     1.000
     4.000     4.000     2.290     1.830     2.000     1.500     1.000     1.000
     1.250     1.500     1.860     2.000     2.600     1.700     1.000     1.000
     1.750     1.250     1.430     1.330     2.200     1.400     1.000     1.000
     2.250     2.000     2.710     1.000     1.000     1.000     1.000     1.000
     2.000     2.250     2.570     2.670     2.800     2.800     1.000     1.000
     3.250     2.500     1.710     1.170     1.000     1.300     1.000     1.000
     2.000     1.250     2.290     1.830     2.200     1.000     1.000     1.000
     1.500     1.750     1.710     1.670     1.800     1.600     1.000     1.000
     1.000     1.000     1.290     1.170     1.000     1.000     1.000     1.000
     2.000     2.000     2.140     2.500     3.200     2.000     1.000     1.000
     1.750     2.250     2.140     1.330     2.000     1.000     1.000     1.000
     3.000     3.000     2.710     2.500     2.000     2.000     1.000     1.000
     1.500     1.750     2.290     1.830     3.000     1.900     1.000     1.000
     4.000     3.250     3.570     1.670     1.400     1.000     1.000     1.000
     1.500     1.000     1.570     1.000     1.400     1.000     1.000     1.000
     2.750     2.250     2.710     2.670     2.400     2.000     1.000     1.000
     2.250     2.000     2.140     1.830     2.000     1.700     1.000     1.000
     2.250     1.750     2.140     2.670     2.000     2.000     1.000     1.000
     2.000     1.500     2.000     2.000     1.200     1.200     1.000     1.000
     2.000     2.250     2.570     2.670     3.000     2.300     1.000     1.000
     2.000     2.000     2.140     2.500     2.400     3.000     1.000     1.000
     4.000     3.500     1.860     2.830     1.200     2.300     1.000     1.000
     4.000     1.750     2.430     2.330     3.000     2.900     1.000     1.000
     2.500     2.000     2.430     2.500     3.000     2.300     1.000     1.000
     2.000     2.000     2.000     2.170     2.200     1.900     1.000     1.000
     3.000     2.750     2.570     2.330     2.600     2.100     1.000     1.000
     2.000     2.000     1.860     2.000     2.000     1.900     1.000     1.000
     1.750     1.750     2.000     1.830     3.200     1.000     1.000     1.000
     1.500     1.750     1.290     1.330     1.000     1.900     1.000     1.000
     1.500     1.750     2.000     2.000     2.600     2.700     1.000     1.000
     4.000     3.750     2.430     2.670     3.600     3.600     1.000     1.000
     1.000     1.000     1.430     1.000     2.200     1.000     1.000     1.000
     1.250     1.500     2.140     1.500     3.400     1.000     1.000     1.000
     1.250     1.250     2.860     3.170     3.600     1.800     1.000     1.000
     1.000     1.250     1.430     1.670     1.400     1.600     1.000     1.000
     2.500     3.250     3.710     2.000     2.200     2.100     1.000     1.000
     2.500     2.250     2.290     2.830     1.800     2.400     1.000     1.000
     1.000     2.250     1.710     1.000     1.400     2.300     1.000     1.000
     2.250     3.000     2.710     2.330     2.400     2.600     1.000     1.000
     3.000     2.500     2.430     2.170     2.200     1.700     1.000     1.000
     1.250     1.250     1.570     1.000     2.800     1.200     1.000     1.000
     1.500     1.250     3.000     2.170     2.800     2.300     1.000     1.000
     4.000     3.000     2.710     2.330     2.800     2.500     1.000     1.000
     1.000     1.500     2.140     2.170     1.600     2.200     1.000     1.000
     2.500     2.750     2.860     2.000     2.600     1.400     1.000     1.000
     2.000     2.000     2.140     1.830     1.600     1.200     1.000     1.000
     4.000     3.750     3.140     3.170     2.200     2.700     1.000     1.000
     2.000     3.000     1.860     2.170     2.200     2.200     1.000     1.000
     3.500     3.750     3.290     1.830     3.400     2.700     1.000     1.000
     3.000     3.000     2.570     2.330     2.600     1.800     1.000     1.000
     2.000     1.750     2.140     2.170     2.200     2.000     1.000     1.000
     2.000     1.500     2.140     1.500     1.200     1.900     1.000     1.000
     1.750     1.500     1.140     1.000     3.200     1.100     1.000     1.000
     1.000     1.000     1.860     2.170     2.200     2.000     1.000     1.000
     1.500     1.000     1.000     2.000     1.400     2.200     1.000     1.000
     2.250     3.250     2.710     2.670     3.200     2.800     1.000     1.000
     3.000     3.000     2.710     2.500     1.800     1.900     1.000     1.000
     3.000     1.750     2.570     2.670     1.600     3.500     1.000     1.000
     1.000     1.750     2.140     1.500     1.200     1.200     1.000     1.000
     1.000     1.000     1.860     2.830     1.000     1.800     1.000     1.000
     3.000     3.000     4.000     3.170     1.000     3.300     1.000     1.000
     2.250     2.000     2.430     2.330     3.000     2.000     1.000     1.000
     2.750     2.500     3.000     1.000     1.400     1.100     1.000     1.000
     3.500     2.750     2.570     3.000     2.400     3.400     1.000     1.000
     1.000     1.000     1.140     1.000     1.600     1.000     1.000     1.000
     2.000     2.000     2.140     1.500     1.600     1.100     1.000     1.000
     2.250     2.000     1.860     2.670     3.200     2.400     1.000     1.000
     2.000     2.250     1.860     1.330     1.600     1.200     1.000     1.000
     4.000     3.250     2.570     1.170     3.600     2.500     1.000     1.000
     2.500     3.000     2.710     2.000     2.400     2.000     1.000     1.000
     2.500     2.250     2.430     2.170     2.800     1.900     1.000     1.000
     3.250     2.250     2.430     1.500     1.400     2.200     1.000     1.000
     3.500     2.000     2.290     2.330     1.000     1.100     1.000     1.000
     1.000     1.250     1.140     1.000     1.200     1.000     1.000     1.000
     1.000     1.000     1.000     1.000     1.000     1.200     1.000     1.000
     1.500     2.500     2.430     1.670     2.600     1.600     1.000     1.000
     2.750     2.750     2.430     2.170     3.000     2.600     1.000     1.000
     2.750     2.500     2.570     2.170     2.400     1.900     1.000     1.000
     2.000     1.750     2.570     1.170     1.000     1.000     1.000     1.000
     2.000     2.000     1.290     1.000     1.400     1.000     1.000     1.000
     3.250     1.000     1.000     1.000     1.000     1.000     1.000     1.000
     2.500     2.250     2.710     2.330     3.000     2.000     1.000     1.000
     2.500     2.500     2.430     2.330     2.400     1.800     1.000     1.000
     1.000     2.000     2.000     1.830     2.600     1.600     1.000     1.000
     1.750     1.500     1.570     1.000     1.000     1.000     1.000     1.000
     1.000     1.000     1.000     1.000     1.000     1.000     1.000     1.000
     3.000     2.500     2.860     2.670     3.000     2.600     1.000     1.000
     1.000     1.250     1.430     2.170     1.600     1.800     1.000     1.000
     1.000     2.750     3.000     2.170     2.000     1.400     1.000     1.000
     3.250     2.000     3.290     2.670     1.400     2.900     1.000     1.000
     3.000     3.000     2.290     1.830     2.400     1.000     1.000     1.000
     1.750     2.000     2.290     2.000     1.800     1.100     1.000     1.000
     1.500     2.000     3.430     2.500     2.600     2.500     1.000     1.000
     1.750     1.000     1.290     1.000     2.400     1.000     1.000     1.000
     1.000     1.000     1.000     1.000     2.200     4.000     1.000     1.000
     1.250     1.250     1.290     1.170     3.800     1.400     1.000     1.000
     1.250     1.750     1.000     1.830     1.800     1.500     1.000     1.000
     1.500     1.000     1.430     1.170     2.200     1.300     1.000     1.000
     2.250     2.000     2.140     2.330     2.000     2.000     1.000     1.000
     2.250     2.250     1.570     2.330     3.800     2.900     1.000     1.000
     1.500     1.250     1.710     1.330     1.000     1.000     1.000     1.000
     4.000     3.250     2.860     2.330     3.800     2.600     1.000     1.000
     2.500     1.500     2.000     2.170     1.000     1.000     1.000     1.000
     2.000     2.000     2.140     2.000     2.000     2.000     1.000     1.000
     2.250     2.250     2.860     1.670     2.600     1.600     1.000     1.000
     2.250     2.750     2.430     2.670     2.200     2.300     1.000     1.000
     1.000     2.250     2.570     1.170     1.400     1.300     1.000     1.000
     2.250     2.000     2.430     2.500     2.200     1.600     1.000     1.000
     2.500     3.250     2.570     1.830     1.400     1.100     1.000     1.000
     1.000     1.000     1.570     1.000     1.000     1.000     1.000     1.000
     2.000     1.500     2.290     1.830     1.000     1.000     1.000     1.000
     2.000     2.000     2.290     2.000     1.000     1.000     1.000     1.000
     1.500     2.250     2.290     1.500     1.400     1.000     1.000     1.000
     3.000     2.750     2.570     2.000     2.600     1.800     1.000     1.000
     3.000     2.750     2.430     2.170     2.200     2.500     1.000     1.000
     2.000     2.000     2.000     2.000     2.000     2.000     1.000     1.000
     2.000     2.250     2.290     2.000     2.000     2.000     1.000     1.000
     3.000     3.000     3.430     2.330     2.600     2.200     1.000     1.000
     1.000     1.500     1.000     1.000     1.200     1.100     1.000     1.000
     2.000     2.000     2.710     2.170     2.000     1.800     1.000     1.000
     1.000     2.000     1.140     1.330     1.400     1.000     1.000     1.000
     1.000     1.000     2.290     2.330     1.000     1.000     1.000     1.000
     2.000     2.500     2.140     1.670     3.000     2.600     1.000     1.000
     2.000     3.000     3.000     2.500     2.000     2.400     1.000     1.000
     1.000     2.500     3.000     2.330     3.400     1.800     1.000     1.000
     1.000     1.000     1.140     2.670     1.400     1.300     1.000     1.000
     1.250     2.500     2.710     1.330     1.000     1.000     1.000     1.000
     1.000     2.000     2.140     1.170     1.600     1.100     1.000     1.000
     2.250     1.750     2.140     2.170     3.400     1.500     1.000     1.000
     2.000     2.250     2.570     2.670     2.600     2.300     1.000     1.000
     1.500     2.000     2.570     2.330     2.400     1.800     1.000     1.000
     2.500     2.750     3.000     2.000     3.600     2.100     1.000     1.000
     2.250     2.250     2.860     2.670     3.400     2.300     1.000     1.000
     2.500     2.500     2.000     2.000     2.600     1.900     1.000     1.000
     1.500     1.750     2.290     1.170     2.600     1.300     1.000     1.000
     2.250     2.750     2.570     2.170     2.800     2.100     1.000     1.000
     3.000     3.250     2.860     2.330     2.400     2.000     1.000     1.000
     1.000     1.000     1.710     1.000     1.200     1.000     1.000     1.000
     2.500     1.500     2.000     2.330     2.400     2.400     1.000     1.000
     2.000     2.250     1.570     1.000     2.800     1.000     1.000     1.000
     2.750     2.500     2.140     2.000     3.000     2.600     1.000     1.000
     2.750     2.500     2.860     3.000     2.000     1.300     1.000     1.000
     2.250     2.750     2.290     2.170     2.200     2.100     1.000     1.000
     3.000     2.250     2.290     2.670     3.800     2.000     1.000     1.000
     2.000     2.000     2.290     2.170     2.200     2.000     1.000     1.000
     2.000     2.500     2.140     2.170     2.400     1.900     1.000     1.000
     1.000     1.750     2.000     1.000     2.200     1.000     1.000     1.000
     4.000     2.750     3.570     2.330     2.800     1.000     1.000     1.000
     1.000     1.000     2.290     2.000     2.000     1.900     1.000     1.000
     1.500     1.750     1.290     1.170     1.200     1.000     1.000     1.000
     1.000     1.000     1.290     1.000     1.000     1.000     1.000     1.000
     1.000     1.000     2.000     2.000     2.000     1.300     1.000     1.000
     4.000     4.000     1.000     1.000     2.200     4.000     1.000     1.000
     2.750     2.500     2.290     2.500     3.000     2.800     1.000     1.000
     3.750     3.000     3.860     3.000     3.000     2.600     1.000     1.000
     3.250     3.000     3.000     2.170     2.400     2.100     1.000     1.000
     2.500     2.000     2.860     2.500     2.400     2.000     1.000     1.000
     1.000     1.000     1.860     1.330     2.800     1.300     1.000     1.000
     1.000     1.500     2.000     1.500     3.000     1.300     1.000     1.000
     1.250     1.500     1.860     1.170     2.800     2.000     1.000     1.000
     1.000     1.000     2.000     1.170     2.200     1.300     1.000     1.000
     2.000     2.250     2.140     2.000     2.400     2.000     1.000     1.000
     1.000     1.000     1.860     1.330     2.400     1.000     1.000     1.000
     1.000     1.250     2.570     2.330     2.600     2.000     1.000     1.000
     2.000     2.000     2.570     2.170     2.000     2.000     1.000     1.000
     2.000     1.500     2.710     1.670     1.400     1.300     1.000     1.000
     2.750     2.750     2.000     1.330     2.200     3.600     1.000     1.000
     2.500     2.250     2.430     1.830     2.000     1.800     1.000     1.000
     1.000     1.250     2.140     1.330     1.000     1.000     1.000     1.000
     1.500     2.000     2.290     1.500     1.000     1.100     1.000     1.000
     1.250     2.250     2.140     1.500     2.400     1.700     1.000     1.000
     2.000     3.000     2.570     2.170     1.000     1.200     1.000     1.000
     1.000     1.000     1.000     1.000     1.000     1.000     1.000     1.000
     2.250     2.750     2.860     2.170     2.400     2.200     1.000     1.000
     3.500     2.000     2.430     2.330     2.400     2.400     1.000     1.000
     1.250     1.250     2.860     2.000     2.600     1.300     1.000     1.000
     2.750     1.500     2.710     1.670     1.400     1.100     1.000     1.000
     1.750     2.000     1.860     2.000     2.800     2.300     1.000     1.000
     2.000     2.750     2.140     2.170     2.800     2.100     1.000     1.000
     1.000     2.000     2.860     2.000     2.600     1.800     1.000     1.000
     1.000     1.500     1.430     1.830     2.200     1.500     1.000     1.000
     2.250     3.750     2.140     2.500     2.800     1.800     1.000     1.000
     1.750     2.500     3.000     1.170     2.000     1.200     1.000     1.000
     1.500     2.000     1.290     1.000     2.000     1.400     1.000     1.000
     2.750     3.500     2.140     2.000     3.000     2.900     1.000     1.000
     2.500     2.750     1.710     1.000     1.800     1.200     1.000     1.000
     3.000     2.750     2.430     1.670     3.000     2.600     1.000     1.000
     1.250     1.000     1.000     1.170     2.200     1.800     1.000     1.000
     2.000     2.250     2.290     1.170     1.600     1.000     1.000     1.000
     1.000     1.000     1.860     1.670     3.000     1.600     1.000     1.000
     2.000     1.000     2.290     1.830     2.200     1.600     1.000     1.000
     1.000     1.000     2.140     1.000     1.400     1.000     1.000     1.000
     1.250     1.250     1.860     1.000     2.400     1.400     1.000     1.000
     1.000     1.750     1.290     2.170     2.600     2.700     1.000     1.000
     1.000     1.250     1.290     1.170     2.800     1.800     1.000     1.000
     1.000     2.250     1.000     1.000     1.800     1.000     1.000     1.000
     1.750     2.000     1.430     1.330     1.000     1.000     1.000     1.000
     1.000     2.000     2.570     2.830     1.000     1.300     1.000     1.000
     1.000     1.000     2.140     1.500     1.800     1.700     1.000     1.000
     1.500     1.000     2.430     2.330     3.600     1.600     1.000     1.000
     3.000     2.500     2.710     2.170     3.400     2.400     1.000     1.000
     2.000     2.500     2.290     2.670     2.600     2.300     1.000     1.000
     2.750     1.000     2.430     1.500     1.000     2.600     1.000     1.000
     2.250     1.750     2.000     1.830     1.000     2.500     1.000     1.000
     1.500     1.500     1.710     1.830     1.800     1.200     1.000     1.000
     1.000     1.000     1.140     1.000     1.000     1.000     1.000     1.000
     2.250     2.000     2.290     2.500     2.800     1.700     1.000     1.000
     2.500     1.750     1.710     2.330     3.400     2.000     1.000     1.000
     1.000     1.000     1.710     1.000     1.000     1.000     1.000     1.000
     2.750     1.250     2.140     2.330     2.200     2.100     1.000     1.000
     2.000     1.000     2.000     2.000     2.000     2.000     1.000     1.000
     1.750     1.750     2.140     2.000     3.000     1.700     1.000     1.000
     1.250     1.250     1.710     2.330     2.200     2.300     1.000     1.000
     1.750     2.250     1.860     1.000     2.400     1.300     1.000     1.000
     1.500     2.250     2.430     2.500     2.800     1.700     1.000     1.000
     2.000     1.250     1.290     1.500     3.000     2.200     1.000     1.000
     2.000     1.750     1.710     1.000     2.000     1.200     1.000     1.000
     1.750     1.250     1.140     2.000     1.800     1.900     1.000     1.000
     1.000     1.000     1.140     1.330     1.000     1.000     1.000     1.000
     2.250     2.500     2.290     2.170     2.200     2.200     1.000     1.000
     1.500     1.500     1.860     1.670     3.400     3.300     1.000     1.000
     3.000     3.000     1.710     2.170     2.000     2.000     1.000     1.000
     1.500     1.500     2.140     2.500     3.800     3.300     1.000     1.000
     2.750     2.750     2.860     3.000     2.400     2.900     1.000     1.000
     1.000     1.000     1.140     1.000     1.000     1.000     1.000     1.000
     1.500     1.250     2.140     1.670     2.800     1.700     1.000     1.000
     2.000     2.000     2.000     1.830     2.200     2.400     1.000     1.000
     4.000     1.000     1.000     1.000     1.000     1.000     1.000     1.000
     3.000     2.750     2.570     2.330     1.200     1.600     1.000     1.000
     2.750     1.250     2.430     1.330     1.000     1.000     1.000     1.000
     1.250     1.750     2.140     1.000     1.400     1.000     1.000     1.000
     4.000     3.000     2.860     1.830     2.000     2.000     1.000     1.000
     1.000     1.500     1.430     1.000     1.800     1.000     1.000     1.000
     2.000     1.750     2.290     2.170     2.000     1.600     1.000     1.000
     2.000     1.750     2.860     2.500     2.400     3.400     1.000     1.000
     4.000     2.750     2.000     1.000     2.800     1.000     1.000     1.000
     2.500     2.000     1.860     2.330     2.800     2.400     1.000     1.000
     2.250     2.250     3.000     1.000     1.000     1.000     1.000     1.000
     1.750     1.500     1.430     1.330     1.400     1.000     1.000     1.000
     3.000     3.000     3.140     2.330     3.400     3.800     1.000     1.000
     1.750     1.000     2.140     2.000     2.000     2.000     1.000     1.000
     3.000     1.750     2.000     2.330     2.600     2.000     1.000     1.000
     2.000     2.000     2.710     2.170     2.000     1.700     1.000     1.000
     1.750     1.750     1.860     2.000     2.000     1.900     1.000     1.000
     2.000     2.000     2.000     1.830     2.000     1.500     1.000     1.000
     2.500     2.000     1.860     2.330     2.200     1.600     1.000     1.000
     2.000     2.000     2.290     2.330     2.600     2.000     1.000     1.000
     1.000     1.250     1.140     1.170     1.600     1.300     1.000     1.000
     3.250     1.000     2.140     2.170     2.000     1.900     1.000     1.000
     2.000     2.000     2.000     2.330     2.000     1.500     1.000     1.000
     2.000     2.250     2.140     2.000     2.000     1.700     1.000     1.000
     2.750     2.000     2.290     2.170     2.400     1.800     1.000     1.000
     2.250     2.000     2.430     2.170     1.800     1.900     1.000     1.000
     1.750     1.750     2.290     2.000     2.000     2.000     1.000     1.000
     2.000     1.750     2.000     2.330     2.000     1.900     1.000     1.000
     2.500     2.500     2.860     2.500     2.200     2.000     1.000     1.000
     1.000     1.000     1.570     1.000     1.000     1.600     1.000     1.000
     1.750     1.750     1.710     2.500     3.800     2.200     1.000     1.000
     2.000     2.000     2.140     1.830     1.400     1.900     1.000     1.000
     2.000     2.000     2.570     2.670     3.000     2.300     1.000     1.000
     1.000     1.750     1.570     1.170     1.600     1.300     1.000     1.000
     1.750     1.750     2.570     2.670     2.800     2.000     1.000     1.000
     2.250     2.250     2.570     2.170     2.400     1.400     1.000     1.000
     2.000     2.250     2.570     1.500     2.000     1.600     1.000     1.000
     1.750     1.250     3.000     2.000     1.000     1.000     1.000     1.000
     3.250     2.500     2.000     2.330     3.400     2.600     1.000     1.000
     1.500     2.000     2.140     1.500     2.000     1.700     1.000     1.000
     1.250     1.000     1.140     1.500     2.200     1.800     1.000     1.000
     1.250     1.000     1.860     2.000     2.000     1.400     1.000     1.000
     1.750     2.250     2.000     2.500     3.000     2.400     1.000     1.000
     2.000     1.500     1.710     2.000     1.400     1.800     1.000     1.000
     2.000     2.250     3.140     2.670     3.000     2.800     1.000     1.000
     2.000     2.250     2.570     2.330     3.800     2.400     1.000     1.000
     1.750     2.250     2.140     2.170     3.400     2.200     1.000     1.000
     1.250     2.250     2.430     2.500     2.200     2.800     1.000     1.000
     2.500     3.000     3.000     2.500     3.000     1.400     1.000     1.000
     3.750     3.750     3.140     2.500     1.000     1.000     1.000     1.000
     2.000     2.000     2.430     1.330     1.200     1.000     1.000     1.000
     2.000     2.000     2.140     2.170     2.000     2.100     1.000     1.000
     1.750     1.500     1.140     1.170     3.800     1.800     1.000     1.000
     3.750     3.500     2.710     1.670     1.800     1.000     1.000     1.000
     2.250     2.500     2.000     2.500     3.000     1.900     1.000     1.000
     2.500     3.250     3.000     3.170     3.000     3.000     1.000     1.000
     2.000     2.750     2.710     2.500     3.000     3.000     1.000     1.000
     1.250     1.250     1.710     1.330     2.200     1.600     1.000     1.000
     2.000     3.500     2.710     2.000     2.400     2.500     1.000     1.000
     4.000     4.000     2.860     2.670     3.800     3.900     1.000     1.000
     2.750     3.000     2.570     2.830     3.600     3.200     1.000     1.000
     4.000     1.750     3.140     2.330     4.000     3.800     1.000     1.000
     1.000     1.250     2.710     2.500     2.600     1.900     1.000     1.000
     3.000     3.000     3.140     2.000     2.000     2.000     1.000     1.000
     1.000     1.500     1.860     3.000     2.800     2.700     1.000     1.000
     2.000     2.000     2.290     2.170     2.000     2.100     1.000     1.000
     1.000     1.500     1.570     2.330     2.200     1.900     1.000     1.000
     1.000     1.500     2.290     2.170     2.400     1.400     1.000     1.000
     4.000     1.500     1.140     1.830     1.600     1.500     1.000     1.000
     1.250     2.000     2.290     2.330     2.600     1.200     1.000     1.000
     1.750     2.000     2.140     1.330     1.800     1.600     1.000     1.000
     2.000     2.500     2.290     1.170     2.000     1.000     1.000     1.000
     2.750     3.000     2.290     2.170     2.000     1.400     1.000     1.000
     2.000     2.250     1.860     1.170     1.800     1.100     1.000     1.000
     1.750     1.750     1.710     1.000     1.800     1.000     1.000     1.000
     1.750     2.000     1.860     1.330     2.000     1.400     1.000     1.000
     1.750     2.500     2.140     1.000     1.600     1.400     1.000     1.000
     3.500     2.250     2.860     2.670     2.000     2.700     1.000     1.000
     2.250     2.000     1.860     1.330     1.800     1.000     1.000     1.000
     2.250     2.000     2.140     1.330     1.400     1.100     1.000     1.000
     2.250     1.750     2.140     1.000     1.400     1.000     1.000     1.000
     1.000     2.000     1.860     1.170     1.800     1.200     1.000     1.000
     3.000     2.750     1.860     1.170     3.000     1.400     1.000     1.000
     3.250     3.250     2.570     1.500     1.400     1.200     1.000     1.000
     1.500     1.750     2.140     1.170     1.600     1.100     1.000     1.000
     3.000     3.000     2.290     1.000     2.000     1.000     1.000     1.000
     1.750     1.750     2.140     1.170     1.400     1.200     1.000     1.000
     1.750     1.750     2.140     1.000     1.800     1.100     1.000     1.000
     1.000     3.250     2.570     2.000     1.000     1.300     1.000     1.000
     2.000     1.750     2.570     2.000     1.400     1.300     1.000     1.000
     2.000     2.500     2.290     2.330     2.200     2.300     1.000     1.000
     2.000     2.750     2.430     2.330     1.800     2.200     1.000     1.000
     2.000     2.500     1.860     1.170     3.000     1.200     1.000     1.000
     2.250     2.250     2.290     1.830     1.600     1.000     1.000     1.000
     2.000     2.000     2.710     2.500     2.600     2.300     1.000     1.000
     1.750     3.250     2.430     1.170     1.000     1.500     1.000     1.000
     2.500     2.500     2.570     2.670     3.400     2.300     1.000     1.000
     2.000     1.000     2.710     2.000     2.400     1.300     1.000     1.000
     2.000     2.500     2.140     2.000     2.200     2.000     1.000     1.000
     1.000     1.500     1.710     1.670     1.600     1.100     1.000     1.000
     2.250     3.000     3.290     2.170     2.800     2.700     1.000     1.000
     1.250     1.250     1.430     1.670     1.000     1.300     1.000     1.000
     2.000     1.750     2.710     2.170     4.000     1.400     1.000     1.000
     3.000     3.000     2.000     2.000     2.600     2.800     1.000     1.000
     1.750     1.750     1.860     2.330     1.600     2.300     1.000     1.000
     1.000     2.000     2.710     2.670     3.400     1.500     1.000     1.000
     2.250     2.000     1.860     1.000     2.000     1.600     1.000     1.000
     1.000     1.000     1.290     1.000     1.000     1.000     1.000     1.000
     2.000     2.500     2.290     2.170     3.000     1.900     1.000     1.000
     1.750     2.750     1.860     2.170     2.400     2.000     1.000     1.000
     1.000     1.000     1.000     1.330     1.200     1.000     1.000     1.000
     2.750     2.500     2.140     1.830     1.400     1.100     1.000     1.000
     2.250     3.250     2.290     2.000     3.200     1.700     1.000     1.000
     2.000     2.000     1.710     1.830     2.000     1.500     1.000     1.000
     3.000     2.000     2.290     1.170     1.600     1.400     1.000     1.000
     4.000     2.000     2.710     1.500     1.000     1.000     1.000     1.000
     1.500     2.000     2.290     2.830     2.600     1.700     1.000     1.000
     4.000     3.750     2.710     2.830     2.400     3.400     1.000     1.000
     3.000     2.500     3.000     2.170     2.000     1.900     1.000     1.000
     1.250     1.750     1.570     1.170     2.400     1.700     1.000     1.000
     2.250     2.000     2.290     2.000     3.200     2.300     1.000     1.000
     2.250     2.000     2.140     1.830     1.000     1.000     1.000     1.000
     1.000     1.000     2.000     1.830     1.000     1.000     1.000     1.000
     1.250     1.250     1.290     1.500     2.600     1.400     1.000     1.000
     2.750     2.250     2.860     2.830     1.800     2.600     1.000     1.000
     1.000     1.250     1.140     1.000     1.400     1.100     1.000     1.000
     3.250     2.250     2.290     1.830     1.000     1.200     1.000     1.000
     1.000     2.000     1.710     1.670     2.200     1.100     1.000     1.000
     1.750     2.000     1.570     2.170     1.400     1.400     1.000     1.000
     2.250     2.500     2.710     2.170     2.600     2.000     1.000     1.000
     1.000     1.750     1.860     2.500     3.200     1.700     1.000     1.000
     3.250     1.500     2.430     1.500     2.800     1.600     1.000     1.000
     2.750     2.500     1.710     1.000     2.400     1.400     1.000     1.000
     2.000     2.000     2.140     2.000     2.000     2.200     1.000     1.000
     3.000     1.250     2.140     2.000     2.400     2.000     1.000     1.000
     2.000     1.000     2.000     2.000     1.000     1.100     1.000     1.000
     1.750     2.750     1.860     1.170     1.800     1.100     1.000     1.000
     1.250     1.500     2.140     1.000     3.200     1.200     1.000     1.000
     1.750     2.000     2.430     1.670     1.000     1.300     1.000     1.000
     2.500     1.500     1.860     1.670     3.000     2.200     1.000     1.000
     2.000     1.750     2.140     2.330     3.000     2.500     1.000     1.000
     2.000     2.250     1.710     1.330     2.000     1.400     1.000     1.000
     3.750     2.750     1.860     2.170     3.000     3.200     1.000     1.000
     2.000     2.000     2.290     2.000     2.800     1.800     1.000     1.000
     3.250     3.750     3.290     1.330     1.400     1.300     1.000     1.000
     1.000     1.750     1.290     1.000     3.000     1.100     1.000     1.000
     3.000     3.000     2.290     3.000     3.000     2.500     1.000     1.000
     2.000     2.000     2.000     2.000     2.000     2.000     1.000     1.000
     3.000     2.750     2.710     2.830     2.800     2.600     1.000     1.000
     3.250     3.000     2.430     2.500     1.600     3.000     1.000     1.000
     4.000     3.250     2.430     2.500     3.200     2.700     1.000     1.000
     2.000     2.000     2.000     2.170     1.000     1.500     1.000     1.000
     1.500     2.500     2.430     2.000     2.000     2.000     1.000     1.000
     1.000     1.750     2.290     2.500     1.200     1.000     1.000     1.000
     2.250     2.750     2.570     2.330     2.000     2.100     1.000     1.000
     2.750     2.750     2.570     2.330     2.600     1.600     1.000     1.000
     1.000     1.500     1.570     1.670     2.800     2.200     1.000     1.000
     2.000     3.000     2.000     1.670     2.600     1.700     1.000     1.000
     1.000     1.000     1.000     1.170     1.400     1.000     1.000     1.000
     1.250     1.750     1.140     1.000     1.400     1.200     1.000     1.000
     3.750     2.750     3.000     1.830     3.400     2.400     1.000     1.000
     2.250     2.000     3.570     2.500     3.200     2.200     1.000     1.000
     2.500     2.000     2.710     3.000     3.400     3.400     1.000     1.000
     3.000     2.500     1.290     2.330     3.600     2.500     1.000     1.000
     1.000     1.000     1.140     1.000     1.000     1.000     1.000     1.000
     2.750     1.000     1.860     1.830     1.000     1.500     1.000     1.000
     3.000     2.500     2.140     2.670     2.200     2.400     1.000     1.000
     1.750     2.750     2.430     1.670     2.600     1.600     1.000     1.000
     1.000     2.750     2.140     1.170     1.800     1.200     1.000     1.000
     2.000     1.750     1.570     1.170     1.000     1.000     1.000     1.000
     1.250     1.500     2.000     1.330     2.000     2.000     1.000     1.000
     2.250     2.250     2.140     2.500     2.600     2.400     1.000     1.000
     1.750     2.000     1.430     1.170     2.600     1.300     1.000     1.000
     1.500     1.250     1.140     1.170     1.000     1.200     1.000     1.000
     1.750     1.750     1.430     2.170     2.600     1.900     1.000     1.000
     2.250     2.500     2.710     3.170     3.800     3.700     1.000     1.000
     1.750     1.500     2.290     2.330     1.800     1.900     1.000     1.000
     1.500     1.250     1.430     1.670     1.000     1.100     1.000     1.000
     2.250     2.250     1.430     1.500     2.400     1.300     1.000     1.000
     2.000     1.000     2.000     1.830     2.600     1.300     1.000     1.000
     2.000     2.250     2.430     3.000     2.600     2.400     1.000     1.000
     2.500     2.500     1.860     1.170     2.600     1.500     1.000     1.000
     3.750     3.000     3.430     2.330     1.800     3.200     1.000     1.000
     2.000     2.000     2.290     2.170     2.200     2.200     1.000     1.000
     1.000     2.250     2.290     1.670     1.200     1.000     1.000     1.000
     1.500     1.000     1.710     1.170     3.400     2.500     1.000     1.000
     1.250     1.500     1.860     1.830     2.200     2.300     1.000     1.000
     1.500     1.500     2.000     2.500     2.000     1.400     1.000     1.000
     1.750     2.500     1.860     3.170     2.000     2.800     1.000     1.000
     2.500     2.750     2.430     2.500     3.000     2.100     1.000     1.000
     1.000     2.250     3.000     2.000     2.600     2.100     1.000     1.000
     1.250     1.000     1.430     1.500     1.000     1.400     1.000     1.000
     2.000     2.500     2.710     2.670     3.000     2.400     1.000     1.000
     3.000     3.000     2.860     3.170     4.000     3.000     1.000     1.000
     1.000     1.000     1.000     1.000     1.000     1.000     1.000     1.000
     2.000     2.250     1.570     2.000     2.000     2.000     1.000     1.000
     2.000     2.000     3.000     2.830     2.000     2.200     1.000     1.000
     1.000     2.250     2.140     1.830     2.200     1.600     1.000     1.000
     2.500     2.500     2.430     2.000     2.800     2.200     1.000     1.000
     2.000     2.000     2.290     1.830     2.000     1.000     1.000     1.000
     1.500     2.750     2.000     2.330     2.600     2.500     1.000     1.000
     2.000     1.750     2.430     1.330     4.000     3.300     1.000     1.000
     4.000     3.250     2.570     1.670     3.800     3.600     1.000     1.000
     1.750     2.500     2.430     2.170     3.000     1.700     1.000     1.000
     1.500     2.000     2.290     2.170     2.200     2.400     1.000     1.000
     1.000     1.000     2.710     2.500     1.800     1.000     1.000     1.000
     1.500     1.500     1.860     2.330     1.000     1.200     1.000     1.000
     1.500     2.250     1.710     1.330     1.800     2.400     1.000     1.000
     1.500     1.250     2.000     2.000     2.000     1.900     1.000     1.000
     1.000     1.000     2.000     2.000     2.000     2.000     1.000     1.000
     3.500     2.250     2.430     2.670     2.800     2.100     1.000     1.000
     1.000     1.750     2.570     1.000     2.200     1.100     1.000     1.000
     3.000     2.500     2.570     2.170     2.600     2.500     1.000     1.000
     1.000     2.000     1.000     1.000     1.000     1.000     1.000     1.000
     2.500     2.250     2.290     1.670     1.800     1.300     1.000     1.000
     2.750     2.250     2.570     2.170     2.400     1.900     1.000     1.000
     2.000     2.000     2.290     1.670     2.800     2.200     1.000     1.000
     2.000     1.750     1.570     1.000     1.000     1.000     1.000     1.000
     1.000     2.500     2.000     1.830     2.400     1.300     1.000     1.000
     4.000     1.000     1.710     1.500     3.400     2.900     1.000     1.000
     1.500     1.750     2.570     2.330     3.000     2.600     1.000     1.000
     2.000     2.000     2.290     2.000     2.400     1.900     1.000     1.000
     1.750     1.750     2.000     2.330     2.000     1.700     1.000     1.000
     2.250     2.000     2.430     2.170     3.200     2.300     1.000     1.000
     1.000     1.000     1.430     1.000     1.000     1.000     1.000     1.000
     1.000     1.250     1.140     1.000     1.800     1.100     1.000     1.000
     1.000     2.000     2.140     1.670     2.200     2.000     1.000     1.000
     1.750     2.000     2.290     2.500     2.000     1.900     1.000     1.000
     1.000     1.000     1.000     1.000     1.000     1.000     1.000     1.000
     2.250     2.000     2.290     2.170     1.400     1.900     1.000     1.000
     2.250     2.250     1.860     1.670     1.800     1.000     1.000     1.000
     1.500     1.500     2.860     2.670     1.800     2.400     1.000     1.000
     1.000     1.000     1.000     1.000     1.000     1.000     1.000     1.000
     1.250     1.250     1.140     1.000     1.400     1.400     1.000     1.000
     2.000     1.250     2.710     3.000     3.600     2.400     1.000     1.000
     2.250     2.500     2.140     1.170     3.200     1.200     1.000     1.000
     3.000     2.500     2.290     2.330     1.800     1.400     1.000     1.000
     3.000     2.750     3.000     2.830     1.200     1.900     1.000     1.000
     1.000     1.000     2.860     1.330     1.200     1.900     1.000     1.000
     1.000     1.000     1.140     1.000     1.000     1.000     1.000     1.000
     1.000     1.000     1.140     2.170     1.000     1.900     1.000     1.000
     2.500     2.250     2.430     2.000     2.800     2.200     1.000     1.000
     2.000     2.000     2.000     1.830     1.000     1.000     1.000     1.000
     1.250     2.000     2.000     2.170     2.600     2.500     1.000     1.000
     2.250     2.250     2.000     2.170     3.000     2.900     1.000     1.000
     1.750     1.000     1.430     2.830     2.800     2.200     1.000     1.000
     1.500     2.250     2.430     2.170     1.400     1.200     1.000     1.000
     2.000     2.000     2.000     2.000     2.000     2.000     1.000     1.000
     1.000     1.000     1.140     1.170     1.000     1.100     1.000     1.000
     1.000     1.000     1.140     1.000     1.400     1.000     1.000     1.000
     1.000     1.500     2.290     2.670     2.200     2.300     1.000     1.000
     2.000     1.000     1.860     1.670     1.800     1.500     1.000     1.000
     1.000     2.250     3.000     2.000     2.000     2.300     1.000     1.000
     2.000     2.000     3.000     2.670     1.400     1.300     1.000     1.000
     1.000     1.000     2.570     1.500     1.600     1.100     1.000     1.000
     2.000     2.000     2.000     2.170     2.000     2.300     1.000     1.000
     2.750     2.500     2.710     2.830     2.600     2.600     1.000     1.000
     2.000     2.250     2.570     2.830     3.000     2.700     1.000     1.000
     1.750     2.000     1.570     1.330     2.200     1.300     1.000     1.000
     2.250     1.500     1.000     1.000     1.000     1.000     1.000     1.000
     1.500     1.500     2.430     1.670     2.200     1.100     1.000     1.000
     1.500     1.750     2.290     2.670     2.600     2.400     1.000     1.000
     2.000     1.000     1.710     2.000     3.000     2.100     1.000     1.000
     2.000     1.250     2.430     2.000     2.000     2.000     1.000     1.000
     1.000     1.250     1.860     1.000     1.800     1.400     1.000     1.000
     1.000     1.000     1.000     1.000     1.000     1.000     1.000     1.000
     2.000     2.000     2.860     2.830     2.200     2.400     1.000     1.000
     1.750     2.000     2.430     1.830     2.200     1.600     1.000     1.000
     1.000     1.500     2.570     1.170     1.000     1.100     1.000     1.000
     2.250     1.500     2.000     1.000     1.000     1.000     1.000     1.000
     3.000     2.750     2.290     2.830     3.000     1.600     1.000     1.000
     1.250     2.000     1.860     1.330     3.800     1.600     1.000     1.000
     2.500     2.750     2.570     2.670     3.600     2.300     1.000     1.000
     3.000     2.250     2.140     1.170     3.600     3.100     1.000     1.000
     1.750     2.250     2.140     1.670     3.600     1.900     1.000     1.000
     2.000     2.000     2.140     2.670     2.600     2.600     1.000     1.000
     1.750     1.500     2.290     2.000     2.200     1.500     1.000     1.000
     2.500     2.750     2.710     2.170     2.000     1.600     1.000     1.000
     1.000     1.000     1.570     1.000     2.600     1.600     1.000     1.000
     1.000     2.250     2.140     1.330     1.400     1.400     1.000     1.000
     1.000     1.250     1.000     1.000     1.000     1.000     1.000     1.000
     2.500     2.750     2.290     2.830     2.800     2.500     1.000     1.000
     1.750     2.250     2.570     2.330     3.200     1.800     1.000     1.000
     2.000     2.500     2.570     2.330     2.600     2.100     1.000     1.000
     1.500     1.750     2.140     2.670     1.000     2.100     1.000     1.000
     2.000     2.250     2.430     2.170     2.200     2.000     1.000     1.000
     4.000     1.750     3.140     2.500     2.400     2.200     1.000     1.000
     2.000     2.500     2.860     2.000     2.800     1.500     1.000     1.000
     2.250     2.500     2.860     2.830     3.000     2.500     1.000     1.000
     2.000     2.500     2.710     2.500     2.600     1.800     1.000     1.000
     2.000     2.750     2.290     2.670     2.600     2.700     1.000     1.000
     3.750     3.250     3.000     2.500     2.600     3.000     1.000     1.000
     1.750     2.250     1.860     2.000     4.000     3.300     1.000     1.000
     1.250     1.250     2.430     2.170     2.000     2.100     1.000     1.000
     1.000     1.500     1.140     1.000     3.000     1.300     1.000     1.000
     3.000     2.250     2.570     2.670     4.000     2.200     1.000     1.000
     1.000     1.500     2.570     2.330     1.600     1.600     1.000     1.000
     1.000     1.250     1.140     1.330     2.400     1.200     1.000     1.000
     1.000     1.250     1.140     2.670     1.800     1.100     1.000     1.000
     1.000     1.000     2.140     1.670     1.000     1.100     1.000     1.000
     2.000     2.500     2.000     1.000     1.200     1.200     1.000     1.000
     1.500     1.000     1.710     1.000     1.400     1.200     1.000     1.000
     2.250     2.000     2.000     1.670     2.000     2.000     1.000     1.000
     1.750     2.000     1.140     1.000     2.800     1.300     1.000     1.000
     2.250     3.250     2.000     2.000     3.200     2.700     1.000     1.000
     1.750     2.250     2.860     2.000     2.600     2.000     1.000     1.000
     2.250     2.500     1.710     1.170     2.000     1.400     1.000     1.000
     2.500     2.250     1.860     1.830     2.600     1.200     1.000     1.000
     2.000     2.000     2.290     2.000     2.400     2.200     1.000     1.000
     2.000     1.750     2.000     2.170     1.600     1.200     1.000     1.000
     1.750     2.000     2.000     2.000     2.800     2.600     1.000     1.000
     1.750     1.750     1.710     2.170     2.200     2.200     1.000     1.000
     1.250     1.000     2.000     1.000     1.200     1.100     1.000     1.000
     3.000     2.500     2.290     1.170     1.200     1.000     1.000     1.000
     2.000     2.250     2.710     2.670     2.600     2.300     1.000     1.000
     1.000     1.000     1.430     1.000     1.000     1.000     1.000     1.000
     2.250     2.250     2.290     1.830     2.000     2.200     1.000     1.000
     2.500     2.500     2.430     2.500     2.000     1.800     1.000     1.000
     1.000     1.250     1.710     2.330     1.000     1.100     1.000     1.000
     1.750     2.000     2.140     1.830     2.200     2.200     1.000     1.000
     2.750     2.500     2.430     2.500     3.000     2.200     1.000     1.000
     2.500     2.500     2.140     2.170     2.600     2.100     1.000     1.000
     1.750     2.500     2.140     1.670     2.200     2.200     1.000     1.000
     2.000     2.500     2.000     2.000     3.000     1.900     1.000     1.000
     1.750     1.500     1.570     1.170     1.200     1.100     1.000     1.000
     1.000     1.000     1.860     1.500     1.000     1.200     1.000     1.000
     2.000     2.000     2.140     2.000     3.000     2.100     1.000     1.000
     1.000     1.000     1.710     1.500     1.800     1.100     1.000     1.000
     4.000     2.250     3.710     2.670     3.000     2.200     1.000     1.000
     1.000     1.250     1.860     1.330     3.400     2.100     1.000     1.000
     2.250     2.250     1.570     1.330     2.600     1.500     1.000     1.000
     4.000     3.000     4.000     3.830     2.400     3.500     1.000     1.000
     2.500     2.500     2.710     2.330     2.800     1.700     1.000     1.000
     2.000     2.250     2.000     1.330     1.000     1.000     1.000     1.000
     3.000     2.500     2.290     1.670     3.200     1.900     1.000     1.000
     1.000     2.250     2.000     1.000     1.400     1.000     1.000     1.000
     2.500     2.500     1.570     1.000     4.000     1.600     1.000     1.000
     1.000     1.750     2.430     2.500     1.800     1.700     1.000     1.000
     1.000     1.750     1.710     1.500     2.800     1.700     1.000     1.000
     1.250     1.000     1.710     2.330     1.600     1.000     1.000     1.000
     2.250     1.000     2.860     2.830     1.000     1.700     1.000     1.000
     2.000     2.750     2.860     2.170     2.000     2.000     1.000     1.000
     1.750     2.500     1.860     1.830     2.000     1.700     1.000     1.000
     2.000     2.000     2.000     1.830     2.000     1.500     1.000     1.000
     2.000     1.000     1.000     1.000     2.000     1.000     1.000     1.000
     2.250     2.250     2.430     2.670     3.400     2.200     1.000     1.000
     3.000     2.750     2.430     2.830     3.200     3.400     1.000     1.000
     2.000     2.500     2.860     2.000     2.200     2.000     1.000     1.000
     2.000     2.000     2.570     2.330     1.400     2.000     1.000     1.000
     1.750     2.000     1.430     1.330     1.000     1.000     1.000     1.000
     1.000     1.000     1.570     2.330     1.800     1.600     1.000     1.000
     2.250     2.000     1.860     1.330     1.600     1.800     1.000     1.000
     2.000     2.000     2.710     2.000     1.400     1.100     1.000     1.000
     2.000     2.000     2.290     2.170     2.200     2.300     1.000     1.000
     2.000     1.750     2.430     1.670     2.000     2.500     1.000     1.000
     1.250     1.500     1.570     1.500     1.200     1.000     1.000     1.000
     2.000     2.000     2.140     1.830     2.000     1.900     1.000     1.000
     2.000     2.000     2.000     2.170     2.600     2.300     1.000     1.000
     2.000     1.750     2.290     2.170     2.200     2.500     1.000     1.000
     2.500     2.000     2.710     2.330     2.000     2.500     1.000     1.000
     2.000     1.250     2.290     1.830     1.600     2.000     1.000     1.000
     2.750     2.000     1.710     2.000     3.600     2.600     1.000     1.000
     3.000     3.000     2.860     2.670     3.200     2.900     1.000     1.000
     1.250     1.000     1.570     1.670     2.200     1.600     1.000     1.000
     1.000     1.000     1.860     1.830     2.200     1.700     1.000     1.000
     1.000     1.250     1.860     1.000     1.400     1.200     1.000     1.000
     1.000     2.000     2.140     2.000     3.600     2.200     1.000     1.000
     1.500     1.000     1.710     1.000     1.000     1.000     1.000     1.000
     3.000     2.500     2.860     1.170     2.600     2.100     1.000     1.000
     1.000     1.000     1.000     1.330     1.400     1.000     1.000     1.000
     2.000     2.000     2.290     2.000     2.400     3.000     1.000     1.000
     1.000     1.500     2.000     1.670     1.000     1.200     1.000     1.000
     2.000     1.000     2.140     1.000     2.600     1.500     1.000     1.000
     1.750     1.500     2.860     2.500     2.200     2.000     1.000     1.000
     2.000     3.500     2.570     1.670     2.800     2.400     1.000     1.000
     2.250     2.250     2.710     2.170     1.400     1.200     1.000     1.000
     2.000     1.250     1.570     1.670     1.400     1.700     1.000     1.000
     2.750     3.500     1.860     2.330     2.400     1.300     1.000     1.000
     3.000     2.750     2.430     1.670     2.200     1.200     1.000     1.000
     2.000     1.500     1.140     1.000     1.800     1.000     1.000     1.000
     2.000     2.000     2.140     1.500     3.200     1.500     1.000     1.000
     1.000     1.000     2.570     2.500     1.800     1.500     1.000     1.000
     2.000     2.500     2.710     2.670     3.200     2.400     1.000     1.000
     2.500     2.500     2.430     1.500     2.200     1.900     1.000     1.000
     1.750     2.250     1.860     1.830     1.800     1.200     1.000     1.000
     1.000     1.500     1.000     1.170     1.800     1.200     1.000     1.000
     2.000     1.500     1.860     2.000     2.200     1.700     1.000     1.000
     2.000     2.000     2.140     1.830     3.200     1.800     1.000     1.000
     1.250     1.500     1.860     1.170     1.600     1.500     1.000     1.000
     1.000     2.750     2.140     2.170     2.000     2.100     1.000     1.000
     1.000     1.500     1.430     1.330     1.000     1.500     1.000     1.000
     2.250     2.500     2.290     2.170     2.000     2.200     1.000     1.000
     2.000     1.750     2.430     1.000     3.400     1.900     1.000     1.000
     1.750     2.500     1.860     2.000     2.400     2.000     1.000     1.000
     2.750     2.500     2.710     1.170     1.800     1.500     1.000     1.000
     1.000     1.750     2.430     2.670     1.000     2.000     1.000     1.000
     1.500     1.500     1.710     1.170     1.000     1.100     1.000     1.000
     1.000     1.250     2.140     2.170     1.000     1.100     1.000     1.000
     1.250     1.750     2.570     1.500     2.800     1.200     1.000     1.000
     2.500     2.750     1.860     2.000     2.400     2.600     1.000     1.000
     2.250     2.250     2.290     2.000     2.800     2.100     1.000     1.000
     2.250     2.500     2.430     2.330     2.000     2.000     1.000     1.000
     2.000     1.500     2.000     1.500     2.200     1.100     1.000     1.000
     2.250     2.500     2.290     2.330     2.600     2.400     1.000     1.000
     2.000     1.500     2.000     1.170     2.200     1.300     1.000     1.000
     1.000     1.250     1.570     1.000     2.600     1.100     1.000     1.000
     1.000     1.250     1.860     1.830     1.200     1.400     1.000     1.000
     1.500     1.250     1.570     2.000     3.000     1.200     1.000     1.000
     2.000     2.000     2.140     2.170     2.000     1.000     1.000     1.000
     1.000     1.750     2.140     1.670     1.400     1.100     1.000     1.000
     2.000     2.000     2.430     2.170     3.000     2.200     1.000     1.000
     2.000     2.000     1.000     1.000     1.800     2.100     1.000     1.000
     2.000     2.000     2.140     2.330     2.000     2.100     1.000     1.000
     1.000     1.000     1.290     1.170     1.200     1.100     1.000     1.000
     1.000     1.000     1.140     1.000     1.800     1.600     1.000     1.000
     1.750     2.500     2.140     2.000     1.000     1.100     1.000     1.000
     2.000     2.500     2.430     2.000     3.000     2.500     1.000     1.000
     2.000     1.500     2.000     2.170     2.600     1.900     1.000     1.000
     1.500     2.750     3.000     1.670     3.000     1.300     1.000     1.000
     3.000     2.500     2.860     2.330     2.000     1.900     1.000     1.000
     1.000     1.500     1.860     1.670     1.000     1.000     1.000     1.000
     2.250     2.000     2.570     1.170     2.200     1.000     1.000     1.000
     4.000     3.750     3.140     2.170     2.400     2.400     1.000     1.000
     2.000     3.000     2.430     2.330     3.200     3.000     1.000     1.000
     2.500     2.000     2.430     2.170     2.000     2.000     1.000     1.000
     1.250     1.750     1.710     1.170     1.200     1.000     1.000     1.000
     2.000     2.000     2.430     2.330     2.400     2.000     1.000     1.000
     2.250     2.750     2.570     2.170     3.600     2.700     1.000     1.000
     3.500     2.500     3.290     2.830     2.200     3.000     1.000     1.000
     1.000     1.250     1.430     1.000     1.000     1.000     1.000     1.000
     1.250     1.500     2.140     1.670     2.800     1.300     1.000     1.000
     2.500     2.250     2.430     2.500     2.600     3.200     1.000     1.000
     2.000     2.750     2.570     2.170     3.000     2.300     1.000     1.000
     2.000     2.000     2.000     1.330     1.600     2.100     1.000     1.000
     2.500     2.750     2.430     2.500     2.400     1.700     1.000     1.000
     2.250     1.750     2.430     1.830     2.600     1.700     1.000     1.000
     1.000     1.000     1.290     1.000     1.000     1.000     1.000     1.000
     2.000     2.000     2.000     2.330     4.000     3.000     1.000     1.000
     2.000     1.500     1.860     1.830     1.800     1.400     1.000     1.000
     3.000     2.500     2.290     2.830     2.400     2.300     1.000     1.000
     1.250     1.250     1.860     1.170     2.600     1.100     1.000     1.000
     1.000     1.000     1.290     1.830     1.000     1.200     1.000     1.000
     2.000     1.250     1.710     1.500     2.400     1.400     1.000     1.000
     1.500     1.250     2.710     3.170     1.200     2.000     1.000     1.000
     1.750     1.750     2.140     1.670     1.400     1.200     1.000     1.000
     2.500     2.000     2.430     3.000     3.000     3.000     1.000     1.000
     2.250     2.000     2.290     3.000     2.800     3.100     1.000     1.000
     1.500     2.000     2.430     2.170     3.000     1.800     1.000     1.000
     1.000     1.250     2.140     2.000     1.800     1.400     1.000     1.000
     2.250     2.250     2.570     3.330     2.800     3.100     1.000     1.000
     2.000     2.000     3.000     2.170     2.800     1.800     1.000     1.000
     2.000     1.250     1.710     1.170     1.200     1.400     1.000     1.000
     3.000     1.750     2.290     3.330     1.600     2.600     1.000     1.000
     1.000     1.250     1.290     1.330     2.400     1.000     1.000     1.000
     1.000     1.000     1.290     1.000     1.800     1.200     1.000     1.000
     2.500     2.500     2.570     2.170     2.600     2.400     1.000     1.000
     2.000     1.750     2.000     1.500     2.200     2.100     1.000     1.000
     1.500     2.250     2.290     1.830     2.200     1.600     1.000     1.000
     1.500     1.250     1.570     1.170     1.400     2.100     1.000     1.000
     1.000     1.000     1.000     1.000     1.400     1.100     1.000     1.000
     2.000     2.000     2.140     2.000     2.000     2.100     1.000     1.000
     1.250     2.250     2.290     2.000     1.600     2.100     1.000     1.000
     1.750     1.250     1.570     2.000     2.000     1.800     1.000     1.000
     1.500     1.750     2.140     2.000     2.800     1.500     1.000     1.000
     1.000     1.250     1.000     1.000     2.400     1.200     1.000     1.000
     2.250     1.750     2.430     2.000     2.400     1.700     1.000     1.000
     1.000     2.000     2.000     2.330     2.000     3.300     1.000     1.000
     2.500     2.000     2.710     1.330     2.000     2.200     1.000     1.000
     2.000     2.000     2.570     2.330     1.000     1.000     1.000     1.000
     1.750     1.500     2.000     1.170     1.800     1.700     1.000     1.000
     1.000     1.250     1.430     1.170     1.400     1.400     1.000     1.000
     1.250     1.500     1.140     1.000     2.200     1.000     1.000     1.000
     2.000     2.000     1.860     1.670     1.600     1.800     1.000     1.000
     3.000     4.000     3.000     3.170     1.000     3.600     1.000     1.000
     1.250     2.000     2.140     2.000     2.600     1.700     1.000     1.000
     1.000     1.500     1.860     2.830     1.400     2.500     1.000     1.000
     3.000     2.000     2.140     2.670     1.200     2.500     1.000     1.000
     1.750     2.750     2.430     2.170     1.000     1.300     1.000     1.000
     1.000     1.750     2.140     1.500     3.000     1.900     1.000     1.000
     1.750     2.750     2.570     2.330     2.000     2.000     1.000     1.000
     1.000     2.500     2.570     2.170     1.000     1.200     1.000     1.000
     1.000     2.000     1.710     2.500     2.000     1.500     1.000     1.000
     3.250     3.250     2.570     1.830     1.800     2.200     1.000     1.000
     2.000     2.250     2.290     2.330     1.000     1.000     1.000     1.000
     2.250     2.500     2.430     1.670     3.000     1.500     1.000     1.000
     1.500     1.500     1.710     2.170     1.800     2.000     1.000     1.000
     3.000     3.000     2.140     2.330     1.000     1.700     1.000     1.000
     3.250     3.000     2.860     2.330     3.800     2.300     1.000     1.000
     2.250     2.500     2.860     2.330     3.000     2.300     1.000     1.000
     2.000     2.750     2.140     2.170     1.000     1.000     1.000     1.000
     4.000     3.500     3.000     3.170     2.000     3.100     1.000     1.000
     2.000     2.750     2.000     2.670     1.000     1.000     1.000     1.000
     2.500     2.250     4.000     3.670     1.800     3.800     1.000     1.000
     2.500     2.500     2.570     2.830     1.800     2.700     1.000     1.000
     2.750     2.250     2.290     1.830     2.200     1.800     1.000     1.000
     3.500     3.000     2.570     2.330     2.400     2.400     1.000     1.000
     2.000     2.250     2.710     2.500     2.000     2.200     1.000     1.000
     2.250     2.000     2.140     2.000     2.400     2.000     1.000     1.000
     2.000     2.000     2.000     2.000     2.000     2.000     1.000     1.000
     1.750     1.750     1.140     1.330     1.200     1.500     1.000     1.000
     2.250     2.250     2.290     1.830     1.200     1.600     1.000     1.000
     3.000     3.000     3.000     2.500     2.000     2.200     1.000     1.000
     1.000     1.000     1.000     1.000     1.400     1.000     1.000     1.000
     2.000     2.250     2.430     2.170     2.600     2.100     1.000     1.000
     1.250     1.500     1.710     2.000     3.200     3.100     1.000     1.000
     2.000     2.000     1.000     1.000     1.000     1.000     1.000     1.000
     1.000     1.000     1.430     1.830     1.800     1.400     1.000     1.000
     2.500     2.000     2.710     2.170     2.600     2.200     1.000     1.000
     1.500     1.500     2.860     1.170     1.400     1.300     1.000     1.000
     1.500     2.000     2.710     1.830     2.200     1.600     1.000     1.000
     2.000     2.000     2.430     2.000     2.400     1.800     1.000     1.000
     1.750     1.000     2.430     2.330     1.800     1.000     1.000     1.000
     1.500     1.250     1.710     1.830     2.400     1.900     1.000     1.000
     1.750     1.000     1.430     1.330     1.000     1.000     1.000     1.000
     1.250     2.000     2.710     1.670     2.000     1.200     1.000     1.000
     1.750     2.250     2.430     2.170     2.200     1.600     1.000     1.000
     1.750     2.250     1.570     1.830     2.400     1.000     1.000     1.000
     1.000     1.000     1.710     2.000     2.600     1.700     1.000     1.000
     2.000     2.000     2.140     1.830     2.600     1.800     1.000     1.000
     1.000     1.000     1.290     1.000     1.400     1.000     1.000     1.000
     2.000     2.000     2.430     2.000     2.000     1.900     1.000     1.000
     2.000     2.000     2.430     2.670     2.000     1.700     1.000     1.000
     1.000     1.000     1.860     2.000     1.800     1.100     1.000     1.000
     2.000     2.000     2.140     2.670     2.200     2.300     1.000     1.000
     2.000     2.000     2.290     3.000     2.800     2.600     1.000     1.000
     2.000     2.000     2.000     2.000     2.400     1.300     1.000     1.000
     2.000     2.000     2.290     2.000     2.800     1.900     1.000     1.000
     2.000     1.000     2.140     2.000     2.400     3.000     1.000     1.000
     2.000     2.500     2.860     2.830     3.000     2.100     1.000     1.000
     1.000     1.000     2.140     2.000     2.200     1.500     1.000     1.000
     2.000     2.000     2.860     2.670     2.200     2.300     1.000     1.000
     2.000     2.000     2.710     2.170     2.000     2.000     1.000     1.000
     2.000     2.000     1.860     1.330     1.800     1.400     1.000     1.000
     3.250     3.000     3.140     2.670     2.200     2.700     1.000     1.000
     2.000     2.500     2.290     1.500     1.800     1.200     1.000     1.000
     2.250     2.750     2.710     1.330     2.200     1.300     1.000     1.000
     2.250     1.750     1.860     1.000     1.400     1.000     1.000     1.000
     1.750     2.250     2.140     1.000     2.000     1.000     1.000     1.000
     2.250     2.500     2.860     2.170     2.600     2.100     1.000     1.000
     2.000     1.750     1.430     1.000     2.200     1.300     1.000     1.000
     1.000     1.000     1.290     1.330     2.800     1.400     1.000     1.000
     1.000     1.250     2.710     1.330     1.000     1.000     1.000     1.000
     1.750     3.000     3.570     2.170     2.800     2.300     1.000     1.000
     2.750     2.000     2.570     2.000     2.400     1.800     1.000     1.000
     2.000     1.750     2.430     1.670     1.000     1.400     1.000     1.000
     2.000     1.500     1.140     1.000     2.000     1.200     1.000     1.000
     1.500     2.000     1.860     1.170     2.600     1.100     1.000     1.000
     1.000     2.000     1.710     1.170     1.200     1.500     1.000     1.000
     1.250     2.250     2.570     2.330     2.600     1.200     1.000     1.000
     1.500     1.750     2.140     1.330     2.600     1.900     1.000     1.000
     2.000     2.000     1.860     2.330     3.000     2.100     1.000     1.000
     2.750     2.000     2.570     1.330     3.200     1.900     1.000     1.000
     2.000     2.000     2.140     2.000     2.000     2.100     1.000     1.000
     2.000     2.250     2.430     1.830     1.200     1.200     1.000     1.000
     2.000     2.000     2.000     1.830     2.000     1.600     1.000     1.000
     2.250     2.750     2.710     2.500     3.000     1.900     1.000     1.000
     1.750     2.250     2.000     2.170     1.800     1.300     1.000     1.000
     2.000     2.000     2.290     2.170     2.800     2.800     1.000     1.000
     1.000     2.000     1.140     1.000     2.800     1.300     1.000     1.000
     2.750     3.000     2.860     2.330     3.000     1.800     1.000     1.000
     2.250     2.500     2.290     2.170     2.200     1.700     1.000     1.000
     2.750     2.000     2.570     2.330     2.400     1.800     1.000     1.000
     2.000     2.000     2.000     2.000     2.000     2.000     1.000     1.000
     4.000     3.000     2.140     2.670     3.200     2.700     1.000     1.000
     2.000     2.250     2.000     1.670     2.600     1.000     1.000     1.000
     2.000     1.250     2.290     2.330     2.800     2.100     1.000     1.000
     2.750     3.250     3.000     3.000     3.000     2.400     1.000     1.000
     1.500     2.500     1.860     2.500     2.400     2.200     1.000     1.000
     2.000     2.000     1.000     1.000     1.000     1.200     1.000     1.000
     2.500     2.750     2.710     2.330     3.000     2.400     1.000     1.000
     3.000     2.750     2.710     2.830     3.400     2.700     1.000     1.000
     2.000     2.000     2.430     2.170     2.600     2.300     1.000     1.000
     2.000     2.500     3.000     1.670     3.400     2.100     1.000     1.000
     1.000     1.000     1.860     2.170     1.400     1.100     1.000     1.000
     2.500     2.250     2.710     2.330     3.600     3.000     1.000     1.000
     2.250     2.000     2.000     1.330     2.400     2.700     1.000     1.000
     1.000     2.000     2.570     2.170     2.200     2.000     1.000     1.000
     2.000     2.000     1.570     2.170     1.600     1.000     1.000     1.000
     2.500     2.000     2.290     1.830     2.400     3.400     1.000     1.000
     1.750     2.000     2.140     1.670     2.400     1.000     1.000     1.000
     1.000     1.500     2.000     1.670     1.400     1.100     1.000     1.000
     2.250     1.750     3.290     2.830     3.400     2.800     1.000     1.000
     2.000     1.750     2.570     2.000     2.000     2.000     1.000     1.000
     2.000     3.000     3.290     2.170     1.800     2.100     1.000     1.000
     1.000     1.000     1.430     1.500     1.200     1.400     1.000     1.000
     1.000     1.000     2.430     2.000     1.600     1.000     1.000     1.000
     2.000     2.000     2.140     2.170     2.000     2.200     1.000     1.000
     2.000     1.750     2.430     2.830     2.000     2.700     1.000     1.000
     4.000     2.750     2.710     2.500     3.000     1.800     1.000     1.000
     2.000     1.000     2.140     2.170     1.400     1.500     1.000     1.000
     2.500     2.000     1.860     2.000     3.000     2.500     1.000     1.000
     2.000     1.750     2.570     2.000     2.200     1.900     1.000     1.000
     2.000     1.500     2.140     2.170     3.200     2.000     1.000     1.000
     1.000     1.000     1.140     1.000     1.400     1.000     1.000     1.000
     2.750     2.750     2.290     2.170     1.600     2.000     1.000     1.000
     1.000     1.250     2.140     2.000     2.200     2.400     1.000     1.000
     2.000     1.750     2.860     1.670     1.400     1.600     1.000     1.000
     2.500     2.250     3.000     2.170     3.000     2.900     1.000     1.000
     2.500     2.750     1.290     1.000     1.200     1.000     1.000     1.000
     2.000     3.000     2.430     2.170     2.000     1.900     1.000     1.000
     1.000     1.500     1.710     1.170     1.600     1.000     1.000     1.000
     2.500     1.250     2.430     2.830     3.800     1.500     1.000     1.000
     2.750     2.500     3.000     3.000     3.000     3.000     1.000     1.000
     2.000     2.000     2.000     2.170     2.600     2.400     1.000     1.000
     1.000     1.500     1.430     1.500     2.400     1.400     1.000     1.000
     2.000     2.250     2.430     2.670     2.600     2.200     1.000     1.000
     1.250     1.000     2.570     2.330     1.400     1.500     1.000     1.000
     2.500     2.250     2.140     2.170     2.200     2.600     1.000     1.000
     1.000     1.500     1.290     1.330     2.800     1.000     1.000     1.000
     2.000     2.000     2.290     1.830     1.200     1.000     1.000     1.000
     1.000     2.000     2.430     1.830     1.800     1.100     1.000     1.000
     1.250     1.000     1.000     1.830     3.000     1.300     1.000     1.000
     1.000     1.250     1.290     1.000     2.000     1.600     1.000     1.000
     2.750     3.000     2.570     2.500     3.600     1.800     1.000     1.000
     1.750     2.250     1.710     1.830     1.800     1.100     1.000     1.000
     2.000     2.000     2.430     2.000     2.200     2.200     1.000     1.000
     1.000     1.500     2.290     1.170     2.800     1.000     1.000     1.000
     2.000     1.750     2.430     2.670     2.000     1.900     1.000     1.000
     1.000     1.000     1.140     1.170     1.400     1.200     1.000     1.000
     1.250     1.000     1.000     1.000     1.000     2.000     1.000     1.000
     1.750     2.000     2.290     2.830     2.400     2.800     1.000     1.000
     2.250     2.000     2.140     2.670     2.400     2.500     1.000     1.000
     1.000     1.500     1.140     1.330     1.600     1.700     1.000     1.000
     2.000     2.250     2.430     2.500     3.000     2.400     1.000     1.000
     3.000     3.250     2.570     1.330     2.400     1.500     1.000     1.000
     3.500     3.000     2.140     2.500     3.600     3.000     1.000     1.000
     1.250     1.500     3.140     1.670     2.800     2.300     1.000     1.000
     1.750     2.250     1.000     1.000     1.600     1.300     1.000     1.000
     2.250     2.750     2.000     2.330     2.400     1.200     1.000     1.000
     2.500     2.000     2.710     2.170     3.200     2.000     1.000     1.000
     1.750     2.000     2.000     2.330     2.000     2.100     1.000     1.000
     2.000     1.250     2.000     2.330     2.600     2.000     1.000     1.000
     1.750     1.750     2.290     2.500     2.400     1.700     1.000     1.000
     2.000     1.500     1.290     1.670     1.800     1.700     1.000     1.000
     2.000     2.250     2.430     2.000     3.200     1.500     1.000     1.000
     2.500     2.000     2.570     3.000     2.400     2.000     1.000     1.000
     1.500     1.500     2.570     2.830     2.400     2.600     1.000     1.000
     1.250     1.250     1.430     1.170     2.600     1.200     1.000     1.000
     1.500     1.500     1.860     2.170     2.800     2.500     1.000     1.000
     2.250     2.750     1.860     1.000     1.800     1.000     1.000     1.000
     4.000     3.250     3.140     2.830     2.800     3.700     1.000     1.000
     2.000     2.500     2.570     2.170     1.400     2.000     1.000     1.000
     2.750     2.250     2.430     2.500     2.800     2.800     1.000     1.000
     1.500     2.250     2.000     1.500     2.600     2.200     1.000     1.000
     2.000     1.000     1.570     1.170     2.600     2.800     1.000     1.000
     2.250     2.500     2.710     2.670     1.800     2.000     1.000     1.000
     2.750     2.500     2.290     2.170     1.800     1.100     1.000     1.000
     1.250     2.000     2.140     1.330     2.000     1.100     1.000     1.000
     2.250     2.000     2.140     2.500     2.600     1.500     1.000     1.000
     1.000     1.500     1.000     1.000     1.000     1.000     1.000     1.000
     1.000     1.000     1.290     1.000     1.000     1.000     1.000     1.000
     2.000     2.500     2.860     2.330     2.600     2.100     1.000     1.000
     1.000     1.750     1.860     2.000     2.400     2.000     1.000     1.000
     2.000     2.000     2.140     2.000     2.800     1.200     1.000     1.000
     1.500     2.250     1.570     1.330     2.800     1.600     1.000     1.000
     1.250     2.000     2.140     2.000     2.400     1.800     1.000     1.000
     1.000     1.750     1.430     2.670     3.200     4.000     1.000     1.000
     2.250     2.250     2.860     2.830     2.800     2.300     1.000     1.000
     3.000     1.250     2.290     3.500     3.400     2.800     1.000     1.000
     2.500     2.000     2.710     2.830     2.200     3.100     1.000     1.000
     2.500     3.000     3.000     2.830     3.000     3.000     1.000     1.000
     1.000     1.000     1.000     1.000     2.200     4.000     1.000     1.000
     2.000     2.000     2.570     2.000     2.000     2.000     1.000     1.000
     3.500     3.500     2.290     1.830     2.200     1.900     1.000     1.000
     4.000     4.000     3.000     2.170     2.800     2.400     1.000     1.000
     2.250     2.250     2.140     2.330     3.200     1.800     1.000     1.000
     1.750     1.750     2.140     1.830     3.600     1.900     1.000     1.000
     2.500     2.750     2.570     2.170     2.000     2.200     1.000     1.000
     1.500     2.250     1.860     1.170     2.200     1.500     1.000     1.000
     1.500     1.250     2.000     2.170     2.000     1.900     1.000     1.000
     1.000     1.000     1.570     1.000     1.000     1.000     1.000     1.000
     2.500     2.250     3.000     2.670     2.000     1.300     1.000     1.000
     1.000     1.000     1.290     1.000     1.000     1.000     1.000     1.000
     2.250     2.250     2.860     2.830     2.800     2.300     1.000     1.000
     2.250     2.500     2.710     2.500     2.000     2.000     1.000     1.000
     1.750     2.250     2.430     1.670     1.000     1.000     1.000     1.000
     1.000     1.250     2.710     2.000     2.800     2.100     1.000     1.000
     1.500     1.500     1.710     2.000     2.800     1.400     1.000     1.000
     3.000     3.000     1.860     3.000     1.000     1.000     1.000     1.000
     1.000     1.000     2.000     1.500     1.400     1.100     1.000     1.000
     3.000     2.500     2.000     2.000     2.000     1.600     1.000     1.000
     4.000     4.000     3.570     3.500     1.600     2.200     1.000     1.000
     2.000     1.500     2.000     1.830     2.400     1.900     1.000     1.000
     2.000     2.000     2.570     2.500     3.400     1.900     1.000     1.000
     2.000     2.000     2.710     2.170     3.000     2.100     1.000     1.000
     2.000     2.000     2.000     2.000     1.200     1.600     1.000     1.000
     1.750     1.500     2.000     1.330     1.600     1.300     1.000     1.000
     2.000     2.000     2.140     2.000     2.000     2.000     1.000     1.000
     3.000     3.250     2.140     2.330     2.600     2.600     1.000     1.000
     1.000     1.000     1.430     1.000     1.000     1.000     1.000     1.000
     1.750     1.250     2.000     2.000     3.000     1.000     1.000     1.000
     2.250     2.500     2.570     2.000     3.400     3.100     1.000     1.000
     3.500     2.250     3.000     1.000     1.000     1.000     1.000     1.000
     1.000     1.000     1.290     1.000     1.000     1.000     1.000     1.000
     2.000     2.000     1.000     1.000     1.000     1.000     1.000     1.000
     2.750     2.750     2.570     2.670     3.000     2.300     1.000     1.000
     2.250     3.000     2.000     2.170     1.800     1.000     1.000     1.000
     2.500     2.500     2.430     2.170     2.000     2.300     1.000     1.000
     2.750     3.250     2.710     2.670     3.000     2.500     1.000     1.000
     1.750     2.500     2.710     2.670     2.800     2.500     1.000     1.000
     1.000     1.000     1.000     1.670     1.000     1.000     1.000     1.000
     3.250     3.250     2.860     1.830     1.600     2.300     1.000     1.000
     1.000     1.750     2.000     1.830     2.600     1.700     1.000     1.000
     2.000     2.500     2.710     2.170     2.000     1.800     1.000     1.000
     2.000     2.000     1.000     1.000     1.000     1.000     1.000     1.000
     2.750     2.000     2.140     2.000     2.000     1.900     1.000     1.000
     2.250     3.000     3.140     2.830     3.000     2.800     1.000     1.000
     2.000     2.000     2.430     2.000     2.200     2.100     1.000     1.000
     2.250     2.750     2.710     2.170     3.800     2.500     1.000     1.000
     1.750     2.000     2.000     1.000     1.000     1.000     1.000     1.000
     2.250     2.000     3.290     2.500     1.800     1.000     1.000     1.000
     1.000     1.250     2.290     1.330     2.800     1.000     1.000     1.000
     1.500     1.500     2.430     2.000     3.000     2.000     1.000     1.000
     1.000     1.250     1.860     1.500     3.600     1.300     1.000     1.000
     1.000     1.750     1.710     2.000     2.200     2.000     1.000     1.000
     2.500     2.500     2.290     1.830     1.000     1.000     1.000     1.000
     3.000     2.750     3.290     3.170     3.200     2.300     1.000     1.000
     1.000     2.000     2.570     2.000     1.600     1.100     1.000     1.000
     1.500     1.000     2.290     1.670     1.000     1.700     1.000     1.000
     1.750     1.750     1.710     1.330     1.400     1.200     1.000     1.000
     1.000     1.750     2.140     1.000     1.200     1.000     1.000     1.000
     1.000     1.000     1.000     1.000     1.000     1.000     1.000     1.000
     2.000     2.000     2.570     2.000     2.000     2.000     1.000     1.000
     3.000     1.750     2.430     1.000     1.000     1.000     1.000     1.000
     2.000     1.500     2.710     2.000     2.000     2.400     1.000     1.000
     4.000     1.000     2.860     1.500     2.000     3.300     1.000     1.000
     1.000     1.000     1.000     1.330     1.600     1.000     1.000     1.000
     3.000     2.750     2.430     3.000     2.400     3.300     1.000     1.000
     1.000     2.000     1.710     1.330     3.200     1.100     1.000     1.000
     2.000     1.750     2.290     1.330     1.000     1.000     1.000     1.000
     3.250     2.000     3.860     3.170     3.200     2.300     1.000     1.000
     1.000     1.000     2.140     1.000     1.000     1.000     1.000     1.000
     4.000     2.750     2.430     2.670     3.600     2.600     1.000     1.000
     1.000     1.000     1.710     2.000     2.800     1.100     1.000     1.000
     3.750     2.500     2.570     2.500     2.600     2.300     1.000     1.000
     2.000     2.250     2.710     1.170     2.200     1.300     1.000     1.000
     2.500     2.750     2.140     1.830     3.000     1.400     1.000     1.000
     1.000     2.000     2.570     1.830     2.400     1.300     1.000     1.000
     1.000     1.000     2.860     2.500     2.000     2.000     1.000     1.000
     2.000     2.000     3.000     3.000     3.000     3.000     1.000     1.000
     2.000     2.250     2.860     2.670     2.600     3.200     1.000     1.000
     2.500     2.000     2.430     2.170     1.000     1.000     1.000     1.000
     2.000     2.000     2.000     2.000     2.000     2.100     1.000     1.000
     1.000     1.000     1.000     1.000     1.800     1.200     1.000     1.000
     2.000     2.000     3.000     2.500     1.000     1.000     1.000     1.000
     1.500     1.000     1.710     1.500     2.400     1.200     1.000     1.000
     1.250     1.000     1.000     1.000     1.600     1.000     1.000     1.000
     1.000     1.000     2.140     2.000     2.000     2.000     1.000     1.000
     2.250     1.750     2.290     2.000     2.000     2.000     1.000     1.000
     3.750     2.500     2.430     2.000     1.000     1.300     1.000     1.000
     2.250     2.250     2.430     2.170     3.800     2.200     1.000     1.000
     1.500     2.250     2.860     2.330     1.000     1.000     1.000     1.000
     2.000     2.250     2.000     1.670     3.400     1.800     1.000     1.000
     3.000     2.750     2.140     1.500     2.800     2.000     1.000     1.000
     3.000     3.000     2.000     2.000     1.000     1.000     1.000     1.000
     4.000     3.250     3.430     2.170     2.200     1.600     1.000     1.000
     2.000     2.750     1.860     2.000     2.800     2.000     1.000     1.000
     1.000     1.000     1.430     1.000     1.000     1.000     1.000     1.000
     1.750     2.000     2.000     2.000     2.400     2.300     1.000     1.000
     1.250     3.000     2.140     1.500     1.600     1.100     1.000     1.000
     2.000     1.500     2.000     2.500     2.600     2.100     1.000     1.000
     2.000     2.000     2.570     2.330     2.600     1.300     1.000     1.000
     1.750     1.500     1.710     1.000     2.000     3.400     1.000     1.000
     2.000     2.000     2.570     2.830     2.800     2.800     1.000     1.000
     2.750     2.250     2.430     2.830     3.000     2.300     1.000     1.000
     2.000     2.000     2.000     2.000     2.000     2.000     1.000     1.000
     3.000     1.250     3.000     3.000     3.600     2.600     1.000     1.000
     2.750     2.750     2.290     2.330     2.200     2.100     1.000     1.000
     1.000     1.000     1.000     1.000     1.000     1.000     1.000     1.000
     1.000     1.500     1.290     1.000     1.400     1.200     1.000     1.000
     3.000     2.750     2.710     2.830     2.000     2.100     1.000     1.000
     1.000     1.500     1.430     1.170     2.800     1.100     1.000     1.000
     2.250     2.500     2.430     2.500     2.800     2.400     1.000     1.000
     2.500     1.250     2.430     2.670     2.400     2.700     1.000     1.000
     2.000     2.250     2.000     2.000     1.600     1.000     1.000     1.000
     1.750     2.000     2.430     2.170     1.800     2.000     1.000     1.000
     1.750     1.750     2.000     2.330     2.000     1.600     1.000     1.000
     3.000     3.000     2.290     2.000     2.600     2.200     1.000     1.000
     3.250     2.250     2.290     2.500     2.200     2.100     1.000     1.000
     2.000     1.000     1.710     2.000     1.000     1.300     1.000     1.000
     2.500     2.250     2.140     2.500     2.600     2.600     1.000     1.000
     1.500     2.000     1.000     1.000     2.400     1.700     1.000     1.000
     2.000     1.750     1.710     1.330     2.000     1.000     1.000     1.000
     2.000     2.250     2.430     1.830     2.800     1.400     1.000     1.000
     2.250     2.000     2.570     2.500     2.400     1.900     1.000     1.000
     1.000     1.250     1.710     2.830     1.800     2.500     1.000     1.000
     1.000     1.000     2.290     2.330     2.600     2.100     1.000     1.000
     1.250     1.750     2.140     3.000     3.200     2.900     1.000     1.000
     2.750     3.500     2.570     2.500     2.800     2.100     1.000     1.000
     2.750     2.500     2.140     2.500     3.600     2.600     1.000     1.000
     2.250     1.000     2.290     2.670     1.400     1.700     1.000     1.000
     2.500     2.250     2.290     1.670     2.400     1.500     1.000     1.000
     3.500     2.250     2.430     2.170     2.800     2.800     1.000     1.000
     1.000     1.000     2.570     1.170     2.800     1.700     1.000     1.000
     2.000     1.750     2.290     2.500     2.400     2.100     1.000     1.000
     2.750     2.750     2.570     2.330     3.000     2.400     1.000     1.000
     2.500     2.250     2.430     2.330     3.000     3.200     1.000     1.000
     2.000     2.000     2.000     2.500     2.000     2.000     1.000     1.000
     3.250     2.250     2.860     1.670     2.400     2.500     1.000     1.000
     1.000     1.000     1.290     1.000     1.800     1.200     1.000     1.000
     1.000     1.000     1.290     1.170     1.800     1.100     1.000     1.000
     1.250     1.500     1.860     3.000     4.000     2.900     1.000     1.000
     3.500     3.750     3.140     3.670     2.400     3.400     1.000     1.000
     3.000     1.750     2.570     2.330     2.000     2.300     1.000     1.000
     1.000     1.500     1.710     1.830     1.000     1.000     1.000     1.000
     3.000     1.750     2.570     2.670     2.600     2.200     1.000     1.000
     2.250     2.250     2.290     1.330     1.800     1.000     1.000     1.000
     4.000     4.000     2.000     1.000     1.000     1.000     1.000     1.000
     3.000     3.500     2.570     2.170     2.200     1.900     1.000     1.000
     3.500     3.000     1.710     1.500     2.000     2.300     1.000     1.000
     1.000     1.500     1.430     1.000     2.200     1.100     1.000     1.000
     2.250     3.000     3.000     2.830     2.800     2.700     1.000     1.000
     2.250     2.250     2.710     2.500     3.000     2.400     1.000     1.000
     1.250     2.000     2.140     2.000     2.800     2.500     1.000     1.000
     2.000     1.500     3.430     1.830     2.400     1.800     1.000     1.000
     2.750     1.000     1.430     1.330     1.600     1.200     1.000     1.000
     3.250     2.500     3.000     2.330     1.000     1.000     1.000     1.000
     1.000     1.250     2.290     1.670     2.400     1.200     1.000     1.000
     1.000     1.250     3.290     2.170     1.000     1.000     1.000     1.000
     2.000     1.500     1.860     2.170     2.800     2.200     1.000     1.000
     3.000     2.000     2.290     2.170     2.400     2.400     1.000     1.000
     2.000     2.250     2.000     2.000     2.400     3.000     1.000     1.000
     2.750     1.750     2.290     1.670     3.200     1.000     1.000     1.000
     1.750     1.750     2.000     2.500     2.200     2.000     1.000     1.000
     2.250     2.000     2.290     2.170     2.400     2.000     1.000     1.000
     1.000     1.000     1.430     1.000     1.000     1.000     1.000     1.000
     1.000     2.500     2.860     1.330     2.400     1.100     1.000     1.000
     2.000     1.500     2.290     1.670     1.800     1.800     1.000     1.000
     1.000     1.000     2.140     2.170     2.200     1.200     1.000     1.000
     2.750     2.250     2.290     2.500     1.000     1.100     1.000     1.000
     1.250     1.750     1.290     1.670     2.600     1.300     1.000     1.000
     1.000     1.000     1.000     1.000     1.400     1.000     1.000     1.000
     1.000     2.750     2.860     2.670     4.000     2.200     1.000     1.000
     1.000     2.000     1.710     1.330     1.400     1.200     1.000     1.000
     3.000     2.500     2.710     2.000     3.600     2.100     1.000     1.000
     1.000     2.000     2.140     2.000     2.000     2.000     1.000     1.000
     1.250     1.000     1.140     1.170     1.600     1.100     1.000     1.000
     2.000     2.750     2.000     2.330     2.000     2.000     1.000     1.000
     1.000     1.000     1.290     1.000     2.200     4.000     1.000     1.000
     2.500     2.750     2.860     2.500     2.000     2.100     1.000     1.000
     2.500     2.750     2.710     2.500     3.000     2.100     1.000     1.000
     1.250     1.500     2.570     2.000     2.600     2.200     1.000     1.000
     1.000     2.250     2.290     2.500     2.600     2.200     1.000     1.000
     2.250     2.000     2.290     2.000     3.000     2.000     1.000     1.000
     2.000     2.750     3.430     2.830     4.000     1.200     1.000     1.000
     2.500     1.000     2.570     1.830     2.000     2.000     1.000     1.000
     3.000     1.000     2.710     2.170     1.000     1.000     1.000     1.000
     1.250     1.500     2.570     2.000     2.800     2.100     1.000     1.000
     2.250     2.000     1.860     1.830     3.000     2.000     1.000     1.000
     2.250     2.250     2.290     1.670     2.800     1.000     1.000     1.000
     3.000     2.750     3.000     2.170     1.200     1.800     1.000     1.000
     1.000     1.500     2.290     2.170     2.000     1.600     1.000     1.000
     3.000     1.500     2.000     2.170     1.800     1.900     1.000     1.000
     2.750     2.000     1.430     2.330     2.800     2.000     1.000     1.000
     2.500     3.000     3.140     2.170     2.000     1.000     1.000     1.000
     2.500     2.750     3.000     3.000     3.400     2.700     1.000     1.000
     1.000     1.000     1.290     1.170     1.400     1.100     1.000     1.000
     1.250     1.000     1.570     1.000     1.000     1.000     1.000     1.000
     1.000     1.250     2.710     2.170     3.400     1.400     1.000     1.000
     2.500     2.000     2.430     1.830     1.600     1.500     1.000     1.000
     2.500     1.750     2.140     2.330     2.000     2.600     1.000     1.000
     1.000     1.250     2.000     2.000     2.200     1.300     1.000     1.000
     3.000     3.000     2.710     2.330     2.400     2.100     1.000     1.000
     1.000     1.000     1.140     1.170     2.400     1.400     1.000     1.000
     1.000     1.000     2.000     2.000     2.000     2.000     1.000     1.000
     2.250     1.750     2.290     2.170     3.200     1.900     1.000     1.000
     2.500     2.500     2.710     2.830     1.400     1.300     1.000     1.000
     1.000     1.000     1.000     1.000     1.000     1.000     1.000     1.000
     2.000     2.000     2.000     2.500     2.800     2.200     1.000     1.000
     2.000     1.750     1.860     1.670     1.800     1.500     1.000     1.000
     1.000     1.500     2.140     1.830     1.400     1.100     1.000     1.000
     3.000     1.500     1.000     1.670     1.000     2.400     1.000     1.000
     1.500     1.750     1.860     1.670     2.400     1.300     1.000     1.000
     2.500     2.000     2.570     3.000     2.000     2.700     1.000     1.000
     3.000     3.000     2.860     2.830     3.000     2.900     1.000     1.000
     3.250     1.250     3.430     2.830     2.200     1.800     1.000     1.000
     3.250     3.000     2.290     1.830     4.000     3.400     1.000     1.000
     2.000     2.250     2.140     2.500     1.000     1.000     1.000     1.000
     2.500     2.250     3.140     2.500     1.000     1.000     1.000     1.000
     1.500     1.500     2.430     1.830     1.800     1.600     1.000     1.000
     2.000     1.000     2.570     2.670     1.800     2.200     1.000     1.000
     2.500     2.250     2.000     2.000     2.000     1.500     1.000     1.000
     3.000     2.000     2.140     2.000     2.200     3.000     1.000     1.000
     1.250     2.500     3.140     2.500     2.400     1.800     1.000     1.000
     1.500     1.750     2.430     2.000     2.800     2.200     1.000     1.000
     2.000     2.250     3.000     1.830     2.000     1.800     1.000     1.000
     2.500     2.250     2.430     2.330     2.400     2.300     1.000     1.000
     1.000     2.750     2.430     1.170     1.800     1.000     1.000     1.000
     2.000     2.500     2.140     2.000     2.200     1.600     1.000     1.000
     2.000     2.000     1.140     1.330     1.600     1.100     1.000     1.000
     2.000     2.500     2.430     2.000     2.000     2.000     1.000     1.000
     2.000     2.500     2.570     2.170     3.000     2.100     1.000     1.000
     1.000     1.250     2.140     2.000     2.600     1.800     1.000     1.000
     2.250     2.000     1.860     2.330     2.400     2.000     1.000     1.000
     1.250     1.500     2.000     1.000     1.200     1.000     1.000     1.000
     1.000     1.500     2.000     2.170     2.200     1.700     1.000     1.000
     3.000     3.000     2.430     2.670     2.600     2.700     1.000     1.000
     3.500     2.750     3.430     3.330     3.400     1.100     1.000     1.000
     3.000     2.500     2.430     2.170     3.000     2.500     1.000     1.000
     2.000     2.000     2.570     2.330     2.800     2.000     1.000     1.000
     2.000     2.500     2.140     2.500     3.000     2.300     1.000     1.000
     2.000     2.000     2.570     2.330     2.200     2.000     1.000     1.000
     2.500     2.250     2.570     2.170     2.400     2.600     1.000     1.000
     1.500     2.250     2.570     2.000     2.200     1.700     1.000     1.000
     2.000     1.750     1.290     1.000     1.200     1.000     1.000     1.000
     4.000     1.000     1.000     1.000     1.000     1.000     1.000     1.000
     2.000     2.000     2.140     2.000     2.000     1.900     1.000     1.000
     1.750     1.500     2.140     1.830     1.000     1.000     1.000     1.000
     2.250     2.000     2.430     2.170     3.000     2.300     1.000     1.000
     2.750     2.000     2.710     2.670     2.800     2.000     1.000     1.000
     2.500     2.250     2.860     2.170     2.400     2.200     1.000     1.000
     1.000     1.750     1.710     1.170     1.200     1.000     1.000     1.000
     1.000     2.000     1.570     1.000     1.000     1.000     1.000     1.000
     4.000     3.000     2.860     2.670     3.800     3.700     1.000     1.000
     3.500     2.000     2.860     2.330     2.200     2.900     1.000     1.000
     2.750     2.000     2.570     2.330     2.000     2.700     1.000     1.000
     1.000     1.000     1.290     1.000     1.000     1.000     1.000     1.000
     1.000     1.000     3.140     2.000     2.400     1.000     1.000     1.000
     2.000     2.500     3.140     2.500     3.800     2.800     1.000     1.000
     2.250     2.750     2.430     2.000     3.800     2.400     1.000     1.000
     4.000     3.000     3.570     4.000     3.200     2.900     1.000     1.000
     2.250     2.250     2.430     2.500     3.000     2.100     1.000     1.000
     2.000     2.000     2.860     2.500     1.800     2.600     1.000     1.000
     1.500     1.500     2.000     1.830     4.000     1.900     1.000     1.000
     1.750     1.750     2.000     2.000     2.000     2.000     1.000     1.000
     1.250     1.250     2.140     1.500     1.600     1.000     1.000     1.000
     1.000     1.000     1.140     1.170     2.200     1.000     1.000     1.000
     1.750     1.750     2.140     2.000     1.800     1.400     1.000     1.000
     1.000     1.000     2.140     2.500     1.000     1.800     1.000     1.000
     2.250     3.000     2.430     2.500     1.800     2.000     1.000     1.000
     1.250     1.250     2.860     3.670     3.400     3.200     1.000     1.000
     2.250     2.250     2.000     2.500     2.800     2.400     1.000     1.000
     1.500     1.250     1.570     1.500     2.400     1.500     1.000     1.000
     1.750     1.000     2.710     2.830     2.600     1.300     1.000     1.000
     2.750     2.250     2.000     1.500     1.800     1.500     1.000     1.000
     1.250     2.250     1.430     1.000     2.000     1.100     1.000     1.000
     1.250     2.000     2.570     2.000     2.000     1.800     1.000     1.000
     1.000     2.000     2.570     1.330     2.400     1.400     1.000     1.000
     1.250     1.750     2.430     2.170     3.200     2.200     1.000     1.000
     2.000     2.000     2.000     1.830     1.800     1.900     1.000     1.000
     1.000     1.750     1.290     1.670     2.800     1.100     1.000     1.000
     1.000     2.000     2.140     1.830     1.800     1.100     1.000     1.000
     1.750     1.500     2.430     1.670     1.000     1.400     1.000     1.000
     1.250     2.250     2.000     2.670     1.800     2.700     1.000     1.000
     2.250     1.750     2.000     2.000     3.000     1.900     1.000     1.000
     1.250     1.500     1.570     1.330     2.000     1.300     1.000     1.000
     2.500     2.500     2.000     1.500     3.000     2.000     1.000     1.000
     3.000     2.000     1.710     1.500     2.200     2.800     1.000     1.000
     2.000     2.000     2.140     2.000     2.400     2.400     1.000     1.000
     2.000     2.250     2.290     1.170     1.000     1.000     1.000     1.000
     2.000     2.500     2.290     2.500     3.000     2.800     1.000     1.000
     2.000     2.000     2.140     2.000     2.400     2.000     1.000     1.000
     1.000     1.000     2.140     2.000     3.400     1.400     1.000     1.000
     1.000     1.000     1.860     1.830     2.000     1.700     1.000     1.000
     2.000     2.750     2.430     2.670     2.600     2.000     1.000     1.000
     1.000     1.000     1.570     1.000     1.000     1.000     1.000     1.000
     1.000     2.250     2.570     1.830     3.600     2.900     1.000     1.000
     1.000     1.750     2.710     2.330     3.000     2.300     1.000     1.000
     2.250     2.250     2.430     2.330     2.400     2.000     1.000     1.000
     2.250     2.000     2.570     3.000     2.800     2.000     1.000     1.000
     2.000     1.500     2.140     2.330     2.800     2.500     1.000     1.000
     1.250     1.000     1.430     2.330     2.600     1.400     1.000     1.000
     1.000     1.500     1.710     1.500     2.400     1.100     1.000     1.000
     2.000     2.000     2.290     2.170     2.600     2.000     1.000     1.000
     1.750     1.500     2.140     1.830     2.600     1.800     1.000     1.000
     2.750     2.000     1.860     1.670     2.800     3.100     1.000     1.000
     1.750     2.250     2.140     2.000     2.600     1.800     1.000     1.000
     2.000     2.250     2.140     2.830     2.800     2.400     1.000     1.000
     2.000     2.250     2.570     2.000     2.400     2.000     1.000     1.000
     1.000     2.000     2.570     2.500     3.000     2.200     1.000     1.000
     2.000     2.750     3.140     2.500     2.200     2.200     1.000     1.000
     1.750     2.500     1.860     1.170     2.800     3.400     1.000     1.000
     3.000     2.500     3.000     2.670     1.000     1.000     1.000     1.000
     3.000     2.250     3.290     2.330     3.000     2.600     1.000     1.000
     2.000     1.750     1.140     1.000     1.200     1.000     1.000     1.000
     2.000     2.000     2.290     2.000     2.000     2.100     1.000     1.000
     2.750     2.250     2.140     2.500     2.600     2.700     1.000     1.000
     2.500     2.000     2.140     1.000     3.000     1.300     1.000     1.000
     2.500     2.250     1.710     1.830     2.800     2.300     1.000     1.000
     4.000     2.750     3.430     2.170     2.400     1.000     1.000     1.000
     2.000     1.250     2.000     2.000     2.600     1.800     1.000     1.000
     2.500     1.750     2.140     2.330     2.400     2.600     1.000     1.000
     3.500     1.500     2.710     2.170     3.600     1.900     1.000     1.000
     1.000     2.000     2.140     1.830     2.400     1.000     1.000     1.000
     1.000     1.250     1.000     1.830     1.800     1.000     1.000     1.000
     2.000     2.000     1.140     1.000     1.000     1.400     1.000     1.000
     2.750     2.500     2.570     2.170     2.600     2.100     1.000     1.000
     2.000     2.000     2.000     1.830     1.800     1.800     1.000     1.000
     2.000     2.000     2.570     2.500     2.600     2.000     1.000     1.000
     2.250     1.500     1.710     1.330     2.600     1.100     1.000     1.000
     3.250     2.500     2.430     2.170     4.000     3.000     1.000     1.000
     3.250     2.500     4.000     2.830     2.600     1.700     1.000     1.000
     4.000     2.250     2.290     2.000     3.200     3.600     1.000     1.000
     1.750     2.000     2.290     2.170     2.800     1.900     1.000     1.000
     2.500     2.500     2.860     1.830     2.200     1.700     1.000     1.000
     2.000     2.000     2.000     2.000     1.000     1.500     1.000     1.000
     2.000     2.500     1.710     1.670     1.400     1.100     1.000     1.000
     1.250     3.250     2.000     1.170     2.800     1.200     1.000     1.000
     1.250     2.500     2.000     1.000     1.400     1.000     1.000     1.000
     3.000     2.750     2.860     2.000     4.000     2.600     1.000     1.000
     3.250     2.500     2.860     2.830     2.200     2.600     1.000     1.000
     2.500     2.000     2.430     2.330     2.000     2.000     1.000     1.000
     1.250     2.250     2.710     2.000     2.000     2.000     1.000     1.000
     2.250     2.000     2.430     2.330     3.800     2.200     1.000     1.000
     1.000     1.000     1.000     1.000     1.000     1.000     1.000     1.000
     2.250     2.000     2.430     2.170     2.400     1.900     1.000     1.000
     2.250     2.000     2.570     3.000     2.000     1.300     1.000     1.000
     2.000     2.250     2.000     2.000     2.400     2.000     1.000     1.000
     1.000     1.500     2.290     1.830     2.600     1.400     1.000     1.000
     2.250     2.250     2.140     2.670     2.800     2.000     1.000     1.000
     2.000     2.500     2.430     2.170     3.000     1.400     1.000     1.000
     2.000     2.250     2.570     2.330     2.600     2.100     1.000     1.000
     2.000     2.250     2.140     2.000     2.000     2.000     1.000     1.000
     1.250     1.000     3.570     2.170     1.200     1.300     1.000     1.000
     1.250     2.000     2.290     1.830     1.000     1.000     1.000     1.000
     2.000     2.250     2.570     1.670     2.800     1.600     1.000     1.000
     2.250     2.500     2.570     1.830     2.600     1.400     1.000     1.000
     3.000     2.500     2.000     2.000     3.000     2.000     1.000     1.000
     2.250     2.000     2.710     3.000     3.000     2.900     1.000     1.000
     2.000     2.000     2.000     2.000     2.800     2.200     1.000     1.000
     2.000     2.000     2.000     2.000     2.400     3.000     1.000     1.000
     1.750     1.250     2.710     2.170     1.200     2.200     1.000     1.000
     1.000     1.000     1.000     1.000     1.000     1.200     1.000     1.000
     1.500     1.500     2.570     2.330     2.400     2.500     1.000     1.000
     2.000     2.000     2.000     2.170     2.000     2.000     1.000     1.000
     2.250     1.750     1.570     1.000     1.600     1.700     1.000     1.000
     3.250     2.000     2.290     1.170     1.000     1.700     1.000     1.000
     2.000     2.000     2.290     2.000     3.000     2.000     1.000     1.000
     1.500     2.000     2.290     2.000     2.200     2.000     1.000     1.000
     1.250     1.750     1.710     1.000     1.600     1.700     1.000     1.000
     1.500     1.500     1.710     1.830     2.000     2.100     1.000     1.000
     2.000     1.750     2.570     2.170     1.000     1.100     1.000     1.000
     3.500     3.750     2.140     2.000     3.200     2.800     1.000     1.000
     2.750     1.500     1.570     1.330     2.800     1.700     1.000     1.000
     1.500     3.000     2.710     2.000     2.400     2.200     1.000     1.000
     1.500     2.000     1.860     2.170     2.400     2.000     1.000     1.000
     2.000     2.000     1.140     1.000     2.400     1.000     1.000     1.000
     2.000     2.000     1.570     1.330     1.000     1.000     1.000     1.000
     1.750     1.500     2.860     2.330     3.000     2.700     1.000     1.000
     2.000     3.000     2.140     2.000     2.000     2.000     1.000     1.000
     1.500     1.750     1.570     2.830     2.600     1.600     1.000     1.000
     1.000     1.250     1.430     1.170     2.000     1.500     1.000     1.000
     3.000     2.750     2.710     2.170     2.400     2.700     1.000     1.000
     1.500     2.500     3.000     2.830     2.800     3.100     1.000     1.000
     2.750     2.500     2.860     2.670     2.800     2.200     1.000     1.000
     1.500     1.250     1.430     1.170     1.800     1.000     1.000     1.000
     3.000     2.500     2.430     1.330     2.600     2.500     1.000     1.000
     3.000     2.000     2.290     1.000     1.400     1.000     1.000     1.000
     2.250     2.000     2.290     2.170     2.600     2.300     1.000     1.000
     2.750     2.000     2.860     2.500     2.000     2.500     1.000     1.000
     2.750     2.000     4.000     3.330     3.000     2.800     1.000     1.000
     1.250     1.000     1.860     1.830     2.000     1.900     1.000     1.000
     2.000     2.750     2.570     2.500     2.000     2.600     1.000     1.000
     2.000     2.250     1.570     2.000     2.000     2.400     1.000     1.000
     2.000     1.500     2.430     1.670     1.000     1.000     1.000     1.000
     2.250     2.000     2.290     2.670     2.000     2.300     1.000     1.000
     1.750     2.750     2.140     2.500     1.800     2.900     1.000     1.000
     1.000     1.000     2.290     2.170     2.400     1.900     1.000     1.000
     2.250     2.500     2.570     2.000     2.800     1.300     1.000     1.000
     1.000     1.250     1.860     1.170     1.000     1.000     1.000     1.000
     2.500     2.500     2.000     2.170     2.400     2.100     1.000     1.000
     3.500     3.000     2.430     2.330     2.400     2.700     1.000     1.000
     2.250     2.250     2.140     2.000     2.000     1.900     1.000     1.000
     1.750     1.000     3.140     1.830     1.000     1.300     1.000     1.000
     2.000     2.000     1.860     2.170     2.000     2.000     1.000     1.000
     2.250     2.750     2.570     2.000     3.000     2.200     1.000     1.000
     2.250     2.000     3.000     2.830     2.600     2.800     1.000     1.000
     1.250     1.750     2.430     1.830     2.000     2.800     1.000     1.000
     1.000     1.000     1.710     1.500     1.600     1.900     1.000     1.000
     2.000     1.500     2.860     2.830     2.600     2.100     1.000     1.000
     2.750     2.250     2.430     2.500     2.000     1.300     1.000     1.000
     3.000     2.000     2.140     2.000     2.000     1.600     1.000     1.000
     2.250     2.000     2.290     1.330     1.400     1.100     1.000     1.000
     2.250     1.750     2.290     2.830     3.800     2.800     1.000     1.000
     2.000     2.000     2.290     2.000     3.000     2.100     1.000     1.000
     1.250     2.000     2.290     2.000     1.800     1.800     1.000     1.000
     2.250     2.250     2.570     2.000     2.200     1.800     1.000     1.000
     1.000     1.000     3.000     1.830     1.400     1.000     1.000     1.000
     4.000     3.000     3.140     1.000     1.000     1.000     1.000     1.000
     2.250     2.750     2.430     2.000     2.600     1.900     1.000     1.000
     1.000     1.000     2.000     2.500     1.400     1.600     1.000     1.000
     3.000     1.000     2.290     1.670     2.400     2.100     1.000     1.000
     2.000     2.500     2.710     2.500     2.000     2.800     1.000     1.000
     1.000     1.000     2.570     2.500     2.200     2.000     1.000     1.000
     3.000     2.500     2.860     2.170     2.400     2.300     1.000     1.000
     2.000     2.000     1.860     2.000     2.200     1.500     1.000     1.000
     2.500     3.000     2.710     2.170     2.400     2.100     1.000     1.000
     2.000     2.000     2.430     2.170     2.600     2.400     1.000     1.000
     2.750     2.250     2.430     2.670     2.800     3.100     1.000     1.000
     2.250     2.500     2.860     2.830     3.200     2.700     1.000     1.000
     1.000     1.500     1.710     1.500     2.200     1.700     1.000     1.000
     1.250     1.000     2.570     2.330     2.200     2.200     1.000     1.000
     1.500     1.750     2.290     2.170     1.800     2.200     1.000     1.000
     2.250     2.250     2.570     2.330     2.400     2.100     1.000     1.000
     2.000     2.000     3.000     2.830     2.400     2.300     1.000     1.000
     2.250     2.000     2.140     2.330     2.800     2.300     1.000     1.000
     2.250     2.000     2.430     1.500     1.400     1.100     1.000     1.000
     2.000     2.000     2.290     2.000     2.000     2.000     1.000     1.000
     1.750     1.750     2.000     2.330     2.800     1.500     1.000     1.000
     1.500     1.000     1.000     1.330     1.000     1.800     1.000     1.000
     2.000     2.250     2.000     1.000     3.000     1.200     1.000     1.000
     1.250     1.000     1.710     1.500     1.600     1.500     1.000     1.000
     2.750     1.500     3.140     2.170     3.000     2.200     1.000     1.000
     3.750     3.000     3.000     2.170     2.000     2.400     1.000     1.000
     2.250     1.250     2.430     3.500     4.000     3.200     1.000     1.000
     2.500     3.000     2.710     1.830     2.600     2.100     1.000     1.000
     1.500     2.250     2.570     2.170     2.400     1.100     1.000     1.000
     1.250     1.000     1.140     1.000     1.000     1.000     1.000     1.000
     2.500     3.000     2.000     3.000     2.400     2.500     1.000     1.000
     2.250     2.000     1.570     1.330     2.200     1.000     1.000     1.000
     3.000     2.500     2.710     2.170     2.000     2.200     1.000     1.000
     1.250     1.750     2.710     1.670     1.200     1.100     1.000     1.000
     2.000     2.250     2.000     2.000     2.800     1.800     1.000     1.000
     3.000     1.750     2.140     1.830     1.400     1.800     1.000     1.000
     1.500     2.000     1.860     1.170     1.200     1.000     1.000     1.000
     1.000     1.000     2.140     2.000     2.000     1.900     1.000     1.000
     2.000     2.250     2.860     2.670     2.400     2.500     1.000     1.000
     1.500     2.250     2.710     2.170     2.400     1.400     1.000     1.000
     2.250     2.000     2.430     2.670     2.800     2.000     1.000     1.000
     1.250     2.000     1.710     1.830     2.400     2.000     1.000     1.000
     1.000     2.250     2.140     1.670     1.000     1.000     1.000     1.000
     1.000     1.000     1.000     1.330     1.000     1.000     1.000     1.000
     2.000     2.000     2.430     2.000     2.400     1.900     1.000     1.000
     1.250     1.750     1.860     2.000     3.000     1.900     1.000     1.000
     1.000     2.000     2.290     2.500     2.400     1.700     1.000     1.000
     2.000     3.000     2.570     2.170     3.000     1.800     1.000     1.000
     2.500     2.500     2.860     2.830     2.000     2.000     1.000     1.000
     2.000     2.000     2.430     2.170     2.200     1.900     1.000     1.000
     2.500     2.000     2.140     2.000     3.000     2.300     1.000     1.000
     1.000     1.500     1.860     2.000     1.400     1.400     1.000     1.000
     2.000     1.750     2.710     2.500     2.400     2.300     1.000     1.000
     3.000     1.750     1.000     1.000     4.000     1.000     1.000     1.000
     2.750     1.750     2.140     1.330     2.000     1.400     1.000     1.000
     2.250     1.750     2.570     1.500     2.000     1.500     1.000     1.000
     2.500     1.750     2.710     3.000     2.200     2.600     1.000     1.000
     2.000     2.250     2.290     2.330     2.000     2.100     1.000     1.000
     1.000     2.750     2.570     2.500     4.000     2.600     1.000     1.000
     2.750     2.250     2.710     2.000     2.200     2.000     1.000     1.000
     2.000     2.250     2.290     2.170     2.000     2.200     1.000     1.000
     2.750     2.000     2.570     2.170     2.200     2.000     1.000     1.000
     3.000     2.250     2.710     2.830     3.000     1.000     1.000     1.000
     2.500     2.250     2.290     2.330     3.000     2.400     1.000     1.000
     1.500     1.750     2.430     2.830     1.600     1.300     1.000     1.000
     3.000     2.250     2.430     3.000     2.400     2.400     1.000     1.000
     1.000     1.000     1.570     1.170     1.000     1.400     1.000     1.000
     2.750     3.000     2.860     2.830     3.200     3.600     1.000     1.000
     1.000     1.250     1.860     1.330     2.000     1.000     1.000     1.000
     2.250     2.750     2.290     2.500     2.200     2.200     1.000     1.000
     2.250     1.250     1.710     1.170     1.600     1.400     1.000     1.000
     2.500     2.000     2.430     2.330     3.000     2.300     1.000     1.000
     2.750     2.000     2.140     2.330     2.000     2.200     1.000     1.000
     1.000     2.000     2.290     2.000     2.200     1.900     1.000     1.000
     2.000     1.750     2.000     2.330     2.800     1.900     1.000     1.000
     3.000     2.250     2.290     2.330     1.200     2.000     1.000     1.000
     2.000     1.750     4.000     3.000     2.600     2.000     1.000     1.000
     2.000     2.000     2.140     2.000     2.000     2.000     1.000     1.000
     2.000     1.500     2.290     2.670     2.600     2.700     1.000     1.000
     2.750     2.250     2.430     2.670     2.600     2.300     1.000     1.000
     1.000     1.250     2.570     2.170     2.400     1.900     1.000     1.000
     2.000     2.750     2.290     2.170     2.200     2.000     1.000     1.000
     2.000     2.250     1.430     1.000     1.200     1.000     1.000     1.000
     2.250     3.250     2.430     2.500     3.000     2.400     1.000     1.000
     2.000     2.500     2.140     2.000     1.800     2.000     1.000     1.000
     2.750     2.500     2.710     2.830     2.600     2.500     1.000     1.000
     1.000     1.000     2.140     1.170     2.200     4.000     1.000     1.000
     2.000     2.750     2.000     1.500     2.200     4.000     1.000     1.000
     2.500     2.750     2.290     2.000     4.000     1.200     1.000     1.000
     2.000     2.000     2.140     2.330     2.600     2.800     1.000     1.000
     2.000     2.500     1.140     2.170     1.800     1.600     1.000     1.000
     3.000     2.750     2.290     2.500     2.200     2.100     1.000     1.000
     2.750     2.500     3.290     3.000     2.800     2.600     1.000     1.000
     1.000     1.750     2.430     2.330     2.400     2.300     1.000     1.000
     2.000     2.500     3.140     2.000     2.800     3.800     1.000     1.000
     3.500     2.500     2.140     2.000     1.000     2.200     1.000     1.000
     2.000     2.250     2.710     2.170     2.000     2.200     1.000     1.000
     1.250     1.000     1.860     1.000     2.400     1.400     1.000     1.000
     1.000     1.750     1.860     2.330     1.800     2.600     1.000     1.000
     3.500     2.500     2.000     1.170     1.400     1.000     1.000     1.000
     3.750     2.500     2.570     2.670     4.000     2.000     1.000     1.000
     3.500     2.500     2.000     1.170     1.400     1.200     1.000     1.000
     2.000     2.000     2.710     2.500     2.200     3.000     1.000     1.000
     2.000     2.000     2.140     2.000     2.000     1.400     1.000     1.000
     2.750     1.500     3.000     2.170     3.800     2.300     1.000     1.000
     2.500     1.750     2.290     1.830     2.200     2.000     1.000     1.000
     2.250     1.750     2.430     1.170     2.400     1.600     1.000     1.000
     2.250     1.250     1.860     2.330     2.600     1.400     1.000     1.000
     1.750     2.000     2.000     2.000     1.400     1.600     1.000     1.000
     3.000     3.000     2.860     2.830     2.800     2.300     1.000     1.000
     1.250     2.250     1.860     1.170     1.200     1.200     1.000     1.000
     1.000     1.750     2.290     1.000     3.000     1.000     1.000     1.000
     2.000     1.500     2.140     2.000     2.000     1.800     1.000     1.000
     2.500     1.750     2.140     2.000     2.000     2.000     1.000     1.000
     2.000     1.250     1.430     2.170     1.800     1.600     1.000     1.000
     2.500     2.000     2.430     2.670     3.800     2.800     1.000     1.000
     1.250     1.250     2.290     2.500     1.800     1.200     1.000     1.000
     2.000     2.000     2.570     2.670     3.000     2.800     1.000     1.000
     2.000     2.000     2.290     2.000     2.600     1.700     1.000     1.000
     2.000     1.500     2.140     2.330     3.000     2.000     1.000     1.000
     2.250     2.250     2.290     1.830     2.600     1.400     1.000     1.000
     2.000     2.250     3.000     2.330     2.600     2.100     1.000     1.000
     1.000     1.000     1.000     1.000     1.600     2.800     1.000     1.000
     3.000     3.250     2.000     2.170     1.600     2.800     1.000     1.000
     2.750     1.750     1.430     1.500     1.000     1.000     1.000     1.000
     2.000     2.500     2.140     2.000     1.800     1.900     1.000     1.000
     1.000     1.250     2.860     2.170     1.000     1.000     1.000     1.000
     1.000     1.000     1.710     1.000     1.000     1.000     1.000     1.000
     2.000     2.500     3.570     2.170     1.800     1.600     1.000     1.000
     2.000     2.000     2.140     2.000     2.000     2.000     1.000     1.000
     2.000     2.000     2.000     2.000     2.800     4.000     1.000     1.000
     1.000     1.250     2.000     1.830     1.600     1.200     1.000     1.000
     2.000     1.500     1.570     2.500     2.200     1.800     1.000     1.000
     2.500     1.750     3.570     2.170     2.000     2.100     1.000     1.000
     1.000     1.000     1.000     1.000     2.200     4.000     1.000     1.000
     2.500     2.750     3.290     2.670     3.200     1.800     1.000     1.000
     1.000     1.000     1.710     1.000     3.400     1.600     1.000     1.000
     2.750     3.000     2.710     2.500     2.600     1.800     1.000     1.000
     2.000     2.000     2.140     1.500     1.800     1.800     1.000     1.000
     2.750     2.000     2.570     1.830     2.800     2.100     1.000     1.000
     1.750     1.000     1.000     1.000     2.200     4.000     1.000     1.000
     1.000     1.000     3.570     1.830     1.000     1.000     1.000     1.000
     2.000     2.000     2.860     2.830     2.800     2.600     1.000     1.000
     2.250     2.000     2.570     2.670     2.000     1.800     1.000     1.000
     2.250     2.500     2.290     2.170     2.000     2.000     1.000     1.000
     2.000     2.500     2.290     1.330     1.200     1.000     1.000     1.000
     2.250     2.250     2.290     2.330     2.000     2.300     1.000     1.000
     3.000     2.500     2.140     2.830     2.600     3.700     1.000     1.000
     2.000     2.000     2.140     2.170     2.600     2.900     1.000     1.000
     2.750     2.250     3.000     2.170     2.400     2.000     1.000     1.000
     2.000     2.250     2.140     2.170     3.200     1.400     1.000     1.000
     2.000     2.000     2.430     2.000     2.200     2.100     1.000     1.000
     4.000     3.250     2.710     2.830     4.000     3.600     1.000     1.000
     2.000     2.000     2.430     2.170     3.000     2.300     1.000     1.000
     1.500     2.250     2.140     2.170     2.000     2.000     1.000     1.000
     1.000     1.500     1.860     1.830     2.800     1.500     1.000     1.000
     1.250     1.000     3.000     1.830     2.600     1.600     1.000     1.000
     2.000     2.000     2.140     2.330     2.000     2.000     1.000     1.000
     2.000     2.250     2.140     2.330     2.000     1.800     1.000     1.000
     1.000     1.000     1.430     1.000     1.000     1.000     1.000     1.000
     2.000     1.750     2.140     2.330     2.000     2.000     1.000     1.000
     1.000     1.000     1.290     1.000     2.400     1.400     1.000     1.000
     2.000     1.750     2.140     2.000     2.600     1.900     1.000     1.000
     2.500     2.000     2.570     2.500     1.800     2.100     1.000     1.000
     3.000     2.750     2.140     2.830     1.000     2.100     1.000     1.000
     2.750     1.750     2.430     2.170     2.200     1.900     1.000     1.000
     1.250     1.000     2.290     2.330     2.800     2.900     1.000     1.000
     1.250     1.750     3.430     2.830     1.000     1.000     1.000     1.000
     2.000     1.750     2.140     2.330     3.000     2.300     1.000     1.000
     2.000     2.250     2.290     2.000     2.200     2.000     1.000     1.000
     1.750     2.500     1.860     2.170     3.200     1.500     1.000     1.000
     1.750     2.000     2.290     2.000     2.400     2.300     1.000     1.000
     1.250     2.500     1.430     1.500     1.400     1.100     1.000     1.000
     1.000     1.000     1.000     1.000     1.400     1.000     1.000     1.000
     2.000     2.000     2.710     3.000     3.000     2.600     1.000     1.000
     3.000     3.000     2.290     2.330     3.600     2.200     1.000     1.000
     2.000     2.000     2.570     2.170     2.200     2.600     1.000     1.000
     2.000     1.250     2.570     2.670     2.200     1.700     1.000     1.000
     1.000     1.000     1.710     1.000     1.600     1.200     1.000     1.000
     3.500     2.250     1.860     3.500     3.800     2.300     1.000     1.000
     2.000     2.000     2.290     1.670     2.000     1.600     1.000     1.000
     2.000     1.750     2.000     2.000     2.200     1.900     1.000     1.000
     1.000     1.000     1.430     1.330     2.200     1.700     1.000     1.000
     2.750     2.000     2.290     2.000     2.600     2.400     1.000     1.000
     2.000     2.000     2.000     2.000     2.800     2.000     1.000     1.000
     2.250     1.000     2.710     2.500     2.400     1.600     1.000     1.000
     1.750     2.000     2.290     2.170     3.000     2.400     1.000     1.000
     3.250     2.750     2.430     2.500     2.600     2.300     1.000     1.000
     1.000     1.000     1.430     1.330     1.000     1.600     1.000     1.000
     1.500     1.250     1.570     1.500     1.200     1.000     1.000     1.000
     2.000     2.000     2.140     2.000     2.200     1.800     1.000     1.000
     1.250     1.250     1.710     1.000     3.400     1.000     1.000     1.000
     2.250     2.750     3.000     2.330     2.800     2.400     1.000     1.000
     1.000     1.000     1.000     1.000     1.200     1.000     1.000     1.000
     2.250     1.750     2.570     2.830     3.400     2.000     1.000     1.000
     1.500     1.750     2.290     2.000     2.600     2.200     1.000     1.000
     1.500     1.250     1.710     1.170     1.400     1.400     1.000     1.000
     1.750     1.750     1.710     1.170     2.000     1.600     1.000     1.000
     2.000     2.250     2.430     1.670     2.000     1.800     1.000     1.000
     2.000     2.500     2.570     1.670     2.800     1.800     1.000     1.000
     1.750     1.750     1.710     1.500     1.600     1.500     1.000     1.000
     1.750     1.500     1.710     1.170     1.600     1.400     1.000     1.000
     1.750     2.500     2.570     2.670     2.400     2.700     1.000     1.000
     2.750     3.250     2.570     2.000     2.200     1.900     1.000     1.000
     1.750     1.750     1.710     1.500     1.000     1.100     1.000     1.000
     2.500     2.500     2.570     2.170     2.400     1.800     1.000     1.000
     1.500     1.500     1.860     1.170     1.600     1.500     1.000     1.000
     1.500     1.500     1.710     1.500     1.600     1.400     1.000     1.000
     1.500     1.750     2.140     1.500     2.200     1.800     1.000     1.000
     2.750     2.500     1.570     1.830     1.800     1.700     1.000     1.000
     2.250     2.500     2.570     2.670     2.600     2.600     1.000     1.000
     2.750     2.500     2.000     2.170     2.600     1.400     1.000     1.000
     1.250     1.750     2.140     2.170     2.200     1.800     1.000     1.000
     2.750     2.750     1.710     1.670     1.400     1.600     1.000     1.000
     2.250     2.250     2.710     2.500     2.600     2.200     1.000     1.000
     2.500     2.000     2.290     2.500     2.600     2.600     1.000     1.000
     2.500     2.750     2.140     1.330     2.400     2.600     1.000     1.000
     1.500     1.500     1.290     1.670     2.800     2.000     1.000     1.000
     1.000     1.000     1.290     1.170     1.000     1.200     1.000     1.000
     3.000     2.500     2.710     2.830     3.400     1.800     1.000     1.000
     2.250     1.750     2.430     2.830     3.000     1.800     1.000     1.000
     1.000     1.000     2.710     1.330     1.000     1.000     1.000     1.000
     1.000     1.000     3.000     1.330     1.000     1.000     1.000     1.000
     2.000     1.000     1.430     2.000     2.000     2.100     1.000     1.000
     2.750     1.750     2.140     1.330     2.000     1.000     1.000     1.000
     2.000     2.000     2.710     2.830     2.400     2.700     1.000     1.000
     3.000     2.000     2.140     2.670     2.200     2.300     1.000     1.000
     2.750     1.750     2.000     2.170     2.600     2.600     1.000     1.000
     2.250     1.750     1.710     2.170     3.400     2.000     1.000     1.000
     2.750     3.500     3.140     2.000     1.400     2.800     1.000     1.000
     1.750     1.000     1.430     1.170     2.400     1.800     1.000     1.000
     2.500     1.250     1.570     1.830     2.600     2.000     1.000     1.000
     2.000     2.000     1.860     2.170     2.000     1.900     1.000     1.000
     1.000     3.500     2.430     1.670     2.000     2.900     1.000     1.000
     3.500     2.000     3.000     3.000     2.200     2.900     1.000     1.000
     2.750     3.000     2.290     2.330     1.800     1.600     1.000     1.000
     2.250     1.500     2.570     2.670     2.800     2.600     1.000     1.000
     4.000     3.500     3.140     2.500     2.400     1.800     1.000     1.000
     2.500     2.000     2.290     1.000     3.000     2.400     1.000     1.000
     2.500     2.750     2.000     1.830     2.000     1.700     1.000     1.000
     2.500     2.500     2.570     2.670     2.400     2.700     1.000     1.000
     2.500     2.500     3.290     3.170     2.800     1.000     1.000     1.000
     2.500     2.250     2.570     2.500     1.800     1.400     1.000     1.000
     2.250     2.000     2.290     2.500     2.800     1.900     1.000     1.000
     2.500     1.250     2.570     2.000     3.200     2.500     1.000     1.000
     2.000     2.750     2.710     2.670     1.600     2.100     1.000     1.000
     2.750     2.750     2.710     2.670     2.200     1.600     1.000     1.000
     1.750     1.750     2.710     2.670     2.800     2.400     1.000     1.000
     2.750     2.500     1.710     2.000     2.400     2.600     1.000     1.000
     1.750     1.500     2.710     2.670     3.000     2.600     1.000     1.000
     1.750     1.750     1.860     1.670     1.200     1.100     1.000     1.000
     1.250     1.250     1.290     1.000     1.000     1.100     1.000     1.000
     1.250     1.250     1.290     1.000     1.200     1.100     1.000     1.000
     1.500     1.000     1.140     1.170     1.800     1.100     1.000     1.000
     2.250     1.000     1.860     1.170     2.200     1.000     1.000     1.000
     1.750     1.250     1.430     1.000     1.200     1.300     1.000     1.000
     1.500     1.500     1.290     1.000     1.400     1.000     1.000     1.000
     1.250     1.000     1.000     1.170     1.800     1.000     1.000     1.000
     1.750     1.250     2.000     1.170     1.400     1.100     1.000     1.000
     1.250     1.250     1.430     1.170     1.200     1.000     1.000     1.000
     2.250     1.250     1.710     1.670     1.200     1.100     1.000     1.000
     1.250     1.750     1.570     1.000     1.400     1.200     1.000     1.000
     1.000     1.500     1.860     1.670     2.200     1.300     1.000     1.000
     1.250     1.000     1.140     1.000     1.000     1.100     1.000     1.000
     1.250     1.000     1.140     1.000     1.400     1.100     1.000     1.000
     1.250     1.500     1.430     1.000     1.400     1.000     1.000     1.000
     1.750     1.250     1.140     1.000     1.400     1.000     1.000     1.000
     1.000     1.000     1.140     1.000     1.200     1.000     1.000     1.000
     1.000     1.000     1.140     1.000     1.800     1.000     1.000     1.000
     1.750     2.000     1.570     1.000     1.400     1.000     1.000     1.000
     1.000     1.000     1.290     1.000     1.200     1.000     1.000     1.000
     2.000     2.000     2.430     2.330     2.400     2.200     1.000     1.000
     2.000     2.000     2.430     2.170     2.200     1.800     1.000     1.000
     2.250     2.500     2.290     2.000     3.000     2.000     1.000     1.000
     1.000     2.000     3.000     3.670     1.000     1.900     1.000     1.000
     3.000     2.750     2.570     2.000     3.000     2.200     1.000     1.000
     1.500     1.000     3.000     2.000     1.000     1.000     1.000     1.000
     3.000     2.000     1.140     1.170     1.600     1.100     1.000     1.000
     1.000     1.000     2.000     1.170     1.600     1.000     1.000     1.000
     1.750     3.000     2.710     1.670     2.800     1.700     1.000     1.000
     2.750     2.500     2.430     1.830     2.800     2.300     1.000     1.000
     2.000     2.500     2.570     1.670     1.600     1.700     1.000     1.000
     2.750     3.000     2.860     2.000     2.800     2.100     1.000     1.000
     1.500     1.500     2.430     2.170     2.000     2.100     1.000     1.000
     1.000     1.000     1.860     1.170     1.400     1.100     1.000     1.000
     3.250     3.500     2.430     3.670     3.000     1.900     1.000     1.000
     4.000     3.000     2.570     2.330     2.000     1.800     1.000     1.000
     1.000     1.000     1.570     1.500     2.600     1.400     1.000     1.000
     2.500     2.500     3.000     2.830     3.800     1.700     1.000     1.000
     1.000     1.500     1.290     1.330     1.000     1.000     1.000     1.000
     1.000     1.000     1.140     1.000     1.000     1.000     1.000     1.000
     2.000     1.000     2.570     1.000     1.000     1.000     1.000     1.000
     1.500     1.000     1.290     1.000     1.200     1.000     1.000     1.000
     2.750     2.250     2.140     2.000     2.200     2.000     1.000     1.000
     2.000     2.000     2.000     2.170     2.000     1.600     1.000     1.000
     2.000     2.000     2.430     2.000     2.600     2.000     1.000     1.000
     2.000     2.000     2.140     2.000     2.000     2.000     1.000     1.000
     2.250     1.750     1.570     1.670     2.400     1.300     1.000     1.000
     1.000     1.000     1.140     1.000     1.400     1.100     1.000     1.000
     1.000     1.000     1.290     1.170     1.200     1.100     1.000     1.000
     2.000     2.000     2.000     2.000     2.600     2.000     1.000     1.000
     1.000     1.000     1.140     1.170     1.800     1.300     1.000     1.000
     2.500     2.750     2.000     2.000     2.000     2.000     1.000     1.000
     2.250     3.000     2.290     1.000     1.000     1.000     1.000     1.000
     1.500     1.000     1.710     1.000     2.400     1.200     1.000     1.000
     2.750     3.000     2.860     2.500     2.400     2.300     1.000     1.000
     2.000     1.500     2.140     2.000     2.400     3.000     1.000     1.000
     2.750     2.000     2.000     2.830     4.000     2.500     1.000     1.000
     2.000     2.000     2.140     2.000     3.000     1.300     1.000     1.000
     1.000     1.250     2.140     2.170     3.000     2.300     1.000     1.000
     1.000     1.000     2.570     2.000     1.000     1.000     1.000     1.000
     1.000     1.000     1.430     1.170     1.000     1.000     1.000     1.000
     2.750     2.750     3.000     2.170     2.600     1.900     1.000     1.000
     3.000     3.000     2.430     3.000     2.000     2.000     1.000     1.000
     2.250     2.000     2.290     2.000     2.000     2.100     1.000     1.000
     1.500     1.750     2.290     1.830     1.200     1.700     1.000     1.000
     1.000     2.250     2.570     2.670     1.000     1.100     1.000     1.000
     1.000     1.000     2.290     1.000     1.000     1.000     1.000     1.000
     1.000     1.000     1.000     1.000     1.000     1.000     1.000     1.000
     1.500     1.500     2.430     2.830     3.200     2.700     1.000     1.000
     2.000     2.000     2.430     2.170     2.000     2.000     1.000     1.000
     1.750     2.000     2.860     2.330     3.000     1.200     1.000     1.000
     2.000     2.250     1.140     2.330     2.600     3.000     1.000     1.000
     1.000     1.000     1.290     1.000     2.200     1.400     1.000     1.000
     3.000     2.000     2.290     3.330     4.000     3.100     1.000     1.000
     3.500     2.750     2.290     1.330     1.000     1.300     1.000     1.000
     2.250     2.000     2.140     2.000     2.800     2.400     1.000     1.000
     2.000     2.500     1.140     2.500     1.000     1.500     1.000     1.000
     2.000     3.000     2.570     1.330     1.600     2.200     1.000     1.000
     2.000     1.250     1.430     1.500     1.000     1.100     1.000     1.000
     2.000     2.000     2.140     2.170     2.400     2.000     1.000     1.000
     1.750     2.500     1.860     1.330     4.000     1.900     1.000     1.000
     1.000     1.000     2.290     1.670     1.200     1.100     1.000     1.000
     1.000     1.000     1.860     1.830     2.600     1.600     1.000     1.000
     2.250     2.000     2.140     1.670     2.000     2.100     1.000     1.000
     3.250     2.500     2.710     3.000     1.600     2.700     1.000     1.000
     2.500     1.750     2.430     2.330     3.000     2.700     1.000     1.000
     1.250     3.000     2.140     1.830     3.400     2.500     1.000     1.000
     2.000     2.250     2.570     2.000     3.400     2.100     1.000     1.000
     2.000     2.000     2.140     2.330     2.600     2.100     1.000     1.000
     2.750     3.000     2.430     2.000     2.800     2.300     1.000     1.000
     3.000     1.250     2.290     2.330     1.800     2.600     1.000     1.000
     2.000     2.000     2.290     2.670     2.000     2.200     1.000     1.000
     2.000     1.500     2.140     2.000     1.000     1.000     1.000     1.000
     3.000     2.750     2.430     1.830     3.400     1.600     1.000     1.000
     2.500     2.000     2.430     2.170     2.200     1.600     1.000     1.000
     2.500     2.750     3.000     2.670     3.000     2.100     1.000     1.000
     2.000     2.250     2.430     2.670     1.400     2.000     1.000     1.000
     1.000     2.500     2.290     2.000     2.600     1.800     1.000     1.000
     2.000     1.750     2.000     1.670     2.800     1.200     1.000     1.000
     1.000     1.500     1.430     1.000     1.000     1.000     1.000     1.000
     2.750     2.500     2.570     2.670     2.400     2.400     1.000     1.000
     2.000     1.750     2.290     2.000     2.200     2.100     1.000     1.000
     2.250     2.500     2.430     2.000     3.400     2.500     1.000     1.000
     1.750     2.750     3.000     1.830     2.200     1.700     1.000     1.000
     2.000     1.750     2.140     2.500     2.800     2.200     1.000     1.000
     2.250     2.250     3.140     2.330     1.200     1.000     1.000     1.000
     3.250     2.000     2.860     2.500     2.800     3.100     1.000     1.000
     3.000     1.750     2.140     1.330     1.000     1.000     1.000     1.000
     3.000     3.000     2.570     3.000     3.000     2.900     1.000     1.000
     1.250     1.000     2.860     1.500     2.600     1.200     1.000     1.000
     1.500     1.250     2.430     2.830     2.800     2.500     1.000     1.000
     2.750     2.500     3.290     2.500     2.400     2.200     1.000     1.000
     1.000     1.000     1.570     1.170     2.000     1.000     1.000     1.000
     3.000     3.000     2.140     2.000     3.000     2.100     1.000     1.000
     1.250     1.500     1.860     1.330     1.000     1.700     1.000     1.000
     1.000     1.000     1.000     1.500     1.000     1.000     1.000     1.000
     2.000     2.500     1.860     2.000     2.400     1.700     1.000     1.000
     1.250     2.000     1.710     1.330     3.000     1.500     1.000     1.000
     2.000     2.000     2.000     1.000     1.000     1.000     1.000     1.000
     2.000     2.000     3.000     2.830     3.800     2.400     1.000     1.000
     2.250     2.500     2.430     2.000     2.200     1.100     1.000     1.000
     1.000     1.000     2.140     1.170     1.200     1.000     1.000     1.000
     2.500     2.250     2.570     2.330     2.800     1.200     1.000     1.000
     2.000     2.750     2.860     2.170     2.200     1.900     1.000     1.000
     3.500     3.500     3.140     2.500     1.800     2.500     1.000     1.000
     1.000     1.000     1.140     1.170     3.600     1.500     1.000     1.000
     2.000     2.500     1.710     1.670     2.200     1.200     1.000     1.000
     1.000     2.000     2.290     1.830     3.200     1.600     1.000     1.000
     2.000     2.000     2.290     2.170     2.800     1.600     1.000     1.000
