# Supplementary material for: Risk Profiles of Korean Adolescents in Relations With Contextual Factors: Implications for Multi-Tiered Systems of Support
Source: Front Psychiatry. 2022 Mar 16;13:796928. doi: 10.3389/fpsyt.2022.796928 (PMC9134854; doi:10.3389/fpsyt.2022.796928)
Supplement: Supplementary file 1 [file Data_Sheet_1.ZIP › last2.dat]

     1.000     1.000     1.570     2.330     2.400     3.300     4.000     2.000     0.101     0.899     2.000
     3.750     3.250     2.000     2.500     4.000     4.000     2.000     2.000     0.000     1.000     2.000
     1.000     1.000     1.710     1.170     2.000     1.100     4.000     4.000     1.000     0.000     1.000
     3.000     2.000     3.140     2.170     2.600     1.400     4.000     5.000     0.001     0.999     2.000
     1.000     1.250     1.430     1.170     2.000     1.400     3.000     5.000     1.000     0.000     1.000
     1.500     1.500     2.290     1.330     1.000     1.000     1.000     5.000     0.999     0.001     1.000
     2.000     2.000     2.710     2.670     3.000     1.800     2.000     4.000     0.000     1.000     2.000
     2.250     2.000     2.000     1.170     2.600     1.300     3.000     5.000     0.916     0.084     1.000
     1.750     2.250     2.710     2.330     2.200     2.000     3.000     4.000     0.002     0.998     2.000
     1.000     1.000     1.570     1.500     1.200     1.100     5.000     5.000     1.000     0.000     1.000
     1.000     1.500     1.710     1.670     1.600     1.700     4.000     5.000     0.996     0.004     1.000
     1.250     1.000     1.710     1.670     1.400     1.400     5.000     4.000     1.000     0.000     1.000
     2.000     1.750     2.000     2.000     2.600     1.800     4.000     4.000     0.167     0.833     2.000
     1.000     1.000     1.570     1.170     1.000     1.000     3.000     2.000     1.000     0.000     1.000
     2.000     2.250     2.860     2.000     3.000     2.000     4.000     4.000     0.001     0.999     2.000
     2.000     2.000     2.000     2.330     2.400     2.000     4.000     3.000     0.018     0.982     2.000
     2.250     1.500     2.430     2.000     2.800     2.800     3.000     3.000     0.001     0.999     2.000
     2.000     2.500     2.860     2.670     2.400     2.700     4.000     3.000     0.000     1.000     2.000
     2.750     2.500     3.000     1.670     1.000     1.000     2.000     2.000     0.161     0.839     2.000
     3.000     3.500     3.140     2.000     1.600     2.300     3.000     5.000     0.000     1.000     2.000
     1.000     1.000     2.290     1.000     1.000     1.000     2.000     5.000     1.000     0.000     1.000
     2.000     1.500     2.430     1.830     2.400     2.300     3.000     4.000     0.048     0.952     2.000
     2.250     2.000     2.140     2.000     2.000     1.900     3.000     4.000     0.073     0.927     2.000
     1.250     1.500     2.000     2.500     1.000     2.900         *     3.000     0.082     0.918     2.000
     2.000     1.500     2.290     2.330     2.800     2.200         *     3.000     0.007     0.993     2.000
     1.500     2.250     1.570     1.170     3.000     1.200     3.000     5.000     0.987     0.013     1.000
     2.000     2.000     2.140     2.170     2.600     1.700     4.000     4.000     0.042     0.958     2.000
     2.000     2.000     2.290     1.670     1.200     1.400     3.000     4.000     0.870     0.130     1.000
     2.250     1.000     2.000     1.330     1.000     1.200     4.000     4.000     0.999     0.001     1.000
     1.000     1.750     1.570     1.330     1.000     1.000     4.000     5.000     1.000     0.000     1.000
     1.000     1.250     1.570     1.500     1.400     1.700     4.000     5.000     1.000     0.000     1.000
     1.000     1.500     2.860     1.830     2.600     1.000     4.000     5.000     0.830     0.170     1.000
     3.000     3.000     2.860     2.670     2.800     2.500     4.000     3.000     0.000     1.000     2.000
     1.750     2.000     1.000     1.000     1.000     1.000     3.000     3.000     1.000     0.000     1.000
     1.000     1.750     3.430     2.830     1.200     1.400     4.000     3.000     0.016     0.984     2.000
     3.500     2.750     1.710     2.500     2.800     3.300     3.000     3.000     0.000     1.000     2.000
     1.750     1.250     2.430     1.670     2.600     2.800     4.000     4.000     0.041     0.959     2.000
     3.000     3.000     2.710     2.830     1.800     2.900     3.000     4.000     0.000     1.000     2.000
     2.750     2.250     3.000     3.000     1.400     2.500     2.000     4.000     0.000     1.000     2.000
     1.000     2.000     1.710     1.670     2.600     2.100         *     3.000     0.762     0.238     1.000
     2.500     3.000     2.290     2.330     2.600     2.200     4.000     4.000     0.000     1.000     2.000
     2.500     2.250     2.140     1.830     1.400     2.000     2.000     2.000     0.092     0.908     2.000
     2.500     3.250     2.430     1.830     1.000     1.100     1.000     4.000     0.101     0.899     2.000
     1.750     1.000     2.000     2.000     2.400     2.100     4.000     4.000     0.553     0.447     1.000
     1.000     1.000     1.860     1.500     1.600     1.000     4.000     5.000     1.000     0.000     1.000
     3.750     3.250     2.570     3.000     3.200     2.900     2.000     1.000     0.000     1.000     2.000
     3.000     2.500     3.290     1.830     1.200     1.400     3.000     3.000     0.004     0.996     2.000
     1.250     1.500     2.290     2.000     2.800     2.000     4.000     4.000     0.199     0.801     2.000
     1.250     1.500     2.290     2.000     2.400     2.100     4.000     4.000     0.262     0.738     2.000
     2.000     2.000     2.140     2.170     2.000     2.000     4.000     4.000     0.044     0.956     2.000
     2.000     2.250     2.570     1.830     2.800     2.400     2.000     5.000     0.002     0.998     2.000
     1.750     3.250     3.000     2.670     1.000     3.100     2.000     2.000     0.000     1.000     2.000
     1.250     1.750     1.710     1.000     2.400     1.200     4.000     5.000     0.999     0.001     1.000
     2.750     2.000     2.430     2.330     1.200     2.600     2.000     4.000     0.001     0.999     2.000
     2.500     1.750     2.140     2.170     3.200     3.500     2.000     2.000     0.000     1.000     2.000
     1.000     2.000     1.000     1.000     1.200     1.100     5.000     5.000     1.000     0.000     1.000
     2.250     2.750     1.710     1.330     1.400     1.900     3.000     4.000     0.692     0.308     1.000
     3.000     3.000     3.000     2.670     3.600     3.100     3.000         *     0.000     1.000     2.000
     2.000     1.000     2.570     2.000     2.800     1.100     2.000     5.000     0.602     0.398     1.000
     2.000     1.250     2.140     1.830     2.000     1.100     3.000     5.000     0.964     0.036     1.000
     2.000     2.500     2.000     1.830     1.000     2.100     3.000     5.000     0.253     0.747     2.000
     2.000     2.500     2.570     2.670     2.200     1.600     4.000     4.000     0.001     0.999     2.000
     4.000     2.250     2.290     2.670     3.000     3.100     3.000     2.000     0.000     1.000     2.000
     1.000     1.250     1.710     1.000     1.000     1.100     3.000     5.000     1.000     0.000     1.000
     2.750     3.500     2.290     2.170     2.800     3.100     2.000     5.000     0.000     1.000     2.000
     2.000     2.000     2.000     1.500     1.800     1.300     4.000     4.000     0.947     0.053     1.000
     2.500     1.000     2.140     2.170     2.600     2.400     4.000     3.000     0.021     0.979     2.000
     2.750     2.250     2.570     1.500     1.600     2.300     2.000     4.000     0.015     0.985     2.000
     1.250     1.000     1.430     1.330     1.000     1.200     5.000     4.000     1.000     0.000     1.000
     1.250     1.250     2.290     2.500     2.800     2.800     5.000     3.000     0.004     0.996     2.000
     1.000     1.500     2.140     1.830     1.000     1.000     2.000     4.000     0.999     0.001     1.000
     2.250     2.250     2.710     2.330     3.000     2.100     2.000     5.000     0.000     1.000     2.000
     2.500     2.500     2.710     1.830     3.600     2.200     2.000     3.000     0.000     1.000     2.000
     3.000     3.000     2.430     2.330     4.000     2.600     3.000     3.000     0.000     1.000     2.000
     3.000     2.000     2.860     2.170     1.800     1.100     4.000     4.000     0.015     0.985     2.000
     1.000     3.250     2.290     1.000     2.200     1.800     2.000     3.000     0.618     0.382     1.000
     1.250     1.500     2.140     1.170     2.200     1.100     3.000     5.000     0.999     0.001     1.000
     3.500     2.500     3.140     3.000     3.800     3.300     3.000     5.000     0.000     1.000     2.000
     2.000     2.000     2.860     1.670     1.200     1.200     2.000     3.000     0.659     0.341     1.000
     2.500     2.250     2.570     2.670     2.800     2.500     3.000     5.000     0.000     1.000     2.000
     2.000     2.500     3.000     2.670     2.200     2.100     4.000     5.000     0.000     1.000     2.000
     2.750     1.750     2.570     2.170     1.400     2.200     4.000     5.000     0.006     0.994     2.000
     3.000     2.750     2.570     2.330     3.200     1.900     2.000     3.000     0.000     1.000     2.000
     2.250     2.750     2.710     3.000     3.400     2.300     3.000     3.000     0.000     1.000     2.000
     3.500     1.250     2.860     1.170     3.800     1.400     5.000     4.000     0.029     0.971     2.000
     2.000     2.000     2.290     2.170     3.000     2.300     3.000     4.000     0.002     0.998     2.000
     2.000     1.000     2.290     2.500     2.600     1.700     5.000     4.000     0.083     0.917     2.000
     1.000     1.000     1.000     1.330     3.000     1.400     3.000     4.000     1.000     0.000     1.000
     2.000     2.750     2.860     2.330     2.400     1.400     3.000     4.000     0.001     0.999     2.000
     2.000     2.000     2.000     2.170     2.200     1.900     4.000     5.000     0.068     0.932     2.000
     2.500     2.000     1.000     1.170     1.400     1.000     4.000     5.000     1.000     0.000     1.000
     3.000     2.500     3.570     2.170     1.200     1.200     2.000     5.000     0.001     0.999     2.000
     2.500     2.750     2.000     1.000     1.800     1.000     3.000     5.000     0.953     0.047     1.000
     1.000     2.750     3.000     1.500     1.800     1.600     4.000     4.000     0.205     0.795     2.000
     1.000     1.500     2.290     1.330     1.600     1.600     4.000     4.000     0.995     0.005     1.000
     2.750     2.000     2.140     1.830     1.000     1.000     5.000     5.000     0.865     0.135     1.000
     2.000     2.500     2.000     2.000     2.000     2.000     3.000     5.000     0.039     0.961     2.000
     1.750     2.000     2.000     2.000     2.000     2.000     2.000     4.000     0.202     0.798     2.000
     2.000     2.500     2.000     2.000     2.000     2.000     3.000     3.000     0.039     0.961     2.000
     3.000     3.250     2.290     2.500     1.600     1.500     3.000     2.000     0.000     1.000     2.000
     1.750     1.750     3.140     2.830     2.800     1.900     2.000     5.000     0.000     1.000     2.000
     2.000     1.250     1.290     1.670     1.200     1.100     4.000     5.000     1.000     0.000     1.000
     1.000     1.000     2.290     1.000     1.000     1.000         *     5.000     1.000     0.000     1.000
     1.250     1.500     2.000     2.000     1.200     1.400     3.000     4.000     0.987     0.013     1.000
     1.250     2.000     2.570     2.170     1.800     1.800     5.000     5.000     0.122     0.878     2.000
     1.500     1.750     2.290     2.500     2.200     1.700     3.000     5.000     0.066     0.934     2.000
     1.000     1.000     1.290     1.170     1.800     1.000     3.000     5.000     1.000     0.000     1.000
     2.000     2.000     2.860     2.830     2.400     2.000         *     5.000     0.000     1.000     2.000
     4.000     3.750     2.290     3.000     4.000     3.400     3.000     4.000     0.000     1.000     2.000
     1.250     1.750     2.000     1.670     2.800     2.000     2.000     5.000     0.579     0.421     1.000
     1.500     1.500     2.140     2.000     2.000     1.900     4.000     4.000     0.576     0.424     1.000
     4.000     3.500     2.710     2.000     1.200     1.300     3.000     3.000     0.000     1.000     2.000
     2.750     2.000     2.430     2.830     2.400     2.600     3.000     2.000     0.000     1.000     2.000
     2.000     2.250     3.290     1.170     1.000     1.200     3.000     4.000     0.736     0.264     1.000
     2.250     2.250     2.570     1.500     2.800     1.700     2.000     3.000     0.038     0.962     2.000
     1.000     1.000     2.290     2.000     1.200     1.000     4.000     5.000     0.998     0.002     1.000
     2.750     2.750     2.710     2.170     2.400     2.300     3.000     5.000     0.000     1.000     2.000
     2.000     2.000     2.140     2.500     2.800     2.400     4.000     4.000     0.001     0.999     2.000
     1.250     1.250     1.430     1.170     1.400     1.000     4.000     4.000     1.000     0.000     1.000
     3.000     3.000     3.000     3.000     2.400     2.000     2.000     3.000     0.000     1.000     2.000
     1.750     1.750     2.140     2.000     3.000     2.100     4.000     4.000     0.037     0.963     2.000
     4.000     2.000     2.710     3.000     2.800     2.100     4.000     5.000     0.000     1.000     2.000
     1.000     1.000     1.570     1.000     1.000     1.000     4.000     5.000     1.000     0.000     1.000
     1.000     1.000     1.000     1.000     1.600     1.000     4.000     5.000     1.000     0.000     1.000
     1.750     2.000     1.710     2.000     2.000     1.900     4.000     4.000     0.482     0.518     2.000
     1.750     2.250     2.140     2.170     2.400     1.300     4.000     5.000     0.170     0.830     2.000
     1.000     1.000     1.430     1.670     1.000     1.500     3.000     4.000     1.000     0.000     1.000
     2.000     2.000     1.290     1.000     1.800     1.000     4.000     5.000     1.000     0.000     1.000
     2.000     1.500     1.570     1.000     1.000     1.000     5.000     5.000     1.000     0.000     1.000
     2.000     2.750     2.860     2.330     2.400     1.700     3.000     5.000     0.000     1.000     2.000
     3.500     2.250     2.290     2.170     2.400     2.300     3.000     3.000     0.000     1.000     2.000
     2.500     2.500     2.570     2.670     2.600     2.300     2.000     3.000     0.000     1.000     2.000
     2.000     2.000     2.000     2.170     2.000     1.900     3.000     4.000     0.093     0.907     2.000
     2.750     3.000     3.140     2.670     2.200     2.100     1.000     5.000     0.000     1.000     2.000
     2.750     3.000     2.430     1.830     1.800     1.600     2.000     3.000     0.006     0.994     2.000
     2.750     2.250     2.430     2.170     3.000     2.200     2.000     3.000     0.000     1.000     2.000
     2.000     1.750     2.570     2.170     3.200     2.000     4.000     4.000     0.003     0.997     2.000
     1.250     1.500     2.290     1.000     3.000     1.300     4.000     4.000     0.992     0.008     1.000
     1.500     1.000     2.430     1.830     1.200     1.200     4.000     5.000     0.994     0.006     1.000
     2.000     2.000     2.710     1.330     1.600     1.200     3.000     3.000     0.871     0.129     1.000
     1.000     2.250     1.000     2.500     1.000     1.800     4.000     5.000     0.958     0.042     1.000
     2.750     2.500     2.140     2.330     2.200     2.100     2.000     3.000     0.001     0.999     2.000
     2.250     2.250     1.710     1.000     1.000     1.000     4.000     5.000     0.999     0.001     1.000
     2.500     2.500     3.000     2.500     2.200     2.800     3.000     3.000     0.000     1.000     2.000
     1.750     1.000     1.860     1.170     1.800     1.000     4.000     5.000     1.000     0.000     1.000
     2.000     1.500     2.140     2.000     2.400     2.000     4.000     4.000     0.149     0.851     2.000
     2.750     3.000     2.290     1.000     3.600     1.000     2.000     3.000     0.097     0.903     2.000
     2.750     2.000     3.000     3.000     1.800     2.700     3.000     2.000     0.000     1.000     2.000
     2.250     2.000     2.140     2.500     2.400     2.100     5.000     3.000     0.002     0.998     2.000
     1.000     1.000     1.570     1.330     1.400     1.400     4.000     5.000     1.000     0.000     1.000
     1.250     1.000     2.000     1.000     1.000     1.000     3.000     3.000     1.000     0.000     1.000
     2.000     2.000     2.290     2.000     3.000     1.800     3.000     3.000     0.019     0.981     2.000
     1.000     1.000     1.000     1.000     1.000     1.000     5.000     5.000     1.000     0.000     1.000
     1.000     2.500     2.570     2.670     1.000     1.300     4.000     3.000     0.138     0.862     2.000
     1.500     1.500     1.290     1.830     3.600     2.100     3.000     4.000     0.610     0.390     1.000
     1.250     1.250     2.000     2.330     2.800     1.900     5.000     5.000     0.303     0.697     2.000
     2.000     2.250     2.140     2.000     2.000     2.100         *     4.000     0.034     0.966     2.000
     1.250     1.000     1.570     1.170     1.600     1.400     4.000     4.000     1.000     0.000     1.000
     2.250     2.750     1.430     1.330     2.600     2.300     3.000     4.000     0.162     0.838     2.000
     1.250     1.000     1.140     1.170     1.400     1.000     5.000     5.000     1.000     0.000     1.000
     2.250     2.500     2.430     1.670     2.200     1.900     3.000     4.000     0.023     0.977     2.000
     2.750     2.500     2.140     1.500     1.600     2.500     2.000     3.000     0.017     0.983     2.000
     1.250     1.750     2.710     2.670     2.600     1.400     4.000     4.000     0.019     0.981     2.000
     2.000     2.000     2.000     1.500     3.000     1.700     4.000     3.000     0.376     0.624     2.000
     1.750     2.500     3.000     2.330     2.400     2.300     4.000     5.000     0.000     1.000     2.000
     1.750     2.500     2.000     2.500     2.000     2.100     3.000     5.000     0.006     0.994     2.000
     2.250     1.500     2.000     2.170     3.000     1.700     3.000     4.000     0.073     0.927     2.000
     1.250     1.000     1.570     1.170     2.800     1.400     4.000     5.000     1.000     0.000     1.000
     2.000     2.750     2.290     1.670     1.400     2.600     4.000     3.000     0.012     0.988     2.000
     2.000     2.250     2.430     2.170     1.800     1.800     3.000     3.000     0.024     0.976     2.000
     1.500     1.750     2.860     2.170     3.400     2.400     3.000     4.000     0.001     0.999     2.000
     3.750     3.000     3.290     2.830     2.800     3.000     3.000     2.000     0.000     1.000     2.000
     1.000     1.000     1.290     1.330     1.000     1.000     5.000     5.000     1.000     0.000     1.000
     1.750     1.500     1.860     1.500     2.400     2.200     3.000     4.000     0.761     0.239     1.000
     2.000     2.000     1.710     1.670     1.800     1.000     5.000     5.000     0.984     0.016     1.000
     1.000     3.000     2.570     2.000     4.000     1.900     2.000     3.000     0.001     0.999     2.000
     2.000     1.000     1.290     1.170     1.000     1.200     3.000     5.000     1.000     0.000     1.000
     1.000     1.000     1.290     1.000     1.000     1.300     4.000     4.000     1.000     0.000     1.000
     2.500     2.000     3.000     1.830     1.800     2.500     3.000     5.000     0.001     0.999     2.000
     3.000     2.000     2.570     2.670     2.600     2.400     3.000     3.000     0.000     1.000     2.000
     2.500     1.500     2.430     2.330     2.000     2.300     4.000     4.000     0.004     0.996     2.000
     1.750     2.000     2.000     1.500     1.000     1.100     3.000     3.000     0.996     0.004     1.000
     2.000     2.500     2.000     2.500     2.200     2.600     4.000     4.000     0.000     1.000     2.000
     2.500     2.500     3.290     2.670     1.000     2.100     2.000     5.000     0.000     1.000     2.000
     1.750     2.250     2.570     2.170     1.000     2.300     4.000     5.000     0.019     0.981     2.000
     2.250     2.000     2.140     2.000     2.400     1.900     3.000     4.000     0.038     0.962     2.000
     1.500     2.500     2.290     1.500     3.000     1.300     3.000     5.000     0.395     0.605     2.000
     2.250     2.250     2.570     2.170     3.000     2.500     5.000     5.000     0.000     1.000     2.000
     1.000     1.250     1.570     1.000     1.000     1.000         *     3.000     1.000     0.000     1.000
     1.000     1.250     1.290     1.670     3.200     2.100     4.000     3.000     0.971     0.029     1.000
     1.000     2.250     2.570     1.830     1.600     2.000     3.000     5.000     0.271     0.729     2.000
     1.000     2.000     2.430     2.000     2.200     2.000     4.000     3.000     0.165     0.835     2.000
     1.000     1.000     2.000     1.330     1.200     1.100     5.000     5.000     1.000     0.000     1.000
     2.250     2.750     3.000     3.000     2.600     3.000     4.000     5.000     0.000     1.000     2.000
     1.500     1.500     2.000     1.830     1.400     1.200     4.000     3.000     0.992     0.008     1.000
     2.000     2.000     2.290     2.000     2.000     1.600     4.000     5.000     0.177     0.823     2.000
     1.000     2.250     2.430     1.670     4.000     1.800     2.000     5.000     0.035     0.965     2.000
     2.000     2.000     2.430     2.000     1.400     1.500     3.000     4.000     0.346     0.654     2.000
     2.000     1.750     2.290     1.830     2.600     2.100     4.000     5.000     0.054     0.946     2.000
     1.250     1.000     1.430     1.330     1.400     1.200     5.000     4.000     1.000     0.000     1.000
     1.000     1.250     2.290     2.330     1.400     1.500     3.000     5.000     0.920     0.080     1.000
     1.000     1.250     1.710     1.000     1.400     1.300     3.000     5.000     1.000     0.000     1.000
     2.250     2.750     2.710     2.500     2.800     2.500     4.000     4.000     0.000     1.000     2.000
     2.000     2.000     2.710     2.500     2.200     2.000     3.000     3.000     0.001     0.999     2.000
     1.750     3.000     2.570     2.170     1.000     1.000     3.000     5.000     0.172     0.828     2.000
     1.000     1.250     1.140     1.170     1.400     1.200     4.000     5.000     1.000     0.000     1.000
     2.250     2.750     2.430     1.670     3.000     2.200     1.000     5.000     0.001     0.999     2.000
     3.250     2.500     1.570     1.000     2.800     2.900     2.000     4.000     0.011     0.989     2.000
     3.000     3.250     2.710     1.170     1.000     1.200     2.000         *     0.155     0.845     2.000
     2.750     2.000     3.710     1.830     1.200     1.100     3.000     5.000     0.017     0.983     2.000
     1.000     1.000     2.710     2.330     2.000     1.200     3.000     5.000     0.839     0.161     1.000
     2.500     3.000     2.860     2.500     1.600     1.500     4.000     5.000     0.000     1.000     2.000
     1.500     1.750     1.710     2.830     1.200     2.800     4.000     5.000     0.018     0.982     2.000
     2.000     2.250     3.430     2.830     2.800     2.500     2.000     4.000     0.000     1.000     2.000
     2.500     2.500     2.430     2.170     3.600     2.300     4.000     4.000     0.000     1.000     2.000
     1.000     1.000     1.710     1.500     2.600     1.400     4.000     5.000     0.999     0.001     1.000
     2.750     2.000     2.570     2.000     2.000     2.100     2.000     5.000     0.003     0.997     2.000
     3.000     2.000     3.570     4.000     1.000     2.100     4.000     2.000     0.000     1.000     2.000
     2.750     1.750     2.140     1.170     2.600     1.000     5.000     5.000     0.927     0.073     1.000
     2.000     2.000     1.000     1.830     2.400     1.600     2.000     2.000     0.944     0.056     1.000
     1.000     1.000     2.290     1.670     3.600     1.900     4.000     3.000     0.683     0.317     1.000
     1.750     1.000     1.710     1.500     2.800     3.200     4.000     4.000     0.261     0.739     2.000
     2.500     3.250     2.710     2.830     2.400     2.200     4.000     5.000     0.000     1.000     2.000
     2.000     2.250     2.290     2.000     2.000     2.000     5.000     3.000     0.029     0.971     2.000
     2.000     2.000     2.000     2.000     2.000     2.000     4.000     4.000     0.131     0.869     2.000
     2.250     2.250     2.290     2.670     2.800     2.200     4.000     4.000     0.000     1.000     2.000
     2.000     1.750     2.000     1.330     2.600     1.800     3.000     4.000     0.773     0.227     1.000
     1.500     1.500     2.000     1.500     1.000     1.000     5.000     5.000     0.999     0.001     1.000
     3.000     3.000     2.000     2.000     2.000     2.000     1.000     1.000     0.001     0.999     2.000
     2.250     2.500     2.290     2.170     3.000     2.000     3.000     3.000     0.001     0.999     2.000
     1.000     1.500     1.860     2.170     1.200     1.900     4.000     4.000     0.949     0.051     1.000
     2.500     1.500     2.430     1.500     1.400     1.400     3.000     5.000     0.890     0.110     1.000
     3.000     1.750     3.000     2.000     1.000     1.400     2.000     5.000     0.051     0.949     2.000
     1.000     2.000     2.140     2.500     4.000     3.300     2.000     5.000     0.000     1.000     2.000
     3.250     2.500     2.570     1.670     3.600     2.400     2.000         *     0.000     1.000     2.000
     1.250     1.500     2.140     3.170     1.000     2.300     3.000     4.000     0.023     0.977     2.000
     2.250     2.500     2.570     2.500     2.600     2.200     3.000     4.000     0.000     1.000     2.000
     2.000     1.000     2.000     1.330     2.200     1.400     5.000     5.000     0.995     0.005     1.000
     2.000     1.750     2.570     2.500     2.800     1.900     5.000     5.000     0.002     0.998     2.000
     2.250     1.250     2.140     1.330     2.600     2.200     3.000     5.000     0.555     0.445     1.000
     1.000     1.250     1.860     2.670     2.000     2.700     4.000     4.000     0.071     0.929     2.000
     1.000     1.000     2.000     2.170     1.800     2.000     5.000     3.000     0.917     0.083     1.000
     2.250     2.000     1.710     2.000     2.800     1.800     3.000     5.000     0.105     0.895     2.000
     3.000     2.750     2.430     2.000     2.200     2.100     3.000     4.000     0.000     1.000     2.000
     1.500     3.000     1.860     2.670     3.000     2.100     4.000     5.000     0.000     1.000     2.000
     1.250     1.750     2.290     2.670     2.800     2.200     2.000     3.000     0.004     0.996     2.000
     2.250     2.500     2.000     2.330     2.800     2.100     4.000     4.000     0.001     0.999     2.000
     1.000     1.250     2.000     1.330     1.000     1.300     3.000     5.000     1.000     0.000     1.000
     3.500     2.500     2.570     1.670     3.200     2.700     2.000     4.000     0.000     1.000     2.000
     3.000     3.000     2.430     2.830     2.400     2.000     2.000     2.000     0.000     1.000     2.000
     3.750     3.000     3.000     2.330     2.400     2.900     2.000         *     0.000     1.000     2.000
     2.750     2.250     2.140     2.330     2.800     2.100     3.000     4.000     0.000     1.000     2.000
     2.000     2.250     2.860     3.000     2.200     2.700     3.000     4.000     0.000     1.000     2.000
     2.000     2.250     2.430     2.330     1.000     2.100     2.000     4.000     0.018     0.982     2.000
     2.000     2.000     2.000     1.670     2.200     2.000     3.000     5.000     0.302     0.698     2.000
     1.000     2.000     2.140     1.670     1.600     1.500     3.000     3.000     0.969     0.031     1.000
     3.000     2.000     1.430     1.500     2.200     1.200     4.000     4.000     0.916     0.084     1.000
     2.000     2.500     2.140     2.330     3.000     2.000     4.000     5.000     0.001     0.999     2.000
     1.250     3.000     2.570     1.830     1.000     1.200     4.000     4.000     0.557     0.443     1.000
     2.000     2.000     2.430     2.000     3.000     2.900     3.000     4.000     0.000     1.000     2.000
     1.000     2.000     2.570     1.670     1.000     1.000     2.000     5.000     0.991     0.009     1.000
     2.250     2.250     2.430     2.170     2.000     2.100     3.000     4.000     0.004     0.996     2.000
     4.000     4.000     4.000     4.000     3.400     4.000         *     3.000     0.000     1.000     2.000
     2.000     2.500     2.570     2.000     2.200     2.100     5.000     4.000     0.003     0.997     2.000
     2.000     2.000     2.430     2.830     2.000     2.300     4.000     4.000     0.000     1.000     2.000
     2.000     1.500     1.710     1.170     1.800     1.700     5.000     5.000     0.995     0.005     1.000
     1.000     1.750     1.860     2.000     2.400     1.000     3.000     5.000     0.980     0.020     1.000
     1.500     2.000     2.290     2.000     3.200     2.300     4.000     3.000     0.007     0.993     2.000
     1.000     1.000     1.430     2.000     2.400     2.100     5.000     4.000     0.975     0.025     1.000
     2.250     2.750     2.140     2.170     1.600     2.300     3.000     4.000     0.003     0.997     2.000
     2.000     2.000     2.290     2.000     3.200     1.500     5.000     5.000     0.037     0.963     2.000
     2.000     2.000     2.000     1.830     1.000     1.000     3.000     3.000     0.980     0.020     1.000
     2.250     2.500     3.290     1.500     2.800     1.300     4.000     4.000     0.007     0.993     2.000
     2.000     2.500     2.000     1.000     1.600     1.300     2.000     3.000     0.983     0.017     1.000
     2.250     2.750     2.290     1.670     2.800     1.800     2.000     5.000     0.009     0.991     2.000
     2.000     2.000     2.430     2.000     2.600     2.300     3.000     3.000     0.005     0.995     2.000
     2.000     2.000     2.140     2.670     2.400     2.500     3.000     5.000     0.001     0.999     2.000
     2.750     2.000     2.430     1.500     2.800     1.400     3.000     3.000     0.105     0.895     2.000
     2.000     2.000     2.140     2.170     2.800     2.200     4.000     3.000     0.006     0.994     2.000
     3.000     3.000     3.000     3.000     3.400     3.000     2.000     2.000     0.000     1.000     2.000
     1.750     1.500     1.570     1.500     2.000     1.800     3.000     4.000     0.984     0.016     1.000
     1.000     1.000     2.000     2.000     2.000     1.900     3.000     5.000     0.957     0.043     1.000
     2.250     2.250     2.000     2.170     2.200     2.200     3.000     4.000     0.008     0.992     2.000
     1.750     1.750     1.710     1.000     3.000     1.900     5.000     4.000     0.956     0.044     1.000
     1.000     1.000     1.000     1.000     1.000     1.000     4.000     5.000     1.000     0.000     1.000
     2.000     2.000     2.000     2.170     2.000     1.900     3.000     4.000     0.093     0.907     2.000
     1.000     1.250     1.710     1.500     1.200     1.200     4.000     5.000     1.000     0.000     1.000
     2.250     1.250     2.290     2.000     1.600     2.400     3.000     4.000     0.114     0.886     2.000
     1.000     1.000     1.140     1.170     1.600     1.100     5.000     5.000     1.000     0.000     1.000
     1.500     1.250     1.710     1.330     2.800     1.700     4.000     4.000     0.989     0.011     1.000
     1.250     1.500     1.290     1.000     1.400     1.300     4.000     3.000     1.000     0.000     1.000
     1.500     2.000     1.860     1.830     2.200     1.000     2.000     4.000     0.964     0.036     1.000
     1.750     2.000     2.290     2.170     2.000     1.100     4.000     4.000     0.480     0.520     2.000
     1.000     1.000     1.140     1.000     1.000     1.000     5.000     5.000     1.000     0.000     1.000
     1.000     1.000     1.000     1.000     2.800     1.200     3.000     4.000     1.000     0.000     1.000
     2.000     1.750     2.570     1.830     1.800     1.400     5.000     4.000     0.477     0.523     2.000
     1.500     2.000     2.140     1.000     1.400     1.200     3.000     4.000     0.999     0.001     1.000
     2.000     2.250     2.430     2.330     2.800     2.000     4.000     4.000     0.001     0.999     2.000
     2.250     2.000     2.140     2.000     2.600     1.300     3.000     4.000     0.170     0.830     2.000
     2.000     2.250     2.000     2.000     1.600     1.300     3.000     4.000     0.615     0.385     1.000
     1.000     2.000     2.140     1.170     1.800     1.100     2.000     5.000     0.999     0.001     1.000
     1.000     1.750     1.570     2.170     3.000     1.700     2.000     2.000     0.692     0.308     1.000
     2.000     1.500     1.860     1.500     1.000     1.300     3.000     4.000     0.998     0.002     1.000
     2.250     2.000     2.000     1.500     1.800     1.700         *     4.000     0.741     0.259     1.000
     2.250     2.500     2.710     1.830     1.600     2.000     2.000     5.000     0.009     0.991     2.000
     1.000     1.000     2.710     1.170     1.000     1.700     3.000     5.000     0.999     0.001     1.000
     3.250     3.750     2.290     3.000     3.600     2.500     4.000     4.000     0.000     1.000     2.000
     3.000     2.750     3.000     2.000     1.600     2.100         *         *     0.000     1.000     2.000
     1.750     2.500     2.140     1.670     2.200     1.200     3.000     5.000     0.635     0.365     1.000
     3.000     2.000     2.140     1.830     1.000     1.100     3.000     5.000     0.734     0.266     1.000
     1.000     1.000     1.000     1.000     1.000     1.000     4.000     4.000     1.000     0.000     1.000
     1.000     1.250     2.290     2.500     1.000     1.900     5.000     5.000     0.749     0.251     1.000
     1.000     1.750     1.860     1.330     2.000     1.200     4.000     5.000     0.999     0.001     1.000
     1.500     1.500     1.290     1.000     3.200     1.000     4.000     5.000     1.000     0.000     1.000
     2.000     1.500     2.710     1.830     1.400     1.000     3.000     5.000     0.892     0.108     1.000
     3.000     2.500     2.430     2.330     2.200     2.100     2.000     5.000     0.000     1.000     2.000
     2.000     2.000     2.000     2.000     2.000     2.100     4.000     2.000     0.098     0.902     2.000
     2.000     1.000     1.860     1.000     1.800     1.000     4.000     4.000     1.000     0.000     1.000
     3.750     2.750     2.710     3.000     2.800     2.500     2.000     4.000     0.000     1.000     2.000
     2.250     1.500     2.570     1.670     2.800     1.600     2.000     4.000     0.159     0.841     2.000
     3.000     2.750     2.570     2.000     2.200     2.000     3.000     4.000     0.000     1.000     2.000
     3.000     2.000     4.000     2.170     1.000     1.200     4.000     5.000     0.001     0.999     2.000
     1.500     1.250     2.140     1.670     1.800     1.200     5.000     5.000     0.993     0.007     1.000
     2.500     2.500     2.290     2.670     1.800     2.700     2.000     4.000     0.000     1.000     2.000
     2.500     2.000     1.710     1.670     3.400     1.700     4.000     3.000     0.122     0.878     2.000
     1.500     1.250     1.860     1.170     1.200     1.000     5.000     5.000     1.000     0.000     1.000
     1.000     2.000     1.860     1.830     2.200     1.200     4.000     4.000     0.975     0.025     1.000
     2.250     1.750     2.140     2.330     2.600     2.500     5.000     4.000     0.002     0.998     2.000
     1.250     2.250     2.860     2.500     2.800     2.100     4.000     3.000     0.000     1.000     2.000
     2.000     2.000     2.290     2.500     2.400     2.700     3.000     2.000     0.000     1.000     2.000
     2.000     2.000     2.140     2.170     2.000     2.000     4.000     5.000     0.044     0.956     2.000
     1.000     1.000     1.430     1.000     1.400     1.000         *     5.000     1.000     0.000     1.000
     3.250     3.250     3.140     1.330     3.200     3.300     3.000     1.000     0.000     1.000     2.000
     2.000     2.750     2.570     1.670     3.000     3.100     2.000     3.000     0.000     1.000     2.000
     1.000     1.000     2.000     1.670     1.200     1.500     5.000     4.000     0.999     0.001     1.000
     2.750     2.000     2.570     2.330     2.600     2.200     2.000     3.000     0.000     1.000     2.000
     2.000     1.500     2.430     1.500     2.800     1.800     4.000     4.000     0.348     0.652     2.000
     1.750     2.250     2.570     2.500     2.600     2.600     4.000     4.000     0.000     1.000     2.000
     1.750     1.250     2.860     1.330     1.800     1.200     4.000     4.000     0.972     0.028     1.000
     1.000     1.000     1.710     3.330     3.400     2.500     4.000     5.000     0.003     0.997     2.000
     2.250     2.500     2.570     2.170     2.600     2.000     2.000     4.000     0.001     0.999     2.000
     1.250     1.500     1.860     2.500     2.200     3.500     3.000     1.000     0.002     0.998     2.000
     1.750     1.000     2.140     2.000     1.000     1.100     4.000     3.000     0.996     0.004     1.000
     1.000     2.000     1.430     1.500     2.200     1.200     3.000     5.000     0.998     0.002     1.000
     2.500     2.250     2.000     1.830     2.600     2.100     3.000     3.000     0.015     0.985     2.000
     3.000     3.250     2.570     3.500     3.400     3.500     2.000     4.000     0.000     1.000     2.000
     1.250     1.250     1.710     1.670     3.200     1.200     4.000     5.000     0.990     0.010     1.000
     1.000     1.000     2.000     2.000     1.000     1.200     4.000     5.000     0.999     0.001     1.000
     1.250     1.250     1.860     1.000     2.200     1.500     5.000     5.000     1.000     0.000     1.000
     3.750     3.750     2.860     2.170     2.400     2.500     1.000     1.000     0.000     1.000     2.000
     1.250     1.250     2.000     1.000     2.800     2.100     4.000     5.000     0.984     0.016     1.000
     1.000     1.250     2.140     2.170     2.200     2.300     4.000     4.000     0.400     0.600     2.000
     1.500     1.250     2.290     1.170     1.200     1.100     5.000     5.000     1.000     0.000     1.000
     1.000     1.000     2.000     2.330     2.800     2.100     4.000     4.000     0.418     0.582     2.000
     2.250     2.500     3.290     1.670     2.000     1.200     3.000     5.000     0.018     0.982     2.000
     1.000     1.000     1.430     1.330     1.000     1.300     5.000     5.000     1.000     0.000     1.000
     3.250     3.000     2.290     1.670     3.200     2.300     4.000     5.000     0.000     1.000     2.000
     3.750     2.000     2.710     2.670     2.000     2.500     3.000     5.000     0.000     1.000     2.000
     1.750     2.250     2.430     1.330     1.800     1.100     3.000     5.000     0.937     0.063     1.000
     2.500     2.250     1.710     1.330     2.400     2.000     5.000     5.000     0.388     0.612     2.000
     1.750     1.500     2.000     1.330     3.600     2.300     2.000     4.000     0.270     0.730     2.000
     2.250     2.250     2.140     2.330     3.400     2.300     4.000     4.000     0.000     1.000     2.000
     2.000     1.750     1.860     1.670     2.400     1.400     4.000     4.000     0.873     0.127     1.000
     2.000     1.250     3.290     2.830     2.400     2.300     2.000     5.000     0.000     1.000     2.000
     2.250     2.000     3.290     2.830     2.400     2.300     4.000     2.000     0.000     1.000     2.000
     2.500     2.750     3.710     3.000     2.800     2.400     2.000     3.000     0.000     1.000     2.000
     2.500     2.750     2.430     2.500     2.400     3.100     3.000     3.000     0.000     1.000     2.000
     2.000     2.000     2.710     2.330     2.600     2.100     4.000     3.000     0.001     0.999     2.000
     2.000     2.000     2.000     1.500     2.400     1.800     4.000     5.000     0.549     0.451     1.000
     3.000     2.750     2.290     1.670     4.000     2.700     4.000     3.000     0.000     1.000     2.000
     3.000     2.250     2.430     2.000     3.000     2.900     3.000     3.000     0.000     1.000     2.000
     3.000     2.500     2.290     2.000     2.400     3.000     4.000     3.000     0.000     1.000     2.000
     2.500     2.500     3.290     1.830     3.000     1.600     1.000     3.000     0.000     1.000     2.000
     1.000     1.000     2.140     2.000     1.600     1.300     5.000     5.000     0.995     0.005     1.000
     2.750     3.000     2.290     1.000     1.600     1.500     3.000     5.000     0.393     0.607     2.000
     3.000     1.500     1.860     1.500     2.200     2.300     3.000     4.000     0.198     0.802     2.000
     2.750     2.000     2.140     1.670     3.000     2.800     3.000     4.000     0.001     0.999     2.000
     1.000     1.000     1.140     1.330     1.000     1.100     5.000     4.000     1.000     0.000     1.000
     1.750     1.500     3.140     3.000     2.800     2.500     5.000     5.000     0.000     1.000     2.000
     2.750     2.000     2.570     2.170     3.000     2.900     3.000     4.000     0.000     1.000     2.000
     2.750     1.750     2.860     3.000     4.000     2.500     4.000     5.000     0.000     1.000     2.000
     2.750     2.250     2.140     2.670     3.400     2.800         *     3.000     0.000     1.000     2.000
     2.250     2.000     2.430     2.670     2.200     2.500     2.000     4.000     0.000     1.000     2.000
     2.000     2.000     2.000     2.000     2.000     2.000     2.000     3.000     0.131     0.869     2.000
     1.000     1.000     1.430     1.830     1.600     1.900     3.000     4.000     0.998     0.002     1.000
     2.000     1.500     2.290     2.500     2.200     2.300     4.000     4.000     0.007     0.993     2.000
     2.000     2.000     2.570     1.500     1.000     1.700     5.000     5.000     0.738     0.262     1.000
     1.000     1.500     1.430     1.000     1.000     1.000     3.000     4.000     1.000     0.000     1.000
     2.500     1.750     2.860     2.830     2.800     2.600         *     3.000     0.000     1.000     2.000
     3.000     2.250     2.000     2.000     2.600     2.100     3.000     4.000     0.003     0.997     2.000
     2.000     2.000     2.000     2.000     2.000     1.800     3.000     4.000     0.227     0.773     2.000
     3.000     3.000     3.000     2.830     2.200     2.400     2.000     2.000     0.000     1.000     2.000
     1.250     1.500     1.710     2.500     2.800     2.100     5.000     3.000     0.130     0.870     2.000
     1.000     1.000     2.000     2.170     2.200     1.400     5.000     4.000     0.976     0.024     1.000
     1.750     1.500     2.570     2.670     3.400     1.900     4.000     4.000     0.001     0.999     2.000
     2.000     1.750     1.860     2.000     2.000     1.200         *     4.000     0.868     0.132     1.000
     2.000     2.000     2.430     2.000     2.000     2.000     3.000     4.000     0.035     0.965     2.000
     1.500     1.000     2.430     1.330     1.200     1.000     5.000     5.000     1.000     0.000     1.000
     3.000     2.500     2.000     2.000     2.000     2.400     2.000     3.000     0.001     0.999     2.000
     2.000     2.000     2.430     2.830     2.000     2.100         *     3.000     0.001     0.999     2.000
     2.500     2.000     2.290     2.000     3.200     2.800     5.000     3.000     0.000     1.000     2.000
     1.000     1.000     1.290     2.000     2.000     1.900     5.000     5.000     0.996     0.004     1.000
     1.250     1.500     1.860     2.330     2.800     2.300     3.000     5.000     0.087     0.913     2.000
     2.000     2.250     3.000     1.500     2.400     1.000     3.000     5.000     0.240     0.760     2.000
     2.500     2.750     2.290     2.330     2.200     2.000     2.000     4.000     0.001     0.999     2.000
     2.000     2.000     2.290     2.670     2.000     2.500     3.000     4.000     0.001     0.999     2.000
     1.000     1.000     2.710     1.830     2.200     1.400     4.000     2.000     0.940     0.060     1.000
     1.500     1.750     1.710     2.000     2.000     2.800     3.000     5.000     0.131     0.869     2.000
     2.000     1.250     2.710     1.000     1.000     1.000     3.000     3.000     0.999     0.001     1.000
     2.000     2.000     2.570     2.000     2.000     2.000     4.000     5.000     0.022     0.978     2.000
     2.250     1.750     2.570     2.500     2.800     2.100     3.000     5.000     0.001     0.999     2.000
     2.000     2.000     1.000     1.000     1.000     1.000     5.000     4.000     1.000     0.000     1.000
     1.000     1.250     1.710     2.500     1.000     2.000     5.000     3.000     0.937     0.063     1.000
     1.000     1.750     1.710     1.500     1.400     1.000     4.000     4.000     1.000     0.000     1.000
     1.750     1.750     2.000     2.670     2.600     2.100     4.000     3.000     0.007     0.993     2.000
     2.250     2.250     2.710     2.670     2.600     1.700     2.000     3.000     0.000     1.000     2.000
     1.250     2.250     2.290     2.000     2.200     2.100     3.000     3.000     0.066     0.934     2.000
     2.000     2.000     2.140     2.000     2.000     1.900     4.000     4.000     0.116     0.884     2.000
     2.000     1.500     1.860     1.330     2.800     1.400     4.000     5.000     0.965     0.035     1.000
     2.000     2.000     2.140     1.000     1.800     1.500     3.000     4.000     0.980     0.020     1.000
     1.000     1.000     1.710     1.830     1.000     1.000     4.000     3.000     1.000     0.000     1.000
     1.000     1.000     1.710     1.000     1.400     1.000     2.000     5.000     1.000     0.000     1.000
     2.250     1.250     1.860     1.500     2.200     2.300     3.000     3.000     0.689     0.311     1.000
     3.000     2.000     2.860     2.670     2.000     1.500     1.000     5.000     0.000     1.000     2.000
     4.000     3.000     3.000     2.330     3.600     2.700     2.000     3.000     0.000     1.000     2.000
     1.750     2.250     2.430     2.500     2.600     2.600     3.000     4.000     0.000     1.000     2.000
     2.000     2.500     2.710     2.500     2.600     2.300     1.000     4.000     0.000     1.000     2.000
     2.500     2.500     2.710     2.000     2.800     2.000     3.000     4.000     0.000     1.000     2.000
     2.000     2.750     2.710     2.330     1.000     1.300     3.000     3.000     0.027     0.973     2.000
     2.000     2.500     2.000     1.000     3.600     2.200     2.000     3.000     0.084     0.916     2.000
     2.500     2.750     2.140     2.000     3.000     1.400     4.000     4.000     0.006     0.994     2.000
     2.750     2.000     2.430     2.670     1.400     1.000     3.000     4.000     0.034     0.966     2.000
     3.250     2.250     2.430     1.500     2.600     1.800     3.000     3.000     0.008     0.992     2.000
     2.250     2.000     2.430     2.330     1.400     1.500     4.000     4.000     0.073     0.927     2.000
     1.750     1.750     1.710     1.330     1.400     1.600     5.000     5.000     0.996     0.004     1.000
     1.750     1.500     1.290     1.170     2.600     1.500     4.000     4.000     0.998     0.002     1.000
     1.750     1.750     1.430     1.000     1.800     1.300     3.000     5.000     1.000     0.000     1.000
     2.000     2.000     1.710     1.500     2.400     1.400     4.000     4.000     0.924     0.076     1.000
     1.750     1.750     1.860     1.670     2.000     1.400     3.000     4.000     0.958     0.042     1.000
     1.750     1.750     1.570     1.330     2.400     1.800     3.000     4.000     0.971     0.029     1.000
     2.250     2.250     1.710     1.500     2.000     1.100     2.000     4.000     0.953     0.047     1.000
     2.000     2.000     1.570     2.000     1.800     1.900     3.000     4.000     0.557     0.443     1.000
     1.750     1.750     1.290     1.330     2.200     1.300     4.000     5.000     0.998     0.002     1.000
     2.000     1.750     1.860     1.500     1.800     1.600     4.000     4.000     0.953     0.047     1.000
     1.750     1.250     1.570     1.670     2.000     1.700     4.000     5.000     0.988     0.012     1.000
     1.750     1.750     1.570     1.500     1.600     1.500     3.000     5.000     0.994     0.006     1.000
     2.500     2.000     1.430     1.330     1.400     1.500     2.000     4.000     0.989     0.011     1.000
     1.750     1.750     1.710     1.670     1.600     1.900     3.000     4.000     0.935     0.065     1.000
     2.000     2.000     1.570     1.670     2.000     1.500     3.000     5.000     0.931     0.069     1.000
     2.000     1.500     1.570     1.830     2.200     1.800     3.000     4.000     0.869     0.131     1.000
     2.000     1.750     1.570     1.670     2.000     1.700     3.000     5.000     0.930     0.070     1.000
     2.000     1.500     1.860     1.500     2.000     1.700     3.000     5.000     0.952     0.048     1.000
     3.000     3.250     3.290     2.170     3.000     2.700     3.000     3.000     0.000     1.000     2.000
     1.750     1.500     1.860     1.670     1.800     1.700     4.000     4.000     0.958     0.042     1.000
     2.750     2.500     2.430     2.000     2.000     1.600     4.000     4.000     0.008     0.992     2.000
     1.750     1.750     2.140     1.500     1.800     1.800     4.000     5.000     0.873     0.127     1.000
     1.500     2.500     2.710     2.500     3.000     3.200     3.000     2.000     0.000     1.000     2.000
     1.750     2.000     2.570     1.330     2.200     1.800     3.000     4.000     0.466     0.534     2.000
     2.000     2.250     2.710     1.830     2.000     2.100     3.000     4.000     0.011     0.989     2.000
     2.000     2.250     2.570     2.000     3.000     1.900     3.000     4.000     0.003     0.997     2.000
     1.500     1.750     1.710     1.330     1.800     1.700     4.000     4.000     0.993     0.007     1.000
     1.750     1.750     1.860     1.330     2.000     1.600     4.000     4.000     0.980     0.020     1.000
     1.500     1.750     2.290     2.330     1.800     1.800     4.000     4.000     0.172     0.828     2.000
     2.500     2.250     2.290     1.830     3.000     1.800     3.000     4.000     0.008     0.992     2.000
     2.250     2.500     1.860     1.000     1.800     1.900     4.000     4.000     0.841     0.159     1.000
     2.250     2.250     2.570     2.000     2.600     1.900     3.000     4.000     0.003     0.997     2.000
     2.000     2.250     2.000     2.000     2.000     1.800     3.000     4.000     0.133     0.867     2.000
     2.000     2.500     2.860     1.830     2.200     1.800     2.000     4.000     0.006     0.994     2.000
     2.000     2.000     1.140     1.170     2.200     1.800     4.000     4.000     0.992     0.008     1.000
     2.750     2.250     2.430     1.830     1.800     1.200     4.000     3.000     0.141     0.859     2.000
     1.250     2.750     2.570     2.330     1.000     1.100         *     3.000     0.289     0.711     2.000
     3.000     2.750     2.570     2.000     2.200     2.100     3.000     4.000     0.000     1.000     2.000
     3.000     3.000     2.570     1.330     1.000     1.000     3.000     4.000     0.357     0.643     2.000
     1.500     2.000     2.290     2.000     2.200     1.600     3.000     4.000     0.299     0.701     2.000
     2.000     2.250     2.000     2.000     2.200     1.700     4.000     5.000     0.131     0.869     2.000
     1.250     1.000     3.000     1.500     1.800     1.000     5.000     5.000     0.991     0.009     1.000
     4.000     2.000     2.570     2.000     2.000     2.000     2.000     5.000     0.000     1.000     2.000
     2.000     2.000     2.000     2.000     1.800     2.100     4.000     5.000     0.133     0.867     2.000
     2.750     2.250     2.860     2.330     2.000     2.300     3.000     3.000     0.000     1.000     2.000
     1.000     2.000     3.000     1.500     1.800     2.000     3.000     5.000     0.326     0.674     2.000
     1.000     1.000     2.000     1.170     1.800     1.100     4.000     5.000     1.000     0.000     1.000
     2.000     2.250     2.860     2.670     2.600     2.000     1.000     5.000     0.000     1.000     2.000
     2.000     2.000     2.140     1.000     2.800     1.600     3.000     4.000     0.860     0.140     1.000
     2.000     1.500     2.140     1.170     1.000     1.000     3.000     5.000     0.999     0.001     1.000
     3.000     2.500     2.000     2.000     2.200     1.800     3.000     5.000     0.007     0.993     2.000
     2.000     2.000     2.430     2.170     1.600     1.900     4.000     4.000     0.046     0.954     2.000
     1.000     1.000     2.000     2.170     1.000     1.600     3.000     2.000     0.994     0.006     1.000
     2.000     2.000     2.140     1.000     1.200     1.500     4.000     4.000     0.993     0.007     1.000
     2.500     1.000     1.000     1.330     1.400     1.300     4.000     5.000     1.000     0.000     1.000
     1.000     1.000     1.140     1.170     1.200     1.300     4.000     5.000     1.000     0.000     1.000
     1.000     1.250     1.430     1.500     2.600     1.600     4.000     5.000     0.998     0.002     1.000
     1.250     1.000     2.140     2.670     1.000     1.700     4.000     4.000     0.843     0.157     1.000
     1.000     2.000     1.000     1.000     1.000     1.000     3.000     4.000     1.000     0.000     1.000
     1.000     2.000     2.290     2.170     2.800     1.400     4.000     4.000     0.286     0.714     2.000
     1.250     2.250     2.710     1.170     2.200     1.800     2.000     5.000     0.610     0.390     1.000
     2.250     2.750     2.860     2.000     2.200     2.100     3.000     5.000     0.000     1.000     2.000
     2.250     2.000     2.140     2.000     2.400     2.100     3.000     4.000     0.020     0.980     2.000
     2.000     2.000     1.140     1.670     1.000     1.000     3.000     4.000     0.999     0.001     1.000
     1.000     1.250     1.430     1.000     1.000     1.100     5.000     4.000     1.000     0.000     1.000
     1.000     1.250     1.290     1.830     2.600     1.200     3.000     4.000     0.999     0.001     1.000
     1.500     1.250     1.570     1.670     2.600     1.000     4.000     5.000     0.998     0.002     1.000
     1.000     1.250     1.430     2.000     1.000     1.100     5.000     4.000     1.000     0.000     1.000
     2.000     2.000     2.140     2.000     1.800     1.000     3.000     4.000     0.786     0.214     1.000
     3.000     2.500     2.570     2.830     2.400     2.200     1.000     4.000     0.000     1.000     2.000
     1.000     1.250     2.140     2.500     3.600     2.000     5.000     5.000     0.038     0.962     2.000
     2.000     3.000     2.290     1.830     1.600     2.200     2.000     4.000     0.009     0.991     2.000
     2.500     2.500     2.000     2.170     1.800     1.700     4.000     4.000     0.027     0.973     2.000
     2.500     2.000     2.290     2.170     1.600     1.700     4.000     4.000     0.051     0.949     2.000
     1.750     1.750     1.710     1.830     2.400     1.800     4.000     4.000     0.719     0.281     1.000
     2.500     1.000     2.290     1.830     2.800     1.100     3.000     4.000     0.740     0.260     1.000
     3.500     2.500     2.290     1.670     1.800     1.800     3.000     3.000     0.008     0.992     2.000
     2.250     3.250     1.710     1.830     2.000     1.800     3.000     3.000     0.035     0.965     2.000
     3.250     3.000     2.000     1.830     2.600     1.700     3.000     3.000     0.002     0.998     2.000
     2.250     2.500     2.000     1.830     1.800     1.700     4.000     4.000     0.161     0.839     2.000
     2.250     2.500     1.710     1.330     2.200     1.700     3.000     3.000     0.679     0.321     1.000
     2.750     2.500     2.140     1.670     1.600     1.800     3.000     3.000     0.079     0.921     2.000
     2.500     2.000     1.860     1.670     1.600     1.700     3.000     3.000     0.653     0.347     1.000
     2.250     2.000     2.000     1.670     1.800     1.600     4.000     3.000     0.660     0.340     1.000
     2.000     2.000     2.000     1.830     1.600     1.700     4.000     4.000     0.626     0.374     1.000
     2.250     2.750     1.710     1.830     2.000     1.800     3.000     4.000     0.119     0.881     2.000
     2.000     1.250     1.140     1.000     2.200     1.000     3.000     5.000     1.000     0.000     1.000
     1.000     1.000     1.290     1.000     2.600     1.000     3.000     5.000     1.000     0.000     1.000
     2.750     2.000     1.860     1.500     1.400     1.700     3.000     3.000     0.765     0.235     1.000
     1.750     1.750     1.710     1.670     1.800     1.600     4.000     4.000     0.965     0.035     1.000
     3.000     2.750     2.710     2.000     3.000     1.800     3.000     3.000     0.000     1.000     2.000
     2.500     2.250     2.290     1.830     2.200     1.700     3.000     3.000     0.040     0.960     2.000
     1.750     1.500     2.570     1.830     2.800     1.500     3.000     3.000     0.272     0.728     2.000
     1.750     1.750     1.710     1.330     1.800     1.600     3.000     3.000     0.991     0.009     1.000
     3.250     1.500     2.290     1.830     1.800     1.300     3.000     3.000     0.323     0.677     2.000
     1.500     1.750     1.710     1.330     1.600     1.300     4.000     4.000     0.999     0.001     1.000
     2.500     2.000     2.000     1.670     2.000     1.600     3.000     3.000     0.451     0.549     2.000
     2.000     2.250     2.710     2.330     2.000     2.000     3.000     4.000     0.002     0.998     2.000
     1.500     1.250     2.000     1.170     2.600     1.100     4.000     4.000     0.999     0.001     1.000
     2.250     2.250     2.430     1.170     2.400     1.300     5.000     4.000     0.656     0.344     1.000
     1.000     1.000     1.570     1.000     1.000     1.000     3.000     4.000     1.000     0.000     1.000
     1.250     1.500     1.140     1.830     1.800     1.200     3.000     5.000     0.999     0.001     1.000
     1.750     1.500     2.430     2.000     1.800     1.700     3.000     5.000     0.457     0.543     2.000
     1.000     1.500     2.140     1.670     1.800     1.100     4.000     5.000     0.997     0.003     1.000
     1.000     1.250     1.000     1.330     1.000     1.000     3.000     5.000     1.000     0.000     1.000
     2.000     2.000     2.430     2.000     2.000     1.900     2.000     4.000     0.047     0.953     2.000
     2.000     2.000     2.140     2.000     2.000     2.000     3.000     3.000     0.086     0.914     2.000
     2.000     2.000     2.000     2.000     2.000     1.800     3.000     3.000     0.227     0.773     2.000
     4.000     3.250     1.860     2.170     1.400     1.000     3.000     3.000     0.006     0.994     2.000
     1.500     1.000     2.290     2.170     2.400     2.200     3.000     4.000     0.215     0.785     2.000
     1.750     1.500     2.140     1.000     2.800     1.000     4.000     5.000     0.996     0.004     1.000
     2.500     2.000     2.140     2.000     2.000     1.700     3.000     4.000     0.084     0.916     2.000
     3.000     3.750     2.140     2.000     1.400     1.900     3.000     4.000     0.000     1.000     2.000
     2.000     2.250     2.860     2.170     1.200     1.200     2.000     5.000     0.108     0.892     2.000
     1.500     2.000     2.140     1.500     2.400     1.500     3.000     4.000     0.852     0.148     1.000
     1.000     1.000     1.000     1.000     1.400     1.400     4.000     4.000     1.000     0.000     1.000
     1.000     2.000     1.570     1.500     2.000     1.000     2.000     5.000     0.999     0.001     1.000
     2.000     1.250     1.140     1.000     1.400     1.000     3.000     5.000     1.000     0.000     1.000
     1.000     1.250     1.430     1.000     1.000     1.300     1.000     5.000     1.000     0.000     1.000
     1.000     1.250     1.430     1.000     2.200     1.100     3.000     5.000     1.000     0.000     1.000
     2.250     2.250     1.860     2.170     2.200     1.900     4.000     5.000     0.035     0.965     2.000
     1.000     1.000     1.140     1.170     1.000     1.200     5.000     4.000     1.000     0.000     1.000
     1.000     1.000     2.000     1.330     3.200     1.500     4.000     4.000     0.994     0.006     1.000
     2.250     2.000     1.710     3.000     2.800     2.500     4.000     4.000     0.000     1.000     2.000
     2.000     2.000     2.000     2.000     2.000     2.000     4.000     3.000     0.131     0.869     2.000
     1.750     3.250     2.710     2.330     2.800     1.800     3.000     4.000     0.000     1.000     2.000
     2.000     1.000     1.710     1.000     1.400     1.000     2.000     5.000     1.000     0.000     1.000
     1.750     1.750     1.570     1.670     1.400     1.100     4.000     4.000     0.998     0.002     1.000
     2.000     2.000     2.000     1.670     1.800     1.400     4.000     4.000     0.863     0.137     1.000
     2.250     1.750     2.000     1.500     1.600     1.500     3.000     3.000     0.938     0.062     1.000
     1.250     1.250     1.430     1.330     1.400     1.200     5.000     4.000     1.000     0.000     1.000
     1.500     1.750     1.860     1.500     1.200     1.300     5.000     5.000     0.998     0.002     1.000
     1.250     1.000     1.140     1.000     1.400     1.000     4.000     4.000     1.000     0.000     1.000
     1.000     1.000     1.290     1.000     1.000     1.100     4.000     4.000     1.000     0.000     1.000
     1.750     1.750     1.860     1.330     1.200     1.200     4.000     4.000     0.999     0.001     1.000
     1.750     1.250     1.140     1.000     1.400     1.000     4.000     4.000     1.000     0.000     1.000
     1.250     1.000     1.140     1.000     1.200     1.100     4.000     4.000     1.000     0.000     1.000
     2.000     2.250     2.140     1.830     1.600     1.200     4.000     4.000     0.741     0.259     1.000
     1.750     2.000     1.290     1.000     1.400     1.000     4.000     4.000     1.000     0.000     1.000
     2.000     2.000     1.290     2.000     1.800     1.700     4.000     4.000     0.862     0.138     1.000
     2.000     2.000     1.860     1.500     1.200     1.200     4.000     4.000     0.991     0.009     1.000
     2.250     2.000     2.140     1.500     1.400     1.300     3.000     4.000     0.931     0.069     1.000
     2.250     2.250     2.000     1.500     1.400     1.300     3.000     4.000     0.918     0.082     1.000
     1.000     1.250     1.290     1.830     1.400     1.000     4.000     5.000     1.000     0.000     1.000
     1.000     1.250     1.430     1.000     1.600     1.000     4.000     4.000     1.000     0.000     1.000
     3.250     1.750     1.710     1.000     1.400     1.000     1.000     1.000     0.997     0.003     1.000
     1.000     1.000     1.710     1.500     1.000     1.000     4.000     5.000     1.000     0.000     1.000
     1.750     2.000     2.430     3.000     2.600     2.700     2.000     2.000     0.000     1.000     2.000
     3.000     2.250     1.860     1.830     1.800     1.600     3.000     3.000     0.150     0.850     2.000
     1.000     1.250     2.000     1.670     1.800     1.100     4.000     4.000     0.999     0.001     1.000
     3.000     2.750     2.860     2.830     2.400     2.300     3.000     4.000     0.000     1.000     2.000
     2.000     1.500     2.140     2.170     2.400     1.200     3.000     3.000     0.547     0.453     1.000
     1.000     1.750     1.000     1.500     1.000     1.000     4.000     5.000     1.000     0.000     1.000
     2.750     2.000     3.000     3.000     2.000     2.500     3.000     4.000     0.000     1.000     2.000
     2.000     2.000     1.710     1.830     2.600     1.900     3.000     5.000     0.289     0.711     2.000
     1.000     1.000     1.860     1.170     1.000     1.000     4.000     4.000     1.000     0.000     1.000
     1.250     2.000     2.430     2.000     2.800     2.000     4.000     5.000     0.040     0.960     2.000
     2.000     2.000     2.000     2.000     2.000     1.700     3.000     4.000     0.290     0.710     2.000
     1.000     1.000     1.430     1.000     1.000     1.000     5.000     5.000     1.000     0.000     1.000
     2.500     2.000     2.140     2.330     2.800     1.900     4.000     4.000     0.003     0.997     2.000
     2.000     2.000     2.140     1.830     2.000     2.000     4.000     5.000     0.162     0.838     2.000
     2.000     1.500     2.430     2.000     2.000     1.100     4.000     5.000     0.723     0.277     1.000
     1.000     1.000     1.000     1.000     2.600     1.500     4.000     4.000     1.000     0.000     1.000
     1.750     1.000     2.140     1.000     1.000     1.000     5.000     5.000     1.000     0.000     1.000
     1.000     1.000     1.000     1.330     1.200     1.100     5.000     5.000     1.000     0.000     1.000
     2.000     2.000     3.000     2.670     4.000     2.700     3.000     3.000     0.000     1.000     2.000
     1.500     1.750     2.140     1.170     1.200     1.500     3.000     4.000     0.997     0.003     1.000
     1.000     1.000     1.000     1.000     1.000     1.000     5.000     4.000     1.000     0.000     1.000
     1.000     1.500     1.710     1.500     1.000     1.400     4.000     5.000     1.000     0.000     1.000
     1.250     1.750     2.290     2.170     3.200     2.700     4.000     3.000     0.003     0.997     2.000
     2.250     2.250     2.000     2.000     2.600     1.500     3.000     4.000     0.081     0.919     2.000
     2.000     1.000     1.710     1.500     1.400     1.600     4.000     4.000     0.998     0.002     1.000
     3.250     3.250     2.570     1.670     2.200     2.000     3.000     3.000     0.000     1.000     2.000
     2.000     1.750     2.000     1.830     2.400     1.000     3.000     5.000     0.892     0.108     1.000
     1.000     1.000     1.000     1.000     1.000     1.000     3.000     5.000     1.000     0.000     1.000
     2.000     2.500     2.710     1.830     2.400     2.500     2.000     3.000     0.001     0.999     2.000
     2.250     1.750     1.570     1.830     2.200     2.200     3.000     3.000     0.354     0.646     2.000
     3.000     2.500     2.290     2.830     2.000     3.000     2.000     4.000     0.000     1.000     2.000
     1.750     2.000     2.570     2.170     2.600     2.200     3.000     5.000     0.003     0.997     2.000
     2.000     1.750     2.570     2.670     2.400     2.600     3.000     4.000     0.000     1.000     2.000
     3.000     2.000     1.000     1.500     2.200     2.000     4.000     3.000     0.764     0.236     1.000
     1.250     1.250     1.430     1.170     1.200     1.400     3.000     3.000     1.000     0.000     1.000
     3.000     3.000     2.290     2.500     2.400     2.200     1.000     3.000     0.000     1.000     2.000
     1.000     1.000     1.000     1.330     2.000     1.100     4.000     5.000     1.000     0.000     1.000
     1.000     1.000     1.290     1.000     1.000     1.100     5.000     5.000     1.000     0.000     1.000
     1.000     1.500     1.140     1.000     1.000     1.000     2.000     2.000     1.000     0.000     1.000
     1.000     1.000     2.290     1.000     1.200     1.500     3.000     4.000     1.000     0.000     1.000
     2.000     2.000     1.860     2.000     2.200     1.400     3.000     4.000     0.556     0.444     1.000
     1.000     2.000     2.290     2.000     2.600     2.000     3.000     4.000     0.137     0.863     2.000
     1.000     1.500     1.710     1.330     1.000     1.200     4.000     4.000     1.000     0.000     1.000
     3.000     3.500     3.000     1.670     2.600     2.100     3.000     3.000     0.000     1.000     2.000
     2.000     1.000     1.430     1.000     2.400     1.100     4.000     5.000     1.000     0.000     1.000
     2.000     1.750     3.000     2.330     2.000     1.400     4.000     3.000     0.018     0.982     2.000
     2.500     1.500     2.290     1.170     3.400     1.700     2.000     4.000     0.379     0.621     2.000
     2.000     2.500     2.710     2.170     2.400     2.000     4.000     5.000     0.001     0.999     2.000
     1.000     1.000     1.000     1.000     1.000     1.100         *     5.000     1.000     0.000     1.000
     3.000     2.750     2.710     2.830     2.200     2.600     3.000     4.000     0.000     1.000     2.000
     3.250     2.000     2.570     2.000     2.400     1.300     2.000     4.000     0.009     0.991     2.000
     1.000     1.000     2.140     1.670     1.000     2.500     2.000     2.000     0.977     0.023     1.000
     2.000     2.000     2.140     2.170     2.200     2.000     2.000     3.000     0.032     0.968     2.000
     2.000     2.750     3.000     1.830     2.000     2.200         *     5.000     0.001     0.999     2.000
     2.000     2.000     2.710     2.170     1.000     1.600     4.000     5.000     0.126     0.874     2.000
     1.000     1.000     1.140     1.000     1.000     1.000     4.000     5.000     1.000     0.000     1.000
     3.250     2.500     2.000     1.000     3.200     1.400         *         *     0.166     0.834     2.000
     2.000     2.500     2.290     2.000     2.000     2.000         *     5.000     0.015     0.985     2.000
     1.500     1.750     1.430     1.330     2.600     1.600     3.000     4.000     0.992     0.008     1.000
     2.500     2.750     2.710     2.500     2.000     2.100     2.000     4.000     0.000     1.000     2.000
     2.000     1.500     1.570     1.670     2.600     1.400     3.000     5.000     0.961     0.039     1.000
     2.500     3.250     3.000     2.670     2.600     1.200     2.000     4.000     0.000     1.000     2.000
     1.000     1.000     1.000     1.000     1.000     1.000     5.000     5.000     1.000     0.000     1.000
     1.000     1.000     1.000     1.000     1.000     1.000     3.000     5.000     1.000     0.000     1.000
     2.000     2.000     2.290     2.500     1.000     1.400     4.000     4.000     0.221     0.779     2.000
     2.000     2.000     2.710     2.670     2.200     2.100     2.000     3.000     0.000     1.000     2.000
     2.000     2.000     3.000     2.830     1.000     1.000     3.000     5.000     0.024     0.976     2.000
     2.000     2.000     2.140     2.000     2.000     2.000     3.000     3.000     0.086     0.914     2.000
     1.000     1.500     1.140     1.000     2.200     1.000     5.000     5.000     1.000     0.000     1.000
     1.000     1.000     1.140     1.170     1.000     1.000     4.000     5.000     1.000     0.000     1.000
     1.000     1.000     1.000     2.170     2.800     1.100     3.000     3.000     0.999     0.001     1.000
     3.000     2.500     2.570     2.500     3.000     2.200     3.000     4.000     0.000     1.000     2.000
     1.000     1.000     1.000     1.000     1.200     1.000     5.000     5.000     1.000     0.000     1.000
     2.500     2.750     2.290     2.830     2.400     2.700     4.000     4.000     0.000     1.000     2.000
     1.000     1.000     2.140     2.000     2.000     2.100     3.000     5.000     0.878     0.122     1.000
     2.250     2.750     2.570     2.170     2.400     2.600     3.000     5.000     0.000     1.000     2.000
     2.000     2.000     2.860     2.000     2.000     2.100     2.000     3.000     0.006     0.994     2.000
     1.000     1.000     1.290     1.000     1.000     1.000     4.000     4.000     1.000     0.000     1.000
     3.250     1.000     1.570     1.330     1.800     1.700     3.000     5.000     0.977     0.023     1.000
     3.000     2.250     3.860     3.170     4.000     3.100     3.000     4.000     0.000     1.000     2.000
     1.000     1.250     1.860     1.000     1.200     1.000     4.000     5.000     1.000     0.000     1.000
     1.500     2.000     2.140     1.170     1.000     1.000     3.000     4.000     0.999     0.001     1.000
     1.500     2.000     1.140     1.170     1.200     1.000     3.000     4.000     1.000     0.000     1.000
     1.500     1.000     2.000     1.000     2.000     1.200     3.000     3.000     1.000     0.000     1.000
     2.000     2.250     2.000     1.670     1.600     1.000     4.000     4.000     0.946     0.054     1.000
     2.000     2.250     2.140     1.170     2.000     1.400     2.000     4.000     0.923     0.077     1.000
     1.000     1.000     1.430     1.000     3.400     2.300     3.000     4.000     0.996     0.004     1.000
     1.000     1.000     1.570     1.330     2.400     1.000     3.000     5.000     1.000     0.000     1.000
     1.500     2.000     1.570     2.170     1.200     1.900     4.000     1.000     0.828     0.172     1.000
     1.000     1.750     2.290     1.330     1.000     1.000     3.000     3.000     1.000     0.000     1.000
     2.000     2.000     2.570     1.670     2.000     1.100         *     4.000     0.641     0.359     1.000
     1.000     1.250     1.570     2.170     2.000     1.200     3.000     4.000     0.996     0.004     1.000
     1.000     1.000     2.570     1.170     1.000     1.200     5.000     5.000     1.000     0.000     1.000
     2.000     1.500     2.290     2.170     2.000     2.000     3.000     4.000     0.093     0.907     2.000
     3.000     3.000     2.710     2.500     1.000     1.000     3.000     4.000     0.002     0.998     2.000
     2.500     1.750     2.430     1.500     1.800     1.600     5.000     4.000     0.520     0.480     1.000
     1.000     1.000     2.140     2.000     2.800     1.400     4.000     3.000     0.949     0.051     1.000
     1.250     1.500     2.000     1.330     1.200     1.100     3.000     5.000     1.000     0.000     1.000
     2.250     1.750     2.860     1.830     1.800     1.900     2.000     5.000     0.038     0.962     2.000
     1.250     2.500     2.860     2.670     3.000     2.500     3.000     3.000     0.000     1.000     2.000
     1.000     1.000     1.000     1.000     1.000     1.000     5.000     5.000     1.000     0.000     1.000
     2.000     2.000     2.000     1.830     2.000     1.900     3.000     4.000     0.302     0.698     2.000
     3.000     3.250     2.570     2.170     2.800     2.000     3.000     4.000     0.000     1.000     2.000
     2.500     2.750     2.570     1.830     2.400     1.600     2.000     4.000     0.004     0.996     2.000
     2.000     2.000     2.290     2.000     2.000     2.000     4.000     4.000     0.054     0.946     2.000
     2.000     2.000     2.140     2.000     2.800     2.000     3.000     4.000     0.023     0.977     2.000
     1.250     2.500     2.140     2.500     1.600     1.900     4.000     5.000     0.039     0.961     2.000
     2.000     1.500     2.140     1.000     2.000     1.500     3.000     5.000     0.992     0.008     1.000
     2.000     2.250     2.860     2.330     2.800     2.300     4.000     4.000     0.000     1.000     2.000
     2.000     1.250     2.290     1.500     1.800     3.000     4.000     4.000     0.146     0.854     2.000
     1.500     2.250     2.140     1.170     2.600     1.200     5.000     4.000     0.959     0.041     1.000
     2.000     2.500     2.140     1.170     1.800     1.200     3.000     4.000     0.945     0.055     1.000
     3.500     2.250     3.430     2.000     1.000     1.300         *     5.000     0.002     0.998     2.000
     2.250     1.000     1.860     1.670     3.000     2.300     5.000     3.000     0.343     0.657     2.000
     1.000     1.000     2.710     2.670     2.000     2.000     3.000     5.000     0.080     0.920     2.000
     1.000     1.000     1.290     2.500     1.000     1.000     4.000     5.000     1.000     0.000     1.000
     1.750     1.500     2.570     2.830     2.200     2.500     2.000     4.000     0.001     0.999     2.000
     3.000     3.000     3.000     2.830     2.400     2.600     1.000     3.000     0.000     1.000     2.000
     2.250     2.000     2.290     1.330     2.800     2.400     4.000     4.000     0.037     0.963     2.000
     2.000     2.000     2.860     2.170     2.400     2.200     5.000     5.000     0.001     0.999     2.000
     1.000     1.500     1.000     1.000     3.000     1.000     3.000     3.000     1.000     0.000     1.000
     1.000     1.250     1.710     1.500     1.200     1.100     5.000     5.000     1.000     0.000     1.000
     2.500     1.500     2.290     1.000     2.400     1.600     2.000     4.000     0.907     0.093     1.000
     1.500     2.250     2.570     2.000     2.800     1.600     3.000     3.000     0.030     0.970     2.000
     1.000     1.500     1.290     1.170     1.000     1.100     4.000     5.000     1.000     0.000     1.000
     1.000     1.750     2.290     2.000     3.600     2.700     5.000     4.000     0.005     0.995     2.000
     1.750     1.250     2.000     2.670     2.200     2.800     3.000     5.000     0.005     0.995     2.000
     2.000     2.000     2.430     2.330     3.000     2.400     3.000         *     0.000     1.000     2.000
     1.000     1.000     1.000     1.000     1.800     1.000     3.000     5.000     1.000     0.000     1.000
     3.000     1.750     2.860     3.500     2.200     2.800     2.000         *     0.000     1.000     2.000
     3.250     2.500     2.860     2.500     2.400     2.500     2.000     3.000     0.000     1.000     2.000
     3.000     2.000     2.000     2.000     2.800     1.400     2.000     4.000     0.034     0.966     2.000
     1.000     1.000     1.290     1.000     1.200     1.000     3.000     5.000     1.000     0.000     1.000
     1.000     1.000     1.290     1.000     2.200     1.000     3.000     5.000     1.000     0.000     1.000
     2.000     2.000     1.140     1.000     1.600     1.700     4.000     4.000     0.999     0.001     1.000
     2.500     2.750     2.860     2.830     2.200     2.900     3.000     4.000     0.000     1.000     2.000
     1.000     1.000     1.430     1.000     1.000     1.000     3.000     5.000     1.000     0.000     1.000
     1.000     1.250     1.570     2.170     3.000     1.800     3.000     5.000     0.856     0.144     1.000
     2.000     1.500     1.860     1.000     1.000     1.100     3.000     2.000     1.000     0.000     1.000
     2.750     2.000     2.570     1.830     4.000     2.100     3.000     3.000     0.000     1.000     2.000
     1.250     2.250     1.710     2.830     3.000     2.300         *     3.000     0.002     0.998     2.000
     2.000     1.000     2.430     2.830     2.200     2.000     4.000     4.000     0.010     0.990     2.000
     2.500     2.000     2.570     1.330     1.000     1.400     2.000         *     0.848     0.152     1.000
     1.000     1.000     1.000     1.170     1.000     1.200     3.000     5.000     1.000     0.000     1.000
     2.000     1.000     2.860     2.000     2.000     2.000     3.000     3.000     0.103     0.897     2.000
     3.000     2.000     2.430     1.170     1.800     1.900     2.000     5.000     0.232     0.768     2.000
     1.000     1.500     2.430     2.000     2.000     2.000     3.000     5.000     0.507     0.493     1.000
     1.000     1.000     1.430     2.170     2.800     2.700     3.000     5.000     0.566     0.434     1.000
     1.750     2.000     2.430     2.000     3.200     2.100     3.000     2.000     0.005     0.995     2.000
     2.500     1.750     2.140     2.000     2.000     2.100     3.000     4.000     0.045     0.955     2.000
     2.000     2.000     2.140     2.500     3.200     2.600     3.000     3.000     0.000     1.000     2.000
     1.000     1.000     1.000     1.170     3.000     1.000     3.000     5.000     1.000     0.000     1.000
     2.500     2.750     2.430     2.330     2.600     2.100     3.000     4.000     0.000     1.000     2.000
     2.250     2.000     2.710     2.170     3.400     3.000     3.000     4.000     0.000     1.000     2.000
     1.000     1.000     2.000     2.000     1.800     1.900     4.000     5.000     0.969     0.031     1.000
     1.750     3.000     3.000     2.000     1.400     1.100     3.000     5.000     0.035     0.965     2.000
     3.250     3.000     3.000     2.830     2.600     2.000     2.000     4.000     0.000     1.000     2.000
     1.250     1.750     1.860     2.330     2.000     2.000     3.000     3.000     0.349     0.651     2.000
     1.250     1.000     1.430     1.000     1.000     1.000     4.000     5.000     1.000     0.000     1.000
     1.000     1.250     2.430     2.170     3.800     3.900     4.000     4.000     0.000     1.000     2.000
     2.750     2.500     2.000     2.170     3.000     2.900     1.000     3.000     0.000     1.000     2.000
     1.500     1.000     2.290     2.170     2.800     2.500     4.000     4.000     0.048     0.952     2.000
     1.250     1.250     1.860     1.000     1.200     1.100     4.000     5.000     1.000     0.000     1.000
     2.000     1.500     2.290     2.500     1.200     1.000     3.000     5.000     0.736     0.264     1.000
     2.500     2.250     2.140     2.500     1.800     1.300         *     3.000     0.030     0.970     2.000
     1.250     1.000     1.710     1.000     2.000     1.100     4.000     5.000     1.000     0.000     1.000
     1.000     1.750     3.570     2.330     3.000     1.200     3.000     5.000     0.007     0.993     2.000
     2.000     2.000     1.140     1.670     2.000     2.000     3.000     3.000     0.916     0.084     1.000
     2.750     1.500     2.860     4.000     1.600     2.100     4.000     5.000     0.000     1.000     2.000
     1.500     2.000     1.860     2.170     1.600     1.600     3.000     5.000     0.712     0.288     1.000
     1.500     2.250     2.000     2.000     2.400     1.300         *         *     0.529     0.471     1.000
     2.000     2.750     2.430     2.000     2.400     2.000     4.000     3.000     0.003     0.997     2.000
     2.250     2.500     2.710     2.830     3.400     2.400     3.000     4.000     0.000     1.000     2.000
     2.250     2.500     2.710     1.670     2.200     2.100     3.000     4.000     0.005     0.995     2.000
     1.500     1.500     1.860     1.330     2.800     2.400     5.000     3.000     0.738     0.262     1.000
     2.000     2.250     1.710     2.830     2.600     3.800     3.000     3.000     0.000     1.000     2.000
     2.000     2.000     1.860     2.000     2.400     1.900     4.000     4.000     0.144     0.856     2.000
     2.750     2.500     1.710     2.830     3.400     2.500     1.000     3.000     0.000     1.000     2.000
     2.250     2.000     2.430     2.330     3.000     2.700     3.000     3.000     0.000     1.000     2.000
     2.000     2.500     2.140     1.500     2.800     2.500     3.000     4.000     0.010     0.990     2.000
     2.750     1.500     2.290     2.500     2.800     2.800     4.000     3.000     0.000     1.000     2.000
     2.250     2.500     2.140     2.500     3.600     2.500     2.000     5.000     0.000     1.000     2.000
     1.000     1.500     1.430     1.500     2.200     1.500     5.000     5.000     0.999     0.001     1.000
     1.250     1.500     2.000     1.330     1.000     1.000     2.000     5.000     1.000     0.000     1.000
     1.000     1.000     1.140     1.000     1.000     1.300     5.000     5.000     1.000     0.000     1.000
     2.000     2.000     2.290     2.330     2.000     2.100     3.000     4.000     0.010     0.990     2.000
     2.250     2.000     2.000     2.000     2.600     1.200     3.000     4.000     0.313     0.687     2.000
     2.000     2.000     2.430     2.500     2.400     2.600     5.000     4.000     0.000     1.000     2.000
     1.000     1.000     2.140     2.330     2.400     2.100     5.000     5.000     0.472     0.528     2.000
     1.500     1.500     2.290     1.500     2.400     1.100     5.000     5.000     0.980     0.020     1.000
     4.000     3.250     3.140     2.330     1.000     1.000     5.000     5.000     0.000     1.000     2.000
     1.750     1.250     2.000     1.830     2.000     1.100     4.000     4.000     0.986     0.014     1.000
     1.250     1.500     1.860     1.330     1.000     1.000     4.000     5.000     1.000     0.000     1.000
     1.250     1.500     1.290     1.830     3.000     1.600     4.000     5.000     0.975     0.025     1.000
     1.500     2.250     2.860     2.500     2.800     2.200     4.000     3.000     0.000     1.000     2.000
     1.000     1.250     1.860     1.170     1.800     1.200     5.000     4.000     1.000     0.000     1.000
     2.750     2.250     1.710     2.170     2.400     2.000     3.000     4.000     0.011     0.989     2.000
     1.000     1.000     1.290     1.330     2.600     1.000     5.000     5.000     1.000     0.000     1.000
     1.000     1.250     2.570     1.670     2.400     1.000     2.000     3.000     0.986     0.014     1.000
     3.250     4.000     2.710     2.670     2.600     2.400     1.000     2.000     0.000     1.000     2.000
     1.750     2.500     2.430     1.000     3.200     1.000     3.000     5.000     0.795     0.205     1.000
     1.000     1.250     2.570     1.330     3.200     2.500     4.000     5.000     0.336     0.664     2.000
     2.750     3.000     2.570     2.500     2.400     2.000     4.000     5.000     0.000     1.000     2.000
     2.000     1.250     2.290     2.330     2.800     2.200     5.000     5.000     0.013     0.987     2.000
     4.000     2.500     2.860     2.000     3.000     1.300     3.000     4.000     0.000     1.000     2.000
     2.000     2.000     1.710     1.170     1.000     1.000     3.000     5.000     1.000     0.000     1.000
     1.000     1.000     2.140     2.000     1.000     1.300     4.000     5.000     0.998     0.002     1.000
     1.000     1.500     2.430     2.000     2.200     2.000     4.000     5.000     0.422     0.578     2.000
     1.250     1.000     3.860     2.000     2.000     2.000     4.000     5.000     0.018     0.982     2.000
     2.750     2.750     2.570     1.670     2.800     2.500     2.000     2.000     0.000     1.000     2.000
     1.250     1.250     1.710     1.500     1.000     1.100     4.000     5.000     1.000     0.000     1.000
     2.000     2.000     2.290     2.330     2.000     2.100     4.000     4.000     0.010     0.990     2.000
     1.250     2.000     1.860     1.330     2.800     1.300     4.000     5.000     0.980     0.020     1.000
     1.500     2.000     1.430     1.670     2.000     1.000     4.000     4.000     0.997     0.003     1.000
     2.500     1.500     1.430     2.170     1.000     1.000     4.000     5.000     0.990     0.010     1.000
     1.750     1.750     2.000     2.330     2.600     1.800     3.000     4.000     0.077     0.923     2.000
     2.500     2.250     2.570     2.000     2.000     1.800     3.000     4.000     0.008     0.992     2.000
     1.000     1.500     2.290     2.170     1.400     1.700         *     2.000     0.859     0.141     1.000
     2.250     1.750     2.290     1.830     2.000     1.200     3.000     4.000     0.657     0.343     1.000
     2.500     3.250     2.710     2.000     2.000     1.700     3.000     4.000     0.001     0.999     2.000
     1.750     1.500     2.290     2.500     2.400     1.200     4.000     4.000     0.233     0.767     2.000
     3.250     2.750     1.290     1.830     2.000     2.700     4.000     3.000     0.004     0.996     2.000
     2.000     2.000     1.000     1.000     1.000     1.000     4.000     3.000     1.000     0.000     1.000
     1.000     1.000     1.000     1.170     1.000     1.000     4.000     4.000     1.000     0.000     1.000
     2.000     2.000     1.000     1.000     1.000     1.000     3.000     3.000     1.000     0.000     1.000
     1.250     1.250     2.140     2.170     1.800     2.000     4.000     3.000     0.682     0.318     1.000
     1.000     1.000     1.000     1.170     1.200     1.100     5.000     5.000     1.000     0.000     1.000
     2.750     2.750     2.710     2.330     2.000     2.300     3.000     3.000     0.000     1.000     2.000
     4.000     2.500     2.430     2.000     3.200     2.800     2.000     5.000     0.000     1.000     2.000
     1.000     1.500     1.140     1.000     3.000     1.200     3.000     5.000     1.000     0.000     1.000
     2.250     2.500     3.290     1.830     1.000     1.000         *     5.000     0.094     0.906     2.000
     1.500     2.750     2.570     2.170     3.200     1.700     3.000     5.000     0.001     0.999     2.000
     1.000     1.750     2.000     2.000     2.000     2.100     4.000     4.000     0.619     0.381     1.000
     2.000     2.000     2.430     2.000     2.600     2.000     4.000     4.000     0.013     0.987     2.000
     3.000     3.250     2.430     1.670     1.600     1.000     3.000     5.000     0.038     0.962     2.000
     3.000     2.500     2.710     2.830     2.400     2.600     2.000     2.000     0.000     1.000     2.000
     2.000     2.500     2.860     2.670     2.800     2.300     2.000     3.000     0.000     1.000     2.000
     1.500     2.750     1.290     1.000     1.000     1.200     3.000     4.000     1.000     0.000     1.000
     2.750     1.500     2.140     1.500     1.000     1.700     4.000     4.000     0.904     0.096     1.000
     2.000     2.000     2.140     1.830     1.000     1.000         *     4.000     0.968     0.032     1.000
     3.000     3.250     2.570     3.000     2.400     2.300     4.000     1.000     0.000     1.000     2.000
     1.000     1.750     2.000     1.830     2.200     1.400     4.000     4.000     0.960     0.040     1.000
     2.000     2.000     1.290     1.000     2.000     1.200     3.000     4.000     0.999     0.001     1.000
     1.500     1.750     1.570     1.670     2.800     1.800     4.000     4.000     0.871     0.129     1.000
     1.750     1.500     2.000     1.000     1.000     1.000     2.000     2.000     1.000     0.000     1.000
     3.750     4.000     2.430     2.330     2.000     2.000     2.000     3.000     0.000     1.000     2.000
     1.000     1.250     2.140     2.000     2.600     1.600     3.000     5.000     0.875     0.125     1.000
     1.000     1.000     1.860     1.170     1.000     1.000     5.000     5.000     1.000     0.000     1.000
     2.250     2.500     1.570     2.500     2.200     1.000     2.000     4.000     0.196     0.804     2.000
     2.000     1.500     1.710     1.330     1.400     1.100     4.000     5.000     0.999     0.001     1.000
     2.000     2.000     2.290     2.670     3.000     2.900     3.000     4.000     0.000     1.000     2.000
     1.500     2.750     1.290     1.000     1.200     1.100     1.000     4.000     1.000     0.000     1.000
     2.250     1.750     2.860     2.170     3.000     2.100     5.000     5.000     0.001     0.999     2.000
     2.000     1.250     2.290     1.000     2.200     1.200     4.000     4.000     0.996     0.004     1.000
     2.500     2.500     2.140     2.330     3.000     2.200     2.000     3.000     0.000     1.000     2.000
     1.250     1.750     2.140     1.330     3.200     1.900     3.000     4.000     0.717     0.283     1.000
     1.750     1.250     1.570     1.500     1.400     1.100     5.000     4.000     1.000     0.000     1.000
     1.750     1.500     2.290     1.330     2.000     1.600     3.000     5.000     0.958     0.042     1.000
     2.000     2.000     2.570     1.830     3.000     1.900     3.000     3.000     0.011     0.989     2.000
     1.250     1.000     1.430     1.500     1.200     1.000     4.000     5.000     1.000     0.000     1.000
     3.500     1.250     1.710     3.000     3.800     2.800     3.000     3.000     0.000     1.000     2.000
     1.500     2.000     2.000     1.330     1.800     1.100     4.000     4.000     0.995     0.005     1.000
     2.500     2.500     2.140     2.000     4.000     3.200     4.000     2.000     0.000     1.000     2.000
     1.250     1.750     1.570     1.500     1.800     1.400     5.000     4.000     0.998     0.002     1.000
     1.000     2.000     1.570     1.670     2.000     1.200     3.000     3.000     0.997     0.003     1.000
     1.750     2.500     1.710     1.000     1.400     1.200     4.000     5.000     0.998     0.002     1.000
     1.500     1.500     2.140     2.000     2.400     2.200     4.000     4.000     0.201     0.799     2.000
     3.000     3.000     2.430     3.000     2.600     2.900     3.000     5.000     0.000     1.000     2.000
     2.250     2.750     2.570     1.000     3.400     2.500     4.000         *     0.002     0.998     2.000
     1.750     2.000     1.290     1.170     1.200     1.100     4.000     4.000     1.000     0.000     1.000
     2.000     2.000     2.860     2.500     2.000     2.600     5.000     5.000     0.000     1.000     2.000
     1.000     1.250     1.430     1.670     1.400     1.000     5.000     5.000     1.000     0.000     1.000
     1.000     1.500     2.140     1.330     1.000     1.100     3.000     5.000     1.000     0.000     1.000
     2.250     2.750     2.430     1.330     2.200     2.400     4.000     3.000     0.010     0.990     2.000
     1.500     2.000     1.710     1.000     2.000     1.000     4.000     5.000     1.000     0.000     1.000
     1.000     1.250     1.430     1.330     1.400     1.000         *     5.000     1.000     0.000     1.000
     2.000     1.500     2.290     2.000     1.200     1.000     3.000     5.000     0.959     0.041     1.000
     2.750     2.000     2.140     2.000     2.400     2.000     3.000     4.000     0.010     0.990     2.000
     2.250     2.250     2.860     2.330     3.000     2.300     3.000     3.000     0.000     1.000     2.000
     1.750     2.000     2.000     1.500     1.400     1.100     4.000     4.000     0.991     0.009     1.000
     2.000     2.000     2.430     2.000     1.000     1.300     3.000     4.000     0.672     0.328     1.000
     2.000     2.750     2.710     1.670     1.600     2.100     4.000     4.000     0.011     0.989     2.000
     1.500     2.250     1.860     2.170     2.400     1.500     4.000     4.000     0.311     0.689     2.000
     1.500     2.000     2.430     2.330     2.400     1.900     4.000     4.000     0.017     0.983     2.000
     1.750     1.000     2.000     1.170     1.200     1.300     4.000     5.000     1.000     0.000     1.000
     1.000     2.750     2.570     1.000     3.000     1.900     4.000     5.000     0.296     0.704     2.000
     1.000     1.000     1.000     1.000     1.000     1.000         *     3.000     1.000     0.000     1.000
     1.000     1.250     2.290     2.000     1.000     1.000     4.000     4.000     0.998     0.002     1.000
     2.000     2.250     2.570     1.000     1.600     1.500     3.000     4.000     0.893     0.107     1.000
     2.000     1.000     2.710     3.500     2.200     2.800     3.000     3.000     0.000     1.000     2.000
     1.000     1.000     1.710     1.330     3.400     1.100     4.000     5.000     0.999     0.001     1.000
     1.750     1.250     1.860     1.670     1.800     1.500     4.000     5.000     0.988     0.012     1.000
     2.000     2.000     2.290     2.170     2.000     2.000     4.000     4.000     0.027     0.973     2.000
     1.250     1.250     2.140     2.170     1.600     2.500     5.000     4.000     0.366     0.634     2.000
     1.250     2.500     2.570     2.500     2.000     1.500     4.000     5.000     0.018     0.982     2.000
     2.000     2.000     2.140     2.000     2.600     2.000     3.000     4.000     0.032     0.968     2.000
     1.500     1.750     1.140     1.170     1.000     1.100     4.000     5.000     1.000     0.000     1.000
     2.000     1.750     3.140     1.670     2.000     1.000     4.000     5.000     0.415     0.585     2.000
     2.000     2.000     2.430     2.170     2.600     2.200     4.000     4.000     0.003     0.997     2.000
     3.000     1.500     2.430     2.830     2.600     2.600     4.000     4.000     0.000     1.000     2.000
     1.000     2.000     2.140     1.670     2.000     1.200     4.000     4.000     0.977     0.023     1.000
     1.500     2.000     2.430     2.000     2.000     1.500     2.000     5.000     0.344     0.656     2.000
     1.750     2.000     2.000     2.330     2.000     1.100     4.000     5.000     0.553     0.447     1.000
     2.000     2.250     2.710     2.500     3.000     2.100     3.000     5.000     0.000     1.000     2.000
     1.250     1.000     2.430     1.330     1.000     1.000     5.000     5.000     1.000     0.000     1.000
     1.000     1.000     1.430     1.000     2.000     1.000     4.000     5.000     1.000     0.000     1.000
     1.000     1.000     1.000     1.000     1.000     1.000     5.000     5.000     1.000     0.000     1.000
     1.000     1.500     1.570     1.170     1.000     1.100     4.000     5.000     1.000     0.000     1.000
     2.250     2.250     2.430     1.330     1.600     1.300     4.000     3.000     0.794     0.206     1.000
     1.750     1.250     1.860     2.330     2.000     1.800     4.000     5.000     0.579     0.421     1.000
     3.500     2.750     1.710     2.000     1.200     2.300         *     4.000     0.004     0.996     2.000
     1.000     1.000     1.000     1.000     1.800     1.000     4.000     4.000     1.000     0.000     1.000
     2.500     2.000     1.000     1.330     1.000     1.300     4.000     5.000     0.999     0.001     1.000
     1.250     2.000     2.430     2.170     1.200     1.500     4.000     4.000     0.629     0.371     1.000
     1.000     1.250     1.140     1.330     1.000     1.100     5.000     4.000     1.000     0.000     1.000
     2.000     2.000     1.290     1.170     3.000     1.600     4.000     4.000     0.973     0.027     1.000
     1.750     2.750     2.710     2.000     2.600     2.300         *     3.000     0.000     1.000     2.000
     1.000     1.250     2.000     1.830     2.000     1.000     3.000     5.000     0.998     0.002     1.000
     1.000     2.000     2.000     2.330     2.400     1.400     4.000     4.000     0.517     0.483     1.000
     2.000     2.000     2.000     1.500     2.200     1.200     5.000     5.000     0.926     0.074     1.000
     1.500     2.250     2.000     2.330     2.800     2.100     4.000     5.000     0.010     0.990     2.000
     1.000     1.750     1.430     1.170     1.800     1.000     4.000     5.000     1.000     0.000     1.000
     1.000     1.000     2.000     1.330     2.400     1.000     4.000     5.000     1.000     0.000     1.000
     1.000     1.000     2.000     1.830     1.800     2.200     5.000     5.000     0.960     0.040     1.000
     4.000     4.000     2.290     1.830     2.000     1.500     3.000     1.000     0.000     1.000     2.000
     1.250     1.500     1.860     2.000     2.600     1.700     4.000     2.000     0.800     0.200     1.000
     1.750     1.250     1.430     1.330     2.200     1.400     5.000     5.000     0.999     0.001     1.000
     2.250     2.000     2.710     1.000     1.000     1.000     4.000     4.000     0.989     0.011     1.000
     2.000     2.250     2.570     2.670     2.800     2.800     3.000     4.000     0.000     1.000     2.000
     3.250     2.500     1.710     1.170     1.000     1.300     5.000     5.000     0.941     0.059     1.000
     2.000     1.250     2.290     1.830     2.200     1.000     3.000     4.000     0.942     0.058     1.000
     1.500     1.750     1.710     1.670     1.800     1.600     3.000     5.000     0.979     0.021     1.000
     1.000     1.000     1.290     1.170     1.000     1.000     5.000     5.000     1.000     0.000     1.000
     2.000     2.000     2.140     2.500     3.200     2.000     3.000     4.000     0.001     0.999     2.000
     1.750     2.250     2.140     1.330     2.000     1.000     4.000     4.000     0.975     0.025     1.000
     3.000     3.000     2.710     2.500     2.000     2.000     4.000     5.000     0.000     1.000     2.000
     1.500     1.750     2.290     1.830     3.000     1.900     5.000     4.000     0.135     0.865     2.000
     4.000     3.250     3.570     1.670     1.400     1.000     4.000     3.000     0.000     1.000     2.000
     1.500     1.000     1.570     1.000     1.400     1.000         *     4.000     1.000     0.000     1.000
     2.750     2.250     2.710     2.670     2.400     2.000     3.000     4.000     0.000     1.000     2.000
     2.250     2.000     2.140     1.830     2.000     1.700     4.000     4.000     0.239     0.761     2.000
     2.250     1.750     2.140     2.670     2.000     2.000     4.000     3.000     0.006     0.994     2.000
     2.000     1.500     2.000     2.000     1.200     1.200     4.000     4.000     0.969     0.031     1.000
     2.000     2.250     2.570     2.670     3.000     2.300     3.000     4.000     0.000     1.000     2.000
     2.000     2.000     2.140     2.500     2.400     3.000     4.000     3.000     0.000     1.000     2.000
     4.000     3.500     1.860     2.830     1.200     2.300         *     4.000     0.000     1.000     2.000
     4.000     1.750     2.430     2.330     3.000     2.900     3.000     4.000     0.000     1.000     2.000
     2.500     2.000     2.430     2.500     3.000     2.300     2.000     3.000     0.000     1.000     2.000
     2.000     2.000     2.000     2.170     2.200     1.900     4.000     4.000     0.068     0.932     2.000
     3.000     2.750     2.570     2.330     2.600     2.100     4.000     3.000     0.000     1.000     2.000
     2.000     2.000     1.860     2.000     2.000     1.900         *     4.000     0.252     0.748     2.000
     1.750     1.750     2.000     1.830     3.200     1.000     3.000     3.000     0.776     0.224     1.000
     1.500     1.750     1.290     1.330     1.000     1.900     4.000     4.000     0.999     0.001     1.000
     1.500     1.750     2.000     2.000     2.600     2.700     3.000     2.000     0.027     0.973     2.000
     4.000     3.750     2.430     2.670     3.600     3.600     3.000     3.000     0.000     1.000     2.000
     1.000     1.000     1.430     1.000     2.200     1.000     5.000     4.000     1.000     0.000     1.000
     1.250     1.500     2.140     1.500     3.400     1.000     4.000     4.000     0.971     0.029     1.000
     1.250     1.250     2.860     3.170     3.600     1.800     4.000     3.000     0.000     1.000     2.000
     1.000     1.250     1.430     1.670     1.400     1.600     5.000     5.000     1.000     0.000     1.000
     2.500     3.250     3.710     2.000     2.200     2.100     3.000     5.000     0.000     1.000     2.000
     2.500     2.250     2.290     2.830     1.800     2.400     3.000     2.000     0.000     1.000     2.000
     1.000     2.250     1.710     1.000     1.400     2.300         *     4.000     0.991     0.009     1.000
     2.250     3.000     2.710     2.330     2.400     2.600     4.000     5.000     0.000     1.000     2.000
     3.000     2.500     2.430     2.170     2.200     1.700     4.000     4.000     0.001     0.999     2.000
     1.250     1.250     1.570     1.000     2.800     1.200     4.000     5.000     1.000     0.000     1.000
     1.500     1.250     3.000     2.170     2.800     2.300     4.000     4.000     0.005     0.995     2.000
     4.000     3.000     2.710     2.330     2.800     2.500     1.000     2.000     0.000     1.000     2.000
     1.000     1.500     2.140     2.170     1.600     2.200     3.000     3.000     0.576     0.424     1.000
     2.500     2.750     2.860     2.000     2.600     1.400     3.000     5.000     0.001     0.999     2.000
     2.000     2.000     2.140     1.830     1.600     1.200         *     5.000     0.846     0.154     1.000
     4.000     3.750     3.140     3.170     2.200     2.700     2.000     5.000     0.000     1.000     2.000
     2.000     3.000     1.860     2.170     2.200     2.200     3.000     4.000     0.003     0.997     2.000
     3.500     3.750     3.290     1.830     3.400     2.700     2.000     5.000     0.000     1.000     2.000
     3.000     3.000     2.570     2.330     2.600     1.800     3.000     3.000     0.000     1.000     2.000
     2.000     1.750     2.140     2.170     2.200     2.000     3.000     5.000     0.059     0.941     2.000
     2.000     1.500     2.140     1.500     1.200     1.900     3.000     3.000     0.941     0.059     1.000
     1.750     1.500     1.140     1.000     3.200     1.100     3.000     4.000     1.000     0.000     1.000
     1.000     1.000     1.860     2.170     2.200     2.000     4.000     4.000     0.898     0.102     1.000
     1.500     1.000     1.000     2.000     1.400     2.200     5.000     3.000     0.996     0.004     1.000
     2.250     3.250     2.710     2.670     3.200     2.800     5.000     3.000     0.000     1.000     2.000
     3.000     3.000     2.710     2.500     1.800     1.900     3.000     4.000     0.000     1.000     2.000
     3.000     1.750     2.570     2.670     1.600     3.500     4.000     4.000     0.000     1.000     2.000
     1.000     1.750     2.140     1.500     1.200     1.200     4.000     4.000     0.998     0.002     1.000
     1.000     1.000     1.860     2.830     1.000     1.800     3.000     3.000     0.893     0.107     1.000
     3.000     3.000     4.000     3.170     1.000     3.300     2.000     5.000     0.000     1.000     2.000
     2.250     2.000     2.430     2.330     3.000     2.000     3.000     3.000     0.001     0.999     2.000
     2.750     2.500     3.000     1.000     1.400     1.100     2.000     5.000     0.541     0.459     1.000
     3.500     2.750     2.570     3.000     2.400     3.400     3.000     2.000     0.000     1.000     2.000
     1.000     1.000     1.140     1.000     1.600     1.000     3.000     1.000     1.000     0.000     1.000
     2.000     2.000     2.140     1.500     1.600     1.100     4.000     4.000     0.969     0.031     1.000
     2.250     2.000     1.860     2.670     3.200     2.400     2.000     3.000     0.000     1.000     2.000
     2.000     2.250     1.860     1.330     1.600     1.200     4.000     4.000     0.984     0.016     1.000
     4.000     3.250     2.570     1.170     3.600     2.500     2.000     2.000     0.000     1.000     2.000
     2.500     3.000     2.710     2.000     2.400     2.000     3.000     5.000     0.000     1.000     2.000
     2.500     2.250     2.430     2.170     2.800     1.900     3.000     5.000     0.001     0.999     2.000
     3.250     2.250     2.430     1.500     1.400     2.200     5.000     4.000     0.017     0.983     2.000
     3.500     2.000     2.290     2.330     1.000     1.100     4.000     5.000     0.067     0.933     2.000
     1.000     1.250     1.140     1.000     1.200     1.000         *     5.000     1.000     0.000     1.000
     1.000     1.000     1.000     1.000     1.000     1.200     3.000     5.000     1.000     0.000     1.000
     1.500     2.500     2.430     1.670     2.600     1.600     4.000     4.000     0.128     0.872     2.000
     2.750     2.750     2.430     2.170     3.000     2.600     1.000     5.000     0.000     1.000     2.000
     2.750     2.500     2.570     2.170     2.400     1.900     2.000     3.000     0.000     1.000     2.000
     2.000     1.750     2.570     1.170     1.000     1.000     3.000     4.000     0.996     0.004     1.000
     2.000     2.000     1.290     1.000     1.400     1.000     3.000     4.000     1.000     0.000     1.000
     3.250     1.000     1.000     1.000     1.000     1.000     3.000     5.000     1.000     0.000     1.000
     2.500     2.250     2.710     2.330     3.000     2.000     2.000     4.000     0.000     1.000     2.000
     2.500     2.500     2.430     2.330     2.400     1.800     2.000     4.000     0.001     0.999     2.000
     1.000     2.000     2.000     1.830     2.600     1.600     2.000     4.000     0.764     0.236     1.000
     1.750     1.500     1.570     1.000     1.000     1.000         *     4.000     1.000     0.000     1.000
     1.000     1.000     1.000     1.000     1.000     1.000     5.000     5.000     1.000     0.000     1.000
     3.000     2.500     2.860     2.670     3.000     2.600     4.000     3.000     0.000     1.000     2.000
     1.000     1.250     1.430     2.170     1.600     1.800     5.000     4.000     0.991     0.009     1.000
     1.000     2.750     3.000     2.170     2.000     1.400     2.000     5.000     0.020     0.980     2.000
     3.250     2.000     3.290     2.670     1.400     2.900     2.000     3.000     0.000     1.000     2.000
     3.000     3.000     2.290     1.830     2.400     1.000     3.000     5.000     0.015     0.985     2.000
     1.750     2.000     2.290     2.000     1.800     1.100     5.000     5.000     0.728     0.272     1.000
     1.500     2.000     3.430     2.500     2.600     2.500     5.000     5.000     0.000     1.000     2.000
     1.750     1.000     1.290     1.000     2.400     1.000     3.000     3.000     1.000     0.000     1.000
     1.000     1.000     1.000     1.000     2.200     4.000     4.000     5.000     0.967     0.033     1.000
     1.250     1.250     1.290     1.170     3.800     1.400     4.000     4.000     0.998     0.002     1.000
     1.250     1.750     1.000     1.830     1.800     1.500     4.000     5.000     0.998     0.002     1.000
     1.500     1.000     1.430     1.170     2.200     1.300     3.000     5.000     1.000     0.000     1.000
     2.250     2.000     2.140     2.330     2.000     2.000     4.000     5.000     0.014     0.986     2.000
     2.250     2.250     1.570     2.330     3.800     2.900     2.000     4.000     0.000     1.000     2.000
     1.500     1.250     1.710     1.330     1.000     1.000     5.000     5.000     1.000     0.000     1.000
     4.000     3.250     2.860     2.330     3.800     2.600     1.000     3.000     0.000     1.000     2.000
     2.500     1.500     2.000     2.170     1.000     1.000     2.000     5.000     0.938     0.062     1.000
     2.000     2.000     2.140     2.000     2.000     2.000     3.000     3.000     0.086     0.914     2.000
     2.250     2.250     2.860     1.670     2.600     1.600     3.000     5.000     0.014     0.986     2.000
     2.250     2.750     2.430     2.670     2.200     2.300     2.000     5.000     0.000     1.000     2.000
     1.000     2.250     2.570     1.170     1.400     1.300     2.000     4.000     0.989     0.011     1.000
     2.250     2.000     2.430     2.500     2.200     1.600     5.000     5.000     0.007     0.993     2.000
     2.500     3.250     2.570     1.830     1.400     1.100     3.000     5.000     0.034     0.966     2.000
     1.000     1.000     1.570     1.000     1.000     1.000     5.000     4.000     1.000     0.000     1.000
     2.000     1.500     2.290     1.830     1.000     1.000     4.000     4.000     0.985     0.015     1.000
     2.000     2.000     2.290     2.000     1.000     1.000     3.000     5.000     0.898     0.102     1.000
     1.500     2.250     2.290     1.500     1.400     1.000     4.000     4.000     0.982     0.018     1.000
     3.000     2.750     2.570     2.000     2.600     1.800     4.000     4.000     0.000     1.000     2.000
     3.000     2.750     2.430     2.170     2.200     2.500     2.000     2.000     0.000     1.000     2.000
     2.000     2.000     2.000     2.000     2.000     2.000     1.000     4.000     0.131     0.869     2.000
     2.000     2.250     2.290     2.000     2.000     2.000     3.000     5.000     0.029     0.971     2.000
     3.000     3.000     3.430     2.330     2.600     2.200     4.000     5.000     0.000     1.000     2.000
     1.000     1.500     1.000     1.000     1.200     1.100     5.000     5.000     1.000     0.000     1.000
     2.000     2.000     2.710     2.170     2.000     1.800     3.000     4.000     0.013     0.987     2.000
     1.000     2.000     1.140     1.330     1.400     1.000     3.000     5.000     1.000     0.000     1.000
     1.000     1.000     2.290     2.330     1.000     1.000     3.000     5.000     0.996     0.004     1.000
     2.000     2.500     2.140     1.670     3.000     2.600     2.000     2.000     0.003     0.997     2.000
     2.000     3.000     3.000     2.500     2.000     2.400     1.000     3.000     0.000     1.000     2.000
     1.000     2.500     3.000     2.330     3.400     1.800     3.000     5.000     0.000     1.000     2.000
     1.000     1.000     1.140     2.670     1.400     1.300     3.000     3.000     0.998     0.002     1.000
     1.250     2.500     2.710     1.330     1.000     1.000         *     4.000     0.979     0.021     1.000
     1.000     2.000     2.140     1.170     1.600     1.100     2.000     5.000     0.999     0.001     1.000
     2.250     1.750     2.140     2.170     3.400     1.500     5.000     3.000     0.024     0.976     2.000
     2.000     2.250     2.570     2.670     2.600     2.300     3.000     3.000     0.000     1.000     2.000
     1.500     2.000     2.570     2.330     2.400     1.800     3.000     5.000     0.015     0.985     2.000
     2.500     2.750     3.000     2.000     3.600     2.100     2.000     4.000     0.000     1.000     2.000
     2.250     2.250     2.860     2.670     3.400     2.300     3.000     4.000     0.000     1.000     2.000
     2.500     2.500     2.000     2.000     2.600     1.900     2.000     4.000     0.007     0.993     2.000
     1.500     1.750     2.290     1.170     2.600     1.300     2.000     3.000     0.974     0.026     1.000
     2.250     2.750     2.570     2.170     2.800     2.100     3.000     3.000     0.000     1.000     2.000
     3.000     3.250     2.860     2.330     2.400     2.000     3.000     5.000     0.000     1.000     2.000
     1.000     1.000     1.710     1.000     1.200     1.000     5.000     5.000     1.000     0.000     1.000
     2.500     1.500     2.000     2.330     2.400     2.400     2.000     4.000     0.007     0.993     2.000
     2.000     2.250     1.570     1.000     2.800     1.000     3.000     5.000     0.994     0.006     1.000
     2.750     2.500     2.140     2.000     3.000     2.600     5.000     4.000     0.000     1.000     2.000
     2.750     2.500     2.860     3.000     2.000     1.300     2.000         *     0.000     1.000     2.000
     2.250     2.750     2.290     2.170     2.200     2.100     3.000     5.000     0.001     0.999     2.000
     3.000     2.250     2.290     2.670     3.800     2.000     3.000     4.000     0.000     1.000     2.000
     2.000     2.000     2.290     2.170     2.200     2.000     3.000     4.000     0.019     0.981     2.000
     2.000     2.500     2.140     2.170     2.400     1.900     2.000     5.000     0.009     0.991     2.000
     1.000     1.750     2.000     1.000     2.200     1.000     4.000     5.000     1.000     0.000     1.000
     4.000     2.750     3.570     2.330     2.800     1.000     4.000     5.000     0.000     1.000     2.000
     1.000     1.000     2.290     2.000     2.000     1.900     4.000     4.000     0.894     0.106     1.000
     1.500     1.750     1.290     1.170     1.200     1.000     4.000     4.000     1.000     0.000     1.000
     1.000     1.000     1.290     1.000     1.000     1.000     4.000     5.000     1.000     0.000     1.000
     1.000     1.000     2.000     2.000     2.000     1.300     4.000     4.000     0.994     0.006     1.000
     4.000     4.000     1.000     1.000     2.200     4.000         *         *     0.000     1.000     2.000
     2.750     2.500     2.290     2.500     3.000     2.800     5.000     4.000     0.000     1.000     2.000
     3.750     3.000     3.860     3.000     3.000     2.600     4.000     4.000     0.000     1.000     2.000
     3.250     3.000     3.000     2.170     2.400     2.100     4.000     3.000     0.000     1.000     2.000
     2.500     2.000     2.860     2.500     2.400     2.000     4.000     4.000     0.000     1.000     2.000
     1.000     1.000     1.860     1.330     2.800     1.300     4.000     5.000     0.999     0.001     1.000
     1.000     1.500     2.000     1.500     3.000     1.300     2.000     5.000     0.985     0.015     1.000
     1.250     1.500     1.860     1.170     2.800     2.000     4.000     3.000     0.972     0.028     1.000
     1.000     1.000     2.000     1.170     2.200     1.300     4.000     5.000     1.000     0.000     1.000
     2.000     2.250     2.140     2.000     2.400     2.000     1.000     5.000     0.024     0.976     2.000
     1.000     1.000     1.860     1.330     2.400     1.000     3.000     5.000     1.000     0.000     1.000
     1.000     1.250     2.570     2.330     2.600     2.000     4.000     5.000     0.098     0.902     2.000
     2.000     2.000     2.570     2.170     2.000     2.000     3.000     4.000     0.011     0.989     2.000
     2.000     1.500     2.710     1.670     1.400     1.300     4.000     4.000     0.857     0.143     1.000
     2.750     2.750     2.000     1.330     2.200     3.600     3.000     3.000     0.000     1.000     2.000
     2.500     2.250     2.430     1.830     2.000     1.800     4.000     4.000     0.026     0.974     2.000
     1.000     1.250     2.140     1.330     1.000     1.000     5.000     5.000     1.000     0.000     1.000
     1.500     2.000     2.290     1.500     1.000     1.100     4.000     5.000     0.993     0.007     1.000
     1.250     2.250     2.140     1.500     2.400     1.700     3.000     1.000     0.721     0.279     1.000
     2.000     3.000     2.570     2.170     1.000     1.200     2.000     4.000     0.060     0.940     2.000
     1.000     1.000     1.000     1.000     1.000     1.000     3.000     3.000     1.000     0.000     1.000
     2.250     2.750     2.860     2.170     2.400     2.200     3.000     4.000     0.000     1.000     2.000
     3.500     2.000     2.430     2.330     2.400     2.400     4.000     4.000     0.000     1.000     2.000
     1.250     1.250     2.860     2.000     2.600     1.300     5.000     5.000     0.503     0.497     1.000
     2.750     1.500     2.710     1.670     1.400     1.100     5.000     3.000     0.713     0.287     1.000
     1.750     2.000     1.860     2.000     2.800     2.300     3.000         *     0.036     0.964     2.000
     2.000     2.750     2.140     2.170     2.800     2.100     3.000     5.000     0.001     0.999     2.000
     1.000     2.000     2.860     2.000     2.600     1.800     3.000     4.000     0.044     0.956     2.000
     1.000     1.500     1.430     1.830     2.200     1.500     5.000     4.000     0.996     0.004     1.000
     2.250     3.750     2.140     2.500     2.800     1.800     4.000     4.000     0.000     1.000     2.000
     1.750     2.500     3.000     1.170     2.000     1.200     4.000     5.000     0.533     0.467     1.000
     1.500     2.000     1.290     1.000     2.000     1.400     2.000     4.000     1.000     0.000     1.000
     2.750     3.500     2.140     2.000     3.000     2.900     4.000     4.000     0.000     1.000     2.000
     2.500     2.750     1.710     1.000     1.800     1.200         *     4.000     0.965     0.035     1.000
     3.000     2.750     2.430     1.670     3.000     2.600     4.000     3.000     0.000     1.000     2.000
     1.250     1.000     1.000     1.170     2.200     1.800     5.000     5.000     1.000     0.000     1.000
     2.000     2.250     2.290     1.170     1.600     1.000     4.000     5.000     0.982     0.018     1.000
     1.000     1.000     1.860     1.670     3.000     1.600     5.000     4.000     0.986     0.014     1.000
     2.000     1.000     2.290     1.830     2.200     1.600     4.000     3.000     0.810     0.190     1.000
     1.000     1.000     2.140     1.000     1.400     1.000     4.000     5.000     1.000     0.000     1.000
     1.250     1.250     1.860     1.000     2.400     1.400     4.000     3.000     1.000     0.000     1.000
     1.000     1.750     1.290     2.170     2.600     2.700     2.000     4.000     0.293     0.707     2.000
     1.000     1.250     1.290     1.170     2.800     1.800     4.000     4.000     0.999     0.001     1.000
     1.000     2.250     1.000     1.000     1.800     1.000     3.000     5.000     1.000     0.000     1.000
     1.750     2.000     1.430     1.330     1.000     1.000     4.000     5.000     1.000     0.000     1.000
     1.000     2.000     2.570     2.830     1.000     1.300     4.000     4.000     0.230     0.770     2.000
     1.000     1.000     2.140     1.500     1.800     1.700     3.000     3.000     0.997     0.003     1.000
     1.500     1.000     2.430     2.330     3.600     1.600     3.000     4.000     0.074     0.926     2.000
     3.000     2.500     2.710     2.170     3.400     2.400     4.000     4.000     0.000     1.000     2.000
     2.000     2.500     2.290     2.670     2.600     2.300     5.000     4.000     0.000     1.000     2.000
     2.750     1.000     2.430     1.500     1.000     2.600     4.000     4.000     0.398     0.602     2.000
     2.250     1.750     2.000     1.830     1.000     2.500     3.000     4.000     0.276     0.724     2.000
     1.500     1.500     1.710     1.830     1.800     1.200     4.000     4.000     0.994     0.006     1.000
     1.000     1.000     1.140     1.000     1.000     1.000     5.000     5.000     1.000     0.000     1.000
     2.250     2.000     2.290     2.500     2.800     1.700     2.000     4.000     0.003     0.997     2.000
     2.500     1.750     1.710     2.330     3.400     2.000     2.000     2.000     0.006     0.994     2.000
     1.000     1.000     1.710     1.000     1.000     1.000     5.000     5.000     1.000     0.000     1.000
     2.750     1.250     2.140     2.330     2.200     2.100     2.000     4.000     0.018     0.982     2.000
     2.000     1.000     2.000     2.000     2.000     2.000     4.000     2.000     0.672     0.328     1.000
     1.750     1.750     2.140     2.000     3.000     1.700     3.000     4.000     0.128     0.872     2.000
     1.250     1.250     1.710     2.330     2.200     2.300     4.000     4.000     0.461     0.539     2.000
     1.750     2.250     1.860     1.000     2.400     1.300     4.000     5.000     0.987     0.013     1.000
     1.500     2.250     2.430     2.500     2.800     1.700     2.000     4.000     0.004     0.996     2.000
     2.000     1.250     1.290     1.500     3.000     2.200     3.000     3.000     0.898     0.102     1.000
     2.000     1.750     1.710     1.000     2.000     1.200     1.000     4.000     0.999     0.001     1.000
     1.750     1.250     1.140     2.000     1.800     1.900     2.000     2.000     0.984     0.016     1.000
     1.000     1.000     1.140     1.330     1.000     1.000     4.000     5.000     1.000     0.000     1.000
     2.250     2.500     2.290     2.170     2.200     2.200     5.000     5.000     0.002     0.998     2.000
     1.500     1.500     1.860     1.670     3.400     3.300     3.000     5.000     0.012     0.988     2.000
     3.000     3.000     1.710     2.170     2.000     2.000     4.000     5.000     0.002     0.998     2.000
     1.500     1.500     2.140     2.500     3.800     3.300     2.000     2.000     0.000     1.000     2.000
     2.750     2.750     2.860     3.000     2.400     2.900     3.000     5.000     0.000     1.000     2.000
     1.000     1.000     1.140     1.000     1.000     1.000     4.000     4.000     1.000     0.000     1.000
     1.500     1.250     2.140     1.670     2.800     1.700     4.000     5.000     0.837     0.163     1.000
     2.000     2.000     2.000     1.830     2.200     2.400     3.000         *     0.055     0.945     2.000
     4.000     1.000     1.000     1.000     1.000     1.000     1.000     4.000     1.000     0.000     1.000
     3.000     2.750     2.570     2.330     1.200     1.600     2.000     4.000     0.002     0.998     2.000
     2.750     1.250     2.430     1.330     1.000     1.000     4.000     5.000     0.993     0.007     1.000
     1.250     1.750     2.140     1.000     1.400     1.000     4.000     5.000     1.000     0.000     1.000
     4.000     3.000     2.860     1.830     2.000     2.000     2.000     4.000     0.000     1.000     2.000
     1.000     1.500     1.430     1.000     1.800     1.000     2.000     5.000     1.000     0.000     1.000
     2.000     1.750     2.290     2.170     2.000     1.600     4.000     4.000     0.168     0.832     2.000
     2.000     1.750     2.860     2.500     2.400     3.400         *     4.000     0.000     1.000     2.000
     4.000     2.750     2.000     1.000     2.800     1.000     5.000     3.000     0.143     0.857     2.000
     2.500     2.000     1.860     2.330     2.800     2.400     5.000     3.000     0.001     0.999     2.000
     2.250     2.250     3.000     1.000     1.000     1.000     3.000     4.000     0.946     0.054     1.000
     1.750     1.500     1.430     1.330     1.400     1.000     4.000     4.000     1.000     0.000     1.000
     3.000     3.000     3.140     2.330     3.400     3.800     3.000     2.000     0.000     1.000     2.000
     1.750     1.000     2.140     2.000     2.000     2.000     4.000     5.000     0.682     0.318     1.000
     3.000     1.750     2.000     2.330     2.600     2.000     4.000     4.000     0.003     0.997     2.000
     2.000     2.000     2.710     2.170     2.000     1.700     3.000     3.000     0.018     0.982     2.000
     1.750     1.750     1.860     2.000     2.000     1.900     4.000     4.000     0.519     0.481     1.000
     2.000     2.000     2.000     1.830     2.000     1.500     5.000     5.000     0.620     0.380     1.000
     2.500     2.000     1.860     2.330     2.200     1.600     4.000     4.000     0.054     0.946     2.000
     2.000     2.000     2.290     2.330     2.600     2.000     4.000     4.000     0.005     0.995     2.000
     1.000     1.250     1.140     1.170     1.600     1.300     5.000     4.000     1.000     0.000     1.000
     3.250     1.000     2.140     2.170     2.000     1.900     4.000     4.000     0.063     0.937     2.000
     2.000     2.000     2.000     2.330     2.000     1.500     3.000     3.000     0.164     0.836     2.000
     2.000     2.250     2.140     2.000     2.000     1.700     3.000     4.000     0.118     0.882     2.000
     2.750     2.000     2.290     2.170     2.400     1.800     4.000     4.000     0.006     0.994     2.000
     2.250     2.000     2.430     2.170     1.800     1.900     4.000     4.000     0.020     0.980     2.000
     1.750     1.750     2.290     2.000     2.000     2.000     4.000     4.000     0.155     0.845     2.000
     2.000     1.750     2.000     2.330     2.000     1.900     4.000     3.000     0.091     0.909     2.000
     2.500     2.500     2.860     2.500     2.200     2.000     4.000     5.000     0.000     1.000     2.000
     1.000     1.000     1.570     1.000     1.000     1.600         *     5.000     1.000     0.000     1.000
     1.750     1.750     1.710     2.500     3.800     2.200     4.000     3.000     0.004     0.996     2.000
     2.000     2.000     2.140     1.830     1.400     1.900     3.000     5.000     0.432     0.568     2.000
     2.000     2.000     2.570     2.670     3.000     2.300     3.000     4.000     0.000     1.000     2.000
     1.000     1.750     1.570     1.170     1.600     1.300     4.000     4.000     1.000     0.000     1.000
     1.750     1.750     2.570     2.670     2.800     2.000     4.000     4.000     0.001     0.999     2.000
     2.250     2.250     2.570     2.170     2.400     1.400     3.000     4.000     0.012     0.988     2.000
     2.000     2.250     2.570     1.500     2.000     1.600     5.000     4.000     0.267     0.733     2.000
     1.750     1.250     3.000     2.000     1.000     1.000     4.000     5.000     0.906     0.094     1.000
     3.250     2.500     2.000     2.330     3.400     2.600     4.000     3.000     0.000     1.000     2.000
     1.500     2.000     2.140     1.500     2.000     1.700     3.000     5.000     0.855     0.145     1.000
     1.250     1.000     1.140     1.500     2.200     1.800     5.000     5.000     0.999     0.001     1.000
     1.250     1.000     1.860     2.000     2.000     1.400     5.000     5.000     0.991     0.009     1.000
     1.750     2.250     2.000     2.500     3.000     2.400     4.000     5.000     0.001     0.999     2.000
     2.000     1.500     1.710     2.000     1.400     1.800     5.000     3.000     0.889     0.111     1.000
     2.000     2.250     3.140     2.670     3.000     2.800     4.000     5.000     0.000     1.000     2.000
     2.000     2.250     2.570     2.330     3.800     2.400     4.000     4.000     0.000     1.000     2.000
     1.750     2.250     2.140     2.170     3.400     2.200     3.000     4.000     0.002     0.998     2.000
     1.250     2.250     2.430     2.500     2.200     2.800     4.000     3.000     0.001     0.999     2.000
     2.500     3.000     3.000     2.500     3.000     1.400     3.000     5.000     0.000     1.000     2.000
     3.750     3.750     3.140     2.500     1.000     1.000     3.000     4.000     0.000     1.000     2.000
     2.000     2.000     2.430     1.330     1.200     1.000         *     4.000     0.985     0.015     1.000
     2.000     2.000     2.140     2.170     2.000     2.100     2.000     5.000     0.032     0.968     2.000
     1.750     1.500     1.140     1.170     3.800     1.800     3.000     5.000     0.980     0.020     1.000
     3.750     3.500     2.710     1.670     1.800     1.000     4.000     5.000     0.001     0.999     2.000
     2.250     2.500     2.000     2.500     3.000     1.900     4.000     5.000     0.001     0.999     2.000
     2.500     3.250     3.000     3.170     3.000     3.000     2.000     4.000     0.000     1.000     2.000
     2.000     2.750     2.710     2.500     3.000     3.000     4.000     4.000     0.000     1.000     2.000
     1.250     1.250     1.710     1.330     2.200     1.600     5.000     4.000     0.998     0.002     1.000
     2.000     3.500     2.710     2.000     2.400     2.500     2.000     2.000     0.000     1.000     2.000
     4.000     4.000     2.860     2.670     3.800     3.900     3.000     2.000     0.000     1.000     2.000
     2.750     3.000     2.570     2.830     3.600     3.200     3.000     3.000     0.000     1.000     2.000
     4.000     1.750     3.140     2.330     4.000     3.800     2.000     2.000     0.000     1.000     2.000
     1.000     1.250     2.710     2.500     2.600     1.900     4.000     5.000     0.044     0.956     2.000
     3.000     3.000     3.140     2.000     2.000     2.000     4.000     4.000     0.000     1.000     2.000
     1.000     1.500     1.860     3.000     2.800     2.700     3.000     2.000     0.002     0.998     2.000
     2.000     2.000     2.290     2.170     2.000     2.100     3.000     5.000     0.020     0.980     2.000
     1.000     1.500     1.570     2.330     2.200     1.900         *     5.000     0.818     0.182     1.000
     1.000     1.500     2.290     2.170     2.400     1.400     4.000     4.000     0.746     0.254     1.000
     4.000     1.500     1.140     1.830     1.600     1.500     3.000     4.000     0.778     0.222     1.000
     1.250     2.000     2.290     2.330     2.600     1.200     4.000     3.000     0.250     0.750     2.000
     1.750     2.000     2.140     1.330     1.800     1.600     4.000     4.000     0.935     0.065     1.000
     2.000     2.500     2.290     1.170     2.000     1.000     4.000     4.000     0.935     0.065     1.000
     2.750     3.000     2.290     2.170     2.000     1.400     3.000     4.000     0.003     0.997     2.000
     2.000     2.250     1.860     1.170     1.800     1.100     4.000     4.000     0.992     0.008     1.000
     1.750     1.750     1.710     1.000     1.800     1.000     5.000     5.000     1.000     0.000     1.000
     1.750     2.000     1.860     1.330     2.000     1.400     5.000     5.000     0.980     0.020     1.000
     1.750     2.500     2.140     1.000     1.600     1.400     4.000     4.000     0.977     0.023     1.000
     3.500     2.250     2.860     2.670     2.000     2.700     4.000     4.000     0.000     1.000     2.000
     2.250     2.000     1.860     1.330     1.800     1.000     3.000     3.000     0.990     0.010     1.000
     2.250     2.000     2.140     1.330     1.400     1.100     3.000     4.000     0.982     0.018     1.000
     2.250     1.750     2.140     1.000     1.400     1.000     3.000     5.000     0.998     0.002     1.000
     1.000     2.000     1.860     1.170     1.800     1.200     3.000     4.000     0.999     0.001     1.000
     3.000     2.750     1.860     1.170     3.000     1.400     3.000     4.000     0.160     0.840     2.000
     3.250     3.250     2.570     1.500     1.400     1.200     2.000     5.000     0.021     0.979     2.000
     1.500     1.750     2.140     1.170     1.600     1.100     5.000     4.000     0.999     0.001     1.000
     3.000     3.000     2.290     1.000     2.000     1.000     3.000     4.000     0.505     0.495     1.000
     1.750     1.750     2.140     1.170     1.400     1.200     4.000     4.000     0.998     0.002     1.000
     1.750     1.750     2.140     1.000     1.800     1.100     5.000     3.000     0.998     0.002     1.000
     1.000     3.250     2.570     2.000     1.000     1.300     2.000     5.000     0.277     0.723     2.000
     2.000     1.750     2.570     2.000     1.400     1.300     3.000     3.000     0.552     0.448     1.000
     2.000     2.500     2.290     2.330     2.200     2.300     5.000     4.000     0.001     0.999     2.000
     2.000     2.750     2.430     2.330     1.800     2.200     3.000     3.000     0.001     0.999     2.000
     2.000     2.500     1.860     1.170     3.000     1.200     5.000     4.000     0.847     0.153     1.000
     2.250     2.250     2.290     1.830     1.600     1.000     3.000     5.000     0.668     0.332     1.000
     2.000     2.000     2.710     2.500     2.600     2.300     3.000     3.000     0.000     1.000     2.000
     1.750     3.250     2.430     1.170     1.000     1.500         *     4.000     0.693     0.307     1.000
     2.500     2.500     2.570     2.670     3.400     2.300     3.000     3.000     0.000     1.000     2.000
     2.000     1.000     2.710     2.000     2.400     1.300     3.000     4.000     0.493     0.507     2.000
     2.000     2.500     2.140     2.000     2.200     2.000     3.000     4.000     0.018     0.982     2.000
     1.000     1.500     1.710     1.670     1.600     1.100     4.000     5.000     0.999     0.001     1.000
     2.250     3.000     3.290     2.170     2.800     2.700     3.000     3.000     0.000     1.000     2.000
     1.250     1.250     1.430     1.670     1.000     1.300     4.000     4.000     1.000     0.000     1.000
     2.000     1.750     2.710     2.170     4.000     1.400     4.000     4.000     0.003     0.997     2.000
     3.000     3.000     2.000     2.000     2.600     2.800     2.000     3.000     0.000     1.000     2.000
     1.750     1.750     1.860     2.330     1.600     2.300         *     5.000     0.124     0.876     2.000
     1.000     2.000     2.710     2.670     3.400     1.500     3.000     5.000     0.003     0.997     2.000
     2.250     2.000     1.860     1.000     2.000     1.600     3.000     4.000     0.974     0.026     1.000
     1.000     1.000     1.290     1.000     1.000     1.000     3.000     5.000     1.000     0.000     1.000
     2.000     2.500     2.290     2.170     3.000     1.900     4.000     3.000     0.002     0.998     2.000
     1.750     2.750     1.860     2.170     2.400     2.000     4.000     5.000     0.014     0.986     2.000
     1.000     1.000     1.000     1.330     1.200     1.000     3.000     4.000     1.000     0.000     1.000
     2.750     2.500     2.140     1.830     1.400     1.100     4.000     5.000     0.386     0.614     2.000
     2.250     3.250     2.290     2.000     3.200     1.700     4.000     4.000     0.000     1.000     2.000
     2.000     2.000     1.710     1.830     2.000     1.500     3.000     4.000     0.811     0.189     1.000
     3.000     2.000     2.290     1.170     1.600     1.400     4.000     3.000     0.781     0.219     1.000
     4.000     2.000     2.710     1.500     1.000     1.000     3.000     5.000     0.227     0.773     2.000
     1.500     2.000     2.290     2.830     2.600     1.700     3.000     5.000     0.005     0.995     2.000
     4.000     3.750     2.710     2.830     2.400     3.400     3.000     4.000     0.000     1.000     2.000
     3.000     2.500     3.000     2.170     2.000     1.900     4.000     4.000     0.000     1.000     2.000
     1.250     1.750     1.570     1.170     2.400     1.700     4.000     4.000     0.996     0.004     1.000
     2.250     2.000     2.290     2.000     3.200     2.300     3.000     3.000     0.002     0.998     2.000
     2.250     2.000     2.140     1.830     1.000     1.000     3.000     3.000     0.947     0.053     1.000
     1.000     1.000     2.000     1.830     1.000     1.000     4.000     4.000     1.000     0.000     1.000
     1.250     1.250     1.290     1.500     2.600     1.400     4.000     5.000     0.999     0.001     1.000
     2.750     2.250     2.860     2.830     1.800     2.600     4.000     5.000     0.000     1.000     2.000
     1.000     1.250     1.140     1.000     1.400     1.100     4.000     3.000     1.000     0.000     1.000
     3.250     2.250     2.290     1.830     1.000     1.200     3.000     3.000     0.272     0.728     2.000
     1.000     2.000     1.710     1.670     2.200     1.100     5.000     4.000     0.994     0.006     1.000
     1.750     2.000     1.570     2.170     1.400     1.400     4.000     4.000     0.915     0.085     1.000
     2.250     2.500     2.710     2.170     2.600     2.000     3.000     5.000     0.000     1.000     2.000
     1.000     1.750     1.860     2.500     3.200     1.700     4.000     4.000     0.130     0.870     2.000
     3.250     1.500     2.430     1.500     2.800     1.600     5.000     3.000     0.074     0.926     2.000
     2.750     2.500     1.710     1.000     2.400     1.400         *         *     0.854     0.146     1.000
     2.000     2.000     2.140     2.000     2.000     2.200     4.000     4.000     0.046     0.954     2.000
     3.000     1.250     2.140     2.000     2.400     2.000     4.000     4.000     0.041     0.959     2.000
     2.000     1.000     2.000     2.000     1.000     1.100     5.000     5.000     0.996     0.004     1.000
     1.750     2.750     1.860     1.170     1.800     1.100     5.000     5.000     0.982     0.018     1.000
     1.250     1.500     2.140     1.000     3.200     1.200     4.000     5.000     0.995     0.005     1.000
     1.750     2.000     2.430     1.670     1.000     1.300     4.000     4.000     0.932     0.068     1.000
     2.500     1.500     1.860     1.670     3.000     2.200     4.000     4.000     0.106     0.894     2.000
     2.000     1.750     2.140     2.330     3.000     2.500     4.000     4.000     0.002     0.998     2.000
     2.000     2.250     1.710     1.330     2.000     1.400     4.000     4.000     0.963     0.037     1.000
     3.750     2.750     1.860     2.170     3.000     3.200         *     3.000     0.000     1.000     2.000
     2.000     2.000     2.290     2.000     2.800     1.800     3.000     4.000     0.027     0.973     2.000
     3.250     3.750     3.290     1.330     1.400     1.300     3.000     5.000     0.001     0.999     2.000
     1.000     1.750     1.290     1.000     3.000     1.100     4.000     5.000     1.000     0.000     1.000
     3.000     3.000     2.290     3.000     3.000     2.500     3.000     3.000     0.000     1.000     2.000
     2.000     2.000     2.000     2.000     2.000     2.000     3.000     3.000     0.131     0.869     2.000
     3.000     2.750     2.710     2.830     2.800     2.600     3.000     4.000     0.000     1.000     2.000
     3.250     3.000     2.430     2.500     1.600     3.000     3.000     2.000     0.000     1.000     2.000
     4.000     3.250     2.430     2.500     3.200     2.700     3.000     4.000     0.000     1.000     2.000
     2.000     2.000     2.000     2.170     1.000     1.500     4.000     5.000     0.685     0.315     1.000
     1.500     2.500     2.430     2.000     2.000     2.000     4.000     4.000     0.026     0.974     2.000
     1.000     1.750     2.290     2.500     1.200     1.000     5.000     5.000     0.919     0.081     1.000
     2.250     2.750     2.570     2.330     2.000     2.100     2.000     4.000     0.000     1.000     2.000
     2.750     2.750     2.570     2.330     2.600     1.600     4.000     5.000     0.000     1.000     2.000
     1.000     1.500     1.570     1.670     2.800     2.200     4.000     4.000     0.906     0.094     1.000
     2.000     3.000     2.000     1.670     2.600     1.700     3.000     4.000     0.041     0.959     2.000
     1.000     1.000     1.000     1.170     1.400     1.000     4.000     5.000     1.000     0.000     1.000
     1.250     1.750     1.140     1.000     1.400     1.200         *     5.000     1.000     0.000     1.000
     3.750     2.750     3.000     1.830     3.400     2.400     5.000     2.000     0.000     1.000     2.000
     2.250     2.000     3.570     2.500     3.200     2.200     3.000     3.000     0.000     1.000     2.000
     2.500     2.000     2.710     3.000     3.400     3.400     5.000     4.000     0.000     1.000     2.000
     3.000     2.500     1.290     2.330     3.600     2.500     4.000     4.000     0.000     1.000     2.000
     1.000     1.000     1.140     1.000     1.000     1.000     4.000     5.000     1.000     0.000     1.000
     2.750     1.000     1.860     1.830     1.000     1.500     4.000     5.000     0.977     0.023     1.000
     3.000     2.500     2.140     2.670     2.200     2.400         *     3.000     0.000     1.000     2.000
     1.750     2.750     2.430     1.670     2.600     1.600     3.000     5.000     0.044     0.956     2.000
     1.000     2.750     2.140     1.170     1.800     1.200     5.000     5.000     0.986     0.014     1.000
     2.000     1.750     1.570     1.170     1.000     1.000     3.000     5.000     1.000     0.000     1.000
     1.250     1.500     2.000     1.330     2.000     2.000     4.000     5.000     0.978     0.022     1.000
     2.250     2.250     2.140     2.500     2.600     2.400     3.000     4.000     0.000     1.000     2.000
     1.750     2.000     1.430     1.170     2.600     1.300     5.000     3.000     0.995     0.005     1.000
     1.500     1.250     1.140     1.170     1.000     1.200     3.000     5.000     1.000     0.000     1.000
     1.750     1.750     1.430     2.170     2.600     1.900     3.000     3.000     0.441     0.559     2.000
     2.250     2.500     2.710     3.170     3.800     3.700     4.000     4.000     0.000     1.000     2.000
     1.750     1.500     2.290     2.330     1.800     1.900     4.000     5.000     0.147     0.853     2.000
     1.500     1.250     1.430     1.670     1.000     1.100     3.000     5.000     1.000     0.000     1.000
     2.250     2.250     1.430     1.500     2.400     1.300     4.000     5.000     0.931     0.069     1.000
     2.000     1.000     2.000     1.830     2.600     1.300     5.000     4.000     0.938     0.062     1.000
     2.000     2.250     2.430     3.000     2.600     2.400     3.000     2.000     0.000     1.000     2.000
     2.500     2.500     1.860     1.170     2.600     1.500     4.000     5.000     0.594     0.406     1.000
     3.750     3.000     3.430     2.330     1.800     3.200     3.000     5.000     0.000     1.000     2.000
     2.000     2.000     2.290     2.170     2.200     2.200     3.000     4.000     0.010     0.990     2.000
     1.000     2.250     2.290     1.670     1.200     1.000     3.000     5.000     0.990     0.010     1.000
     1.500     1.000     1.710     1.170     3.400     2.500         *     5.000     0.896     0.104     1.000
     1.250     1.500     1.860     1.830     2.200     2.300     4.000     4.000     0.691     0.309     1.000
     1.500     1.500     2.000     2.500     2.000     1.400         *     5.000     0.579     0.421     1.000
     1.750     2.500     1.860     3.170     2.000     2.800     3.000     4.000     0.000     1.000     2.000
     2.500     2.750     2.430     2.500     3.000     2.100     3.000     4.000     0.000     1.000     2.000
     1.000     2.250     3.000     2.000     2.600     2.100     4.000     5.000     0.005     0.995     2.000
     1.250     1.000     1.430     1.500     1.000     1.400     4.000     5.000     1.000     0.000     1.000
     2.000     2.500     2.710     2.670     3.000     2.400     2.000     4.000     0.000     1.000     2.000
     3.000     3.000     2.860     3.170     4.000     3.000         *     3.000     0.000     1.000     2.000
     1.000     1.000     1.000     1.000     1.000     1.000     5.000     5.000     1.000     0.000     1.000
     2.000     2.250     1.570     2.000     2.000     2.000     3.000     4.000     0.250     0.750     2.000
     2.000     2.000     3.000     2.830     2.000     2.200     3.000     3.000     0.000     1.000     2.000
     1.000     2.250     2.140     1.830     2.200     1.600     4.000     5.000     0.678     0.322     1.000
     2.500     2.500     2.430     2.000     2.800     2.200     2.000     3.000     0.000     1.000     2.000
     2.000     2.000     2.290     1.830     2.000     1.000     3.000     4.000     0.764     0.236     1.000
     1.500     2.750     2.000     2.330     2.600     2.500     3.000     5.000     0.001     0.999     2.000
     2.000     1.750     2.430     1.330     4.000     3.300     4.000     5.000     0.000     1.000     2.000
     4.000     3.250     2.570     1.670     3.800     3.600     3.000     5.000     0.000     1.000     2.000
     1.750     2.500     2.430     2.170     3.000     1.700     3.000     4.000     0.004     0.996     2.000
     1.500     2.000     2.290     2.170     2.200     2.400     3.000     4.000     0.014     0.986     2.000
     1.000     1.000     2.710     2.500     1.800     1.000     4.000     5.000     0.875     0.125     1.000
     1.500     1.500     1.860     2.330     1.000     1.200     2.000     4.000     0.980     0.020     1.000
     1.500     2.250     1.710     1.330     1.800     2.400     3.000         *     0.787     0.213     1.000
     1.500     1.250     2.000     2.000     2.000     1.900     4.000     5.000     0.806     0.194     1.000
     1.000     1.000     2.000     2.000     2.000     2.000     4.000     5.000     0.941     0.059     1.000
     3.500     2.250     2.430     2.670     2.800     2.100     3.000     3.000     0.000     1.000     2.000
     1.000     1.750     2.570     1.000     2.200     1.100     4.000     4.000     0.997     0.003     1.000
     3.000     2.500     2.570     2.170     2.600     2.500     2.000     4.000     0.000     1.000     2.000
     1.000     2.000     1.000     1.000     1.000     1.000     3.000     5.000     1.000     0.000     1.000
     2.500     2.250     2.290     1.670     1.800     1.300     3.000     5.000     0.383     0.617     2.000
     2.750     2.250     2.570     2.170     2.400     1.900         *     5.000     0.001     0.999     2.000
     2.000     2.000     2.290     1.670     2.800     2.200     3.000     4.000     0.029     0.971     2.000
     2.000     1.750     1.570     1.000     1.000     1.000     3.000     5.000     1.000     0.000     1.000
     1.000     2.500     2.000     1.830     2.400     1.300         *     5.000     0.771     0.229     1.000
     4.000     1.000     1.710     1.500     3.400     2.900     4.000     4.000     0.003     0.997     2.000
     1.500     1.750     2.570     2.330     3.000     2.600         *     3.000     0.001     0.999     2.000
     2.000     2.000     2.290     2.000     2.400     1.900     2.000     4.000     0.038     0.962     2.000
     1.750     1.750     2.000     2.330     2.000     1.700         *     5.000     0.245     0.755     2.000
     2.250     2.000     2.430     2.170     3.200     2.300     3.000     2.000     0.000     1.000     2.000
     1.000     1.000     1.430     1.000     1.000     1.000         *         *     1.000     0.000     1.000
     1.000     1.250     1.140     1.000     1.800     1.100     5.000     5.000     1.000     0.000     1.000
     1.000     2.000     2.140     1.670     2.200     2.000     5.000     5.000     0.678     0.322     1.000
     1.750     2.000     2.290     2.500     2.000     1.900     4.000     3.000     0.016     0.984     2.000
     1.000     1.000     1.000     1.000     1.000     1.000     5.000     5.000     1.000     0.000     1.000
     2.250     2.000     2.290     2.170     1.400     1.900     3.000     4.000     0.061     0.939     2.000
     2.250     2.250     1.860     1.670     1.800     1.000     4.000     4.000     0.922     0.078     1.000
     1.500     1.500     2.860     2.670     1.800     2.400     4.000     4.000     0.002     0.998     2.000
     1.000     1.000     1.000     1.000     1.000     1.000     5.000     5.000     1.000     0.000     1.000
     1.250     1.250     1.140     1.000     1.400     1.400     4.000     5.000     1.000     0.000     1.000
     2.000     1.250     2.710     3.000     3.600     2.400     4.000     5.000     0.000     1.000     2.000
     2.250     2.500     2.140     1.170     3.200     1.200     3.000     5.000     0.479     0.521     2.000
     3.000     2.500     2.290     2.330     1.800     1.400     3.000     4.000     0.005     0.995     2.000
     3.000     2.750     3.000     2.830     1.200     1.900     4.000     5.000     0.000     1.000     2.000
     1.000     1.000     2.860     1.330     1.200     1.900     3.000     2.000     0.988     0.012     1.000
     1.000     1.000     1.140     1.000     1.000     1.000     4.000     3.000     1.000     0.000     1.000
     1.000     1.000     1.140     2.170     1.000     1.900     5.000     5.000     0.999     0.001     1.000
     2.500     2.250     2.430     2.000     2.800     2.200     2.000     5.000     0.001     0.999     2.000
     2.000     2.000     2.000     1.830     1.000     1.000     3.000     3.000     0.980     0.020     1.000
     1.250     2.000     2.000     2.170     2.600     2.500     2.000     3.000     0.023     0.977     2.000
     2.250     2.250     2.000     2.170     3.000     2.900     2.000     3.000     0.000     1.000     2.000
     1.750     1.000     1.430     2.830     2.800     2.200     5.000     3.000     0.082     0.918     2.000
     1.500     2.250     2.430     2.170     1.400     1.200     5.000     4.000     0.504     0.496     1.000
     2.000     2.000     2.000     2.000     2.000     2.000     4.000     4.000     0.131     0.869     2.000
     1.000     1.000     1.140     1.170     1.000     1.100     3.000     4.000     1.000     0.000     1.000
     1.000     1.000     1.140     1.000     1.400     1.000     3.000     4.000     1.000     0.000     1.000
     1.000     1.500     2.290     2.670     2.200     2.300         *     5.000     0.025     0.975     2.000
     2.000     1.000     1.860     1.670     1.800     1.500     4.000     4.000     0.990     0.010     1.000
     1.000     2.250     3.000     2.000     2.000     2.300     3.000     3.000     0.008     0.992     2.000
     2.000     2.000     3.000     2.670     1.400     1.300     5.000     1.000     0.009     0.991     2.000
     1.000     1.000     2.570     1.500     1.600     1.100     3.000     4.000     0.999     0.001     1.000
     2.000     2.000     2.000     2.170     2.000     2.300     4.000     2.000     0.027     0.973     2.000
     2.750     2.500     2.710     2.830     2.600     2.600     4.000     4.000     0.000     1.000     2.000
     2.000     2.250     2.570     2.830     3.000     2.700     4.000         *     0.000     1.000     2.000
     1.750     2.000     1.570     1.330     2.200     1.300     5.000     5.000     0.992     0.008     1.000
     2.250     1.500     1.000     1.000     1.000     1.000     3.000     4.000     1.000     0.000     1.000
     1.500     1.500     2.430     1.670     2.200     1.100     3.000     4.000     0.954     0.046     1.000
     1.500     1.750     2.290     2.670     2.600     2.400     4.000     5.000     0.002     0.998     2.000
     2.000     1.000     1.710     2.000     3.000     2.100     4.000     3.000     0.410     0.590     2.000
     2.000     1.250     2.430     2.000     2.000     2.000         *     3.000     0.202     0.798     2.000
     1.000     1.250     1.860     1.000     1.800     1.400     4.000     5.000     1.000     0.000     1.000
     1.000     1.000     1.000     1.000     1.000     1.000     5.000     5.000     1.000     0.000     1.000
     2.000     2.000     2.860     2.830     2.200     2.400     3.000     3.000     0.000     1.000     2.000
     1.750     2.000     2.430     1.830     2.200     1.600         *     5.000     0.247     0.753     2.000
     1.000     1.500     2.570     1.170     1.000     1.100     4.000     5.000     1.000     0.000     1.000
     2.250     1.500     2.000     1.000     1.000     1.000     4.000     3.000     1.000     0.000     1.000
     3.000     2.750     2.290     2.830     3.000     1.600     3.000     3.000     0.000     1.000     2.000
     1.250     2.000     1.860     1.330     3.800     1.600     4.000     4.000     0.764     0.236     1.000
     2.500     2.750     2.570     2.670     3.600     2.300     2.000     4.000     0.000     1.000     2.000
     3.000     2.250     2.140     1.170     3.600     3.100     4.000     2.000     0.000     1.000     2.000
     1.750     2.250     2.140     1.670     3.600     1.900     3.000     4.000     0.028     0.972     2.000
     2.000     2.000     2.140     2.670     2.600     2.600     3.000     5.000     0.000     1.000     2.000
     1.750     1.500     2.290     2.000     2.200     1.500     5.000     5.000     0.567     0.433     1.000
     2.500     2.750     2.710     2.170     2.000     1.600     3.000     4.000     0.001     0.999     2.000
     1.000     1.000     1.570     1.000     2.600     1.600     3.000     2.000     1.000     0.000     1.000
     1.000     2.250     2.140     1.330     1.400     1.400     4.000     5.000     0.993     0.007     1.000
     1.000     1.250     1.000     1.000     1.000     1.000     4.000     4.000     1.000     0.000     1.000
     2.500     2.750     2.290     2.830     2.800     2.500     3.000     3.000     0.000     1.000     2.000
     1.750     2.250     2.570     2.330     3.200     1.800     4.000     3.000     0.001     0.999     2.000
     2.000     2.500     2.570     2.330     2.600     2.100     3.000     3.000     0.000     1.000     2.000
     1.500     1.750     2.140     2.670     1.000     2.100     3.000     3.000     0.107     0.893     2.000
     2.000     2.250     2.430     2.170     2.200     2.000     4.000     5.000     0.006     0.994     2.000
     4.000     1.750     3.140     2.500     2.400     2.200     4.000     1.000     0.000     1.000     2.000
     2.000     2.500     2.860     2.000     2.800     1.500     4.000     4.000     0.003     0.997     2.000
     2.250     2.500     2.860     2.830     3.000     2.500     3.000     3.000     0.000     1.000     2.000
     2.000     2.500     2.710     2.500     2.600     1.800     4.000     4.000     0.000     1.000     2.000
     2.000     2.750     2.290     2.670     2.600     2.700     3.000     3.000     0.000     1.000     2.000
     3.750     3.250     3.000     2.500     2.600     3.000     2.000     1.000     0.000     1.000     2.000
     1.750     2.250     1.860     2.000     4.000     3.300     3.000     2.000     0.000     1.000     2.000
     1.250     1.250     2.430     2.170     2.000     2.100     4.000     4.000     0.292     0.708     2.000
     1.000     1.500     1.140     1.000     3.000     1.300     5.000     2.000     1.000     0.000     1.000
     3.000     2.250     2.570     2.670     4.000     2.200     3.000     3.000     0.000     1.000     2.000
     1.000     1.500     2.570     2.330     1.600     1.600     4.000     4.000     0.545     0.455     1.000
     1.000     1.250     1.140     1.330     2.400     1.200     4.000     4.000     1.000     0.000     1.000
     1.000     1.250     1.140     2.670     1.800     1.100     5.000     4.000     0.996     0.004     1.000
     1.000     1.000     2.140     1.670     1.000     1.100     4.000     5.000     1.000     0.000     1.000
     2.000     2.500     2.000     1.000     1.200     1.200     3.000     5.000     0.994     0.006     1.000
     1.500     1.000     1.710     1.000     1.400     1.200     5.000     3.000     1.000     0.000     1.000
     2.250     2.000     2.000     1.670     2.000     2.000     3.000     4.000     0.267     0.733     2.000
     1.750     2.000     1.140     1.000     2.800     1.300     3.000     5.000     0.999     0.001     1.000
     2.250     3.250     2.000     2.000     3.200     2.700     1.000     3.000     0.000     1.000     2.000
     1.750     2.250     2.860     2.000     2.600     2.000     3.000     3.000     0.003     0.997     2.000
     2.250     2.500     1.710     1.170     2.000     1.400     3.000     4.000     0.941     0.059     1.000
     2.500     2.250     1.860     1.830     2.600     1.200     5.000     5.000     0.318     0.682     2.000
     2.000     2.000     2.290     2.000     2.400     2.200     3.000     4.000     0.015     0.985     2.000
     2.000     1.750     2.000     2.170     1.600     1.200     3.000     4.000     0.800     0.200     1.000
     1.750     2.000     2.000     2.000     2.800     2.600     3.000     3.000     0.009     0.991     2.000
     1.750     1.750     1.710     2.170     2.200     2.200     3.000     3.000     0.186     0.814     2.000
     1.250     1.000     2.000     1.000     1.200     1.100     4.000     3.000     1.000     0.000     1.000
     3.000     2.500     2.290     1.170     1.200     1.000     4.000     5.000     0.879     0.121     1.000
     2.000     2.250     2.710     2.670     2.600     2.300     3.000     3.000     0.000     1.000     2.000
     1.000     1.000     1.430     1.000     1.000     1.000     4.000     5.000     1.000     0.000     1.000
     2.250     2.250     2.290     1.830     2.000     2.200     3.000     4.000     0.018     0.982     2.000
     2.500     2.500     2.430     2.500     2.000     1.800     2.000     3.000     0.001     0.999     2.000
     1.000     1.250     1.710     2.330     1.000     1.100     5.000     4.000     0.998     0.002     1.000
     1.750     2.000     2.140     1.830     2.200     2.200     5.000     3.000     0.106     0.894     2.000
     2.750     2.500     2.430     2.500     3.000     2.200     3.000     5.000     0.000     1.000     2.000
     2.500     2.500     2.140     2.170     2.600     2.100     3.000     5.000     0.001     0.999     2.000
     1.750     2.500     2.140     1.670     2.200     2.200         *     4.000     0.059     0.941     2.000
     2.000     2.500     2.000     2.000     3.000     1.900     4.000     4.000     0.010     0.990     2.000
     1.750     1.500     1.570     1.170     1.200     1.100     3.000     4.000     1.000     0.000     1.000
     1.000     1.000     1.860     1.500     1.000     1.200     4.000     5.000     1.000     0.000     1.000
     2.000     2.000     2.140     2.000     3.000     2.100         *     3.000     0.012     0.988     2.000
     1.000     1.000     1.710     1.500     1.800     1.100     4.000     5.000     1.000     0.000     1.000
     4.000     2.250     3.710     2.670     3.000     2.200         *     5.000     0.000     1.000     2.000
     1.000     1.250     1.860     1.330     3.400     2.100     3.000     5.000     0.936     0.064     1.000
     2.250     2.250     1.570     1.330     2.600     1.500     2.000     4.000     0.863     0.137     1.000
     4.000     3.000     4.000     3.830     2.400     3.500     3.000     3.000     0.000     1.000     2.000
     2.500     2.500     2.710     2.330     2.800     1.700         *     4.000     0.000     1.000     2.000
     2.000     2.250     2.000     1.330     1.000     1.000     4.000     4.000     0.995     0.005     1.000
     3.000     2.500     2.290     1.670     3.200     1.900         *         *     0.001     0.999     2.000
     1.000     2.250     2.000     1.000     1.400     1.000     4.000     5.000     1.000     0.000     1.000
     2.500     2.500     1.570     1.000     4.000     1.600         *     5.000     0.337     0.663     2.000
     1.000     1.750     2.430     2.500     1.800     1.700     4.000     5.000     0.198     0.802     2.000
     1.000     1.750     1.710     1.500     2.800     1.700     4.000     5.000     0.971     0.029     1.000
     1.250     1.000     1.710     2.330     1.600     1.000     5.000     5.000     0.997     0.003     1.000
     2.250     1.000     2.860     2.830     1.000     1.700     4.000     5.000     0.030     0.970     2.000
     2.000     2.750     2.860     2.170     2.000     2.000     2.000     3.000     0.001     0.999     2.000
     1.750     2.500     1.860     1.830     2.000     1.700     5.000     5.000     0.378     0.622     2.000
     2.000     2.000     2.000     1.830     2.000     1.500         *     5.000     0.620     0.380     1.000
     2.000     1.000     1.000     1.000     2.000     1.000     3.000     5.000     1.000     0.000     1.000
     2.250     2.250     2.430     2.670     3.400     2.200     4.000     3.000     0.000     1.000     2.000
     3.000     2.750     2.430     2.830     3.200     3.400     3.000     3.000     0.000     1.000     2.000
     2.000     2.500     2.860     2.000     2.200     2.000     3.000     4.000     0.002     0.998     2.000
     2.000     2.000     2.570     2.330     1.400     2.000     4.000     5.000     0.015     0.985     2.000
     1.750     2.000     1.430     1.330     1.000     1.000         *     5.000     1.000     0.000     1.000
     1.000     1.000     1.570     2.330     1.800     1.600     4.000     4.000     0.989     0.011     1.000
     2.250     2.000     1.860     1.330     1.600     1.800     4.000     4.000     0.905     0.095     1.000
     2.000     2.000     2.710     2.000     1.400     1.100         *     4.000     0.438     0.562     2.000
     2.000     2.000     2.290     2.170     2.200     2.300         *     4.000     0.007     0.993     2.000
     2.000     1.750     2.430     1.670     2.000     2.500     3.000     5.000     0.050     0.950     2.000
     1.250     1.500     1.570     1.500     1.200     1.000     4.000     5.000     1.000     0.000     1.000
     2.000     2.000     2.140     1.830     2.000     1.900     4.000     4.000     0.213     0.787     2.000
     2.000     2.000     2.000     2.170     2.600     2.300     4.000     4.000     0.010     0.990     2.000
     2.000     1.750     2.290     2.170     2.200     2.500     3.000     4.000     0.007     0.993     2.000
     2.500     2.000     2.710     2.330     2.000     2.500     4.000     4.000     0.000     1.000     2.000
     2.000     1.250     2.290     1.830     1.600     2.000     3.000     3.000     0.623     0.377     1.000
     2.750     2.000     1.710     2.000     3.600     2.600     2.000     3.000     0.001     0.999     2.000
     3.000     3.000     2.860     2.670     3.200     2.900     3.000     3.000     0.000     1.000     2.000
     1.250     1.000     1.570     1.670     2.200     1.600     4.000     4.000     0.998     0.002     1.000
     1.000     1.000     1.860     1.830     2.200     1.700     5.000     3.000     0.990     0.010     1.000
     1.000     1.250     1.860     1.000     1.400     1.200     3.000     5.000     1.000     0.000     1.000
     1.000     2.000     2.140     2.000     3.600     2.200     2.000     5.000     0.024     0.976     2.000
     1.500     1.000     1.710     1.000     1.000     1.000         *     5.000     1.000     0.000     1.000
     3.000     2.500     2.860     1.170     2.600     2.100     4.000     4.000     0.003     0.997     2.000
     1.000     1.000     1.000     1.330     1.400     1.000     5.000     5.000     1.000     0.000     1.000
     2.000     2.000     2.290     2.000     2.400     3.000     3.000     4.000     0.001     0.999     2.000
     1.000     1.500     2.000     1.670     1.000     1.200     4.000     5.000     0.999     0.001     1.000
     2.000     1.000     2.140     1.000     2.600     1.500     3.000     5.000     0.994     0.006     1.000
     1.750     1.500     2.860     2.500     2.200     2.000     5.000     5.000     0.004     0.996     2.000
     2.000     3.500     2.570     1.670     2.800     2.400     1.000     3.000     0.000     1.000     2.000
     2.250     2.250     2.710     2.170     1.400     1.200     3.000     5.000     0.078     0.922     2.000
     2.000     1.250     1.570     1.670     1.400     1.700     3.000     5.000     0.993     0.007     1.000
     2.750     3.500     1.860     2.330     2.400     1.300     2.000     3.000     0.001     0.999     2.000
     3.000     2.750     2.430     1.670     2.200     1.200     4.000     2.000     0.026     0.974     2.000
     2.000     1.500     1.140     1.000     1.800     1.000     3.000     5.000     1.000     0.000     1.000
     2.000     2.000     2.140     1.500     3.200     1.500     4.000     5.000     0.342     0.658     2.000
     1.000     1.000     2.570     2.500     1.800     1.500     4.000     5.000     0.680     0.320     1.000
     2.000     2.500     2.710     2.670     3.200     2.400     3.000     4.000     0.000     1.000     2.000
     2.500     2.500     2.430     1.500     2.200     1.900     3.000     4.000     0.028     0.972     2.000
     1.750     2.250     1.860     1.830     1.800     1.200     3.000     3.000     0.896     0.104     1.000
     1.000     1.500     1.000     1.170     1.800     1.200     3.000     5.000     1.000     0.000     1.000
     2.000     1.500     1.860     2.000     2.200     1.700     4.000     4.000     0.630     0.370     1.000
     2.000     2.000     2.140     1.830     3.200     1.800     4.000     5.000     0.045     0.955     2.000
     1.250     1.500     1.860     1.170     1.600     1.500     4.000     4.000     0.999     0.001     1.000
     1.000     2.750     2.140     2.170     2.000     2.100     5.000     3.000     0.035     0.965     2.000
     1.000     1.500     1.430     1.330     1.000     1.500         *     5.000     1.000     0.000     1.000
     2.250     2.500     2.290     2.170     2.000     2.200     3.000     3.000     0.002     0.998     2.000
     2.000     1.750     2.430     1.000     3.400     1.900     3.000     4.000     0.370     0.630     2.000
     1.750     2.500     1.860     2.000     2.400     2.000     3.000     4.000     0.052     0.948     2.000
     2.750     2.500     2.710     1.170     1.800     1.500     3.000     2.000     0.168     0.832     2.000
     1.000     1.750     2.430     2.670     1.000     2.000     3.000     1.000     0.150     0.850     2.000
     1.500     1.500     1.710     1.170     1.000     1.100     3.000     2.000     1.000     0.000     1.000
     1.000     1.250     2.140     2.170     1.000     1.100     4.000     5.000     0.996     0.004     1.000
     1.250     1.750     2.570     1.500     2.800     1.200     3.000     5.000     0.856     0.144     1.000
     2.500     2.750     1.860     2.000     2.400     2.600     3.000     5.000     0.001     0.999     2.000
     2.250     2.250     2.290     2.000     2.800     2.100     5.000     4.000     0.003     0.997     2.000
     2.250     2.500     2.430     2.330     2.000     2.000     3.000     3.000     0.001     0.999     2.000
     2.000     1.500     2.000     1.500     2.200     1.100     4.000     4.000     0.985     0.015     1.000
     2.250     2.500     2.290     2.330     2.600     2.400     3.000     4.000     0.000     1.000     2.000
     2.000     1.500     2.000     1.170     2.200     1.300     4.000     5.000     0.993     0.007     1.000
     1.000     1.250     1.570     1.000     2.600     1.100     4.000     5.000     1.000     0.000     1.000
     1.000     1.250     1.860     1.830     1.200     1.400     5.000     4.000     0.999     0.001     1.000
     1.500     1.250     1.570     2.000     3.000     1.200     4.000     5.000     0.970     0.030     1.000
     2.000     2.000     2.140     2.170     2.000     1.000     4.000     5.000     0.560     0.440     1.000
     1.000     1.750     2.140     1.670     1.400     1.100     3.000     5.000     0.997     0.003     1.000
     2.000     2.000     2.430     2.170     3.000     2.200     4.000     4.000     0.002     0.998     2.000
     2.000     2.000     1.000     1.000     1.800     2.100     4.000     4.000     0.997     0.003     1.000
     2.000     2.000     2.140     2.330     2.000     2.100     4.000     4.000     0.017     0.983     2.000
     1.000     1.000     1.290     1.170     1.200     1.100     4.000     4.000     1.000     0.000     1.000
     1.000     1.000     1.140     1.000     1.800     1.600     4.000     5.000     1.000     0.000     1.000
     1.750     2.500     2.140     2.000     1.000     1.100     4.000     5.000     0.826     0.174     1.000
     2.000     2.500     2.430     2.000     3.000     2.500     3.000     5.000     0.000     1.000     2.000
     2.000     1.500     2.000     2.170     2.600     1.900     4.000     3.000     0.118     0.882     2.000
     1.500     2.750     3.000     1.670     3.000     1.300     4.000     5.000     0.015     0.985     2.000
     3.000     2.500     2.860     2.330     2.000     1.900     4.000     4.000     0.000     1.000     2.000
     1.000     1.500     1.860     1.670     1.000     1.000     5.000     5.000     1.000     0.000     1.000
     2.250     2.000     2.570     1.170     2.200     1.000     4.000     4.000     0.897     0.103     1.000
     4.000     3.750     3.140     2.170     2.400     2.400     2.000     3.000     0.000     1.000     2.000
     2.000     3.000     2.430     2.330     3.200     3.000     4.000     3.000     0.000     1.000     2.000
     2.500     2.000     2.430     2.170     2.000     2.000     3.000     4.000     0.006     0.994     2.000
     1.250     1.750     1.710     1.170     1.200     1.000     5.000     5.000     1.000     0.000     1.000
     2.000     2.000     2.430     2.330     2.400     2.000     3.000     4.000     0.004     0.996     2.000
     2.250     2.750     2.570     2.170     3.600     2.700     3.000     3.000     0.000     1.000     2.000
     3.500     2.500     3.290     2.830     2.200     3.000         *     2.000     0.000     1.000     2.000
     1.000     1.250     1.430     1.000     1.000     1.000     4.000     5.000     1.000     0.000     1.000
     1.250     1.500     2.140     1.670     2.800     1.300     4.000     4.000     0.944     0.056     1.000
     2.500     2.250     2.430     2.500     2.600     3.200     4.000     3.000     0.000     1.000     2.000
     2.000     2.750     2.570     2.170     3.000     2.300     4.000     4.000     0.000     1.000     2.000
     2.000     2.000     2.000     1.330     1.600     2.100     3.000     5.000     0.786     0.214     1.000
     2.500     2.750     2.430     2.500     2.400     1.700     2.000     5.000     0.000     1.000     2.000
     2.250     1.750     2.430     1.830     2.600     1.700     4.000     5.000     0.075     0.925     2.000
     1.000     1.000     1.290     1.000     1.000     1.000     4.000     5.000     1.000     0.000     1.000
     2.000     2.000     2.000     2.330     4.000     3.000     4.000     4.000     0.000     1.000     2.000
     2.000     1.500     1.860     1.830     1.800     1.400     3.000     5.000     0.950     0.050     1.000
     3.000     2.500     2.290     2.830     2.400     2.300     3.000     4.000     0.000     1.000     2.000
     1.250     1.250     1.860     1.170     2.600     1.100     4.000     5.000     0.999     0.001     1.000
     1.000     1.000     1.290     1.830     1.000     1.200     4.000     5.000     1.000     0.000     1.000
     2.000     1.250     1.710     1.500     2.400     1.400     5.000     5.000     0.988     0.012     1.000
     1.500     1.250     2.710     3.170     1.200     2.000     4.000     4.000     0.008     0.992     2.000
     1.750     1.750     2.140     1.670     1.400     1.200     4.000     5.000     0.980     0.020     1.000
     2.500     2.000     2.430     3.000     3.000     3.000     5.000     4.000     0.000     1.000     2.000
     2.250     2.000     2.290     3.000     2.800     3.100         *     4.000     0.000     1.000     2.000
     1.500     2.000     2.430     2.170     3.000     1.800     4.000     5.000     0.017     0.983     2.000
     1.000     1.250     2.140     2.000     1.800     1.400     3.000     5.000     0.982     0.018     1.000
     2.250     2.250     2.570     3.330     2.800     3.100     3.000     2.000     0.000     1.000     2.000
     2.000     2.000     3.000     2.170     2.800     1.800     3.000     4.000     0.001     0.999     2.000
     2.000     1.250     1.710     1.170     1.200     1.400     3.000     2.000     1.000     0.000     1.000
     3.000     1.750     2.290     3.330     1.600     2.600     5.000     5.000     0.000     1.000     2.000
     1.000     1.250     1.290     1.330     2.400     1.000     4.000     4.000     1.000     0.000     1.000
     1.000     1.000     1.290     1.000     1.800     1.200     5.000     4.000     1.000     0.000     1.000
     2.500     2.500     2.570     2.170     2.600     2.400     3.000     4.000     0.000     1.000     2.000
     2.000     1.750     2.000     1.500     2.200     2.100     4.000     3.000     0.550     0.450     1.000
     1.500     2.250     2.290     1.830     2.200     1.600     4.000     4.000     0.313     0.687     2.000
     1.500     1.250     1.570     1.170     1.400     2.100     3.000     4.000     0.999     0.001     1.000
     1.000     1.000     1.000     1.000     1.400     1.100     4.000     5.000     1.000     0.000     1.000
     2.000     2.000     2.140     2.000     2.000     2.100     3.000     4.000     0.064     0.936     2.000
     1.250     2.250     2.290     2.000     1.600     2.100     5.000     3.000     0.166     0.834     2.000
     1.750     1.250     1.570     2.000     2.000     1.800     3.000     3.000     0.936     0.064     1.000
     1.500     1.750     2.140     2.000     2.800     1.500     5.000     4.000     0.401     0.599     2.000
     1.000     1.250     1.000     1.000     2.400     1.200     4.000     5.000     1.000     0.000     1.000
     2.250     1.750     2.430     2.000     2.400     1.700     3.000     5.000     0.053     0.947     2.000
     1.000     2.000     2.000     2.330     2.000     3.300     5.000     5.000     0.004     0.996     2.000
     2.500     2.000     2.710     1.330     2.000     2.200     3.000     3.000     0.042     0.958     2.000
     2.000     2.000     2.570     2.330     1.000     1.000     5.000     5.000     0.462     0.538     2.000
     1.750     1.500     2.000     1.170     1.800     1.700     3.000     4.000     0.992     0.008     1.000
     1.000     1.250     1.430     1.170     1.400     1.400     5.000     4.000     1.000     0.000     1.000
     1.250     1.500     1.140     1.000     2.200     1.000     4.000     4.000     1.000     0.000     1.000
     2.000     2.000     1.860     1.670     1.600     1.800     3.000     4.000     0.791     0.209     1.000
     3.000     4.000     3.000     3.170     1.000     3.600     3.000     3.000     0.000     1.000     2.000
     1.250     2.000     2.140     2.000     2.600     1.700     3.000     4.000     0.298     0.702     2.000
     1.000     1.500     1.860     2.830     1.400     2.500     4.000     4.000     0.100     0.900     2.000
     3.000     2.000     2.140     2.670     1.200     2.500     3.000     3.000     0.001     0.999     2.000
     1.750     2.750     2.430     2.170     1.000     1.300     2.000     5.000     0.191     0.809     2.000
     1.000     1.750     2.140     1.500     3.000     1.900     3.000     4.000     0.745     0.255     1.000
     1.750     2.750     2.570     2.330     2.000     2.000     4.000     5.000     0.001     0.999     2.000
     1.000     2.500     2.570     2.170     1.000     1.200     4.000     4.000     0.648     0.352     1.000
     1.000     2.000     1.710     2.500     2.000     1.500     5.000     5.000     0.664     0.336     1.000
     3.250     3.250     2.570     1.830     1.800     2.200     5.000     5.000     0.000     1.000     2.000
     2.000     2.250     2.290     2.330     1.000     1.000     4.000     4.000     0.533     0.467     1.000
     2.250     2.500     2.430     1.670     3.000     1.500     2.000     3.000     0.021     0.979     2.000
     1.500     1.500     1.710     2.170     1.800     2.000     3.000     3.000     0.739     0.261     1.000
     3.000     3.000     2.140     2.330     1.000     1.700     4.000     3.000     0.003     0.997     2.000
     3.250     3.000     2.860     2.330     3.800     2.300     2.000     4.000     0.000     1.000     2.000
     2.250     2.500     2.860     2.330     3.000     2.300     3.000     4.000     0.000     1.000     2.000
     2.000     2.750     2.140     2.170     1.000     1.000     4.000     5.000     0.502     0.498     1.000
     4.000     3.500     3.000     3.170     2.000     3.100     5.000     4.000     0.000     1.000     2.000
     2.000     2.750     2.000     2.670     1.000     1.000     3.000     3.000     0.163     0.837     2.000
     2.500     2.250     4.000     3.670     1.800     3.800     4.000     5.000     0.000     1.000     2.000
     2.500     2.500     2.570     2.830     1.800     2.700     3.000     3.000     0.000     1.000     2.000
     2.750     2.250     2.290     1.830     2.200     1.800     3.000     3.000     0.018     0.982     2.000
     3.500     3.000     2.570     2.330     2.400     2.400     3.000     4.000     0.000     1.000     2.000
     2.000     2.250     2.710     2.500     2.000     2.200     4.000     3.000     0.000     1.000     2.000
     2.250     2.000     2.140     2.000     2.400     2.000     4.000     4.000     0.028     0.972     2.000
     2.000     2.000     2.000     2.000     2.000     2.000     3.000     4.000     0.131     0.869     2.000
     1.750     1.750     1.140     1.330     1.200     1.500     3.000     5.000     1.000     0.000     1.000
     2.250     2.250     2.290     1.830     1.200     1.600     3.000     5.000     0.354     0.646     2.000
     3.000     3.000     3.000     2.500     2.000     2.200     4.000     4.000     0.000     1.000     2.000
     1.000     1.000     1.000     1.000     1.400     1.000     4.000     5.000     1.000     0.000     1.000
     2.000     2.250     2.430     2.170     2.600     2.100     3.000     5.000     0.002     0.998     2.000
     1.250     1.500     1.710     2.000     3.200     3.100         *     4.000     0.022     0.978     2.000
     2.000     2.000     1.000     1.000     1.000     1.000     3.000     5.000     1.000     0.000     1.000
     1.000     1.000     1.430     1.830     1.800     1.400     5.000     4.000     1.000     0.000     1.000
     2.500     2.000     2.710     2.170     2.600     2.200     3.000     5.000     0.000     1.000     2.000
     1.500     1.500     2.860     1.170     1.400     1.300     4.000     5.000     0.988     0.012     1.000
     1.500     2.000     2.710     1.830     2.200     1.600     3.000     4.000     0.176     0.824     2.000
     2.000     2.000     2.430     2.000     2.400     1.800     3.000     4.000     0.034     0.966     2.000
     1.750     1.000     2.430     2.330     1.800     1.000     3.000     4.000     0.887     0.113     1.000
     1.500     1.250     1.710     1.830     2.400     1.900     3.000     5.000     0.919     0.081     1.000
     1.750     1.000     1.430     1.330     1.000     1.000     4.000     3.000     1.000     0.000     1.000
     1.250     2.000     2.710     1.670     2.000     1.200     4.000     4.000     0.789     0.211     1.000
     1.750     2.250     2.430     2.170     2.200     1.600     4.000     4.000     0.039     0.961     2.000
     1.750     2.250     1.570     1.830     2.400     1.000     3.000     4.000     0.940     0.060     1.000
     1.000     1.000     1.710     2.000     2.600     1.700     4.000     4.000     0.976     0.024     1.000
     2.000     2.000     2.140     1.830     2.600     1.800         *     5.000     0.118     0.882     2.000
     1.000     1.000     1.290     1.000     1.400     1.000     4.000     5.000     1.000     0.000     1.000
     2.000     2.000     2.430     2.000     2.000     1.900     4.000     1.000     0.047     0.953     2.000
     2.000     2.000     2.430     2.670     2.000     1.700     4.000     4.000     0.006     0.994     2.000
     1.000     1.000     1.860     2.000     1.800     1.100     4.000     5.000     0.999     0.001     1.000
     2.000     2.000     2.140     2.670     2.200     2.300     3.000     4.000     0.001     0.999     2.000
     2.000     2.000     2.290     3.000     2.800     2.600     3.000     3.000     0.000     1.000     2.000
     2.000     2.000     2.000     2.000     2.400     1.300     4.000     5.000     0.436     0.564     2.000
     2.000     2.000     2.290     2.000     2.800     1.900     3.000     4.000     0.020     0.980     2.000
     2.000     1.000     2.140     2.000     2.400     3.000     4.000     5.000     0.023     0.977     2.000
     2.000     2.500     2.860     2.830     3.000     2.100     3.000     3.000     0.000     1.000     2.000
     1.000     1.000     2.140     2.000     2.200     1.500     4.000     4.000     0.974     0.026     1.000
     2.000     2.000     2.860     2.670     2.200     2.300     3.000     5.000     0.000     1.000     2.000
     2.000     2.000     2.710     2.170     2.000     2.000     3.000     5.000     0.007     0.993     2.000
     2.000     2.000     1.860     1.330     1.800     1.400     5.000     4.000     0.977     0.023     1.000
     3.250     3.000     3.140     2.670     2.200     2.700     1.000     1.000     0.000     1.000     2.000
     2.000     2.500     2.290     1.500     1.800     1.200     4.000     5.000     0.720     0.280     1.000
     2.250     2.750     2.710     1.330     2.200     1.300     3.000     3.000     0.127     0.873     2.000
     2.250     1.750     1.860     1.000     1.400     1.000     3.000     4.000     0.999     0.001     1.000
     1.750     2.250     2.140     1.000     2.000     1.000     4.000     4.000     0.994     0.006     1.000
     2.250     2.500     2.860     2.170     2.600     2.100     3.000     5.000     0.000     1.000     2.000
     2.000     1.750     1.430     1.000     2.200     1.300     3.000     5.000     0.999     0.001     1.000
     1.000     1.000     1.290     1.330     2.800     1.400     4.000     4.000     1.000     0.000     1.000
     1.000     1.250     2.710     1.330     1.000     1.000     4.000     5.000     1.000     0.000     1.000
     1.750     3.000     3.570     2.170     2.800     2.300     3.000     4.000     0.000     1.000     2.000
     2.750     2.000     2.570     2.000     2.400     1.800     4.000     5.000     0.005     0.995     2.000
     2.000     1.750     2.430     1.670     1.000     1.400     4.000     5.000     0.919     0.081     1.000
     2.000     1.500     1.140     1.000     2.000     1.200     3.000     4.000     1.000     0.000     1.000
     1.500     2.000     1.860     1.170     2.600     1.100         *     5.000     0.994     0.006     1.000
     1.000     2.000     1.710     1.170     1.200     1.500     4.000     4.000     1.000     0.000     1.000
     1.250     2.250     2.570     2.330     2.600     1.200     3.000     5.000     0.064     0.936     2.000
     1.500     1.750     2.140     1.330     2.600     1.900     3.000     5.000     0.810     0.190     1.000
     2.000     2.000     1.860     2.330     3.000     2.100     4.000     5.000     0.008     0.992     2.000
     2.750     2.000     2.570     1.330     3.200     1.900     3.000     5.000     0.014     0.986     2.000
     2.000     2.000     2.140     2.000     2.000     2.100     4.000     5.000     0.064     0.936     2.000
     2.000     2.250     2.430     1.830     1.200     1.200     3.000     3.000     0.683     0.317     1.000
     2.000     2.000     2.000     1.830     2.000     1.600     3.000     3.000     0.539     0.461     1.000
     2.250     2.750     2.710     2.500     3.000     1.900     3.000     5.000     0.000     1.000     2.000
     1.750     2.250     2.000     2.170     1.800     1.300     4.000     5.000     0.480     0.520     2.000
     2.000     2.000     2.290     2.170     2.800     2.800     3.000     3.000     0.000     1.000     2.000
     1.000     2.000     1.140     1.000     2.800     1.300         *     5.000     1.000     0.000     1.000
     2.750     3.000     2.860     2.330     3.000     1.800     2.000     4.000     0.000     1.000     2.000
     2.250     2.500     2.290     2.170     2.200     1.700         *     5.000     0.009     0.991     2.000
     2.750     2.000     2.570     2.330     2.400     1.800     3.000     4.000     0.001     0.999     2.000
     2.000     2.000     2.000     2.000     2.000     2.000     4.000     4.000     0.131     0.869     2.000
     4.000     3.000     2.140     2.670     3.200     2.700     4.000     3.000     0.000     1.000     2.000
     2.000     2.250     2.000     1.670     2.600     1.000     3.000     5.000     0.757     0.243     1.000
     2.000     1.250     2.290     2.330     2.800     2.100     5.000     4.000     0.018     0.982     2.000
     2.750     3.250     3.000     3.000     3.000     2.400     4.000     3.000     0.000     1.000     2.000
     1.500     2.500     1.860     2.500     2.400     2.200     3.000     1.000     0.006     0.994     2.000
     2.000     2.000     1.000     1.000     1.000     1.200     4.000     4.000     1.000     0.000     1.000
     2.500     2.750     2.710     2.330     3.000     2.400     3.000     5.000     0.000     1.000     2.000
     3.000     2.750     2.710     2.830     3.400     2.700     3.000     4.000     0.000     1.000     2.000
     2.000     2.000     2.430     2.170     2.600     2.300     4.000     5.000     0.002     0.998     2.000
     2.000     2.500     3.000     1.670     3.400     2.100     3.000     5.000     0.000     1.000     2.000
     1.000     1.000     1.860     2.170     1.400     1.100         *     5.000     0.999     0.001     1.000
     2.500     2.250     2.710     2.330     3.600     3.000     2.000     4.000     0.000     1.000     2.000
     2.250     2.000     2.000     1.330     2.400     2.700     2.000     4.000     0.070     0.930     2.000
     1.000     2.000     2.570     2.170     2.200     2.000     4.000     4.000     0.057     0.943     2.000
     2.000     2.000     1.570     2.170     1.600     1.000         *         *     0.945     0.055     1.000
     2.500     2.000     2.290     1.830     2.400     3.400     3.000     5.000     0.000     1.000     2.000
     1.750     2.000     2.140     1.670     2.400     1.000     3.000     5.000     0.898     0.102     1.000
     1.000     1.500     2.000     1.670     1.400     1.100     5.000     5.000     0.999     0.001     1.000
     2.250     1.750     3.290     2.830     3.400     2.800     5.000     5.000     0.000     1.000     2.000
     2.000     1.750     2.570     2.000     2.000     2.000     5.000     4.000     0.041     0.959     2.000
     2.000     3.000     3.290     2.170     1.800     2.100     2.000     3.000     0.000     1.000     2.000
     1.000     1.000     1.430     1.500     1.200     1.400     3.000     5.000     1.000     0.000     1.000
     1.000     1.000     2.430     2.000     1.600     1.000     3.000     4.000     0.995     0.005     1.000
     2.000     2.000     2.140     2.170     2.000     2.200     4.000     3.000     0.023     0.977     2.000
     2.000     1.750     2.430     2.830     2.000     2.700     4.000     3.000     0.000     1.000     2.000
     4.000     2.750     2.710     2.500     3.000     1.800     3.000     3.000     0.000     1.000     2.000
     2.000     1.000     2.140     2.170     1.400     1.500     4.000     4.000     0.902     0.098     1.000
     2.500     2.000     1.860     2.000     3.000     2.500     4.000     4.000     0.003     0.997     2.000
     2.000     1.750     2.570     2.000     2.200     1.900     4.000     4.000     0.041     0.959     2.000
     2.000     1.500     2.140     2.170     3.200     2.000     3.000     5.000     0.021     0.979     2.000
     1.000     1.000     1.140     1.000     1.400     1.000     4.000     4.000     1.000     0.000     1.000
     2.750     2.750     2.290     2.170     1.600     2.000     3.000     4.000     0.002     0.998     2.000
     1.000     1.250     2.140     2.000     2.200     2.400     4.000     3.000     0.495     0.505     2.000
     2.000     1.750     2.860     1.670     1.400     1.600         *     5.000     0.410     0.590     2.000
     2.500     2.250     3.000     2.170     3.000     2.900         *     4.000     0.000     1.000     2.000
     2.500     2.750     1.290     1.000     1.200     1.000     4.000     5.000     0.998     0.002     1.000
     2.000     3.000     2.430     2.170     2.000     1.900     3.000     4.000     0.002     0.998     2.000
     1.000     1.500     1.710     1.170     1.600     1.000     5.000     5.000     1.000     0.000     1.000
     2.500     1.250     2.430     2.830     3.800     1.500     3.000     5.000     0.001     0.999     2.000
     2.750     2.500     3.000     3.000     3.000     3.000     5.000     5.000     0.000     1.000     2.000
     2.000     2.000     2.000     2.170     2.600     2.400     4.000     4.000     0.007     0.993     2.000
     1.000     1.500     1.430     1.500     2.400     1.400     4.000     5.000     0.999     0.001     1.000
     2.000     2.250     2.430     2.670     2.600     2.200     4.000         *     0.000     1.000     2.000
     1.250     1.000     2.570     2.330     1.400     1.500     5.000     4.000     0.839     0.161     1.000
     2.500     2.250     2.140     2.170     2.200     2.600     3.000     4.000     0.001     0.999     2.000
     1.000     1.500     1.290     1.330     2.800     1.000     4.000     5.000     1.000     0.000     1.000
     2.000     2.000     2.290     1.830     1.200     1.000     3.000     3.000     0.928     0.072     1.000
     1.000     2.000     2.430     1.830     1.800     1.100     3.000     5.000     0.941     0.059     1.000
     1.250     1.000     1.000     1.830     3.000     1.300     5.000     5.000     0.999     0.001     1.000
     1.000     1.250     1.290     1.000     2.000     1.600     5.000     5.000     1.000     0.000     1.000
     2.750     3.000     2.570     2.500     3.600     1.800         *     4.000     0.000     1.000     2.000
     1.750     2.250     1.710     1.830     1.800     1.100     3.000     4.000     0.952     0.048     1.000
     2.000     2.000     2.430     2.000     2.200     2.200     3.000     4.000     0.013     0.987     2.000
     1.000     1.500     2.290     1.170     2.800     1.000     3.000     3.000     0.997     0.003     1.000
     2.000     1.750     2.430     2.670     2.000     1.900     4.000     4.000     0.006     0.994     2.000
     1.000     1.000     1.140     1.170     1.400     1.200     4.000     4.000     1.000     0.000     1.000
     1.250     1.000     1.000     1.000     1.000     2.000     5.000     5.000     1.000     0.000     1.000
     1.750     2.000     2.290     2.830     2.400     2.800     4.000     4.000     0.000     1.000     2.000
     2.250     2.000     2.140     2.670     2.400     2.500     4.000     5.000     0.000     1.000     2.000
     1.000     1.500     1.140     1.330     1.600     1.700     3.000     5.000     1.000     0.000     1.000
     2.000     2.250     2.430     2.500     3.000     2.400     3.000     5.000     0.000     1.000     2.000
     3.000     3.250     2.570     1.330     2.400     1.500     3.000     5.000     0.005     0.995     2.000
     3.500     3.000     2.140     2.500     3.600     3.000     4.000     4.000     0.000     1.000     2.000
     1.250     1.500     3.140     1.670     2.800     2.300     4.000     5.000     0.021     0.979     2.000
     1.750     2.250     1.000     1.000     1.600     1.300     2.000     2.000     1.000     0.000     1.000
     2.250     2.750     2.000     2.330     2.400     1.200     5.000     5.000     0.022     0.978     2.000
     2.500     2.000     2.710     2.170     3.200     2.000     3.000     5.000     0.000     1.000     2.000
     1.750     2.000     2.000     2.330     2.000     2.100     5.000     5.000     0.043     0.957     2.000
     2.000     1.250     2.000     2.330     2.600     2.000     3.000     4.000     0.086     0.914     2.000
     1.750     1.750     2.290     2.500     2.400     1.700     2.000     4.000     0.029     0.971     2.000
     2.000     1.500     1.290     1.670     1.800     1.700     4.000     3.000     0.989     0.011     1.000
     2.000     2.250     2.430     2.000     3.200     1.500     4.000     3.000     0.012     0.988     2.000
     2.500     2.000     2.570     3.000     2.400     2.000     4.000     4.000     0.000     1.000     2.000
     1.500     1.500     2.570     2.830     2.400     2.600     5.000     4.000     0.000     1.000     2.000
     1.250     1.250     1.430     1.170     2.600     1.200     4.000     4.000     1.000     0.000     1.000
     1.500     1.500     1.860     2.170     2.800     2.500     4.000     3.000     0.055     0.945     2.000
     2.250     2.750     1.860     1.000     1.800     1.000     5.000     5.000     0.982     0.018     1.000
     4.000     3.250     3.140     2.830     2.800     3.700     3.000     5.000     0.000     1.000     2.000
     2.000     2.500     2.570     2.170     1.400     2.000     3.000     4.000     0.008     0.992     2.000
     2.750     2.250     2.430     2.500     2.800     2.800     4.000     4.000     0.000     1.000     2.000
     1.500     2.250     2.000     1.500     2.600     2.200         *     4.000     0.250     0.750     2.000
     2.000     1.000     1.570     1.170     2.600     2.800     5.000     5.000     0.879     0.121     1.000
     2.250     2.500     2.710     2.670     1.800     2.000     4.000     2.000     0.000     1.000     2.000
     2.750     2.500     2.290     2.170     1.800     1.100     3.000     5.000     0.043     0.957     2.000
     1.250     2.000     2.140     1.330     2.000     1.100     5.000     4.000     0.993     0.007     1.000
     2.250     2.000     2.140     2.500     2.600     1.500     3.000     5.000     0.013     0.987     2.000
     1.000     1.500     1.000     1.000     1.000     1.000     5.000     5.000     1.000     0.000     1.000
     1.000     1.000     1.290     1.000     1.000     1.000     5.000     5.000     1.000     0.000     1.000
     2.000     2.500     2.860     2.330     2.600     2.100     5.000     5.000     0.000     1.000     2.000
     1.000     1.750     1.860     2.000     2.400     2.000     3.000     4.000     0.645     0.355     1.000
     2.000     2.000     2.140     2.000     2.800     1.200     5.000     5.000     0.253     0.747     2.000
     1.500     2.250     1.570     1.330     2.800     1.600         *     4.000     0.937     0.063     1.000
     1.250     2.000     2.140     2.000     2.400     1.800     4.000     5.000     0.301     0.699     2.000
     1.000     1.750     1.430     2.670     3.200     4.000     3.000     2.000     0.000     1.000     2.000
     2.250     2.250     2.860     2.830     2.800     2.300     3.000     3.000     0.000     1.000     2.000
     3.000     1.250     2.290     3.500     3.400     2.800     3.000     3.000     0.000     1.000     2.000
     2.500     2.000     2.710     2.830     2.200     3.100     4.000     4.000     0.000     1.000     2.000
     2.500     3.000     3.000     2.830     3.000     3.000     4.000     4.000     0.000     1.000     2.000
     1.000     1.000     1.000     1.000     2.200     4.000     5.000     5.000     0.967     0.033     1.000
     2.000     2.000     2.570     2.000     2.000     2.000     5.000     5.000     0.022     0.978     2.000
     3.500     3.500     2.290     1.830     2.200     1.900     3.000     3.000     0.000     1.000     2.000
     4.000     4.000     3.000     2.170     2.800     2.400     3.000     3.000     0.000     1.000     2.000
     2.250     2.250     2.140     2.330     3.200     1.800     5.000     4.000     0.002     0.998     2.000
     1.750     1.750     2.140     1.830     3.600     1.900     3.000     4.000     0.052     0.948     2.000
     2.500     2.750     2.570     2.170     2.000     2.200     3.000     4.000     0.000     1.000     2.000
     1.500     2.250     1.860     1.170     2.200     1.500     3.000     5.000     0.978     0.022     1.000
     1.500     1.250     2.000     2.170     2.000     1.900     4.000     3.000     0.670     0.330     1.000
     1.000     1.000     1.570     1.000     1.000     1.000     3.000     4.000     1.000     0.000     1.000
     2.500     2.250     3.000     2.670     2.000     1.300     3.000     5.000     0.001     0.999     2.000
     1.000     1.000     1.290     1.000     1.000     1.000     4.000     5.000     1.000     0.000     1.000
     2.250     2.250     2.860     2.830     2.800     2.300     4.000     5.000     0.000     1.000     2.000
     2.250     2.500     2.710     2.500     2.000     2.000     3.000     4.000     0.000     1.000     2.000
     1.750     2.250     2.430     1.670     1.000     1.000     3.000     4.000     0.951     0.049     1.000
     1.000     1.250     2.710     2.000     2.800     2.100     3.000     3.000     0.123     0.877     2.000
     1.500     1.500     1.710     2.000     2.800     1.400     5.000     5.000     0.883     0.117     1.000
     3.000     3.000     1.860     3.000     1.000     1.000     4.000     4.000     0.005     0.995     2.000
     1.000     1.000     2.000     1.500     1.400     1.100     4.000     4.000     1.000     0.000     1.000
     3.000     2.500     2.000     2.000     2.000     1.600     2.000     4.000     0.019     0.981     2.000
     4.000     4.000     3.570     3.500     1.600     2.200     1.000     1.000     0.000     1.000     2.000
     2.000     1.500     2.000     1.830     2.400     1.900     4.000     4.000     0.444     0.556     2.000
     2.000     2.000     2.570     2.500     3.400     1.900     2.000     4.000     0.000     1.000     2.000
     2.000     2.000     2.710     2.170     3.000     2.100     5.000     4.000     0.001     0.999     2.000
     2.000     2.000     2.000     2.000     1.200     1.600     3.000     3.000     0.694     0.306     1.000
     1.750     1.500     2.000     1.330     1.600     1.300     4.000     4.000     0.997     0.003     1.000
     2.000     2.000     2.140     2.000     2.000     2.000     3.000     3.000     0.086     0.914     2.000
     3.000     3.250     2.140     2.330     2.600     2.600     3.000     3.000     0.000     1.000     2.000
     1.000     1.000     1.430     1.000     1.000     1.000     4.000     5.000     1.000     0.000     1.000
     1.750     1.250     2.000     2.000     3.000     1.000     4.000     4.000     0.898     0.102     1.000
     2.250     2.500     2.570     2.000     3.400     3.100     3.000     5.000     0.000     1.000     2.000
     3.500     2.250     3.000     1.000     1.000     1.000     3.000     5.000     0.573     0.427     1.000
     1.000     1.000     1.290     1.000     1.000     1.000     4.000     5.000     1.000     0.000     1.000
     2.000     2.000     1.000     1.000     1.000     1.000         *         *     1.000     0.000     1.000
     2.750     2.750     2.570     2.670     3.000     2.300     4.000     4.000     0.000     1.000     2.000
     2.250     3.000     2.000     2.170     1.800     1.000     5.000     5.000     0.112     0.888     2.000
     2.500     2.500     2.430     2.170     2.000     2.300     4.000     5.000     0.001     0.999     2.000
     2.750     3.250     2.710     2.670     3.000     2.500     2.000     4.000     0.000     1.000     2.000
     1.750     2.500     2.710     2.670     2.800     2.500     4.000     3.000     0.000     1.000     2.000
     1.000     1.000     1.000     1.670     1.000     1.000     5.000     5.000     1.000     0.000     1.000
     3.250     3.250     2.860     1.830     1.600     2.300     2.000     5.000     0.000     1.000     2.000
     1.000     1.750     2.000     1.830     2.600     1.700         *         *     0.817     0.183     1.000
     2.000     2.500     2.710     2.170     2.000     1.800     3.000     4.000     0.004     0.996     2.000
     2.000     2.000     1.000     1.000     1.000     1.000     4.000     5.000     1.000     0.000     1.000
     2.750     2.000     2.140     2.000     2.000     1.900     4.000     4.000     0.027     0.973     2.000
     2.250     3.000     3.140     2.830     3.000     2.800     3.000     3.000     0.000     1.000     2.000
     2.000     2.000     2.430     2.000     2.200     2.100     3.000     3.000     0.018     0.982     2.000
     2.250     2.750     2.710     2.170     3.800     2.500     3.000     3.000     0.000     1.000     2.000
     1.750     2.000     2.000     1.000     1.000     1.000     2.000     5.000     1.000     0.000     1.000
     2.250     2.000     3.290     2.500     1.800     1.000     2.000     3.000     0.006     0.994     2.000
     1.000     1.250     2.290     1.330     2.800     1.000     3.000     2.000     0.997     0.003     1.000
     1.500     1.500     2.430     2.000     3.000     2.000     5.000     5.000     0.062     0.938     2.000
     1.000     1.250     1.860     1.500     3.600     1.300     4.000     4.000     0.986     0.014     1.000
     1.000     1.750     1.710     2.000     2.200     2.000     5.000     5.000     0.809     0.191     1.000
     2.500     2.500     2.290     1.830     1.000     1.000     4.000     4.000     0.638     0.362     1.000
     3.000     2.750     3.290     3.170     3.200     2.300     3.000     3.000     0.000     1.000     2.000
     1.000     2.000     2.570     2.000     1.600     1.100     5.000     4.000     0.873     0.127     1.000
     1.500     1.000     2.290     1.670     1.000     1.700     4.000     5.000     0.993     0.007     1.000
     1.750     1.750     1.710     1.330     1.400     1.200     4.000     5.000     0.999     0.001     1.000
     1.000     1.750     2.140     1.000     1.200     1.000     2.000     5.000     1.000     0.000     1.000
     1.000     1.000     1.000     1.000     1.000     1.000     3.000     5.000     1.000     0.000     1.000
     2.000     2.000     2.570     2.000     2.000     2.000     3.000     4.000     0.022     0.978     2.000
     3.000     1.750     2.430     1.000     1.000     1.000     2.000     5.000     0.989     0.011     1.000
     2.000     1.500     2.710     2.000     2.000     2.400     4.000     3.000     0.014     0.986     2.000
     4.000     1.000     2.860     1.500     2.000     3.300     5.000     3.000     0.000     1.000     2.000
     1.000     1.000     1.000     1.330     1.600     1.000     4.000     5.000     1.000     0.000     1.000
     3.000     2.750     2.430     3.000     2.400     3.300     3.000     5.000     0.000     1.000     2.000
     1.000     2.000     1.710     1.330     3.200     1.100     2.000     3.000     0.993     0.007     1.000
     2.000     1.750     2.290     1.330     1.000     1.000     5.000     5.000     0.997     0.003     1.000
     3.250     2.000     3.860     3.170     3.200     2.300     3.000     1.000     0.000     1.000     2.000
     1.000     1.000     2.140     1.000     1.000     1.000     5.000     5.000     1.000     0.000     1.000
     4.000     2.750     2.430     2.670     3.600     2.600     4.000     4.000     0.000     1.000     2.000
     1.000     1.000     1.710     2.000     2.800     1.100     3.000     5.000     0.995     0.005     1.000
     3.750     2.500     2.570     2.500     2.600     2.300     2.000     2.000     0.000     1.000     2.000
     2.000     2.250     2.710     1.170     2.200     1.300     3.000     4.000     0.638     0.362     1.000
     2.500     2.750     2.140     1.830     3.000     1.400     3.000     4.000     0.013     0.987     2.000
     1.000     2.000     2.570     1.830     2.400     1.300     2.000     4.000     0.647     0.353     1.000
     1.000     1.000     2.860     2.500     2.000     2.000     4.000     4.000     0.098     0.902     2.000
     2.000     2.000     3.000     3.000     3.000     3.000         *     3.000     0.000     1.000     2.000
     2.000     2.250     2.860     2.670     2.600     3.200     3.000     5.000     0.000     1.000     2.000
     2.500     2.000     2.430     2.170     1.000     1.000     5.000     5.000     0.491     0.509     2.000
     2.000     2.000     2.000     2.000     2.000     2.100     3.000     3.000     0.098     0.902     2.000
     1.000     1.000     1.000     1.000     1.800     1.200     3.000     4.000     1.000     0.000     1.000
     2.000     2.000     3.000     2.500     1.000     1.000     2.000     4.000     0.090     0.910     2.000
     1.500     1.000     1.710     1.500     2.400     1.200     5.000     5.000     0.999     0.001     1.000
     1.250     1.000     1.000     1.000     1.600     1.000     4.000     5.000     1.000     0.000     1.000
     1.000     1.000     2.140     2.000     2.000     2.000     5.000     5.000     0.909     0.091     1.000
     2.250     1.750     2.290     2.000     2.000     2.000     3.000     3.000     0.062     0.938     2.000
     3.750     2.500     2.430     2.000     1.000     1.300     4.000     3.000     0.015     0.985     2.000
     2.250     2.250     2.430     2.170     3.800     2.200     3.000     3.000     0.000     1.000     2.000
     1.500     2.250     2.860     2.330     1.000     1.000     3.000     3.000     0.321     0.679     2.000
     2.000     2.250     2.000     1.670     3.400     1.800     5.000     4.000     0.052     0.948     2.000
     3.000     2.750     2.140     1.500     2.800     2.000     2.000     4.000     0.004     0.996     2.000
     3.000     3.000     2.000     2.000     1.000     1.000     2.000     4.000     0.181     0.819     2.000
     4.000     3.250     3.430     2.170     2.200     1.600     2.000     2.000     0.000     1.000     2.000
     2.000     2.750     1.860     2.000     2.800     2.000     3.000     5.000     0.009     0.991     2.000
     1.000     1.000     1.430     1.000     1.000     1.000     4.000     5.000     1.000     0.000     1.000
     1.750     2.000     2.000     2.000     2.400     2.300     3.000     4.000     0.045     0.955     2.000
     1.250     3.000     2.140     1.500     1.600     1.100     1.000     4.000     0.914     0.086     1.000
     2.000     1.500     2.000     2.500     2.600     2.100     3.000     4.000     0.017     0.983     2.000
     2.000     2.000     2.570     2.330     2.600     1.300     3.000     4.000     0.020     0.980     2.000
     1.750     1.500     1.710     1.000     2.000     3.400     3.000     5.000     0.619     0.381     1.000
     2.000     2.000     2.570     2.830     2.800     2.800     3.000     3.000     0.000     1.000     2.000
     2.750     2.250     2.430     2.830     3.000     2.300     4.000     4.000     0.000     1.000     2.000
     2.000     2.000     2.000     2.000     2.000     2.000     2.000     5.000     0.131     0.869     2.000
     3.000     1.250     3.000     3.000     3.600     2.600     3.000     3.000     0.000     1.000     2.000
     2.750     2.750     2.290     2.330     2.200     2.100     3.000     4.000     0.000     1.000     2.000
     1.000     1.000     1.000     1.000     1.000     1.000     5.000     5.000     1.000     0.000     1.000
     1.000     1.500     1.290     1.000     1.400     1.200     5.000     5.000     1.000     0.000     1.000
     3.000     2.750     2.710     2.830     2.000     2.100     2.000     4.000     0.000     1.000     2.000
     1.000     1.500     1.430     1.170     2.800     1.100     4.000     5.000     1.000     0.000     1.000
     2.250     2.500     2.430     2.500     2.800     2.400     3.000     4.000     0.000     1.000     2.000
     2.500     1.250     2.430     2.670     2.400     2.700     5.000     5.000     0.000     1.000     2.000
     2.000     2.250     2.000     2.000     1.600     1.000     4.000     5.000     0.812     0.188     1.000
     1.750     2.000     2.430     2.170     1.800     2.000     3.000     5.000     0.040     0.960     2.000
     1.750     1.750     2.000     2.330     2.000     1.600     4.000     4.000     0.312     0.688     2.000
     3.000     3.000     2.290     2.000     2.600     2.200     3.000     4.000     0.000     1.000     2.000
     3.250     2.250     2.290     2.500     2.200     2.100     1.000     5.000     0.000     1.000     2.000
     2.000     1.000     1.710     2.000     1.000     1.300     5.000     5.000     0.997     0.003     1.000
     2.500     2.250     2.140     2.500     2.600     2.600     2.000     2.000     0.000     1.000     2.000
     1.500     2.000     1.000     1.000     2.400     1.700     3.000     5.000     0.999     0.001     1.000
     2.000     1.750     1.710     1.330     2.000     1.000     3.000     5.000     0.997     0.003     1.000
     2.000     2.250     2.430     1.830     2.800     1.400     3.000     5.000     0.066     0.934     2.000
     2.250     2.000     2.570     2.500     2.400     1.900     4.000     4.000     0.001     0.999     2.000
     1.000     1.250     1.710     2.830     1.800     2.500     3.000     3.000     0.151     0.849     2.000
     1.000     1.000     2.290     2.330     2.600     2.100     5.000     4.000     0.277     0.723     2.000
     1.250     1.750     2.140     3.000     3.200     2.900     4.000     4.000     0.000     1.000     2.000
     2.750     3.500     2.570     2.500     2.800     2.100     4.000     5.000     0.000     1.000     2.000
     2.750     2.500     2.140     2.500     3.600     2.600     4.000         *     0.000     1.000     2.000
     2.250     1.000     2.290     2.670     1.400     1.700     4.000     4.000     0.172     0.828     2.000
     2.500     2.250     2.290     1.670     2.400     1.500     3.000     4.000     0.102     0.898     2.000
     3.500     2.250     2.430     2.170     2.800     2.800     5.000     4.000     0.000     1.000     2.000
     1.000     1.000     2.570     1.170     2.800     1.700     4.000     3.000     0.982     0.018     1.000
     2.000     1.750     2.290     2.500     2.400     2.100     3.000     5.000     0.005     0.995     2.000
     2.750     2.750     2.570     2.330     3.000     2.400     2.000     4.000     0.000     1.000     2.000
     2.500     2.250     2.430     2.330     3.000     3.200     3.000     3.000     0.000     1.000     2.000
     2.000     2.000     2.000     2.500     2.000     2.000     4.000     5.000     0.018     0.982     2.000
     3.250     2.250     2.860     1.670     2.400     2.500     3.000     3.000     0.000     1.000     2.000
     1.000     1.000     1.290     1.000     1.800     1.200     5.000     5.000     1.000     0.000     1.000
     1.000     1.000     1.290     1.170     1.800     1.100     4.000     5.000     1.000     0.000     1.000
     1.250     1.500     1.860     3.000     4.000     2.900     3.000     4.000     0.000     1.000     2.000
     3.500     3.750     3.140     3.670     2.400     3.400     2.000     4.000     0.000     1.000     2.000
     3.000     1.750     2.570     2.330     2.000     2.300         *     4.000     0.001     0.999     2.000
     1.000     1.500     1.710     1.830     1.000     1.000     4.000     5.000     1.000     0.000     1.000
     3.000     1.750     2.570     2.670     2.600     2.200     2.000     3.000     0.000     1.000     2.000
     2.250     2.250     2.290     1.330     1.800     1.000     2.000     3.000     0.922     0.078     1.000
     4.000     4.000     2.000     1.000     1.000     1.000         *     4.000     0.125     0.875     2.000
     3.000     3.500     2.570     2.170     2.200     1.900     2.000     3.000     0.000     1.000     2.000
     3.500     3.000     1.710     1.500     2.000     2.300     3.000     3.000     0.004     0.996     2.000
     1.000     1.500     1.430     1.000     2.200     1.100     2.000     5.000     1.000     0.000     1.000
     2.250     3.000     3.000     2.830     2.800     2.700     1.000     3.000     0.000     1.000     2.000
     2.250     2.250     2.710     2.500     3.000     2.400     2.000     4.000     0.000     1.000     2.000
     1.250     2.000     2.140     2.000     2.800     2.500     3.000     3.000     0.021     0.979     2.000
     2.000     1.500     3.430     1.830     2.400     1.800     3.000     5.000     0.009     0.991     2.000
     2.750     1.000     1.430     1.330     1.600     1.200     4.000     5.000     0.999     0.001     1.000
     3.250     2.500     3.000     2.330     1.000     1.000     3.000     5.000     0.004     0.996     2.000
     1.000     1.250     2.290     1.670     2.400     1.200     4.000     5.000     0.989     0.011     1.000
     1.000     1.250     3.290     2.170     1.000     1.000     3.000     5.000     0.893     0.107     1.000
     2.000     1.500     1.860     2.170     2.800     2.200     3.000     3.000     0.053     0.947     2.000
     3.000     2.000     2.290     2.170     2.400     2.400     3.000     3.000     0.000     1.000     2.000
     2.000     2.250     2.000     2.000     2.400     3.000     3.000     5.000     0.001     0.999     2.000
     2.750     1.750     2.290     1.670     3.200     1.000     4.000     4.000     0.248     0.752     2.000
     1.750     1.750     2.000     2.500     2.200     2.000     4.000     4.000     0.040     0.960     2.000
     2.250     2.000     2.290     2.170     2.400     2.000         *     4.000     0.008     0.992     2.000
     1.000     1.000     1.430     1.000     1.000     1.000     4.000     4.000     1.000     0.000     1.000
     1.000     2.500     2.860     1.330     2.400     1.100     4.000     5.000     0.752     0.248     1.000
     2.000     1.500     2.290     1.670     1.800     1.800     5.000     4.000     0.700     0.300     1.000
     1.000     1.000     2.140     2.170     2.200     1.200         *     4.000     0.980     0.020     1.000
     2.750     2.250     2.290     2.500     1.000     1.100     3.000     2.000     0.079     0.921     2.000
     1.250     1.750     1.290     1.670     2.600     1.300     3.000     5.000     0.995     0.005     1.000
     1.000     1.000     1.000     1.000     1.400     1.000     5.000     4.000     1.000     0.000     1.000
     1.000     2.750     2.860     2.670     4.000     2.200         *     5.000     0.000     1.000     2.000
     1.000     2.000     1.710     1.330     1.400     1.200         *     4.000     1.000     0.000     1.000
     3.000     2.500     2.710     2.000     3.600     2.100     3.000     3.000     0.000     1.000     2.000
     1.000     2.000     2.140     2.000     2.000     2.000     4.000     4.000     0.425     0.575     2.000
     1.250     1.000     1.140     1.170     1.600     1.100     4.000     5.000     1.000     0.000     1.000
     2.000     2.750     2.000     2.330     2.000     2.000     3.000     3.000     0.005     0.995     2.000
     1.000     1.000     1.290     1.000     2.200     4.000         *         *     0.917     0.083     1.000
     2.500     2.750     2.860     2.500     2.000     2.100     5.000     5.000     0.000     1.000     2.000
     2.500     2.750     2.710     2.500     3.000     2.100     3.000     4.000     0.000     1.000     2.000
     1.250     1.500     2.570     2.000     2.600     2.200     4.000     4.000     0.066     0.934     2.000
     1.000     2.250     2.290     2.500     2.600     2.200     5.000     5.000     0.005     0.995     2.000
     2.250     2.000     2.290     2.000     3.000     2.000     4.000     4.000     0.006     0.994     2.000
     2.000     2.750     3.430     2.830     4.000     1.200     2.000     5.000     0.000     1.000     2.000
     2.500     1.000     2.570     1.830     2.000     2.000     3.000     3.000     0.183     0.817     2.000
     3.000     1.000     2.710     2.170     1.000     1.000     4.000     4.000     0.647     0.353     1.000
     1.250     1.500     2.570     2.000     2.800     2.100     4.000     3.000     0.065     0.935     2.000
     2.250     2.000     1.860     1.830     3.000     2.000     5.000     4.000     0.050     0.950     2.000
     2.250     2.250     2.290     1.670     2.800     1.000     4.000     5.000     0.333     0.667     2.000
     3.000     2.750     3.000     2.170     1.200     1.800     3.000     3.000     0.000     1.000     2.000
     1.000     1.500     2.290     2.170     2.000     1.600     5.000     4.000     0.751     0.249     1.000
     3.000     1.500     2.000     2.170     1.800     1.900         *     4.000     0.064     0.936     2.000
     2.750     2.000     1.430     2.330     2.800     2.000     3.000     5.000     0.013     0.987     2.000
     2.500     3.000     3.140     2.170     2.000     1.000     5.000     5.000     0.001     0.999     2.000
     2.500     2.750     3.000     3.000     3.400     2.700     1.000     3.000     0.000     1.000     2.000
     1.000     1.000     1.290     1.170     1.400     1.100     4.000     5.000     1.000     0.000     1.000
     1.250     1.000     1.570     1.000     1.000     1.000     4.000     5.000     1.000     0.000     1.000
     1.000     1.250     2.710     2.170     3.400     1.400     4.000     5.000     0.198     0.802     2.000
     2.500     2.000     2.430     1.830     1.600     1.500     4.000     5.000     0.216     0.784     2.000
     2.500     1.750     2.140     2.330     2.000     2.600     5.000     3.000     0.002     0.998     2.000
     1.000     1.250     2.000     2.000     2.200     1.300     4.000     5.000     0.984     0.016     1.000
     3.000     3.000     2.710     2.330     2.400     2.100     3.000     1.000     0.000     1.000     2.000
     1.000     1.000     1.140     1.170     2.400     1.400     4.000     5.000     1.000     0.000     1.000
     1.000     1.000     2.000     2.000     2.000     2.000     5.000     4.000     0.941     0.059     1.000
     2.250     1.750     2.290     2.170     3.200     1.900     4.000     5.000     0.006     0.994     2.000
     2.500     2.500     2.710     2.830     1.400     1.300     3.000     5.000     0.001     0.999     2.000
     1.000     1.000     1.000     1.000     1.000     1.000     5.000     5.000     1.000     0.000     1.000
     2.000     2.000     2.000     2.500     2.800     2.200     3.000     3.000     0.002     0.998     2.000
     2.000     1.750     1.860     1.670     1.800     1.500     4.000     4.000     0.933     0.067     1.000
     1.000     1.500     2.140     1.830     1.400     1.100     4.000     5.000     0.997     0.003     1.000
     3.000     1.500     1.000     1.670     1.000     2.400     4.000     4.000     0.924     0.076     1.000
     1.500     1.750     1.860     1.670     2.400     1.300     3.000     4.000     0.964     0.036     1.000
     2.500     2.000     2.570     3.000     2.000     2.700     4.000     2.000     0.000     1.000     2.000
     3.000     3.000     2.860     2.830     3.000     2.900     3.000     4.000     0.000     1.000     2.000
     3.250     1.250     3.430     2.830     2.200     1.800     2.000     5.000     0.000     1.000     2.000
     3.250     3.000     2.290     1.830     4.000     3.400     2.000     1.000     0.000     1.000     2.000
     2.000     2.250     2.140     2.500     1.000     1.000     3.000     5.000     0.479     0.521     2.000
     2.500     2.250     3.140     2.500     1.000     1.000     3.000     5.000     0.011     0.989     2.000
     1.500     1.500     2.430     1.830     1.800     1.600     4.000     4.000     0.801     0.199     1.000
     2.000     1.000     2.570     2.670     1.800     2.200     3.000     3.000     0.013     0.987     2.000
     2.500     2.250     2.000     2.000     2.000     1.500     2.000     4.000     0.129     0.871     2.000
     3.000     2.000     2.140     2.000     2.200     3.000     2.000     3.000     0.000     1.000     2.000
     1.250     2.500     3.140     2.500     2.400     1.800     4.000     5.000     0.000     1.000     2.000
     1.500     1.750     2.430     2.000     2.800     2.200     3.000     3.000     0.024     0.976     2.000
     2.000     2.250     3.000     1.830     2.000     1.800         *         *     0.011     0.989     2.000
     2.500     2.250     2.430     2.330     2.400     2.300     3.000     4.000     0.000     1.000     2.000
     1.000     2.750     2.430     1.170     1.800     1.000     4.000     5.000     0.981     0.019     1.000
     2.000     2.500     2.140     2.000     2.200     1.600     3.000     5.000     0.064     0.936     2.000
     2.000     2.000     1.140     1.330     1.600     1.100     4.000     5.000     0.999     0.001     1.000
     2.000     2.500     2.430     2.000     2.000     2.000     2.000     5.000     0.010     0.990     2.000
     2.000     2.500     2.570     2.170     3.000     2.100     3.000     5.000     0.000     1.000     2.000
     1.000     1.250     2.140     2.000     2.600     1.800     3.000     4.000     0.783     0.217     1.000
     2.250     2.000     1.860     2.330     2.400     2.000     4.000     5.000     0.018     0.982     2.000
     1.250     1.500     2.000     1.000     1.200     1.000     5.000     5.000     1.000     0.000     1.000
     1.000     1.500     2.000     2.170     2.200     1.700         *         *     0.802     0.198     1.000
     3.000     3.000     2.430     2.670     2.600     2.700         *         *     0.000     1.000     2.000
     3.500     2.750     3.430     3.330     3.400     1.100     4.000     5.000     0.000     1.000     2.000
     3.000     2.500     2.430     2.170     3.000     2.500         *         *     0.000     1.000     2.000
     2.000     2.000     2.570     2.330     2.800     2.000     3.000     5.000     0.001     0.999     2.000
     2.000     2.500     2.140     2.500     3.000     2.300     3.000     4.000     0.000     1.000     2.000
     2.000     2.000     2.570     2.330     2.200     2.000     3.000     4.000     0.004     0.996     2.000
     2.500     2.250     2.570     2.170     2.400     2.600     3.000     3.000     0.000     1.000     2.000
     1.500     2.250     2.570     2.000     2.200     1.700     3.000     3.000     0.059     0.941     2.000
     2.000     1.750     1.290     1.000     1.200     1.000     4.000     4.000     1.000     0.000     1.000
     4.000     1.000     1.000     1.000     1.000     1.000     5.000     5.000     1.000     0.000     1.000
     2.000     2.000     2.140     2.000     2.000     1.900     4.000     4.000     0.116     0.884     2.000
     1.750     1.500     2.140     1.830     1.000     1.000     3.000     3.000     0.995     0.005     1.000
     2.250     2.000     2.430     2.170     3.000     2.300     3.000     3.000     0.001     0.999     2.000
     2.750     2.000     2.710     2.670     2.800     2.000         *     3.000     0.000     1.000     2.000
     2.500     2.250     2.860     2.170     2.400     2.200         *     5.000     0.000     1.000     2.000
     1.000     1.750     1.710     1.170     1.200     1.000     4.000     3.000     1.000     0.000     1.000
     1.000     2.000     1.570     1.000     1.000     1.000     3.000     3.000     1.000     0.000     1.000
     4.000     3.000     2.860     2.670     3.800     3.700     3.000     2.000     0.000     1.000     2.000
     3.500     2.000     2.860     2.330     2.200     2.900     3.000     3.000     0.000     1.000     2.000
     2.750     2.000     2.570     2.330     2.000     2.700     3.000     3.000     0.000     1.000     2.000
     1.000     1.000     1.290     1.000     1.000     1.000         *     5.000     1.000     0.000     1.000
     1.000     1.000     3.140     2.000     2.400     1.000         *     5.000     0.829     0.171     1.000
     2.000     2.500     3.140     2.500     3.800     2.800     4.000     3.000     0.000     1.000     2.000
     2.250     2.750     2.430     2.000     3.800     2.400     3.000     3.000     0.000     1.000     2.000
     4.000     3.000     3.570     4.000     3.200     2.900     5.000     5.000     0.000     1.000     2.000
     2.250     2.250     2.430     2.500     3.000     2.100     3.000     2.000     0.000     1.000     2.000
     2.000     2.000     2.860     2.500     1.800     2.600     5.000     5.000     0.000     1.000     2.000
     1.500     1.500     2.000     1.830     4.000     1.900     4.000     4.000     0.124     0.876     2.000
     1.750     1.750     2.000     2.000     2.000     2.000         *     4.000     0.327     0.673     2.000
     1.250     1.250     2.140     1.500     1.600     1.000     3.000     5.000     0.999     0.001     1.000
     1.000     1.000     1.140     1.170     2.200     1.000     4.000     4.000     1.000     0.000     1.000
     1.750     1.750     2.140     2.000     1.800     1.400     5.000     5.000     0.758     0.242     1.000
     1.000     1.000     2.140     2.500     1.000     1.800     4.000     4.000     0.929     0.071     1.000
     2.250     3.000     2.430     2.500     1.800     2.000     5.000     3.000     0.000     1.000     2.000
     1.250     1.250     2.860     3.670     3.400     3.200     2.000     4.000     0.000     1.000     2.000
     2.250     2.250     2.000     2.500     2.800     2.400     4.000     3.000     0.000     1.000     2.000
     1.500     1.250     1.570     1.500     2.400     1.500     3.000     3.000     0.996     0.004     1.000
     1.750     1.000     2.710     2.830     2.600     1.300     3.000     3.000     0.033     0.967     2.000
     2.750     2.250     2.000     1.500     1.800     1.500     3.000     5.000     0.509     0.491     1.000
     1.250     2.250     1.430     1.000     2.000     1.100     2.000     5.000     1.000     0.000     1.000
     1.250     2.000     2.570     2.000     2.000     1.800     2.000     5.000     0.169     0.831     2.000
     1.000     2.000     2.570     1.330     2.400     1.400     4.000     3.000     0.916     0.084     1.000
     1.250     1.750     2.430     2.170     3.200     2.200     1.000     4.000     0.010     0.990     2.000
     2.000     2.000     2.000     1.830     1.800     1.900     3.000     2.000     0.379     0.621     2.000
     1.000     1.750     1.290     1.670     2.800     1.100     3.000     3.000     0.998     0.002     1.000
     1.000     2.000     2.140     1.830     1.800     1.100         *     5.000     0.977     0.023     1.000
     1.750     1.500     2.430     1.670     1.000     1.400     3.000     4.000     0.973     0.027     1.000
     1.250     2.250     2.000     2.670     1.800     2.700     3.000     4.000     0.003     0.997     2.000
     2.250     1.750     2.000     2.000     3.000     1.900     2.000     4.000     0.041     0.959     2.000
     1.250     1.500     1.570     1.330     2.000     1.300     3.000     5.000     0.999     0.001     1.000
     2.500     2.500     2.000     1.500     3.000     2.000     3.000     3.000     0.021     0.979     2.000
     3.000     2.000     1.710     1.500     2.200     2.800     3.000     2.000     0.021     0.979     2.000
     2.000     2.000     2.140     2.000     2.400     2.400     4.000     4.000     0.012     0.988     2.000
     2.000     2.250     2.290     1.170     1.000     1.000     3.000     4.000     0.994     0.006     1.000
     2.000     2.500     2.290     2.500     3.000     2.800     4.000     3.000     0.000     1.000     2.000
     2.000     2.000     2.140     2.000     2.400     2.000     1.000     5.000     0.045     0.955     2.000
     1.000     1.000     2.140     2.000     3.400     1.400     4.000     5.000     0.868     0.132     1.000
     1.000     1.000     1.860     1.830     2.000     1.700     4.000     5.000     0.993     0.007     1.000
     2.000     2.750     2.430     2.670     2.600     2.000     2.000     3.000     0.000     1.000     2.000
     1.000     1.000     1.570     1.000     1.000     1.000     4.000     5.000     1.000     0.000     1.000
     1.000     2.250     2.570     1.830     3.600     2.900     3.000     4.000     0.001     0.999     2.000
     1.000     1.750     2.710     2.330     3.000     2.300     3.000     4.000     0.003     0.997     2.000
     2.250     2.250     2.430     2.330     2.400     2.000     3.000     5.000     0.001     0.999     2.000
     2.250     2.000     2.570     3.000     2.800     2.000     4.000     4.000     0.000     1.000     2.000
     2.000     1.500     2.140     2.330     2.800     2.500     3.000     3.000     0.004     0.996     2.000
     1.250     1.000     1.430     2.330     2.600     1.400     4.000     4.000     0.977     0.023     1.000
     1.000     1.500     1.710     1.500     2.400     1.100     4.000     4.000     0.999     0.001     1.000
     2.000     2.000     2.290     2.170     2.600     2.000     3.000     3.000     0.010     0.990     2.000
     1.750     1.500     2.140     1.830     2.600     1.800     4.000     4.000     0.452     0.548     2.000
     2.750     2.000     1.860     1.670     2.800     3.100     3.000     4.000     0.001     0.999     2.000
     1.750     2.250     2.140     2.000     2.600     1.800     4.000     5.000     0.054     0.946     2.000
     2.000     2.250     2.140     2.830     2.800     2.400     4.000     3.000     0.000     1.000     2.000
     2.000     2.250     2.570     2.000     2.400     2.000     3.000     3.000     0.006     0.994     2.000
     1.000     2.000     2.570     2.500     3.000     2.200     5.000     3.000     0.002     0.998     2.000
     2.000     2.750     3.140     2.500     2.200     2.200     4.000     5.000     0.000     1.000     2.000
     1.750     2.500     1.860     1.170     2.800     3.400     2.000     5.000     0.009     0.991     2.000
     3.000     2.500     3.000     2.670     1.000     1.000     3.000     3.000     0.002     0.998     2.000
     3.000     2.250     3.290     2.330     3.000     2.600     3.000         *     0.000     1.000     2.000
     2.000     1.750     1.140     1.000     1.200     1.000         *     5.000     1.000     0.000     1.000
     2.000     2.000     2.290     2.000     2.000     2.100     3.000     4.000     0.039     0.961     2.000
     2.750     2.250     2.140     2.500     2.600     2.700     3.000     3.000     0.000     1.000     2.000
     2.500     2.000     2.140     1.000     3.000     1.300     3.000     3.000     0.808     0.192     1.000
     2.500     2.250     1.710     1.830     2.800     2.300     4.000     3.000     0.014     0.986     2.000
     4.000     2.750     3.430     2.170     2.400     1.000     3.000     5.000     0.000     1.000     2.000
     2.000     1.250     2.000     2.000     2.600     1.800     4.000     5.000     0.424     0.576     2.000
     2.500     1.750     2.140     2.330     2.400     2.600     2.000     3.000     0.001     0.999     2.000
     3.500     1.500     2.710     2.170     3.600     1.900     4.000     4.000     0.000     1.000     2.000
     1.000     2.000     2.140     1.830     2.400     1.000     3.000     4.000     0.954     0.046     1.000
     1.000     1.250     1.000     1.830     1.800     1.000     3.000     3.000     1.000     0.000     1.000
     2.000     2.000     1.140     1.000     1.000     1.400     3.000     5.000     1.000     0.000     1.000
     2.750     2.500     2.570     2.170     2.600     2.100     3.000     4.000     0.000     1.000     2.000
     2.000     2.000     2.000     1.830     1.800     1.800     3.000     4.000     0.459     0.541     2.000
     2.000     2.000     2.570     2.500     2.600     2.000     3.000     5.000     0.001     0.999     2.000
     2.250     1.500     1.710     1.330     2.600     1.100     3.000     5.000     0.991     0.009     1.000
     3.250     2.500     2.430     2.170     4.000     3.000     3.000     3.000     0.000     1.000     2.000
     3.250     2.500     4.000     2.830     2.600     1.700         *     5.000     0.000     1.000     2.000
     4.000     2.250     2.290     2.000     3.200     3.600     3.000     5.000     0.000     1.000     2.000
     1.750     2.000     2.290     2.170     2.800     1.900     3.000     3.000     0.016     0.984     2.000
     2.500     2.500     2.860     1.830     2.200     1.700     1.000     2.000     0.003     0.997     2.000
     2.000     2.000     2.000     2.000     1.000     1.500     3.000     5.000     0.817     0.183     1.000
     2.000     2.500     1.710     1.670     1.400     1.100     3.000     4.000     0.961     0.039     1.000
     1.250     3.250     2.000     1.170     2.800     1.200     3.000     5.000     0.764     0.236     1.000
     1.250     2.500     2.000     1.000     1.400     1.000     3.000     4.000     0.999     0.001     1.000
     3.000     2.750     2.860     2.000     4.000     2.600     2.000     4.000     0.000     1.000     2.000
     3.250     2.500     2.860     2.830     2.200     2.600     3.000     5.000     0.000     1.000     2.000
     2.500     2.000     2.430     2.330     2.000     2.000     2.000     3.000     0.003     0.997     2.000
     1.250     2.250     2.710     2.000     2.000     2.000         *     3.000     0.033     0.967     2.000
     2.250     2.000     2.430     2.330     3.800     2.200     3.000     3.000     0.000     1.000     2.000
     1.000     1.000     1.000     1.000     1.000     1.000     3.000     3.000     1.000     0.000     1.000
     2.250     2.000     2.430     2.170     2.400     1.900     4.000     4.000     0.007     0.993     2.000
     2.250     2.000     2.570     3.000     2.000     1.300     3.000     3.000     0.002     0.998     2.000
     2.000     2.250     2.000     2.000     2.400     2.000     3.000     5.000     0.038     0.962     2.000
     1.000     1.500     2.290     1.830     2.600     1.400     4.000     5.000     0.898     0.102     1.000
     2.250     2.250     2.140     2.670     2.800     2.000     3.000     4.000     0.000     1.000     2.000
     2.000     2.500     2.430     2.170     3.000     1.400     3.000     4.000     0.006     0.994     2.000
     2.000     2.250     2.570     2.330     2.600     2.100     2.000     5.000     0.001     0.999     2.000
     2.000     2.250     2.140     2.000     2.000     2.000     4.000     4.000     0.047     0.953     2.000
     1.250     1.000     3.570     2.170     1.200     1.300     3.000     3.000     0.496     0.504     2.000
     1.250     2.000     2.290     1.830     1.000     1.000     3.000     4.000     0.988     0.012     1.000
     2.000     2.250     2.570     1.670     2.800     1.600     3.000     4.000     0.043     0.957     2.000
     2.250     2.500     2.570     1.830     2.600     1.400     5.000     4.000     0.019     0.981     2.000
     3.000     2.500     2.000     2.000     3.000     2.000     4.000     3.000     0.001     0.999     2.000
     2.250     2.000     2.710     3.000     3.000     2.900     3.000     5.000     0.000     1.000     2.000
     2.000     2.000     2.000     2.000     2.800     2.200     4.000     4.000     0.019     0.981     2.000
     2.000     2.000     2.000     2.000     2.400     3.000     3.000     4.000     0.003     0.997     2.000
     1.750     1.250     2.710     2.170     1.200     2.200     4.000     4.000     0.142     0.858     2.000
     1.000     1.000     1.000     1.000     1.000     1.200     4.000     5.000     1.000     0.000     1.000
     1.500     1.500     2.570     2.330     2.400     2.500     3.000     4.000     0.005     0.995     2.000
     2.000     2.000     2.000     2.170     2.000     2.000     2.000     4.000     0.069     0.931     2.000
     2.250     1.750     1.570     1.000     1.600     1.700     4.000     4.000     0.996     0.004     1.000
     3.250     2.000     2.290     1.170     1.000     1.700     2.000     5.000     0.690     0.310     1.000
     2.000     2.000     2.290     2.000     3.000     2.000     3.000     3.000     0.010     0.990     2.000
     1.500     2.000     2.290     2.000     2.200     2.000     3.000     4.000     0.102     0.898     2.000
     1.250     1.750     1.710     1.000     1.600     1.700     4.000     5.000     0.999     0.001     1.000
     1.500     1.500     1.710     1.830     2.000     2.100     3.000     3.000     0.858     0.142     1.000
     2.000     1.750     2.570     2.170     1.000     1.100     4.000     5.000     0.699     0.301     1.000
     3.500     3.750     2.140     2.000     3.200     2.800     2.000     3.000     0.000     1.000     2.000
     2.750     1.500     1.570     1.330     2.800     1.700     1.000     2.000     0.854     0.146     1.000
     1.500     3.000     2.710     2.000     2.400     2.200     5.000     5.000     0.001     0.999     2.000
     1.500     2.000     1.860     2.170     2.400     2.000     3.000     5.000     0.142     0.858     2.000
     2.000     2.000     1.140     1.000     2.400     1.000     3.000     3.000     1.000     0.000     1.000
     2.000     2.000     1.570     1.330     1.000     1.000     3.000     4.000     0.999     0.001     1.000
     1.750     1.500     2.860     2.330     3.000     2.700     3.000         *     0.000     1.000     2.000
     2.000     3.000     2.140     2.000     2.000     2.000     2.000     5.000     0.007     0.993     2.000
     1.500     1.750     1.570     2.830     2.600     1.600     3.000     2.000     0.121     0.879     2.000
     1.000     1.250     1.430     1.170     2.000     1.500     4.000     2.000     1.000     0.000     1.000
     3.000     2.750     2.710     2.170     2.400     2.700     3.000     3.000     0.000     1.000     2.000
     1.500     2.500     3.000     2.830     2.800     3.100     2.000     2.000     0.000     1.000     2.000
     2.750     2.500     2.860     2.670     2.800     2.200     4.000     4.000     0.000     1.000     2.000
     1.500     1.250     1.430     1.170     1.800     1.000     3.000     5.000     1.000     0.000     1.000
     3.000     2.500     2.430     1.330     2.600     2.500     3.000     3.000     0.001     0.999     2.000
     3.000     2.000     2.290     1.000     1.400     1.000     2.000     5.000     0.975     0.025     1.000
     2.250     2.000     2.290     2.170     2.600     2.300     2.000     3.000     0.002     0.998     2.000
     2.750     2.000     2.860     2.500     2.000     2.500     3.000     5.000     0.000     1.000     2.000
     2.750     2.000     4.000     3.330     3.000     2.800     3.000     3.000     0.000     1.000     2.000
     1.250     1.000     1.860     1.830     2.000     1.900     4.000     5.000     0.978     0.022     1.000
     2.000     2.750     2.570     2.500     2.000     2.600     4.000     4.000     0.000     1.000     2.000
     2.000     2.250     1.570     2.000     2.000     2.400     2.000     3.000     0.081     0.919     2.000
     2.000     1.500     2.430     1.670     1.000     1.000         *     5.000     0.988     0.012     1.000
     2.250     2.000     2.290     2.670     2.000     2.300     3.000     3.000     0.001     0.999     2.000
     1.750     2.750     2.140     2.500     1.800     2.900     2.000     3.000     0.000     1.000     2.000
     1.000     1.000     2.290     2.170     2.400     1.900     3.000     4.000     0.674     0.326     1.000
     2.250     2.500     2.570     2.000     2.800     1.300     3.000     5.000     0.009     0.991     2.000
     1.000     1.250     1.860     1.170     1.000     1.000     4.000     5.000     1.000     0.000     1.000
     2.500     2.500     2.000     2.170     2.400     2.100     3.000     4.000     0.003     0.997     2.000
     3.500     3.000     2.430     2.330     2.400     2.700     3.000     3.000     0.000     1.000     2.000
     2.250     2.250     2.140     2.000     2.000     1.900     3.000     5.000     0.039     0.961     2.000
     1.750     1.000     3.140     1.830     1.000     1.300     2.000     5.000     0.898     0.102     1.000
     2.000     2.000     1.860     2.170     2.000     2.000     5.000     5.000     0.105     0.895     2.000
     2.250     2.750     2.570     2.000     3.000     2.200     3.000         *     0.000     1.000     2.000
     2.250     2.000     3.000     2.830     2.600     2.800     2.000     5.000     0.000     1.000     2.000
     1.250     1.750     2.430     1.830     2.000     2.800     4.000     3.000     0.044     0.956     2.000
     1.000     1.000     1.710     1.500     1.600     1.900     4.000     5.000     0.999     0.001     1.000
     2.000     1.500     2.860     2.830     2.600     2.100     4.000     5.000     0.000     1.000     2.000
     2.750     2.250     2.430     2.500     2.000     1.300     2.000     4.000     0.005     0.995     2.000
     3.000     2.000     2.140     2.000     2.000     1.600     2.000     3.000     0.044     0.956     2.000
     2.250     2.000     2.290     1.330     1.400     1.100     3.000     5.000     0.970     0.030     1.000
     2.250     1.750     2.290     2.830     3.800     2.800     3.000     3.000     0.000     1.000     2.000
     2.000     2.000     2.290     2.000     3.000     2.100     5.000     4.000     0.007     0.993     2.000
     1.250     2.000     2.290     2.000     1.800     1.800     4.000     4.000     0.423     0.577     2.000
     2.250     2.250     2.570     2.000     2.200     1.800     3.000     3.000     0.009     0.991     2.000
     1.000     1.000     3.000     1.830     1.400     1.000     4.000     5.000     0.989     0.011     1.000
     4.000     3.000     3.140     1.000     1.000     1.000     1.000     3.000     0.041     0.959     2.000
     2.250     2.750     2.430     2.000     2.600     1.900     2.000     3.000     0.001     0.999     2.000
     1.000     1.000     2.000     2.500     1.400     1.600     5.000     4.000     0.954     0.046     1.000
     3.000     1.000     2.290     1.670     2.400     2.100     5.000     4.000     0.126     0.874     2.000
     2.000     2.500     2.710     2.500     2.000     2.800     3.000     5.000     0.000     1.000     2.000
     1.000     1.000     2.570     2.500     2.200     2.000     3.000     5.000     0.169     0.831     2.000
     3.000     2.500     2.860     2.170     2.400     2.300     4.000     4.000     0.000     1.000     2.000
     2.000     2.000     1.860     2.000     2.200     1.500     3.000     5.000     0.473     0.527     2.000
     2.500     3.000     2.710     2.170     2.400     2.100     3.000     3.000     0.000     1.000     2.000
     2.000     2.000     2.430     2.170     2.600     2.400     3.000     4.000     0.002     0.998     2.000
     2.750     2.250     2.430     2.670     2.800     3.100     2.000     3.000     0.000     1.000     2.000
     2.250     2.500     2.860     2.830     3.200     2.700     2.000     4.000     0.000     1.000     2.000
     1.000     1.500     1.710     1.500     2.200     1.700     3.000     5.000     0.995     0.005     1.000
     1.250     1.000     2.570     2.330     2.200     2.200     3.000     5.000     0.114     0.886     2.000
     1.500     1.750     2.290     2.170     1.800     2.200     3.000     4.000     0.098     0.902     2.000
     2.250     2.250     2.570     2.330     2.400     2.100     3.000     3.000     0.001     0.999     2.000
     2.000     2.000     3.000     2.830     2.400     2.300     2.000     4.000     0.000     1.000     2.000
     2.250     2.000     2.140     2.330     2.800     2.300     2.000     3.000     0.001     0.999     2.000
     2.250     2.000     2.430     1.500     1.400     1.100     2.000     4.000     0.908     0.092     1.000
     2.000     2.000     2.290     2.000     2.000     2.000     2.000     5.000     0.054     0.946     2.000
     1.750     1.750     2.000     2.330     2.800     1.500     3.000     4.000     0.137     0.863     2.000
     1.500     1.000     1.000     1.330     1.000     1.800     2.000     5.000     1.000     0.000     1.000
     2.000     2.250     2.000     1.000     3.000     1.200     3.000     5.000     0.932     0.068     1.000
     1.250     1.000     1.710     1.500     1.600     1.500     5.000     4.000     1.000     0.000     1.000
     2.750     1.500     3.140     2.170     3.000     2.200     2.000     3.000     0.000     1.000     2.000
     3.750     3.000     3.000     2.170     2.000     2.400     4.000     4.000     0.000     1.000     2.000
     2.250     1.250     2.430     3.500     4.000     3.200     5.000     3.000     0.000     1.000     2.000
     2.500     3.000     2.710     1.830     2.600     2.100     2.000     4.000     0.000     1.000     2.000
     1.500     2.250     2.570     2.170     2.400     1.100         *     5.000     0.136     0.864     2.000
     1.250     1.000     1.140     1.000     1.000     1.000     3.000     5.000     1.000     0.000     1.000
     2.500     3.000     2.000     3.000     2.400     2.500     1.000     2.000     0.000     1.000     2.000
     2.250     2.000     1.570     1.330     2.200     1.000     3.000     4.000     0.992     0.008     1.000
     3.000     2.500     2.710     2.170     2.000     2.200     2.000     3.000     0.000     1.000     2.000
     1.250     1.750     2.710     1.670     1.200     1.100     4.000     3.000     0.976     0.024     1.000
     2.000     2.250     2.000     2.000     2.800     1.800     3.000     4.000     0.037     0.963     2.000
     3.000     1.750     2.140     1.830     1.400     1.800     2.000     2.000     0.207     0.793     2.000
     1.500     2.000     1.860     1.170     1.200     1.000     5.000     4.000     1.000     0.000     1.000
     1.000     1.000     2.140     2.000     2.000     1.900     3.000     5.000     0.933     0.067     1.000
     2.000     2.250     2.860     2.670     2.400     2.500     3.000     3.000     0.000     1.000     2.000
     1.500     2.250     2.710     2.170     2.400     1.400     4.000     4.000     0.035     0.965     2.000
     2.250     2.000     2.430     2.670     2.800     2.000     4.000     4.000     0.000     1.000     2.000
     1.250     2.000     1.710     1.830     2.400     2.000     2.000     5.000     0.658     0.342     1.000
     1.000     2.250     2.140     1.670     1.000     1.000     4.000     2.000     0.996     0.004     1.000
     1.000     1.000     1.000     1.330     1.000     1.000     3.000     5.000     1.000     0.000     1.000
     2.000     2.000     2.430     2.000     2.400     1.900     5.000     5.000     0.024     0.976     2.000
     1.250     1.750     1.860     2.000     3.000     1.900     4.000     4.000     0.350     0.650     2.000
     1.000     2.000     2.290     2.500     2.400     1.700     4.000     5.000     0.068     0.932     2.000
     2.000     3.000     2.570     2.170     3.000     1.800     2.000     5.000     0.000     1.000     2.000
     2.500     2.500     2.860     2.830     2.000     2.000     4.000     4.000     0.000     1.000     2.000
     2.000     2.000     2.430     2.170     2.200     1.900     3.000     4.000     0.017     0.983     2.000
     2.500     2.000     2.140     2.000     3.000     2.300     3.000     4.000     0.002     0.998     2.000
     1.000     1.500     1.860     2.000     1.400     1.400     4.000     5.000     0.993     0.007     1.000
     2.000     1.750     2.710     2.500     2.400     2.300     3.000     4.000     0.001     0.999     2.000
     3.000     1.750     1.000     1.000     4.000     1.000     3.000     5.000     0.985     0.015     1.000
     2.750     1.750     2.140     1.330     2.000     1.400     4.000     3.000     0.829     0.171     1.000
     2.250     1.750     2.570     1.500     2.000     1.500     4.000     5.000     0.528     0.472     1.000
     2.500     1.750     2.710     3.000     2.200     2.600     4.000     3.000     0.000     1.000     2.000
     2.000     2.250     2.290     2.330     2.000     2.100     4.000     5.000     0.005     0.995     2.000
     1.000     2.750     2.570     2.500     4.000     2.600     3.000     4.000     0.000     1.000     2.000
     2.750     2.250     2.710     2.000     2.200     2.000     4.000     4.000     0.001     0.999     2.000
     2.000     2.250     2.290     2.170     2.000     2.200     2.000     5.000     0.007     0.993     2.000
     2.750     2.000     2.570     2.170     2.200     2.000     4.000     3.000     0.002     0.998     2.000
     3.000     2.250     2.710     2.830     3.000     1.000     3.000     4.000     0.000     1.000     2.000
     2.500     2.250     2.290     2.330     3.000     2.400     3.000     3.000     0.000     1.000     2.000
     1.500     1.750     2.430     2.830     1.600     1.300     4.000     5.000     0.104     0.896     2.000
     3.000     2.250     2.430     3.000     2.400     2.400     2.000     4.000     0.000     1.000     2.000
     1.000     1.000     1.570     1.170     1.000     1.400     1.000     4.000     1.000     0.000     1.000
     2.750     3.000     2.860     2.830     3.200     3.600     2.000     3.000     0.000     1.000     2.000
     1.000     1.250     1.860     1.330     2.000     1.000     4.000     5.000     1.000     0.000     1.000
     2.250     2.750     2.290     2.500     2.200     2.200     3.000     4.000     0.000     1.000     2.000
     2.250     1.250     1.710     1.170     1.600     1.400     4.000     4.000     0.999     0.001     1.000
     2.500     2.000     2.430     2.330     3.000     2.300     4.000     3.000     0.000     1.000     2.000
     2.750     2.000     2.140     2.330     2.000     2.200     2.000     5.000     0.003     0.997     2.000
     1.000     2.000     2.290     2.000     2.200     1.900     4.000     4.000     0.306     0.694     2.000
     2.000     1.750     2.000     2.330     2.800     1.900     3.000     4.000     0.025     0.975     2.000
     3.000     2.250     2.290     2.330     1.200     2.000     2.000     4.000     0.004     0.996     2.000
     2.000     1.750     4.000     3.000     2.600     2.000     3.000     3.000     0.000     1.000     2.000
     2.000     2.000     2.140     2.000     2.000     2.000     3.000     5.000     0.086     0.914     2.000
     2.000     1.500     2.290     2.670     2.600     2.700     2.000     2.000     0.000     1.000     2.000
     2.750     2.250     2.430     2.670     2.600     2.300     3.000     4.000     0.000     1.000     2.000
     1.000     1.250     2.570     2.170     2.400     1.900     4.000     5.000     0.296     0.704     2.000
     2.000     2.750     2.290     2.170     2.200     2.000     3.000     4.000     0.003     0.997     2.000
     2.000     2.250     1.430     1.000     1.200     1.000     3.000     5.000     1.000     0.000     1.000
     2.250     3.250     2.430     2.500     3.000     2.400     4.000     4.000     0.000     1.000     2.000
     2.000     2.500     2.140     2.000     1.800     2.000     4.000     5.000     0.035     0.965     2.000
     2.750     2.500     2.710     2.830     2.600     2.500     4.000     3.000     0.000     1.000     2.000
     1.000     1.000     2.140     1.170     2.200     4.000     3.000     5.000     0.238     0.762     2.000
     2.000     2.750     2.000     1.500     2.200     4.000     3.000     5.000     0.000     1.000     2.000
     2.500     2.750     2.290     2.000     4.000     1.200     1.000     4.000     0.001     0.999     2.000
     2.000     2.000     2.140     2.330     2.600     2.800     3.000     5.000     0.001     0.999     2.000
     2.000     2.500     1.140     2.170     1.800     1.600     2.000     4.000     0.655     0.345     1.000
     3.000     2.750     2.290     2.500     2.200     2.100     3.000     3.000     0.000     1.000     2.000
     2.750     2.500     3.290     3.000     2.800     2.600     4.000     2.000     0.000     1.000     2.000
     1.000     1.750     2.430     2.330     2.400     2.300     2.000     5.000     0.024     0.976     2.000
     2.000     2.500     3.140     2.000     2.800     3.800     3.000     5.000     0.000     1.000     2.000
     3.500     2.500     2.140     2.000     1.000     2.200     3.000     5.000     0.003     0.997     2.000
     2.000     2.250     2.710     2.170     2.000     2.200     3.000     3.000     0.002     0.998     2.000
     1.250     1.000     1.860     1.000     2.400     1.400     4.000     5.000     1.000     0.000     1.000
     1.000     1.750     1.860     2.330     1.800     2.600     3.000     5.000     0.148     0.852     2.000
     3.500     2.500     2.000     1.170     1.400     1.000     2.000     5.000     0.830     0.170     1.000
     3.750     2.500     2.570     2.670     4.000     2.000     3.000     5.000     0.000     1.000     2.000
     3.500     2.500     2.000     1.170     1.400     1.200     2.000     5.000     0.715     0.285     1.000
     2.000     2.000     2.710     2.500     2.200     3.000     5.000     5.000     0.000     1.000     2.000
     2.000     2.000     2.140     2.000     2.000     1.400     4.000     4.000     0.409     0.591     2.000
     2.750     1.500     3.000     2.170     3.800     2.300     2.000     3.000     0.000     1.000     2.000
     2.500     1.750     2.290     1.830     2.200     2.000     4.000     4.000     0.054     0.946     2.000
     2.250     1.750     2.430     1.170     2.400     1.600     4.000     4.000     0.722     0.278     1.000
     2.250     1.250     1.860     2.330     2.600     1.400     3.000     4.000     0.397     0.603     2.000
     1.750     2.000     2.000     2.000     1.400     1.600     5.000     4.000     0.728     0.272     1.000
     3.000     3.000     2.860     2.830     2.800     2.300     3.000     4.000     0.000     1.000     2.000
     1.250     2.250     1.860     1.170     1.200     1.200     4.000     5.000     0.999     0.001     1.000
     1.000     1.750     2.290     1.000     3.000     1.000     3.000     5.000     0.997     0.003     1.000
     2.000     1.500     2.140     2.000     2.000     1.800     3.000     4.000     0.403     0.597     2.000
     2.500     1.750     2.140     2.000     2.000     2.000     4.000     5.000     0.061     0.939     2.000
     2.000     1.250     1.430     2.170     1.800     1.600     3.000     4.000     0.949     0.051     1.000
     2.500     2.000     2.430     2.670     3.800     2.800     4.000     3.000     0.000     1.000     2.000
     1.250     1.250     2.290     2.500     1.800     1.200     4.000     4.000     0.821     0.179     1.000
     2.000     2.000     2.570     2.670     3.000     2.800     3.000     3.000     0.000     1.000     2.000
     2.000     2.000     2.290     2.000     2.600     1.700     2.000     5.000     0.052     0.948     2.000
     2.000     1.500     2.140     2.330     3.000     2.000     4.000     3.000     0.015     0.985     2.000
     2.250     2.250     2.290     1.830     2.600     1.400         *     5.000     0.087     0.913     2.000
     2.000     2.250     3.000     2.330     2.600     2.100     3.000     3.000     0.000     1.000     2.000
     1.000     1.000     1.000     1.000     1.600     2.800     3.000     4.000     1.000     0.000     1.000
     3.000     3.250     2.000     2.170     1.600     2.800     1.000     5.000     0.000     1.000     2.000
     2.750     1.750     1.430     1.500     1.000     1.000     4.000     5.000     0.998     0.002     1.000
     2.000     2.500     2.140     2.000     1.800     1.900     3.000     5.000     0.048     0.952     2.000
     1.000     1.250     2.860     2.170     1.000     1.000     3.000     5.000     0.972     0.028     1.000
     1.000     1.000     1.710     1.000     1.000     1.000     5.000     5.000     1.000     0.000     1.000
     2.000     2.500     3.570     2.170     1.800     1.600     4.000     5.000     0.001     0.999     2.000
     2.000     2.000     2.140     2.000     2.000     2.000     3.000     5.000     0.086     0.914     2.000
     2.000     2.000     2.000     2.000     2.800     4.000     3.000     5.000     0.000     1.000     2.000
     1.000     1.250     2.000     1.830     1.600     1.200     4.000     5.000     0.998     0.002     1.000
     2.000     1.500     1.570     2.500     2.200     1.800     3.000     4.000     0.281     0.719     2.000
     2.500     1.750     3.570     2.170     2.000     2.100     3.000     3.000     0.000     1.000     2.000
     1.000     1.000     1.000     1.000     2.200     4.000     3.000     5.000     0.967     0.033     1.000
     2.500     2.750     3.290     2.670     3.200     1.800     3.000     5.000     0.000     1.000     2.000
     1.000     1.000     1.710     1.000     3.400     1.600     4.000     5.000     0.999     0.001     1.000
     2.750     3.000     2.710     2.500     2.600     1.800     2.000     3.000     0.000     1.000     2.000
     2.000     2.000     2.140     1.500     1.800     1.800     4.000     5.000     0.682     0.318     1.000
     2.750     2.000     2.570     1.830     2.800     2.100     2.000     3.000     0.002     0.998     2.000
     1.750     1.000     1.000     1.000     2.200     4.000     2.000     5.000     0.862     0.138     1.000
     1.000     1.000     3.570     1.830     1.000     1.000     4.000     3.000     0.964     0.036     1.000
     2.000     2.000     2.860     2.830     2.800     2.600     3.000     2.000     0.000     1.000     2.000
     2.250     2.000     2.570     2.670     2.000     1.800     3.000     4.000     0.002     0.998     2.000
     2.250     2.500     2.290     2.170     2.000     2.000     3.000     4.000     0.005     0.995     2.000
     2.000     2.500     2.290     1.330     1.200     1.000     4.000     4.000     0.967     0.033     1.000
     2.250     2.250     2.290     2.330     2.000     2.300     3.000     5.000     0.002     0.998     2.000
     3.000     2.500     2.140     2.830     2.600     3.700     3.000     2.000     0.000     1.000     2.000
     2.000     2.000     2.140     2.170     2.600     2.900     2.000     3.000     0.001     0.999     2.000
     2.750     2.250     3.000     2.170     2.400     2.000     3.000     5.000     0.000     1.000     2.000
     2.000     2.250     2.140     2.170     3.200     1.400     4.000     5.000     0.022     0.978     2.000
     2.000     2.000     2.430     2.000     2.200     2.100     3.000     4.000     0.018     0.982     2.000
     4.000     3.250     2.710     2.830     4.000     3.600     2.000     3.000     0.000     1.000     2.000
     2.000     2.000     2.430     2.170     3.000     2.300     2.000     5.000     0.001     0.999     2.000
     1.500     2.250     2.140     2.170     2.000     2.000     3.000     3.000     0.063     0.937     2.000
     1.000     1.500     1.860     1.830     2.800     1.500     3.000     3.000     0.950     0.050     1.000
     1.250     1.000     3.000     1.830     2.600     1.600     1.000     3.000     0.480     0.520     2.000
     2.000     2.000     2.140     2.330     2.000     2.000     3.000     4.000     0.023     0.977     2.000
     2.000     2.250     2.140     2.330     2.000     1.800     3.000     5.000     0.023     0.977     2.000
     1.000     1.000     1.430     1.000     1.000     1.000     2.000     2.000     1.000     0.000     1.000
     2.000     1.750     2.140     2.330     2.000     2.000     3.000     4.000     0.043     0.957     2.000
     1.000     1.000     1.290     1.000     2.400     1.400     5.000     5.000     1.000     0.000     1.000
     2.000     1.750     2.140     2.000     2.600     1.900     4.000     4.000     0.082     0.918     2.000
     2.500     2.000     2.570     2.500     1.800     2.100     4.000     4.000     0.001     0.999     2.000
     3.000     2.750     2.140     2.830     1.000     2.100     3.000         *     0.000     1.000     2.000
     2.750     1.750     2.430     2.170     2.200     1.900     3.000     5.000     0.007     0.993     2.000
     1.250     1.000     2.290     2.330     2.800     2.900     3.000     4.000     0.011     0.989     2.000
     1.250     1.750     3.430     2.830     1.000     1.000     2.000     4.000     0.049     0.951     2.000
     2.000     1.750     2.140     2.330     3.000     2.300     3.000     2.000     0.003     0.997     2.000
     2.000     2.250     2.290     2.000     2.200     2.000     3.000     5.000     0.021     0.979     2.000
     1.750     2.500     1.860     2.170     3.200     1.500     3.000     4.000     0.034     0.966     2.000
     1.750     2.000     2.290     2.000     2.400     2.300     3.000     5.000     0.017     0.983     2.000
     1.250     2.500     1.430     1.500     1.400     1.100     4.000     5.000     0.998     0.002     1.000
     1.000     1.000     1.000     1.000     1.400     1.000     3.000     4.000     1.000     0.000     1.000
     2.000     2.000     2.710     3.000     3.000     2.600     2.000     3.000     0.000     1.000     2.000
     3.000     3.000     2.290     2.330     3.600     2.200     2.000     3.000     0.000     1.000     2.000
     2.000     2.000     2.570     2.170     2.200     2.600     2.000     3.000     0.001     0.999     2.000
     2.000     1.250     2.570     2.670     2.200     1.700     3.000     4.000     0.018     0.982     2.000
     1.000     1.000     1.710     1.000     1.600     1.200     3.000     4.000     1.000     0.000     1.000
     3.500     2.250     1.860     3.500     3.800     2.300     2.000     5.000     0.000     1.000     2.000
     2.000     2.000     2.290     1.670     2.000     1.600     4.000     4.000     0.465     0.535     2.000
     2.000     1.750     2.000     2.000     2.200     1.900     3.000     4.000     0.223     0.777     2.000
     1.000     1.000     1.430     1.330     2.200     1.700     3.000     5.000     1.000     0.000     1.000
     2.750     2.000     2.290     2.000     2.600     2.400     2.000     3.000     0.001     0.999     2.000
     2.000     2.000     2.000     2.000     2.800     2.000     3.000     4.000     0.037     0.963     2.000
     2.250     1.000     2.710     2.500     2.400     1.600     4.000     5.000     0.025     0.975     2.000
     1.750     2.000     2.290     2.170     3.000     2.400     1.000     3.000     0.002     0.998     2.000
     3.250     2.750     2.430     2.500     2.600     2.300     1.000     4.000     0.000     1.000     2.000
     1.000     1.000     1.430     1.330     1.000     1.600     5.000     4.000     1.000     0.000     1.000
     1.500     1.250     1.570     1.500     1.200     1.000     4.000     4.000     1.000     0.000     1.000
     2.000     2.000     2.140     2.000     2.200     1.800     3.000     3.000     0.115     0.885     2.000
     1.250     1.250     1.710     1.000     3.400     1.000     1.000     4.000     1.000     0.000     1.000
     2.250     2.750     3.000     2.330     2.800     2.400     5.000     4.000     0.000     1.000     2.000
     1.000     1.000     1.000     1.000     1.200     1.000     4.000     5.000     1.000     0.000     1.000
     2.250     1.750     2.570     2.830     3.400     2.000     3.000     4.000     0.000     1.000     2.000
     1.500     1.750     2.290     2.000     2.600     2.200     3.000     5.000     0.053     0.947     2.000
     1.500     1.250     1.710     1.170     1.400     1.400     5.000     5.000     1.000     0.000     1.000
     1.750     1.750     1.710     1.170     2.000     1.600     4.000     5.000     0.994     0.006     1.000
     2.000     2.250     2.430     1.670     2.000     1.800     3.000     4.000     0.127     0.873     2.000
     2.000     2.500     2.570     1.670     2.800     1.800     3.000     3.000     0.012     0.988     2.000
     1.750     1.750     1.710     1.500     1.600     1.500     5.000     5.000     0.991     0.009     1.000
     1.750     1.500     1.710     1.170     1.600     1.400     4.000     4.000     0.999     0.001     1.000
     1.750     2.500     2.570     2.670     2.400     2.700     3.000     4.000     0.000     1.000     2.000
     2.750     3.250     2.570     2.000     2.200     1.900     2.000     2.000     0.000     1.000     2.000
     1.750     1.750     1.710     1.500     1.000     1.100     4.000     4.000     0.999     0.001     1.000
     2.500     2.500     2.570     2.170     2.400     1.800     3.000     4.000     0.001     0.999     2.000
     1.500     1.500     1.860     1.170     1.600     1.500     4.000     3.000     0.999     0.001     1.000
     1.500     1.500     1.710     1.500     1.600     1.400     4.000     4.000     0.998     0.002     1.000
     1.500     1.750     2.140     1.500     2.200     1.800     4.000     4.000     0.852     0.148     1.000
     2.750     2.500     1.570     1.830     1.800     1.700     3.000     4.000     0.225     0.775     2.000
     2.250     2.500     2.570     2.670     2.600     2.600     4.000     4.000     0.000     1.000     2.000
     2.750     2.500     2.000     2.170     2.600     1.400     4.000     4.000     0.011     0.989     2.000
     1.250     1.750     2.140     2.170     2.200     1.800     3.000     4.000     0.362     0.638     2.000
     2.750     2.750     1.710     1.670     1.400     1.600     4.000     4.000     0.341     0.659     2.000
     2.250     2.250     2.710     2.500     2.600     2.200     4.000     3.000     0.000     1.000     2.000
     2.500     2.000     2.290     2.500     2.600     2.600     3.000     3.000     0.000     1.000     2.000
     2.500     2.750     2.140     1.330     2.400     2.600     4.000     4.000     0.006     0.994     2.000
     1.500     1.500     1.290     1.670     2.800     2.000     3.000     4.000     0.945     0.055     1.000
     1.000     1.000     1.290     1.170     1.000     1.200     5.000     5.000     1.000     0.000     1.000
     3.000     2.500     2.710     2.830     3.400     1.800     3.000     5.000     0.000     1.000     2.000
     2.250     1.750     2.430     2.830     3.000     1.800     3.000     4.000     0.000     1.000     2.000
     1.000     1.000     2.710     1.330     1.000     1.000     1.000     5.000     1.000     0.000     1.000
     1.000     1.000     3.000     1.330     1.000     1.000     1.000     5.000     0.999     0.001     1.000
     2.000     1.000     1.430     2.000     2.000     2.100     4.000     5.000     0.909     0.091     1.000
     2.750     1.750     2.140     1.330     2.000     1.000     2.000     4.000     0.948     0.052     1.000
     2.000     2.000     2.710     2.830     2.400     2.700     5.000     4.000     0.000     1.000     2.000
     3.000     2.000     2.140     2.670     2.200     2.300     4.000     3.000     0.000     1.000     2.000
     2.750     1.750     2.000     2.170     2.600     2.600     3.000     5.000     0.001     0.999     2.000
     2.250     1.750     1.710     2.170     3.400     2.000     3.000     4.000     0.020     0.980     2.000
     2.750     3.500     3.140     2.000     1.400     2.800     2.000     4.000     0.000     1.000     2.000
     1.750     1.000     1.430     1.170     2.400     1.800     3.000     4.000     0.999     0.001     1.000
     2.500     1.250     1.570     1.830     2.600     2.000     4.000     4.000     0.541     0.459     1.000
     2.000     2.000     1.860     2.170     2.000     1.900     4.000     5.000     0.141     0.859     2.000
     1.000     3.500     2.430     1.670     2.000     2.900     1.000     3.000     0.001     0.999     2.000
     3.500     2.000     3.000     3.000     2.200     2.900     2.000     2.000     0.000     1.000     2.000
     2.750     3.000     2.290     2.330     1.800     1.600     3.000     4.000     0.001     0.999     2.000
     2.250     1.500     2.570     2.670     2.800     2.600     4.000     4.000     0.000     1.000     2.000
     4.000     3.500     3.140     2.500     2.400     1.800         *     3.000     0.000     1.000     2.000
     2.500     2.000     2.290     1.000     3.000     2.400     3.000     3.000     0.062     0.938     2.000
     2.500     2.750     2.000     1.830     2.000     1.700     4.000     4.000     0.041     0.959     2.000
     2.500     2.500     2.570     2.670     2.400     2.700     4.000     4.000     0.000     1.000     2.000
     2.500     2.500     3.290     3.170     2.800     1.000     4.000     4.000     0.000     1.000     2.000
     2.500     2.250     2.570     2.500     1.800     1.400     3.000     3.000     0.005     0.995     2.000
     2.250     2.000     2.290     2.500     2.800     1.900     3.000     4.000     0.001     0.999     2.000
     2.500     1.250     2.570     2.000     3.200     2.500     3.000     5.000     0.001     0.999     2.000
     2.000     2.750     2.710     2.670     1.600     2.100     2.000     3.000     0.000     1.000     2.000
     2.750     2.750     2.710     2.670     2.200     1.600     4.000     4.000     0.000     1.000     2.000
     1.750     1.750     2.710     2.670     2.800     2.400     3.000     4.000     0.000     1.000     2.000
     2.750     2.500     1.710     2.000     2.400     2.600     4.000     4.000     0.002     0.998     2.000
     1.750     1.500     2.710     2.670     3.000     2.600     4.000     4.000     0.000     1.000     2.000
     1.750     1.750     1.860     1.670     1.200     1.100     4.000     4.000     0.996     0.004     1.000
     1.250     1.250     1.290     1.000     1.000     1.100     4.000     4.000     1.000     0.000     1.000
     1.250     1.250     1.290     1.000     1.200     1.100     4.000     4.000     1.000     0.000     1.000
     1.500     1.000     1.140     1.170     1.800     1.100     4.000     4.000     1.000     0.000     1.000
     2.250     1.000     1.860     1.170     2.200     1.000     4.000     4.000     0.999     0.001     1.000
     1.750     1.250     1.430     1.000     1.200     1.300     4.000     4.000     1.000     0.000     1.000
     1.500     1.500     1.290     1.000     1.400     1.000     4.000     4.000     1.000     0.000     1.000
     1.250     1.000     1.000     1.170     1.800     1.000     4.000     4.000     1.000     0.000     1.000
     1.750     1.250     2.000     1.170     1.400     1.100     4.000     4.000     1.000     0.000     1.000
     1.250     1.250     1.430     1.170     1.200     1.000     4.000     4.000     1.000     0.000     1.000
     2.250     1.250     1.710     1.670     1.200     1.100     4.000     4.000     0.998     0.002     1.000
     1.250     1.750     1.570     1.000     1.400     1.200     4.000     4.000     1.000     0.000     1.000
     1.000     1.500     1.860     1.670     2.200     1.300     4.000     4.000     0.995     0.005     1.000
     1.250     1.000     1.140     1.000     1.000     1.100     4.000     4.000     1.000     0.000     1.000
     1.250     1.000     1.140     1.000     1.400     1.100     4.000     4.000     1.000     0.000     1.000
     1.250     1.500     1.430     1.000     1.400     1.000     4.000     4.000     1.000     0.000     1.000
     1.750     1.250     1.140     1.000     1.400     1.000     4.000     4.000     1.000     0.000     1.000
     1.000     1.000     1.140     1.000     1.200     1.000     5.000     4.000     1.000     0.000     1.000
     1.000     1.000     1.140     1.000     1.800     1.000     4.000     4.000     1.000     0.000     1.000
     1.750     2.000     1.570     1.000     1.400     1.000     4.000     4.000     1.000     0.000     1.000
     1.000     1.000     1.290     1.000     1.200     1.000     4.000     5.000     1.000     0.000     1.000
     2.000     2.000     2.430     2.330     2.400     2.200     3.000     4.000     0.002     0.998     2.000
     2.000     2.000     2.430     2.170     2.200     1.800     4.000     5.000     0.023     0.977     2.000
     2.250     2.500     2.290     2.000     3.000     2.000     3.000     4.000     0.002     0.998     2.000
     1.000     2.000     3.000     3.670     1.000     1.900     3.000     3.000     0.000     1.000     2.000
     3.000     2.750     2.570     2.000     3.000     2.200     2.000     3.000     0.000     1.000     2.000
     1.500     1.000     3.000     2.000     1.000     1.000     4.000     4.000     0.969     0.031     1.000
     3.000     2.000     1.140     1.170     1.600     1.100     4.000     4.000     0.998     0.002     1.000
     1.000     1.000     2.000     1.170     1.600     1.000     3.000     3.000     1.000     0.000     1.000
     1.750     3.000     2.710     1.670     2.800     1.700     2.000         *     0.005     0.995     2.000
     2.750     2.500     2.430     1.830     2.800     2.300     2.000     4.000     0.000     1.000     2.000
     2.000     2.500     2.570     1.670     1.600     1.700     4.000     4.000     0.117     0.883     2.000
     2.750     3.000     2.860     2.000     2.800     2.100     4.000     5.000     0.000     1.000     2.000
     1.500     1.500     2.430     2.170     2.000     2.100     3.000     5.000     0.114     0.886     2.000
     1.000     1.000     1.860     1.170     1.400     1.100     2.000     5.000     1.000     0.000     1.000
     3.250     3.500     2.430     3.670     3.000     1.900     1.000     5.000     0.000     1.000     2.000
     4.000     3.000     2.570     2.330     2.000     1.800     3.000     4.000     0.000     1.000     2.000
     1.000     1.000     1.570     1.500     2.600     1.400     3.000     5.000     0.999     0.001     1.000
     2.500     2.500     3.000     2.830     3.800     1.700     3.000     4.000     0.000     1.000     2.000
     1.000     1.500     1.290     1.330     1.000     1.000     4.000     4.000     1.000     0.000     1.000
     1.000     1.000     1.140     1.000     1.000     1.000     5.000     5.000     1.000     0.000     1.000
     2.000     1.000     2.570     1.000     1.000     1.000     4.000     5.000     1.000     0.000     1.000
     1.500     1.000     1.290     1.000     1.200     1.000     3.000     4.000     1.000     0.000     1.000
     2.750     2.250     2.140     2.000     2.200     2.000     3.000     5.000     0.007     0.993     2.000
     2.000     2.000     2.000     2.170     2.000     1.600     3.000     4.000     0.217     0.783     2.000
     2.000     2.000     2.430     2.000     2.600     2.000     4.000     4.000     0.013     0.987     2.000
     2.000     2.000     2.140     2.000     2.000     2.000     4.000     4.000     0.086     0.914     2.000
     2.250     1.750     1.570     1.670     2.400     1.300     4.000     5.000     0.938     0.062     1.000
     1.000     1.000     1.140     1.000     1.400     1.100     3.000     4.000     1.000     0.000     1.000
     1.000     1.000     1.290     1.170     1.200     1.100     4.000     5.000     1.000     0.000     1.000
     2.000     2.000     2.000     2.000     2.600     2.000     4.000     5.000     0.051     0.949     2.000
     1.000     1.000     1.140     1.170     1.800     1.300     3.000     2.000     1.000     0.000     1.000
     2.500     2.750     2.000     2.000     2.000     2.000     3.000     4.000     0.008     0.992     2.000
     2.250     3.000     2.290     1.000     1.000     1.000     2.000     5.000     0.964     0.036     1.000
     1.500     1.000     1.710     1.000     2.400     1.200     3.000     4.000     1.000     0.000     1.000
     2.750     3.000     2.860     2.500     2.400     2.300     4.000     3.000     0.000     1.000     2.000
     2.000     1.500     2.140     2.000     2.400     3.000     3.000     5.000     0.006     0.994     2.000
     2.750     2.000     2.000     2.830     4.000     2.500     5.000     3.000     0.000     1.000     2.000
     2.000     2.000     2.140     2.000     3.000     1.300     3.000     3.000     0.147     0.853     2.000
     1.000     1.250     2.140     2.170     3.000     2.300     3.000     4.000     0.144     0.856     2.000
     1.000     1.000     2.570     2.000     1.000     1.000     5.000     5.000     0.997     0.003     1.000
     1.000     1.000     1.430     1.170     1.000     1.000     5.000     5.000     1.000     0.000     1.000
     2.750     2.750     3.000     2.170     2.600     1.900     4.000     4.000     0.000     1.000     2.000
     3.000     3.000     2.430     3.000     2.000     2.000     3.000     3.000     0.000     1.000     2.000
     2.250     2.000     2.290     2.000     2.000     2.100     4.000     4.000     0.024     0.976     2.000
     1.500     1.750     2.290     1.830     1.200     1.700     2.000     4.000     0.871     0.129     1.000
     1.000     2.250     2.570     2.670     1.000     1.100     4.000     3.000     0.373     0.627     2.000
     1.000     1.000     2.290     1.000     1.000     1.000     3.000     4.000     1.000     0.000     1.000
     1.000     1.000     1.000     1.000     1.000     1.000     4.000     5.000     1.000     0.000     1.000
     1.500     1.500     2.430     2.830     3.200     2.700     3.000     3.000     0.000     1.000     2.000
     2.000     2.000     2.430     2.170     2.000     2.000     4.000     5.000     0.017     0.983     2.000
     1.750     2.000     2.860     2.330     3.000     1.200     4.000     5.000     0.009     0.991     2.000
     2.000     2.250     1.140     2.330     2.600     3.000     4.000     3.000     0.004     0.996     2.000
     1.000     1.000     1.290     1.000     2.200     1.400     5.000     5.000     1.000     0.000     1.000
     3.000     2.000     2.290     3.330     4.000     3.100     4.000     3.000     0.000     1.000     2.000
     3.500     2.750     2.290     1.330     1.000     1.300     2.000     3.000     0.265     0.735     2.000
     2.250     2.000     2.140     2.000     2.800     2.400     4.000     5.000     0.004     0.996     2.000
     2.000     2.500     1.140     2.500     1.000     1.500     4.000     5.000     0.722     0.278     1.000
     2.000     3.000     2.570     1.330     1.600     2.200     4.000     4.000     0.028     0.972     2.000
     2.000     1.250     1.430     1.500     1.000     1.100     4.000     5.000     1.000     0.000     1.000
     2.000     2.000     2.140     2.170     2.400     2.000     3.000     4.000     0.023     0.977     2.000
     1.750     2.500     1.860     1.330     4.000     1.900         *     4.000     0.076     0.924     2.000
     1.000     1.000     2.290     1.670     1.200     1.100     4.000     5.000     0.999     0.001     1.000
     1.000     1.000     1.860     1.830     2.600     1.600     4.000     4.000     0.986     0.014     1.000
     2.250     2.000     2.140     1.670     2.000     2.100     3.000     4.000     0.141     0.859     2.000
     3.250     2.500     2.710     3.000     1.600     2.700     3.000     3.000     0.000     1.000     2.000
     2.500     1.750     2.430     2.330     3.000     2.700     3.000     4.000     0.000     1.000     2.000
     1.250     3.000     2.140     1.830     3.400     2.500     2.000     4.000     0.001     0.999     2.000
     2.000     2.250     2.570     2.000     3.400     2.100     2.000     4.000     0.001     0.999     2.000
     2.000     2.000     2.140     2.330     2.600     2.100     3.000     3.000     0.006     0.994     2.000
     2.750     3.000     2.430     2.000     2.800     2.300     2.000     4.000     0.000     1.000     2.000
     3.000     1.250     2.290     2.330     1.800     2.600     3.000     1.000     0.002     0.998     2.000
     2.000     2.000     2.290     2.670     2.000     2.200     4.000     4.000     0.002     0.998     2.000
     2.000     1.500     2.140     2.000     1.000     1.000         *     5.000     0.982     0.018     1.000
     3.000     2.750     2.430     1.830     3.400     1.600     3.000     5.000     0.000     1.000     2.000
     2.500     2.000     2.430     2.170     2.200     1.600     5.000     5.000     0.016     0.984     2.000
     2.500     2.750     3.000     2.670     3.000     2.100     3.000     5.000     0.000     1.000     2.000
     2.000     2.250     2.430     2.670     1.400     2.000     3.000     5.000     0.003     0.997     2.000
     1.000     2.500     2.290     2.000     2.600     1.800     2.000     4.000     0.077     0.923     2.000
     2.000     1.750     2.000     1.670     2.800     1.200     4.000     5.000     0.807     0.193     1.000
     1.000     1.500     1.430     1.000     1.000     1.000     3.000     5.000     1.000     0.000     1.000
     2.750     2.500     2.570     2.670     2.400     2.400     3.000     4.000     0.000     1.000     2.000
     2.000     1.750     2.290     2.000     2.200     2.100     2.000     5.000     0.053     0.947     2.000
     2.250     2.500     2.430     2.000     3.400     2.500     4.000     5.000     0.000     1.000     2.000
     1.750     2.750     3.000     1.830     2.200     1.700     3.000     5.000     0.005     0.995     2.000
     2.000     1.750     2.140     2.500     2.800     2.200     4.000     4.000     0.003     0.997     2.000
     2.250     2.250     3.140     2.330     1.200     1.000     2.000     4.000     0.027     0.973     2.000
     3.250     2.000     2.860     2.500     2.800     3.100     2.000     5.000     0.000     1.000     2.000
     3.000     1.750     2.140     1.330     1.000     1.000     4.000     3.000     0.984     0.016     1.000
     3.000     3.000     2.570     3.000     3.000     2.900     4.000     3.000     0.000     1.000     2.000
     1.250     1.000     2.860     1.500     2.600     1.200     4.000     5.000     0.957     0.043     1.000
     1.500     1.250     2.430     2.830     2.800     2.500     3.000     4.000     0.001     0.999     2.000
     2.750     2.500     3.290     2.500     2.400     2.200     3.000     4.000     0.000     1.000     2.000
     1.000     1.000     1.570     1.170     2.000     1.000     4.000     5.000     1.000     0.000     1.000
     3.000     3.000     2.140     2.000     3.000     2.100     4.000     4.000     0.000     1.000     2.000
     1.250     1.500     1.860     1.330     1.000     1.700     5.000     4.000     0.999     0.001     1.000
     1.000     1.000     1.000     1.500     1.000     1.000     5.000     5.000     1.000     0.000     1.000
     2.000     2.500     1.860     2.000     2.400     1.700     3.000     3.000     0.082     0.918     2.000
     1.250     2.000     1.710     1.330     3.000     1.500     4.000     5.000     0.967     0.033     1.000
     2.000     2.000     2.000     1.000     1.000     1.000     4.000     5.000     0.999     0.001     1.000
     2.000     2.000     3.000     2.830     3.800     2.400     2.000     3.000     0.000     1.000     2.000
     2.250     2.500     2.430     2.000     2.200     1.100     3.000     5.000     0.075     0.925     2.000
     1.000     1.000     2.140     1.170     1.200     1.000     5.000     5.000     1.000     0.000     1.000
     2.500     2.250     2.570     2.330     2.800     1.200     4.000     5.000     0.004     0.996     2.000
     2.000     2.750     2.860     2.170     2.200     1.900     3.000         *     0.001     0.999     2.000
     3.500     3.500     3.140     2.500     1.800     2.500     3.000     3.000     0.000     1.000     2.000
     1.000     1.000     1.140     1.170     3.600     1.500     4.000     5.000     1.000     0.000     1.000
     2.000     2.500     1.710     1.670     2.200     1.200     5.000     5.000     0.815     0.185     1.000
     1.000     2.000     2.290     1.830     3.200     1.600     4.000     5.000     0.304     0.696     2.000
     2.000     2.000     2.290     2.170     2.800     1.600     3.000     5.000     0.026     0.974     2.000
