# Supplementary material for: Risk Profiles of Korean Adolescents in Relations With Contextual Factors: Implications for Multi-Tiered Systems of Support
Source: Front Psychiatry. 2022 Mar 16;13:796928. doi: 10.3389/fpsyt.2022.796928 (PMC9134854; doi:10.3389/fpsyt.2022.796928)
Supplement: Supplementary file 1 [file Data_Sheet_1.ZIP › last2.inp]

                    Title: last
                    Data: FILE IS last.csv;
                    VARIABLE:
                        NAMES=id mot act att agg soc dep a b c d e f g;
                        USEVARIABLES=mot act att agg soc dep;
                        CLASSES=c(2);
                        MISSING ARE ALL(999);
                        AUXILIARY=f(DU3STEP) g(DU3STEP);
                    ANALYSIS:
                        TYPE=MIXTURE;
                    SAVEDATA:
                        FILE IS last2.dat;
                        SAVE is cprob;
                    OUTPUT:
                        TECH1 TECH11 TECH14 TECH15;
