# Supplementary material for: Risk Profiles of Korean Adolescents in Relations With Contextual Factors: Implications for Multi-Tiered Systems of Support
Source: Front Psychiatry. 2022 Mar 16;13:796928. doi: 10.3389/fpsyt.2022.796928 (PMC9134854; doi:10.3389/fpsyt.2022.796928)
Supplement: Supplementary file 1 [file Data_Sheet_1.ZIP › last2.out]

Mplus VERSION 8.5 DEMO
MUTHEN & MUTHEN
03/29/2021   2:54 PM

INPUT INSTRUCTIONS

                      Title: last
                      Data: FILE IS last.csv;
                      VARIABLE:
                          NAMES=id mot act att agg soc dep a b c d e f g;
                          USEVARIABLES=mot act att agg soc dep;
                          CLASSES=c(2);
                          MISSING ARE ALL(999);
                          AUXILIARY=f(DU3STEP) g(DU3STEP);
                      ANALYSIS:
                          TYPE=MIXTURE;
                      SAVEDATA:
                          FILE IS last2.dat;
                          SAVE is cprob;
                      OUTPUT:
                          TECH1 TECH11 TECH14 TECH15;


*** WARNING in MODEL command
  All variables are uncorrelated with all other variables within class.
  Check that this is what is intended.
*** WARNING in OUTPUT command
  TECH15 option is not available for TYPE=MIXTURE with a single latent class
  variable.  Request for TECH15 will be ignored.
   2 WARNING(S) FOUND IN THE INPUT INSTRUCTIONS


last

SUMMARY OF ANALYSIS

Number of groups                                                 1
Number of observations                                        2590

Number of dependent variables                                    6
Number of independent variables                                  0
Number of continuous latent variables                            0
Number of categorical latent variables                           1

Observed dependent variables

  Continuous
   MOT         ACT         ATT         AGG         SOC         DEP

Observed auxiliary variables
   F           G

Categorical latent variables
   C


Estimator                                                      MLR
Information matrix                                        OBSERVED
Optimization Specifications for the Quasi-Newton Algorithm for
Continuous Outcomes
  Maximum number of iterations                                 100
  Convergence criterion                                  0.100D-05
Optimization Specifications for the EM Algorithm
  Maximum number of iterations                                 500
  Convergence criteria
    Loglikelihood change                                 0.100D-06
    Relative loglikelihood change                        0.100D-06
    Derivative                                           0.100D-05
Optimization Specifications for the M step of the EM Algorithm for
Categorical Latent variables
  Number of M step iterations                                    1
  M step convergence criterion                           0.100D-05
  Basis for M step termination                           ITERATION
Optimization Specifications for the M step of the EM Algorithm for
Censored, Binary or Ordered Categorical (Ordinal), Unordered
Categorical (Nominal) and Count Outcomes
  Number of M step iterations                                    1
  M step convergence criterion                           0.100D-05
  Basis for M step termination                           ITERATION
  Maximum value for logit thresholds                            15
  Minimum value for logit thresholds                           -15
  Minimum expected cell size for chi-square              0.100D-01
Maximum number of iterations for H1                           2000
Convergence criterion for H1                             0.100D-03
Optimization algorithm                                         EMA
Random Starts Specifications
  Number of initial stage random starts                         20
  Number of final stage optimizations                            4
  Number of initial stage iterations                            10
  Initial stage convergence criterion                    0.100D+01
  Random starts scale                                    0.500D+01
  Random seed for generating random starts                       0

Input data file(s)
  last.csv
Input data format  FREE


SUMMARY OF DATA

     Number of missing data patterns             1
     Number of y missing data patterns           1
     Number of u missing data patterns           0


COVARIANCE COVERAGE OF DATA

Minimum covariance coverage value   0.100


     PROPORTION OF DATA PRESENT FOR Y


           Covariance Coverage
              MOT           ACT           ATT           AGG           SOC
              ________      ________      ________      ________      ________
 MOT            1.000
 ACT            1.000         1.000
 ATT            1.000         1.000         1.000
 AGG            1.000         1.000         1.000         1.000
 SOC            1.000         1.000         1.000         1.000         1.000
 DEP            1.000         1.000         1.000         1.000         1.000


           Covariance Coverage
              DEP
              ________
 DEP            1.000


UNIVARIATE SAMPLE STATISTICS


     UNIVARIATE HIGHER-ORDER MOMENT DESCRIPTIVE STATISTICS

         Variable/         Mean/     Skewness/   Minimum/ % with                Percentiles
        Sample Size      Variance    Kurtosis    Maximum  Min/Max      20%/60%    40%/80%    Median

     MOT                   1.964       0.531       1.000   20.12%       1.000      1.750      2.000
            2590.000       0.549      -0.107       4.000    2.16%       2.000      2.500
     ACT                   1.950       0.302       1.000   14.75%       1.250      1.750      2.000
            2590.000       0.411      -0.295       4.000    0.39%       2.000      2.500
     ATT                   2.165      -0.060       1.000    3.98%       1.710      2.140      2.140
            2590.000       0.317      -0.017       4.000    0.31%       2.290      2.570
     AGG                   1.917       0.109       1.000   12.08%       1.330      1.830      2.000
            2590.000       0.348      -0.545       4.000    0.15%       2.170      2.500
     SOC                   2.152       0.152       1.000   13.17%       1.400      2.000      2.200
            2590.000       0.561      -0.608       4.000    1.39%       2.400      2.800
     DEP                   1.799       0.617       1.000   15.60%       1.100      1.600      1.800
            2590.000       0.407       0.032       4.000    0.46%       2.000      2.300

RANDOM STARTS RESULTS RANKED FROM THE BEST TO THE WORST LOGLIKELIHOOD VALUES

Final stage loglikelihood values at local maxima, seeds, and initial stage start numbers:

          -13480.027  unperturbed      0
          -13480.027  399671           13
          -13480.027  107446           12
          -13480.027  637345           19


THE BEST LOGLIKELIHOOD VALUE HAS BEEN REPLICATED.  RERUN WITH AT LEAST TWICE THE
RANDOM STARTS TO CHECK THAT THE BEST LOGLIKELIHOOD IS STILL OBTAINED AND REPLICATED.


THE MODEL ESTIMATION TERMINATED NORMALLY


MODEL FIT INFORMATION

Number of Free Parameters                       19

Loglikelihood

          H0 Value                      -13480.027
          H0 Scaling Correction Factor      1.2560
            for MLR

Information Criteria

          Akaike (AIC)                   26998.053
          Bayesian (BIC)                 27109.382
          Sample-Size Adjusted BIC       27049.014
            (n* = (n + 2) / 24)


FINAL CLASS COUNTS AND PROPORTIONS FOR THE LATENT CLASSES
BASED ON THE ESTIMATED MODEL

    Latent
   Classes

       1       1072.73920          0.41419
       2       1517.26080          0.58581


FINAL CLASS COUNTS AND PROPORTIONS FOR THE LATENT CLASSES
BASED ON ESTIMATED POSTERIOR PROBABILITIES

    Latent
   Classes

       1       1072.73920          0.41419
       2       1517.26080          0.58581


FINAL CLASS COUNTS AND PROPORTIONS FOR THE LATENT CLASSES
BASED ON THEIR MOST LIKELY LATENT CLASS MEMBERSHIP

Class Counts and Proportions

    Latent
   Classes

       1             1066          0.41158
       2             1524          0.58842


CLASSIFICATION QUALITY

     Entropy                         0.806


Average Latent Class Probabilities for Most Likely Latent Class Membership (Row)
by Latent Class (Column)

           1        2

    1   0.936    0.064
    2   0.049    0.951


Classification Probabilities for the Most Likely Latent Class Membership (Column)
by Latent Class (Row)

           1        2

    1   0.930    0.070
    2   0.045    0.955


Logits for the Classification Probabilities for the Most Likely Latent Class Membership (Column)
by Latent Class (Row)

              1        2

    1      2.586    0.000
    2     -3.053    0.000


MODEL RESULTS

                                                    Two-Tailed
                    Estimate       S.E.  Est./S.E.    P-Value

Latent Class 1

 Means
    MOT                1.492      0.024     61.073      0.000
    ACT                1.520      0.023     65.318      0.000
    ATT                1.765      0.025     70.934      0.000
    AGG                1.445      0.022     65.160      0.000
    SOC                1.719      0.026     67.113      0.000
    DEP                1.322      0.018     71.839      0.000

 Variances
    MOT                0.392      0.014     27.216      0.000
    ACT                0.281      0.010     28.345      0.000
    ATT                0.204      0.007     27.844      0.000
    AGG                0.191      0.008     24.705      0.000
    SOC                0.428      0.014     31.574      0.000
    DEP                0.246      0.014     17.855      0.000

Latent Class 2

 Means
    MOT                2.297      0.023     98.581      0.000
    ACT                2.253      0.019    119.377      0.000
    ATT                2.448      0.013    188.284      0.000
    AGG                2.251      0.016    140.909      0.000
    SOC                2.458      0.022    110.984      0.000
    DEP                2.137      0.022     98.486      0.000

 Variances
    MOT                0.392      0.014     27.216      0.000
    ACT                0.281      0.010     28.345      0.000
    ATT                0.204      0.007     27.844      0.000
    AGG                0.191      0.008     24.705      0.000
    SOC                0.428      0.014     31.574      0.000
    DEP                0.246      0.014     17.855      0.000

Categorical Latent Variables

 Means
    C#1               -0.347      0.068     -5.097      0.000


QUALITY OF NUMERICAL RESULTS

     Condition Number for the Information Matrix              0.785E-02
       (ratio of smallest to largest eigenvalue)


EQUALITY TESTS OF MEANS ACROSS CLASSES USING THE 3-STEP PROCEDURE
WITH 1 DEGREE(S) OF FREEDOM FOR THE OVERALL TEST

F
                          Mean       S.E.

  Class 1                3.769      0.031
  Class 2                3.175      0.025

                    Chi-Square     P-Value

  Overall test         188.047      0.000

  Final Class Counts and Proportions for the Latent Class Patterns
  Based On Estimated Posterior Probabilities for F:  Step 1 vs. Step 3

    Latent
   Classes             Step 1                     Step 3

       1       1072.73920   0.41419       1019.45755   0.41257
       2       1517.26080   0.58581       1451.54245   0.58743

  Classification Probabilities for the Step 1 Most Likely Latent Class Membership (Row)
  by Step 3 Most Likely Latent Class Membership (Column) for F

           1        2

    1   1.000    0.000
    2   0.000    1.000

G
                          Mean       S.E.

  Class 1                4.465      0.031
  Class 2                3.795      0.026

                    Chi-Square     P-Value

  Overall test         214.908      0.000

  Final Class Counts and Proportions for the Latent Class Patterns
  Based On Estimated Posterior Probabilities for G:  Step 1 vs. Step 3

    Latent
   Classes             Step 1                     Step 3

       1       1072.73920   0.41419       1040.15812   0.40727
       2       1517.26080   0.58581       1513.84188   0.59273

  Classification Probabilities for the Step 1 Most Likely Latent Class Membership (Row)
  by Step 3 Most Likely Latent Class Membership (Column) for G

           1        2

    1   0.973    0.027
    2   0.000    1.000


TECHNICAL 1 OUTPUT


     PARAMETER SPECIFICATION FOR LATENT CLASS 1


           NU
              MOT           ACT           ATT           AGG           SOC
              ________      ________      ________      ________      ________
                    1             2             3             4             5


           NU
              DEP
              ________
                    6


           THETA
              MOT           ACT           ATT           AGG           SOC
              ________      ________      ________      ________      ________
 MOT                7
 ACT                0             8
 ATT                0             0             9
 AGG                0             0             0            10
 SOC                0             0             0             0            11
 DEP                0             0             0             0             0


           THETA
              DEP
              ________
 DEP               12


     PARAMETER SPECIFICATION FOR LATENT CLASS 2


           NU
              MOT           ACT           ATT           AGG           SOC
              ________      ________      ________      ________      ________
                   13            14            15            16            17


           NU
              DEP
              ________
                   18


           THETA
              MOT           ACT           ATT           AGG           SOC
              ________      ________      ________      ________      ________
 MOT                7
 ACT                0             8
 ATT                0             0             9
 AGG                0             0             0            10
 SOC                0             0             0             0            11
 DEP                0             0             0             0             0


           THETA
              DEP
              ________
 DEP               12


     PARAMETER SPECIFICATION FOR LATENT CLASS REGRESSION MODEL PART


           ALPHA(C)
              C#1           C#2
              ________      ________
                   19             0


     STARTING VALUES FOR LATENT CLASS 1


           NU
              MOT           ACT           ATT           AGG           SOC
              ________      ________      ________      ________      ________
                1.223         1.308         1.602         1.327         1.403


           NU
              DEP
              ________
                1.161


           THETA
              MOT           ACT           ATT           AGG           SOC
              ________      ________      ________      ________      ________
 MOT            0.274
 ACT            0.000         0.206
 ATT            0.000         0.000         0.159
 AGG            0.000         0.000         0.000         0.174
 SOC            0.000         0.000         0.000         0.000         0.280
 DEP            0.000         0.000         0.000         0.000         0.000


           THETA
              DEP
              ________
 DEP            0.203


     STARTING VALUES FOR LATENT CLASS 2


           NU
              MOT           ACT           ATT           AGG           SOC
              ________      ________      ________      ________      ________
                2.704         2.591         2.728         2.507         2.901


           NU
              DEP
              ________
                2.437


           THETA
              MOT           ACT           ATT           AGG           SOC
              ________      ________      ________      ________      ________
 MOT            0.274
 ACT            0.000         0.206
 ATT            0.000         0.000         0.159
 AGG            0.000         0.000         0.000         0.174
 SOC            0.000         0.000         0.000         0.000         0.280
 DEP            0.000         0.000         0.000         0.000         0.000


           THETA
              DEP
              ________
 DEP            0.203


     STARTING VALUES FOR LATENT CLASS REGRESSION MODEL PART


           ALPHA(C)
              C#1           C#2
              ________      ________
                0.000         0.000


TECHNICAL 11 OUTPUT

     Random Starts Specifications for the k-1 Class Analysis Model
        Number of initial stage random starts                  20
        Number of final stage optimizations                     4


     VUONG-LO-MENDELL-RUBIN LIKELIHOOD RATIO TEST FOR 1 (H0) VERSUS 2 CLASSES

          H0 Loglikelihood Value                       -15356.177
          2 Times the Loglikelihood Difference           3752.300
          Difference in the Number of Parameters                7
          Mean                                             30.053
          Standard Deviation                               29.169
          P-Value                                          0.0000

     LO-MENDELL-RUBIN ADJUSTED LRT TEST

          Value                                          3685.314
          P-Value                                          0.0000


TECHNICAL 14 OUTPUT

     Random Starts Specifications for the k-1 Class Analysis Model
        Number of initial stage random starts                  20
        Number of final stage optimizations                     4

     Random Starts Specification for the k-1 Class Model for Generated Data
        Number of initial stage random starts                   0
        Number of final stage optimizations for the
           initial stage random starts                          0
     Random Starts Specification for the k Class Model for Generated Data
        Number of initial stage random starts                  40
        Number of final stage optimizations                     8
     Number of bootstrap draws requested                   Varies


     PARAMETRIC BOOTSTRAPPED LIKELIHOOD RATIO TEST FOR 1 (H0) VERSUS 2 CLASSES

          H0 Loglikelihood Value                       -15356.177
          2 Times the Loglikelihood Difference           3752.300
          Difference in the Number of Parameters                7
          Approximate P-Value                              0.0000
          Successful Bootstrap Draws                            5

     WARNING:  OF THE 5 BOOTSTRAP DRAWS, 3 DRAWS HAD BOTH A SMALLER LRT VALUE THAN THE
     OBSERVED LRT VALUE AND NOT A REPLICATED BEST LOGLIKELIHOOD VALUE FOR THE 2-CLASS MODEL.
     THIS MEANS THAT THE P-VALUE MAY NOT BE TRUSTWORTHY DUE TO LOCAL MAXIMA.
     INCREASE THE NUMBER OF RANDOM STARTS USING THE LRTSTARTS OPTION.


SAVEDATA INFORMATION


  Save file
    last2.dat

  Order and format of variables

    MOT            F10.3
    ACT            F10.3
    ATT            F10.3
    AGG            F10.3
    SOC            F10.3
    DEP            F10.3
    F              F10.3
    G              F10.3
    CPROB1         F10.3
    CPROB2         F10.3
    C              F10.3

  Save file format
    11F10.3

  Save file record length    10000

  Save missing symbol        *


DIAGRAM INFORMATION

  Mplus diagrams are currently not available for Mixture analysis.
  No diagram output was produced.


     Beginning Time:  14:54:42
        Ending Time:  14:54:58
       Elapsed Time:  00:00:16


Mplus VERSION 8.5 DEMO has the following limitations:
  Maximum number of dependent variables: 6
  Maximum number of independent variables: 2
  Maximum number of between variables: 2
  Maximum number of continuous latent variables in time series analysis: 2


MUTHEN & MUTHEN
3463 Stoner Ave.
Los Angeles, CA  90066

Tel: (310) 391-9971
Fax: (310) 391-8971
Web: www.StatModel.com
Support: Support@StatModel.com

Copyright (c) 1998-2020 Muthen & Muthen
