# Supplementary material for: Risk Profiles of Korean Adolescents in Relations With Contextual Factors: Implications for Multi-Tiered Systems of Support
Source: Front Psychiatry. 2022 Mar 16;13:796928. doi: 10.3389/fpsyt.2022.796928 (PMC9134854; doi:10.3389/fpsyt.2022.796928)
Supplement: Supplementary file 1 [file Data_Sheet_1.ZIP › last3.dat]

     1.000     1.000     1.570     2.330     2.400     3.300     4.000     2.000     0.983     0.010     0.007     1.000
     3.750     3.250     2.000     2.500     4.000     4.000     2.000     2.000     0.000     0.000     1.000     3.000
     1.000     1.000     1.710     1.170     2.000     1.100     4.000     4.000     0.002     0.998     0.000     2.000
     3.000     2.000     3.140     2.170     2.600     1.400     4.000     5.000     0.663     0.000     0.337     1.000
     1.000     1.250     1.430     1.170     2.000     1.400     3.000     5.000     0.003     0.997     0.000     2.000
     1.500     1.500     2.290     1.330     1.000     1.000     1.000     5.000     0.061     0.939     0.000     2.000
     2.000     2.000     2.710     2.670     3.000     1.800     2.000     4.000     0.654     0.000     0.346     1.000
     2.250     2.000     2.000     1.170     2.600     1.300     3.000     5.000     0.734     0.265     0.000     1.000
     1.750     2.250     2.710     2.330     2.200     2.000     3.000     4.000     0.886     0.000     0.114     1.000
     1.000     1.000     1.570     1.500     1.200     1.100     5.000     5.000     0.001     0.999     0.000     2.000
     1.000     1.500     1.710     1.670     1.600     1.700     4.000     5.000     0.139     0.861     0.000     2.000
     1.250     1.000     1.710     1.670     1.400     1.400     5.000     4.000     0.025     0.975     0.000     2.000
     2.000     1.750     2.000     2.000     2.600     1.800     4.000     4.000     0.988     0.007     0.005     1.000
     1.000     1.000     1.570     1.170     1.000     1.000     3.000     2.000     0.000     1.000     0.000     2.000
     2.000     2.250     2.860     2.000     3.000     2.000     4.000     4.000     0.772     0.000     0.228     1.000
     2.000     2.000     2.000     2.330     2.400     2.000     4.000     3.000     0.966     0.001     0.033     1.000
     2.250     1.500     2.430     2.000     2.800     2.800     3.000     3.000     0.756     0.000     0.244     1.000
     2.000     2.500     2.860     2.670     2.400     2.700     4.000     3.000     0.061     0.000     0.939     3.000
     2.750     2.500     3.000     1.670     1.000     1.000     2.000     2.000     0.992     0.002     0.006     1.000
     3.000     3.500     3.140     2.000     1.600     2.300     3.000     5.000     0.028     0.000     0.972     3.000
     1.000     1.000     2.290     1.000     1.000     1.000     2.000     5.000     0.002     0.998     0.000     2.000
     2.000     1.500     2.430     1.830     2.400     2.300     3.000     4.000     0.983     0.002     0.015     1.000
     2.250     2.000     2.140     2.000     2.000     1.900     3.000     4.000     0.984     0.003     0.013     1.000
     1.250     1.500     2.000     2.500     1.000     2.900         *     3.000     0.987     0.003     0.010     1.000
     2.000     1.500     2.290     2.330     2.800     2.200         *     3.000     0.940     0.000     0.059     1.000
     1.500     2.250     1.570     1.170     3.000     1.200     3.000     5.000     0.234     0.766     0.000     2.000
     2.000     2.000     2.140     2.170     2.600     1.700     4.000     4.000     0.984     0.001     0.015     1.000
     2.000     2.000     2.290     1.670     1.200     1.400     3.000     4.000     0.901     0.099     0.000     1.000
     2.250     1.000     2.000     1.330     1.000     1.200     4.000     4.000     0.037     0.963     0.000     2.000
     1.000     1.750     1.570     1.330     1.000     1.000     4.000     5.000     0.003     0.997     0.000     2.000
     1.000     1.250     1.570     1.500     1.400     1.700     4.000     5.000     0.017     0.983     0.000     2.000
     1.000     1.500     2.860     1.830     2.600     1.000     4.000     5.000     0.962     0.038     0.000     1.000
     3.000     3.000     2.860     2.670     2.800     2.500     4.000     3.000     0.003     0.000     0.997     3.000
     1.750     2.000     1.000     1.000     1.000     1.000     3.000     3.000     0.000     1.000     0.000     2.000
     1.000     1.750     3.430     2.830     1.200     1.400     4.000     3.000     0.991     0.000     0.009     1.000
     3.500     2.750     1.710     2.500     2.800     3.300     3.000     3.000     0.003     0.000     0.997     3.000
     1.750     1.250     2.430     1.670     2.600     2.800     4.000     4.000     0.981     0.002     0.017     1.000
     3.000     3.000     2.710     2.830     1.800     2.900     3.000     4.000     0.002     0.000     0.998     3.000
     2.750     2.250     3.000     3.000     1.400     2.500     2.000     4.000     0.033     0.000     0.967     3.000
     1.000     2.000     1.710     1.670     2.600     2.100         *     3.000     0.866     0.134     0.000     1.000
     2.500     3.000     2.290     2.330     2.600     2.200     4.000     4.000     0.198     0.000     0.802     3.000
     2.500     2.250     2.140     1.830     1.400     2.000     2.000     2.000     0.981     0.003     0.015     1.000
     2.500     3.250     2.430     1.830     1.000     1.100     1.000     4.000     0.987     0.002     0.011     1.000
     1.750     1.000     2.000     2.000     2.400     2.100     4.000     4.000     0.958     0.041     0.001     1.000
     1.000     1.000     1.860     1.500     1.600     1.000     4.000     5.000     0.007     0.993     0.000     2.000
     3.750     3.250     2.570     3.000     3.200     2.900     2.000     1.000     0.000     0.000     1.000     3.000
     3.000     2.500     3.290     1.830     1.200     1.400     3.000     3.000     0.878     0.000     0.122     1.000
     1.250     1.500     2.290     2.000     2.800     2.000     4.000     4.000     0.991     0.007     0.002     1.000
     1.250     1.500     2.290     2.000     2.400     2.100     4.000     4.000     0.989     0.009     0.002     1.000
     2.000     2.000     2.140     2.170     2.000     2.000     4.000     4.000     0.981     0.001     0.017     1.000
     2.000     2.250     2.570     1.830     2.800     2.400     2.000     5.000     0.808     0.000     0.192     1.000
     1.750     3.250     3.000     2.670     1.000     3.100     2.000     2.000     0.025     0.000     0.975     3.000
     1.250     1.750     1.710     1.000     2.400     1.200     4.000     5.000     0.020     0.980     0.000     2.000
     2.750     2.000     2.430     2.330     1.200     2.600     2.000     4.000     0.607     0.000     0.393     1.000
     2.500     1.750     2.140     2.170     3.200     3.500     2.000     2.000     0.082     0.000     0.918     3.000
     1.000     2.000     1.000     1.000     1.200     1.100     5.000     5.000     0.000     1.000     0.000     2.000
     2.250     2.750     1.710     1.330     1.400     1.900     3.000     4.000     0.897     0.101     0.002     1.000
     3.000     3.000     3.000     2.670     3.600     3.100     3.000         *     0.000     0.000     1.000     3.000
     2.000     1.000     2.570     2.000     2.800     1.100     2.000     5.000     0.980     0.020     0.001     1.000
     2.000     1.250     2.140     1.830     2.000     1.100     3.000     5.000     0.700     0.300     0.000     1.000
     2.000     2.500     2.000     1.830     1.000     2.100     3.000     5.000     0.983     0.011     0.005     1.000
     2.000     2.500     2.570     2.670     2.200     1.600     4.000     4.000     0.803     0.000     0.197     1.000
     4.000     2.250     2.290     2.670     3.000     3.100     3.000     2.000     0.001     0.000     0.999     3.000
     1.000     1.250     1.710     1.000     1.000     1.100     3.000     5.000     0.000     1.000     0.000     2.000
     2.750     3.500     2.290     2.170     2.800     3.100     2.000     5.000     0.004     0.000     0.996     3.000
     2.000     2.000     2.000     1.500     1.800     1.300     4.000     4.000     0.704     0.296     0.000     1.000
     2.500     1.000     2.140     2.170     2.600     2.400     4.000     3.000     0.961     0.001     0.038     1.000
     2.750     2.250     2.570     1.500     1.600     2.300     2.000     4.000     0.926     0.001     0.074     1.000
     1.250     1.000     1.430     1.330     1.000     1.200     5.000     4.000     0.001     0.999     0.000     2.000
     1.250     1.250     2.290     2.500     2.800     2.800     5.000     3.000     0.935     0.000     0.065     1.000
     1.000     1.500     2.140     1.830     1.000     1.000     2.000     4.000     0.114     0.886     0.000     2.000
     2.250     2.250     2.710     2.330     3.000     2.100     2.000     5.000     0.423     0.000     0.577     3.000
     2.500     2.500     2.710     1.830     3.600     2.200     2.000     3.000     0.290     0.000     0.710     3.000
     3.000     3.000     2.430     2.330     4.000     2.600     3.000     3.000     0.003     0.000     0.997     3.000
     3.000     2.000     2.860     2.170     1.800     1.100     4.000     4.000     0.959     0.000     0.041     1.000
     1.000     3.250     2.290     1.000     2.200     1.800     2.000     3.000     0.951     0.049     0.001     1.000
     1.250     1.500     2.140     1.170     2.200     1.100     3.000     5.000     0.075     0.925     0.000     2.000
     3.500     2.500     3.140     3.000     3.800     3.300     3.000     5.000     0.000     0.000     1.000     3.000
     2.000     2.000     2.860     1.670     1.200     1.200     2.000     3.000     0.982     0.017     0.001     1.000
     2.500     2.250     2.570     2.670     2.800     2.500     3.000     5.000     0.073     0.000     0.927     3.000
     2.000     2.500     3.000     2.670     2.200     2.100     4.000     5.000     0.263     0.000     0.737     3.000
     2.750     1.750     2.570     2.170     1.400     2.200     4.000     5.000     0.892     0.000     0.108     1.000
     3.000     2.750     2.570     2.330     3.200     1.900     2.000     3.000     0.083     0.000     0.917     3.000
     2.250     2.750     2.710     3.000     3.400     2.300     3.000     3.000     0.011     0.000     0.989     3.000
     3.500     1.250     2.860     1.170     3.800     1.400     5.000     4.000     0.969     0.001     0.030     1.000
     2.000     2.000     2.290     2.170     3.000     2.300     3.000     4.000     0.834     0.000     0.166     1.000
     2.000     1.000     2.290     2.500     2.600     1.700     5.000     4.000     0.992     0.002     0.006     1.000
     1.000     1.000     1.000     1.330     3.000     1.400     3.000     4.000     0.002     0.998     0.000     2.000
     2.000     2.750     2.860     2.330     2.400     1.400     3.000     4.000     0.834     0.000     0.166     1.000
     2.000     2.000     2.000     2.170     2.200     1.900     4.000     5.000     0.985     0.003     0.012     1.000
     2.500     2.000     1.000     1.170     1.400     1.000     4.000     5.000     0.006     0.994     0.000     2.000
     3.000     2.500     3.570     2.170     1.200     1.200     2.000     5.000     0.713     0.000     0.287     1.000
     2.500     2.750     2.000     1.000     1.800     1.000     3.000     5.000     0.644     0.356     0.000     1.000
     1.000     2.750     3.000     1.500     1.800     1.600     4.000     4.000     0.995     0.003     0.002     1.000
     1.000     1.500     2.290     1.330     1.600     1.600     4.000     4.000     0.233     0.767     0.000     2.000
     2.750     2.000     2.140     1.830     1.000     1.000     5.000     5.000     0.909     0.091     0.000     1.000
     2.000     2.500     2.000     2.000     2.000     2.000     3.000     5.000     0.976     0.002     0.022     1.000
     1.750     2.000     2.000     2.000     2.000     2.000     2.000     4.000     0.987     0.009     0.004     1.000
     2.000     2.500     2.000     2.000     2.000     2.000     3.000     3.000     0.976     0.002     0.022     1.000
     3.000     3.250     2.290     2.500     1.600     1.500     3.000     2.000     0.426     0.000     0.574     3.000
     1.750     1.750     3.140     2.830     2.800     1.900     2.000     5.000     0.561     0.000     0.439     1.000
     2.000     1.250     1.290     1.670     1.200     1.100     4.000     5.000     0.011     0.989     0.000     2.000
     1.000     1.000     2.290     1.000     1.000     1.000         *     5.000     0.002     0.998     0.000     2.000
     1.250     1.500     2.000     2.000     1.200     1.400     3.000     4.000     0.477     0.523     0.000     2.000
     1.250     2.000     2.570     2.170     1.800     1.800     5.000     5.000     0.994     0.002     0.004     1.000
     1.500     1.750     2.290     2.500     2.200     1.700     3.000     5.000     0.992     0.001     0.007     1.000
     1.000     1.000     1.290     1.170     1.800     1.000     3.000     5.000     0.000     1.000     0.000     2.000
     2.000     2.000     2.860     2.830     2.400     2.000         *     5.000     0.486     0.000     0.514     3.000
     4.000     3.750     2.290     3.000     4.000     3.400     3.000     4.000     0.000     0.000     1.000     3.000
     1.250     1.750     2.000     1.670     2.800     2.000     2.000     5.000     0.949     0.050     0.001     1.000
     1.500     1.500     2.140     2.000     2.000     1.900     4.000     4.000     0.967     0.032     0.001     1.000
     4.000     3.500     2.710     2.000     1.200     1.300     3.000     3.000     0.201     0.000     0.799     3.000
     2.750     2.000     2.430     2.830     2.400     2.600     3.000     2.000     0.073     0.000     0.927     3.000
     2.000     2.250     3.290     1.170     1.000     1.200     3.000     4.000     0.980     0.019     0.000     1.000
     2.250     2.250     2.570     1.500     2.800     1.700     2.000     3.000     0.980     0.001     0.018     1.000
     1.000     1.000     2.290     2.000     1.200     1.000     4.000     5.000     0.168     0.832     0.000     2.000
     2.750     2.750     2.710     2.170     2.400     2.300     3.000     5.000     0.131     0.000     0.869     3.000
     2.000     2.000     2.140     2.500     2.800     2.400     4.000     4.000     0.707     0.000     0.293     1.000
     1.250     1.250     1.430     1.170     1.400     1.000     4.000     4.000     0.001     0.999     0.000     2.000
     3.000     3.000     3.000     3.000     2.400     2.000     2.000     3.000     0.005     0.000     0.995     3.000
     1.750     1.750     2.140     2.000     3.000     2.100     4.000     4.000     0.983     0.002     0.015     1.000
     4.000     2.000     2.710     3.000     2.800     2.100     4.000     5.000     0.004     0.000     0.996     3.000
     1.000     1.000     1.570     1.000     1.000     1.000     4.000     5.000     0.000     1.000     0.000     2.000
     1.000     1.000     1.000     1.000     1.600     1.000     4.000     5.000     0.000     1.000     0.000     2.000
     1.750     2.000     1.710     2.000     2.000     1.900     4.000     4.000     0.962     0.036     0.002     1.000
     1.750     2.250     2.140     2.170     2.400     1.300     4.000     5.000     0.992     0.004     0.004     1.000
     1.000     1.000     1.430     1.670     1.000     1.500     3.000     4.000     0.004     0.996     0.000     2.000
     2.000     2.000     1.290     1.000     1.800     1.000     4.000     5.000     0.006     0.994     0.000     2.000
     2.000     1.500     1.570     1.000     1.000     1.000     5.000     5.000     0.002     0.998     0.000     2.000
     2.000     2.750     2.860     2.330     2.400     1.700     3.000     5.000     0.673     0.000     0.327     1.000
     3.500     2.250     2.290     2.170     2.400     2.300     3.000     3.000     0.178     0.000     0.822     3.000
     2.500     2.500     2.570     2.670     2.600     2.300     2.000     3.000     0.095     0.000     0.905     3.000
     2.000     2.000     2.000     2.170     2.000     1.900     3.000     4.000     0.987     0.003     0.009     1.000
     2.750     3.000     3.140     2.670     2.200     2.100     1.000     5.000     0.016     0.000     0.984     3.000
     2.750     3.000     2.430     1.830     1.800     1.600     2.000     3.000     0.882     0.000     0.118     1.000
     2.750     2.250     2.430     2.170     3.000     2.200     2.000     3.000     0.353     0.000     0.647     3.000
     2.000     1.750     2.570     2.170     3.200     2.000     4.000     4.000     0.900     0.000     0.100     1.000
     1.250     1.500     2.290     1.000     3.000     1.300     4.000     4.000     0.277     0.723     0.000     2.000
     1.500     1.000     2.430     1.830     1.200     1.200     4.000     5.000     0.414     0.586     0.000     2.000
     2.000     2.000     2.710     1.330     1.600     1.200     3.000     3.000     0.924     0.076     0.000     1.000
     1.000     2.250     1.000     2.500     1.000     1.800     4.000     5.000     0.526     0.474     0.000     1.000
     2.750     2.500     2.140     2.330     2.200     2.100     2.000     3.000     0.563     0.000     0.437     1.000
     2.250     2.250     1.710     1.000     1.000     1.000     4.000     5.000     0.032     0.968     0.000     2.000
     2.500     2.500     3.000     2.500     2.200     2.800     3.000     3.000     0.024     0.000     0.976     3.000
     1.750     1.000     1.860     1.170     1.800     1.000     4.000     5.000     0.008     0.992     0.000     2.000
     2.000     1.500     2.140     2.000     2.400     2.000     4.000     4.000     0.989     0.006     0.006     1.000
     2.750     3.000     2.290     1.000     3.600     1.000     2.000     3.000     0.985     0.004     0.011     1.000
     2.750     2.000     3.000     3.000     1.800     2.700     3.000     2.000     0.020     0.000     0.980     3.000
     2.250     2.000     2.140     2.500     2.400     2.100     5.000     3.000     0.845     0.000     0.155     1.000
     1.000     1.000     1.570     1.330     1.400     1.400     4.000     5.000     0.002     0.998     0.000     2.000
     1.250     1.000     2.000     1.000     1.000     1.000     3.000     3.000     0.001     0.999     0.000     2.000
     2.000     2.000     2.290     2.000     3.000     1.800     3.000     3.000     0.973     0.001     0.026     1.000
     1.000     1.000     1.000     1.000     1.000     1.000     5.000     5.000     0.000     1.000     0.000     2.000
     1.000     2.500     2.570     2.670     1.000     1.300     4.000     3.000     0.996     0.001     0.003     1.000
     1.500     1.500     1.290     1.830     3.600     2.100     3.000     4.000     0.877     0.122     0.001     1.000
     1.250     1.250     2.000     2.330     2.800     1.900     5.000     5.000     0.986     0.013     0.001     1.000
     2.000     2.250     2.140     2.000     2.000     2.100         *     4.000     0.975     0.001     0.024     1.000
     1.250     1.000     1.570     1.170     1.600     1.400     4.000     4.000     0.002     0.998     0.000     2.000
     2.250     2.750     1.430     1.330     2.600     2.300     3.000     4.000     0.966     0.022     0.012     1.000
     1.250     1.000     1.140     1.170     1.400     1.000     5.000     5.000     0.000     1.000     0.000     2.000
     2.250     2.500     2.430     1.670     2.200     1.900     3.000     4.000     0.965     0.001     0.034     1.000
     2.750     2.500     2.140     1.500     1.600     2.500     2.000     3.000     0.911     0.001     0.088     1.000
     1.250     1.750     2.710     2.670     2.600     1.400     4.000     4.000     0.989     0.000     0.011     1.000
     2.000     2.000     2.000     1.500     3.000     1.700     4.000     3.000     0.972     0.026     0.002     1.000
     1.750     2.500     3.000     2.330     2.400     2.300     4.000     5.000     0.434     0.000     0.566     3.000
     1.750     2.500     2.000     2.500     2.000     2.100     3.000     5.000     0.924     0.000     0.076     1.000
     2.250     1.500     2.000     2.170     3.000     1.700     3.000     4.000     0.987     0.003     0.010     1.000
     1.250     1.000     1.570     1.170     2.800     1.400     4.000     5.000     0.012     0.988     0.000     2.000
     2.000     2.750     2.290     1.670     1.400     2.600     4.000     3.000     0.926     0.001     0.073     1.000
     2.000     2.250     2.430     2.170     1.800     1.800     3.000     3.000     0.975     0.001     0.024     1.000
     1.500     1.750     2.860     2.170     3.400     2.400     3.000     4.000     0.775     0.000     0.225     1.000
     3.750     3.000     3.290     2.830     2.800     3.000     3.000     2.000     0.000     0.000     1.000     3.000
     1.000     1.000     1.290     1.330     1.000     1.000     5.000     5.000     0.000     1.000     0.000     2.000
     1.750     1.500     1.860     1.500     2.400     2.200     3.000     4.000     0.864     0.135     0.001     1.000
     2.000     2.000     1.710     1.670     1.800     1.000     5.000     5.000     0.409     0.591     0.000     2.000
     1.000     3.000     2.570     2.000     4.000     1.900     2.000     3.000     0.821     0.000     0.179     1.000
     2.000     1.000     1.290     1.170     1.000     1.200     3.000     5.000     0.001     0.999     0.000     2.000
     1.000     1.000     1.290     1.000     1.000     1.300     4.000     4.000     0.000     1.000     0.000     2.000
     2.500     2.000     3.000     1.830     1.800     2.500     3.000     5.000     0.698     0.000     0.302     1.000
     3.000     2.000     2.570     2.670     2.600     2.400     3.000     3.000     0.071     0.000     0.929     3.000
     2.500     1.500     2.430     2.330     2.000     2.300     4.000     4.000     0.882     0.000     0.118     1.000
     1.750     2.000     2.000     1.500     1.000     1.100     3.000     3.000     0.222     0.778     0.000     2.000
     2.000     2.500     2.000     2.500     2.200     2.600     4.000     4.000     0.554     0.000     0.445     1.000
     2.500     2.500     3.290     2.670     1.000     2.100     2.000     5.000     0.209     0.000     0.791     3.000
     1.750     2.250     2.570     2.170     1.000     2.300     4.000     5.000     0.968     0.000     0.032     1.000
     2.250     2.000     2.140     2.000     2.400     1.900     3.000     4.000     0.977     0.001     0.021     1.000
     1.500     2.500     2.290     1.500     3.000     1.300     3.000     5.000     0.982     0.016     0.001     1.000
     2.250     2.250     2.570     2.170     3.000     2.500     5.000     5.000     0.332     0.000     0.668     3.000
     1.000     1.250     1.570     1.000     1.000     1.000         *     3.000     0.000     1.000     0.000     2.000
     1.000     1.250     1.290     1.670     3.200     2.100     4.000     3.000     0.308     0.692     0.000     2.000
     1.000     2.250     2.570     1.830     1.600     2.000     3.000     5.000     0.992     0.007     0.002     1.000
     1.000     2.000     2.430     2.000     2.200     2.000     4.000     3.000     0.993     0.004     0.003     1.000
     1.000     1.000     2.000     1.330     1.200     1.100     5.000     5.000     0.004     0.996     0.000     2.000
     2.250     2.750     3.000     3.000     2.600     3.000     4.000     5.000     0.002     0.000     0.998     3.000
     1.500     1.500     2.000     1.830     1.400     1.200     4.000     3.000     0.348     0.652     0.000     2.000
     2.000     2.000     2.290     2.000     2.000     1.600     4.000     5.000     0.991     0.005     0.004     1.000
     1.000     2.250     2.430     1.670     4.000     1.800     2.000     5.000     0.990     0.001     0.008     1.000
     2.000     2.000     2.430     2.000     1.400     1.500     3.000     4.000     0.990     0.008     0.002     1.000
     2.000     1.750     2.290     1.830     2.600     2.100     4.000     5.000     0.984     0.002     0.014     1.000
     1.250     1.000     1.430     1.330     1.400     1.200     5.000     4.000     0.001     0.999     0.000     2.000
     1.000     1.250     2.290     2.330     1.400     1.500     3.000     5.000     0.886     0.114     0.000     1.000
     1.000     1.250     1.710     1.000     1.400     1.300     3.000     5.000     0.001     0.999     0.000     2.000
     2.250     2.750     2.710     2.500     2.800     2.500     4.000     4.000     0.053     0.000     0.947     3.000
     2.000     2.000     2.710     2.500     2.200     2.000     3.000     3.000     0.822     0.000     0.178     1.000
     1.750     3.000     2.570     2.170     1.000     1.000     3.000     5.000     0.994     0.002     0.004     1.000
     1.000     1.250     1.140     1.170     1.400     1.200     4.000     5.000     0.000     1.000     0.000     2.000
     2.250     2.750     2.430     1.670     3.000     2.200     1.000     5.000     0.719     0.000     0.281     1.000
     3.250     2.500     1.570     1.000     2.800     2.900     2.000     4.000     0.800     0.002     0.198     1.000
     3.000     3.250     2.710     1.170     1.000     1.200     2.000         *     0.986     0.003     0.011     1.000
     2.750     2.000     3.710     1.830     1.200     1.100     3.000     5.000     0.973     0.000     0.027     1.000
     1.000     1.000     2.710     2.330     2.000     1.200     3.000     5.000     0.963     0.037     0.000     1.000
     2.500     3.000     2.860     2.500     1.600     1.500     4.000     5.000     0.525     0.000     0.475     1.000
     1.500     1.750     1.710     2.830     1.200     2.800     4.000     5.000     0.960     0.001     0.039     1.000
     2.000     2.250     3.430     2.830     2.800     2.500     2.000     4.000     0.021     0.000     0.979     3.000
     2.500     2.500     2.430     2.170     3.600     2.300     4.000     4.000     0.165     0.000     0.835     3.000
     1.000     1.000     1.710     1.500     2.600     1.400     4.000     5.000     0.042     0.958     0.000     2.000
     2.750     2.000     2.570     2.000     2.000     2.100     2.000     5.000     0.840     0.000     0.160     1.000
     3.000     2.000     3.570     4.000     1.000     2.100     4.000     2.000     0.002     0.000     0.998     3.000
     2.750     1.750     2.140     1.170     2.600     1.000     5.000     5.000     0.751     0.249     0.000     1.000
     2.000     2.000     1.000     1.830     2.400     1.600     2.000     2.000     0.461     0.539     0.000     2.000
     1.000     1.000     2.290     1.670     3.600     1.900     4.000     3.000     0.940     0.060     0.000     1.000
     1.750     1.000     1.710     1.500     2.800     3.200     4.000     4.000     0.957     0.038     0.005     1.000
     2.500     3.250     2.710     2.830     2.400     2.200     4.000     5.000     0.015     0.000     0.985     3.000
     2.000     2.250     2.290     2.000     2.000     2.000     5.000     3.000     0.975     0.001     0.025     1.000
     2.000     2.000     2.000     2.000     2.000     2.000     4.000     4.000     0.987     0.006     0.008     1.000
     2.250     2.250     2.290     2.670     2.800     2.200     4.000     4.000     0.382     0.000     0.618     3.000
     2.000     1.750     2.000     1.330     2.600     1.800     3.000     4.000     0.878     0.122     0.001     1.000
     1.500     1.500     2.000     1.500     1.000     1.000     5.000     5.000     0.040     0.960     0.000     2.000
     3.000     3.000     2.000     2.000     2.000     2.000     1.000     1.000     0.614     0.000     0.386     1.000
     2.250     2.500     2.290     2.170     3.000     2.000     3.000     3.000     0.702     0.000     0.298     1.000
     1.000     1.500     1.860     2.170     1.200     1.900     4.000     4.000     0.719     0.281     0.000     1.000
     2.500     1.500     2.430     1.500     1.400     1.400     3.000     5.000     0.882     0.118     0.000     1.000
     3.000     1.750     3.000     2.000     1.000     1.400     2.000     5.000     0.981     0.001     0.018     1.000
     1.000     2.000     2.140     2.500     4.000     3.300     2.000     5.000     0.265     0.000     0.735     3.000
     3.250     2.500     2.570     1.670     3.600     2.400     2.000         *     0.087     0.000     0.913     3.000
     1.250     1.500     2.140     3.170     1.000     2.300     3.000     4.000     0.982     0.000     0.017     1.000
     2.250     2.500     2.570     2.500     2.600     2.200     3.000     4.000     0.292     0.000     0.708     3.000
     2.000     1.000     2.000     1.330     2.200     1.400     5.000     5.000     0.189     0.811     0.000     2.000
     2.000     1.750     2.570     2.500     2.800     1.900     5.000     5.000     0.877     0.000     0.123     1.000
     2.250     1.250     2.140     1.330     2.600     2.200     3.000     5.000     0.944     0.055     0.002     1.000
     1.000     1.250     1.860     2.670     2.000     2.700     4.000     4.000     0.990     0.003     0.007     1.000
     1.000     1.000     2.000     2.170     1.800     2.000     5.000     3.000     0.807     0.193     0.000     1.000
     2.250     2.000     1.710     2.000     2.800     1.800     3.000     5.000     0.984     0.006     0.010     1.000
     3.000     2.750     2.430     2.000     2.200     2.100     3.000     4.000     0.383     0.000     0.617     3.000
     1.500     3.000     1.860     2.670     3.000     2.100     4.000     5.000     0.631     0.000     0.369     1.000
     1.250     1.750     2.290     2.670     2.800     2.200     2.000     3.000     0.944     0.000     0.056     1.000
     2.250     2.500     2.000     2.330     2.800     2.100     4.000     4.000     0.721     0.000     0.279     1.000
     1.000     1.250     2.000     1.330     1.000     1.300     3.000     5.000     0.010     0.990     0.000     2.000
     3.500     2.500     2.570     1.670     3.200     2.700     2.000     4.000     0.035     0.000     0.965     3.000
     3.000     3.000     2.430     2.830     2.400     2.000     2.000     2.000     0.029     0.000     0.971     3.000
     3.750     3.000     3.000     2.330     2.400     2.900     2.000         *     0.001     0.000     0.999     3.000
     2.750     2.250     2.140     2.330     2.800     2.100     3.000     4.000     0.521     0.000     0.479     1.000
     2.000     2.250     2.860     3.000     2.200     2.700     3.000     4.000     0.049     0.000     0.951     3.000
     2.000     2.250     2.430     2.330     1.000     2.100     2.000     4.000     0.963     0.000     0.037     1.000
     2.000     2.000     2.000     1.670     2.200     2.000     3.000     5.000     0.979     0.018     0.003     1.000
     1.000     2.000     2.140     1.670     1.600     1.500     3.000     3.000     0.653     0.347     0.000     1.000
     3.000     2.000     1.430     1.500     2.200     1.200     4.000     4.000     0.652     0.348     0.000     1.000
     2.000     2.500     2.140     2.330     3.000     2.000     4.000     5.000     0.777     0.000     0.223     1.000
     1.250     3.000     2.570     1.830     1.000     1.200     4.000     4.000     0.986     0.013     0.001     1.000
     2.000     2.000     2.430     2.000     3.000     2.900     3.000     4.000     0.512     0.000     0.488     1.000
     1.000     2.000     2.570     1.670     1.000     1.000     2.000     5.000     0.557     0.443     0.000     1.000
     2.250     2.250     2.430     2.170     2.000     2.100     3.000     4.000     0.881     0.000     0.119     1.000
     4.000     4.000     4.000     4.000     3.400     4.000         *     3.000     0.000     0.000     1.000     3.000
     2.000     2.500     2.570     2.000     2.200     2.100     5.000     4.000     0.878     0.000     0.121     1.000
     2.000     2.000     2.430     2.830     2.000     2.300     4.000     4.000     0.619     0.000     0.381     1.000
     2.000     1.500     1.710     1.170     1.800     1.700     5.000     5.000     0.126     0.874     0.000     2.000
     1.000     1.750     1.860     2.000     2.400     1.000     3.000     5.000     0.541     0.459     0.000     1.000
     1.500     2.000     2.290     2.000     3.200     2.300     4.000     3.000     0.952     0.000     0.047     1.000
     1.000     1.000     1.430     2.000     2.400     2.100     5.000     4.000     0.369     0.631     0.000     2.000
     2.250     2.750     2.140     2.170     1.600     2.300     3.000     4.000     0.807     0.000     0.193     1.000
     2.000     2.000     2.290     2.000     3.200     1.500     5.000     5.000     0.985     0.001     0.014     1.000
     2.000     2.000     2.000     1.830     1.000     1.000     3.000     3.000     0.594     0.406     0.000     1.000
     2.250     2.500     3.290     1.500     2.800     1.300     4.000     4.000     0.953     0.000     0.046     1.000
     2.000     2.500     2.000     1.000     1.600     1.300     2.000     3.000     0.399     0.601     0.000     2.000
     2.250     2.750     2.290     1.670     2.800     1.800     2.000     5.000     0.935     0.000     0.064     1.000
     2.000     2.000     2.430     2.000     2.600     2.300     3.000     3.000     0.910     0.000     0.090     1.000
     2.000     2.000     2.140     2.670     2.400     2.500     3.000     5.000     0.632     0.000     0.368     1.000
     2.750     2.000     2.430     1.500     2.800     1.400     3.000     3.000     0.987     0.003     0.010     1.000
     2.000     2.000     2.140     2.170     2.800     2.200     4.000     3.000     0.923     0.000     0.077     1.000
     3.000     3.000     3.000     3.000     3.400     3.000     2.000     2.000     0.000     0.000     1.000     3.000
     1.750     1.500     1.570     1.500     2.000     1.800     3.000     4.000     0.276     0.724     0.000     2.000
     1.000     1.000     2.000     2.000     2.000     1.900     3.000     5.000     0.671     0.329     0.000     1.000
     2.250     2.250     2.000     2.170     2.200     2.200     3.000     4.000     0.918     0.000     0.082     1.000
     1.750     1.750     1.710     1.000     3.000     1.900     5.000     4.000     0.431     0.569     0.000     2.000
     1.000     1.000     1.000     1.000     1.000     1.000     4.000     5.000     0.000     1.000     0.000     2.000
     2.000     2.000     2.000     2.170     2.000     1.900     3.000     4.000     0.987     0.003     0.009     1.000
     1.000     1.250     1.710     1.500     1.200     1.200     4.000     5.000     0.006     0.994     0.000     2.000
     2.250     1.250     2.290     2.000     1.600     2.400     3.000     4.000     0.986     0.004     0.010     1.000
     1.000     1.000     1.140     1.170     1.600     1.100     5.000     5.000     0.000     1.000     0.000     2.000
     1.500     1.250     1.710     1.330     2.800     1.700     4.000     4.000     0.215     0.785     0.000     2.000
     1.250     1.500     1.290     1.000     1.400     1.300     4.000     3.000     0.001     0.999     0.000     2.000
     1.500     2.000     1.860     1.830     2.200     1.000     2.000     4.000     0.653     0.347     0.000     1.000
     1.750     2.000     2.290     2.170     2.000     1.100     4.000     4.000     0.986     0.013     0.001     1.000
     1.000     1.000     1.140     1.000     1.000     1.000     5.000     5.000     0.000     1.000     0.000     2.000
     1.000     1.000     1.000     1.000     2.800     1.200     3.000     4.000     0.000     1.000     0.000     2.000
     2.000     1.750     2.570     1.830     1.800     1.400     5.000     4.000     0.986     0.013     0.001     1.000
     1.500     2.000     2.140     1.000     1.400     1.200     3.000     4.000     0.077     0.923     0.000     2.000
     2.000     2.250     2.430     2.330     2.800     2.000     4.000     4.000     0.802     0.000     0.198     1.000
     2.250     2.000     2.140     2.000     2.600     1.300     3.000     4.000     0.990     0.005     0.005     1.000
     2.000     2.250     2.000     2.000     1.600     1.300     3.000     4.000     0.966     0.033     0.001     1.000
     1.000     2.000     2.140     1.170     1.800     1.100     2.000     5.000     0.089     0.911     0.000     2.000
     1.000     1.750     1.570     2.170     3.000     1.700     2.000     2.000     0.917     0.082     0.000     1.000
     2.000     1.500     1.860     1.500     1.000     1.300     3.000     4.000     0.112     0.888     0.000     2.000
     2.250     2.000     2.000     1.500     1.800     1.700         *     4.000     0.913     0.086     0.001     1.000
     2.250     2.500     2.710     1.830     1.600     2.000     2.000     5.000     0.934     0.000     0.066     1.000
     1.000     1.000     2.710     1.170     1.000     1.700     3.000     5.000     0.122     0.878     0.000     2.000
     3.250     3.750     2.290     3.000     3.600     2.500     4.000     4.000     0.000     0.000     1.000     3.000
     3.000     2.750     3.000     2.000     1.600     2.100         *         *     0.267     0.000     0.733     3.000
     1.750     2.500     2.140     1.670     2.200     1.200     3.000     5.000     0.962     0.037     0.001     1.000
     3.000     2.000     2.140     1.830     1.000     1.100     3.000     5.000     0.952     0.047     0.001     1.000
     1.000     1.000     1.000     1.000     1.000     1.000     4.000     4.000     0.000     1.000     0.000     2.000
     1.000     1.250     2.290     2.500     1.000     1.900     5.000     5.000     0.963     0.037     0.000     1.000
     1.000     1.750     1.860     1.330     2.000     1.200     4.000     5.000     0.056     0.944     0.000     2.000
     1.500     1.500     1.290     1.000     3.200     1.000     4.000     5.000     0.006     0.994     0.000     2.000
     2.000     1.500     2.710     1.830     1.400     1.000     3.000     5.000     0.935     0.065     0.000     1.000
     3.000     2.500     2.430     2.330     2.200     2.100     2.000     5.000     0.281     0.000     0.719     3.000
     2.000     2.000     2.000     2.000     2.000     2.100     4.000     2.000     0.986     0.004     0.010     1.000
     2.000     1.000     1.860     1.000     1.800     1.000     4.000     4.000     0.006     0.994     0.000     2.000
     3.750     2.750     2.710     3.000     2.800     2.500     2.000     4.000     0.000     0.000     1.000     3.000
     2.250     1.500     2.570     1.670     2.800     1.600     2.000     4.000     0.991     0.004     0.004     1.000
     3.000     2.750     2.570     2.000     2.200     2.000     3.000     4.000     0.380     0.000     0.620     3.000
     3.000     2.000     4.000     2.170     1.000     1.200     4.000     5.000     0.785     0.000     0.215     1.000
     1.500     1.250     2.140     1.670     1.800     1.200     5.000     5.000     0.314     0.686     0.000     2.000
     2.500     2.500     2.290     2.670     1.800     2.700     2.000     4.000     0.134     0.000     0.866     3.000
     2.500     2.000     1.710     1.670     3.400     1.700     4.000     3.000     0.981     0.009     0.010     1.000
     1.500     1.250     1.860     1.170     1.200     1.000     5.000     5.000     0.004     0.996     0.000     2.000
     1.000     2.000     1.860     1.830     2.200     1.200     4.000     4.000     0.564     0.436     0.000     1.000
     2.250     1.750     2.140     2.330     2.600     2.500     5.000     4.000     0.793     0.000     0.207     1.000
     1.250     2.250     2.860     2.500     2.800     2.100     4.000     3.000     0.784     0.000     0.216     1.000
     2.000     2.000     2.290     2.500     2.400     2.700     3.000     2.000     0.535     0.000     0.465     1.000
     2.000     2.000     2.140     2.170     2.000     2.000     4.000     5.000     0.981     0.001     0.017     1.000
     1.000     1.000     1.430     1.000     1.400     1.000         *     5.000     0.000     1.000     0.000     2.000
     3.250     3.250     3.140     1.330     3.200     3.300     3.000     1.000     0.002     0.000     0.998     3.000
     2.000     2.750     2.570     1.670     3.000     3.100     2.000     3.000     0.184     0.000     0.816     3.000
     1.000     1.000     2.000     1.670     1.200     1.500     5.000     4.000     0.050     0.950     0.000     2.000
     2.750     2.000     2.570     2.330     2.600     2.200     2.000     3.000     0.408     0.000     0.592     3.000
     2.000     1.500     2.430     1.500     2.800     1.800     4.000     4.000     0.983     0.015     0.002     1.000
     1.750     2.250     2.570     2.500     2.600     2.600     4.000     4.000     0.397     0.000     0.603     3.000
     1.750     1.250     2.860     1.330     1.800     1.200     4.000     4.000     0.758     0.242     0.000     1.000
     1.000     1.000     1.710     3.330     3.400     2.500     4.000     5.000     0.935     0.000     0.065     1.000
     2.250     2.500     2.570     2.170     2.600     2.000     2.000     4.000     0.672     0.000     0.328     1.000
     1.250     1.500     1.860     2.500     2.200     3.500     3.000     1.000     0.847     0.000     0.153     1.000
     1.750     1.000     2.140     2.000     1.000     1.100     4.000     3.000     0.289     0.711     0.000     2.000
     1.000     2.000     1.430     1.500     2.200     1.200     3.000     5.000     0.049     0.951     0.000     2.000
     2.500     2.250     2.000     1.830     2.600     2.100     3.000     3.000     0.937     0.001     0.062     1.000
     3.000     3.250     2.570     3.500     3.400     3.500     2.000     4.000     0.000     0.000     1.000     3.000
     1.250     1.250     1.710     1.670     3.200     1.200     4.000     5.000     0.272     0.728     0.000     2.000
     1.000     1.000     2.000     2.000     1.000     1.200     4.000     5.000     0.072     0.928     0.000     2.000
     1.250     1.250     1.860     1.000     2.200     1.500     5.000     5.000     0.019     0.981     0.000     2.000
     3.750     3.750     2.860     2.170     2.400     2.500     1.000     1.000     0.001     0.000     0.999     3.000
     1.250     1.250     2.000     1.000     2.800     2.100     4.000     5.000     0.278     0.722     0.000     2.000
     1.000     1.250     2.140     2.170     2.200     2.300     4.000     4.000     0.980     0.018     0.001     1.000
     1.500     1.250     2.290     1.170     1.200     1.100     5.000     5.000     0.030     0.970     0.000     2.000
     1.000     1.000     2.000     2.330     2.800     2.100     4.000     4.000     0.978     0.021     0.001     1.000
     2.250     2.500     3.290     1.670     2.000     1.200     3.000     5.000     0.977     0.000     0.023     1.000
     1.000     1.000     1.430     1.330     1.000     1.300     5.000     5.000     0.001     0.999     0.000     2.000
     3.250     3.000     2.290     1.670     3.200     2.300     4.000     5.000     0.114     0.000     0.886     3.000
     3.750     2.000     2.710     2.670     2.000     2.500     3.000     5.000     0.016     0.000     0.984     3.000
     1.750     2.250     2.430     1.330     1.800     1.100     3.000     5.000     0.821     0.179     0.000     1.000
     2.500     2.250     1.710     1.330     2.400     2.000     5.000     5.000     0.954     0.042     0.004     1.000
     1.750     1.500     2.000     1.330     3.600     2.300     2.000     4.000     0.972     0.025     0.003     1.000
     2.250     2.250     2.140     2.330     3.400     2.300     4.000     4.000     0.468     0.000     0.532     3.000
     2.000     1.750     1.860     1.670     2.400     1.400     4.000     4.000     0.826     0.174     0.000     1.000
     2.000     1.250     3.290     2.830     2.400     2.300     2.000     5.000     0.438     0.000     0.562     3.000
     2.250     2.000     3.290     2.830     2.400     2.300     4.000     2.000     0.080     0.000     0.920     3.000
     2.500     2.750     3.710     3.000     2.800     2.400     2.000     3.000     0.001     0.000     0.999     3.000
     2.500     2.750     2.430     2.500     2.400     3.100     3.000     3.000     0.016     0.000     0.984     3.000
     2.000     2.000     2.710     2.330     2.600     2.100     4.000     3.000     0.781     0.000     0.219     1.000
     2.000     2.000     2.000     1.500     2.400     1.800     4.000     5.000     0.953     0.046     0.001     1.000
     3.000     2.750     2.290     1.670     4.000     2.700     4.000     3.000     0.043     0.000     0.957     3.000
     3.000     2.250     2.430     2.000     3.000     2.900     3.000     3.000     0.062     0.000     0.938     3.000
     3.000     2.500     2.290     2.000     2.400     3.000     4.000     3.000     0.074     0.000     0.926     3.000
     2.500     2.500     3.290     1.830     3.000     1.600     1.000     3.000     0.580     0.000     0.420     1.000
     1.000     1.000     2.140     2.000     1.600     1.300     5.000     5.000     0.298     0.702     0.000     2.000
     2.750     3.000     2.290     1.000     1.600     1.500     3.000     5.000     0.975     0.020     0.004     1.000
     3.000     1.500     1.860     1.500     2.200     2.300     3.000     4.000     0.972     0.017     0.011     1.000
     2.750     2.000     2.140     1.670     3.000     2.800     3.000     4.000     0.584     0.000     0.416     1.000
     1.000     1.000     1.140     1.330     1.000     1.100     5.000     4.000     0.000     1.000     0.000     2.000
     1.750     1.500     3.140     3.000     2.800     2.500     5.000     5.000     0.181     0.000     0.819     3.000
     2.750     2.000     2.570     2.170     3.000     2.900     3.000     4.000     0.080     0.000     0.920     3.000
     2.750     1.750     2.860     3.000     4.000     2.500     4.000     5.000     0.006     0.000     0.994     3.000
     2.750     2.250     2.140     2.670     3.400     2.800         *     3.000     0.023     0.000     0.977     3.000
     2.250     2.000     2.430     2.670     2.200     2.500     2.000     4.000     0.399     0.000     0.601     3.000
     2.000     2.000     2.000     2.000     2.000     2.000     2.000     3.000     0.987     0.006     0.008     1.000
     1.000     1.000     1.430     1.830     1.600     1.900     3.000     4.000     0.049     0.951     0.000     2.000
     2.000     1.500     2.290     2.500     2.200     2.300     4.000     4.000     0.935     0.000     0.065     1.000
     2.000     2.000     2.570     1.500     1.000     1.700     5.000     5.000     0.957     0.043     0.001     1.000
     1.000     1.500     1.430     1.000     1.000     1.000     3.000     4.000     0.000     1.000     0.000     2.000
     2.500     1.750     2.860     2.830     2.800     2.600         *     3.000     0.053     0.000     0.947     3.000
     3.000     2.250     2.000     2.000     2.600     2.100     3.000     4.000     0.749     0.000     0.251     1.000
     2.000     2.000     2.000     2.000     2.000     1.800     3.000     4.000     0.986     0.009     0.004     1.000
     3.000     3.000     3.000     2.830     2.200     2.400     2.000     2.000     0.003     0.000     0.997     3.000
     1.250     1.500     1.710     2.500     2.800     2.100     5.000     3.000     0.989     0.006     0.004     1.000
     1.000     1.000     2.000     2.170     2.200     1.400     5.000     4.000     0.607     0.393     0.000     1.000
     1.750     1.500     2.570     2.670     3.400     1.900     4.000     4.000     0.861     0.000     0.139     1.000
     2.000     1.750     1.860     2.000     2.000     1.200         *     4.000     0.871     0.129     0.000     1.000
     2.000     2.000     2.430     2.000     2.000     2.000     3.000     4.000     0.980     0.001     0.019     1.000
     1.500     1.000     2.430     1.330     1.200     1.000     5.000     5.000     0.044     0.956     0.000     2.000
     3.000     2.500     2.000     2.000     2.000     2.400     2.000     3.000     0.593     0.000     0.407     1.000
     2.000     2.000     2.430     2.830     2.000     2.100         *     3.000     0.746     0.000     0.254     1.000
     2.500     2.000     2.290     2.000     3.200     2.800     5.000     3.000     0.334     0.000     0.666     3.000
     1.000     1.000     1.290     2.000     2.000     1.900     5.000     5.000     0.099     0.901     0.000     2.000
     1.250     1.500     1.860     2.330     2.800     2.300     3.000     5.000     0.990     0.004     0.006     1.000
     2.000     2.250     3.000     1.500     2.400     1.000     3.000     5.000     0.994     0.003     0.002     1.000
     2.500     2.750     2.290     2.330     2.200     2.000     2.000     4.000     0.556     0.000     0.444     1.000
     2.000     2.000     2.290     2.670     2.000     2.500     3.000     4.000     0.666     0.000     0.333     1.000
     1.000     1.000     2.710     1.830     2.200     1.400     4.000     2.000     0.866     0.134     0.000     1.000
     1.500     1.750     1.710     2.000     2.000     2.800     3.000     5.000     0.982     0.010     0.008     1.000
     2.000     1.250     2.710     1.000     1.000     1.000     3.000     3.000     0.104     0.896     0.000     2.000
     2.000     2.000     2.570     2.000     2.000     2.000     4.000     5.000     0.973     0.001     0.026     1.000
     2.250     1.750     2.570     2.500     2.800     2.100     3.000     5.000     0.693     0.000     0.307     1.000
     2.000     2.000     1.000     1.000     1.000     1.000     5.000     4.000     0.001     0.999     0.000     2.000
     1.000     1.250     1.710     2.500     1.000     2.000     5.000     3.000     0.757     0.242     0.000     1.000
     1.000     1.750     1.710     1.500     1.400     1.000     4.000     4.000     0.016     0.984     0.000     2.000
     1.750     1.750     2.000     2.670     2.600     2.100     4.000     3.000     0.948     0.000     0.052     1.000
     2.250     2.250     2.710     2.670     2.600     1.700     2.000     3.000     0.578     0.000     0.422     1.000
     1.250     2.250     2.290     2.000     2.200     2.100     3.000     3.000     0.990     0.002     0.008     1.000
     2.000     2.000     2.140     2.000     2.000     1.900     4.000     4.000     0.988     0.004     0.008     1.000
     2.000     1.500     1.860     1.330     2.800     1.400     4.000     5.000     0.509     0.491     0.000     1.000
     2.000     2.000     2.140     1.000     1.800     1.500     3.000     4.000     0.443     0.557     0.000     2.000
     1.000     1.000     1.710     1.830     1.000     1.000     4.000     3.000     0.007     0.993     0.000     2.000
     1.000     1.000     1.710     1.000     1.400     1.000     2.000     5.000     0.000     1.000     0.000     2.000
     2.250     1.250     1.860     1.500     2.200     2.300     3.000     3.000     0.892     0.107     0.001     1.000
     3.000     2.000     2.860     2.670     2.000     1.500     1.000     5.000     0.547     0.000     0.453     1.000
     4.000     3.000     3.000     2.330     3.600     2.700     2.000     3.000     0.000     0.000     1.000     3.000
     1.750     2.250     2.430     2.500     2.600     2.600     3.000     4.000     0.473     0.000     0.527     3.000
     2.000     2.500     2.710     2.500     2.600     2.300     1.000     4.000     0.281     0.000     0.719     3.000
     2.500     2.500     2.710     2.000     2.800     2.000     3.000     4.000     0.534     0.000     0.466     1.000
     2.000     2.750     2.710     2.330     1.000     1.300     3.000     3.000     0.980     0.000     0.019     1.000
     2.000     2.500     2.000     1.000     3.600     2.200     2.000     3.000     0.979     0.008     0.013     1.000
     2.500     2.750     2.140     2.000     3.000     1.400     4.000     4.000     0.916     0.000     0.084     1.000
     2.750     2.000     2.430     2.670     1.400     1.000     3.000     4.000     0.980     0.000     0.020     1.000
     3.250     2.250     2.430     1.500     2.600     1.800     3.000     3.000     0.882     0.000     0.118     1.000
     2.250     2.000     2.430     2.330     1.400     1.500     4.000     4.000     0.988     0.001     0.010     1.000
     1.750     1.750     1.710     1.330     1.400     1.600     5.000     5.000     0.128     0.872     0.000     2.000
     1.750     1.500     1.290     1.170     2.600     1.500     4.000     4.000     0.030     0.970     0.000     2.000
     1.750     1.750     1.430     1.000     1.800     1.300     3.000     5.000     0.009     0.991     0.000     2.000
     2.000     2.000     1.710     1.500     2.400     1.400     4.000     4.000     0.689     0.311     0.000     1.000
     1.750     1.750     1.860     1.670     2.000     1.400     3.000     4.000     0.630     0.370     0.000     1.000
     1.750     1.750     1.570     1.330     2.400     1.800     3.000     4.000     0.370     0.630     0.000     2.000
     2.250     2.250     1.710     1.500     2.000     1.100     2.000     4.000     0.620     0.380     0.000     1.000
     2.000     2.000     1.570     2.000     1.800     1.900     3.000     4.000     0.944     0.054     0.002     1.000
     1.750     1.750     1.290     1.330     2.200     1.300     4.000     5.000     0.036     0.964     0.000     2.000
     2.000     1.750     1.860     1.500     1.800     1.600     4.000     4.000     0.616     0.384     0.000     1.000
     1.750     1.250     1.570     1.670     2.000     1.700     4.000     5.000     0.253     0.747     0.000     2.000
     1.750     1.750     1.570     1.500     1.600     1.500     3.000     5.000     0.152     0.848     0.000     2.000
     2.500     2.000     1.430     1.330     1.400     1.500     2.000     4.000     0.201     0.799     0.000     2.000
     1.750     1.750     1.710     1.670     1.600     1.900     3.000     4.000     0.657     0.343     0.000     1.000
     2.000     2.000     1.570     1.670     2.000     1.500     3.000     5.000     0.658     0.342     0.000     1.000
     2.000     1.500     1.570     1.830     2.200     1.800     3.000     4.000     0.772     0.228     0.000     1.000
     2.000     1.750     1.570     1.670     2.000     1.700     3.000     5.000     0.639     0.360     0.000     1.000
     2.000     1.500     1.860     1.500     2.000     1.700     3.000     5.000     0.603     0.397     0.000     1.000
     3.000     3.250     3.290     2.170     3.000     2.700     3.000     3.000     0.001     0.000     0.999     3.000
     1.750     1.500     1.860     1.670     1.800     1.700     4.000     4.000     0.605     0.395     0.000     1.000
     2.750     2.500     2.430     2.000     2.000     1.600     4.000     4.000     0.913     0.000     0.087     1.000
     1.750     1.750     2.140     1.500     1.800     1.800     4.000     5.000     0.845     0.154     0.000     1.000
     1.500     2.500     2.710     2.500     3.000     3.200     3.000     2.000     0.048     0.000     0.952     3.000
     1.750     2.000     2.570     1.330     2.200     1.800     3.000     4.000     0.979     0.020     0.001     1.000
     2.000     2.250     2.710     1.830     2.000     2.100     3.000     4.000     0.951     0.000     0.048     1.000
     2.000     2.250     2.570     2.000     3.000     1.900     3.000     4.000     0.896     0.000     0.104     1.000
     1.500     1.750     1.710     1.330     1.800     1.700     4.000     4.000     0.178     0.822     0.000     2.000
     1.750     1.750     1.860     1.330     2.000     1.600     4.000     4.000     0.393     0.607     0.000     2.000
     1.500     1.750     2.290     2.330     1.800     1.800     4.000     4.000     0.993     0.004     0.003     1.000
     2.500     2.250     2.290     1.830     3.000     1.800     3.000     4.000     0.923     0.000     0.077     1.000
     2.250     2.500     1.860     1.000     1.800     1.900     4.000     4.000     0.789     0.210     0.001     1.000
     2.250     2.250     2.570     2.000     2.600     1.900     3.000     4.000     0.889     0.000     0.110     1.000
     2.000     2.250     2.000     2.000     2.000     1.800     3.000     4.000     0.988     0.005     0.007     1.000
     2.000     2.500     2.860     1.830     2.200     1.800     2.000     4.000     0.940     0.000     0.060     1.000
     2.000     2.000     1.140     1.170     2.200     1.800     4.000     4.000     0.096     0.904     0.000     2.000
     2.750     2.250     2.430     1.830     1.800     1.200     4.000     3.000     0.989     0.003     0.008     1.000
     1.250     2.750     2.570     2.330     1.000     1.100         *     3.000     0.995     0.004     0.002     1.000
     3.000     2.750     2.570     2.000     2.200     2.100     3.000     4.000     0.313     0.000     0.687     3.000
     3.000     3.000     2.570     1.330     1.000     1.000     3.000     4.000     0.987     0.009     0.004     1.000
     1.500     2.000     2.290     2.000     2.200     1.600     3.000     4.000     0.989     0.009     0.002     1.000
     2.000     2.250     2.000     2.000     2.200     1.700     4.000     5.000     0.988     0.005     0.007     1.000
     1.250     1.000     3.000     1.500     1.800     1.000     5.000     5.000     0.608     0.392     0.000     1.000
     4.000     2.000     2.570     2.000     2.000     2.000     2.000     5.000     0.307     0.000     0.693     3.000
     2.000     2.000     2.000     2.000     1.800     2.100     4.000     5.000     0.986     0.006     0.008     1.000
     2.750     2.250     2.860     2.330     2.000     2.300     3.000     3.000     0.243     0.000     0.757     3.000
     1.000     2.000     3.000     1.500     1.800     2.000     3.000     5.000     0.992     0.007     0.001     1.000
     1.000     1.000     2.000     1.170     1.800     1.100     4.000     5.000     0.005     0.995     0.000     2.000
     2.000     2.250     2.860     2.670     2.600     2.000     1.000     5.000     0.412     0.000     0.588     3.000
     2.000     2.000     2.140     1.000     2.800     1.600     3.000     4.000     0.813     0.186     0.000     1.000
     2.000     1.500     2.140     1.170     1.000     1.000     3.000     5.000     0.041     0.959     0.000     2.000
     3.000     2.500     2.000     2.000     2.200     1.800     3.000     5.000     0.871     0.000     0.128     1.000
     2.000     2.000     2.430     2.170     1.600     1.900     4.000     4.000     0.984     0.001     0.015     1.000
     1.000     1.000     2.000     2.170     1.000     1.600     3.000     2.000     0.317     0.683     0.000     2.000
     2.000     2.000     2.140     1.000     1.200     1.500     4.000     4.000     0.251     0.749     0.000     2.000
     2.500     1.000     1.000     1.330     1.400     1.300     4.000     5.000     0.002     0.998     0.000     2.000
     1.000     1.000     1.140     1.170     1.200     1.300     4.000     5.000     0.000     1.000     0.000     2.000
     1.000     1.250     1.430     1.500     2.600     1.600     4.000     5.000     0.041     0.959     0.000     2.000
     1.250     1.000     2.140     2.670     1.000     1.700     4.000     4.000     0.938     0.062     0.000     1.000
     1.000     2.000     1.000     1.000     1.000     1.000     3.000     4.000     0.000     1.000     0.000     2.000
     1.000     2.000     2.290     2.170     2.800     1.400     4.000     4.000     0.992     0.007     0.001     1.000
     1.250     2.250     2.710     1.170     2.200     1.800     2.000     5.000     0.970     0.030     0.001     1.000
     2.250     2.750     2.860     2.000     2.200     2.100     3.000     5.000     0.559     0.000     0.441     1.000
     2.250     2.000     2.140     2.000     2.400     2.100     3.000     4.000     0.961     0.001     0.038     1.000
     2.000     2.000     1.140     1.670     1.000     1.000     3.000     4.000     0.021     0.979     0.000     2.000
     1.000     1.250     1.430     1.000     1.000     1.100     5.000     4.000     0.000     1.000     0.000     2.000
     1.000     1.250     1.290     1.830     2.600     1.200     3.000     4.000     0.035     0.965     0.000     2.000
     1.500     1.250     1.570     1.670     2.600     1.000     4.000     5.000     0.076     0.924     0.000     2.000
     1.000     1.250     1.430     2.000     1.000     1.100     5.000     4.000     0.010     0.990     0.000     2.000
     2.000     2.000     2.140     2.000     1.800     1.000     3.000     4.000     0.945     0.054     0.000     1.000
     3.000     2.500     2.570     2.830     2.400     2.200     1.000     4.000     0.035     0.000     0.965     3.000
     1.000     1.250     2.140     2.500     3.600     2.000     5.000     5.000     0.992     0.001     0.007     1.000
     2.000     3.000     2.290     1.830     1.600     2.200     2.000     4.000     0.920     0.000     0.080     1.000
     2.500     2.500     2.000     2.170     1.800     1.700     4.000     4.000     0.963     0.001     0.036     1.000
     2.500     2.000     2.290     2.170     1.600     1.700     4.000     4.000     0.980     0.001     0.018     1.000
     1.750     1.750     1.710     1.830     2.400     1.800     4.000     4.000     0.903     0.096     0.001     1.000
     2.500     1.000     2.290     1.830     2.800     1.100     3.000     4.000     0.948     0.052     0.000     1.000
     3.500     2.500     2.290     1.670     1.800     1.800     3.000     3.000     0.840     0.000     0.160     1.000
     2.250     3.250     1.710     1.830     2.000     1.800     3.000     3.000     0.964     0.002     0.035     1.000
     3.250     3.000     2.000     1.830     2.600     1.700     3.000     3.000     0.645     0.000     0.354     1.000
     2.250     2.500     2.000     1.830     1.800     1.700     4.000     4.000     0.986     0.007     0.008     1.000
     2.250     2.500     1.710     1.330     2.200     1.700     3.000     3.000     0.900     0.099     0.001     1.000
     2.750     2.500     2.140     1.670     1.600     1.800     3.000     3.000     0.977     0.003     0.020     1.000
     2.500     2.000     1.860     1.670     1.600     1.700     3.000     3.000     0.935     0.063     0.001     1.000
     2.250     2.000     2.000     1.670     1.800     1.600     4.000     3.000     0.944     0.055     0.001     1.000
     2.000     2.000     2.000     1.830     1.600     1.700     4.000     4.000     0.955     0.044     0.001     1.000
     2.250     2.750     1.710     1.830     2.000     1.800     3.000     4.000     0.982     0.007     0.012     1.000
     2.000     1.250     1.140     1.000     2.200     1.000     3.000     5.000     0.001     0.999     0.000     2.000
     1.000     1.000     1.290     1.000     2.600     1.000     3.000     5.000     0.000     1.000     0.000     2.000
     2.750     2.000     1.860     1.500     1.400     1.700     3.000     3.000     0.891     0.108     0.001     1.000
     1.750     1.750     1.710     1.670     1.800     1.600     4.000     4.000     0.538     0.462     0.000     1.000
     3.000     2.750     2.710     2.000     3.000     1.800     3.000     3.000     0.238     0.000     0.762     3.000
     2.500     2.250     2.290     1.830     2.200     1.700     3.000     3.000     0.976     0.001     0.023     1.000
     1.750     1.500     2.570     1.830     2.800     1.500     3.000     3.000     0.991     0.007     0.002     1.000
     1.750     1.750     1.710     1.330     1.800     1.600     3.000     3.000     0.207     0.793     0.000     2.000
     3.250     1.500     2.290     1.830     1.800     1.300     3.000     3.000     0.985     0.010     0.004     1.000
     1.500     1.750     1.710     1.330     1.600     1.300     4.000     4.000     0.054     0.946     0.000     2.000
     2.500     2.000     2.000     1.670     2.000     1.600     3.000     3.000     0.971     0.027     0.002     1.000
     2.000     2.250     2.710     2.330     2.000     2.000     3.000     4.000     0.851     0.000     0.149     1.000
     1.500     1.250     2.000     1.170     2.600     1.100     4.000     4.000     0.065     0.935     0.000     2.000
     2.250     2.250     2.430     1.170     2.400     1.300     5.000     4.000     0.956     0.043     0.001     1.000
     1.000     1.000     1.570     1.000     1.000     1.000     3.000     4.000     0.000     1.000     0.000     2.000
     1.250     1.500     1.140     1.830     1.800     1.200     3.000     5.000     0.017     0.983     0.000     2.000
     1.750     1.500     2.430     2.000     1.800     1.700     3.000     5.000     0.984     0.014     0.001     1.000
     1.000     1.500     2.140     1.670     1.800     1.100     4.000     5.000     0.208     0.792     0.000     2.000
     1.000     1.250     1.000     1.330     1.000     1.000     3.000     5.000     0.000     1.000     0.000     2.000
     2.000     2.000     2.430     2.000     2.000     1.900     2.000     4.000     0.984     0.001     0.014     1.000
     2.000     2.000     2.140     2.000     2.000     2.000     3.000     3.000     0.987     0.003     0.010     1.000
     2.000     2.000     2.000     2.000     2.000     1.800     3.000     3.000     0.986     0.009     0.004     1.000
     4.000     3.250     1.860     2.170     1.400     1.000     3.000     3.000     0.764     0.000     0.236     1.000
     1.500     1.000     2.290     2.170     2.400     2.200     3.000     4.000     0.990     0.007     0.003     1.000
     1.750     1.500     2.140     1.000     2.800     1.000     4.000     5.000     0.147     0.853     0.000     2.000
     2.500     2.000     2.140     2.000     2.000     1.700     3.000     4.000     0.984     0.003     0.013     1.000
     3.000     3.750     2.140     2.000     1.400     1.900     3.000     4.000     0.383     0.000     0.617     3.000
     2.000     2.250     2.860     2.170     1.200     1.200     2.000     5.000     0.994     0.001     0.005     1.000
     1.500     2.000     2.140     1.500     2.400     1.500     3.000     4.000     0.873     0.126     0.000     1.000
     1.000     1.000     1.000     1.000     1.400     1.400     4.000     4.000     0.000     1.000     0.000     2.000
     1.000     2.000     1.570     1.500     2.000     1.000     2.000     5.000     0.039     0.961     0.000     2.000
     2.000     1.250     1.140     1.000     1.400     1.000     3.000     5.000     0.000     1.000     0.000     2.000
     1.000     1.250     1.430     1.000     1.000     1.300     1.000     5.000     0.000     1.000     0.000     2.000
     1.000     1.250     1.430     1.000     2.200     1.100     3.000     5.000     0.001     0.999     0.000     2.000
     2.250     2.250     1.860     2.170     2.200     1.900     4.000     5.000     0.972     0.002     0.026     1.000
     1.000     1.000     1.140     1.170     1.000     1.200     5.000     4.000     0.000     1.000     0.000     2.000
     1.000     1.000     2.000     1.330     3.200     1.500     4.000     4.000     0.175     0.825     0.000     2.000
     2.250     2.000     1.710     3.000     2.800     2.500     4.000     4.000     0.365     0.000     0.635     3.000
     2.000     2.000     2.000     2.000     2.000     2.000     4.000     3.000     0.987     0.006     0.008     1.000
     1.750     3.250     2.710     2.330     2.800     1.800     3.000     4.000     0.433     0.000     0.567     3.000
     2.000     1.000     1.710     1.000     1.400     1.000     2.000     5.000     0.002     0.998     0.000     2.000
     1.750     1.750     1.570     1.670     1.400     1.100     4.000     4.000     0.090     0.910     0.000     2.000
     2.000     2.000     2.000     1.670     1.800     1.400     4.000     4.000     0.867     0.133     0.000     1.000
     2.250     1.750     2.000     1.500     1.600     1.500     3.000     3.000     0.721     0.279     0.000     1.000
     1.250     1.250     1.430     1.330     1.400     1.200     5.000     4.000     0.002     0.998     0.000     2.000
     1.500     1.750     1.860     1.500     1.200     1.300     5.000     5.000     0.112     0.888     0.000     2.000
     1.250     1.000     1.140     1.000     1.400     1.000     4.000     4.000     0.000     1.000     0.000     2.000
     1.000     1.000     1.290     1.000     1.000     1.100     4.000     4.000     0.000     1.000     0.000     2.000
     1.750     1.750     1.860     1.330     1.200     1.200     4.000     4.000     0.067     0.933     0.000     2.000
     1.750     1.250     1.140     1.000     1.400     1.000     4.000     4.000     0.000     1.000     0.000     2.000
     1.250     1.000     1.140     1.000     1.200     1.100     4.000     4.000     0.000     1.000     0.000     2.000
     2.000     2.250     2.140     1.830     1.600     1.200     4.000     4.000     0.950     0.050     0.001     1.000
     1.750     2.000     1.290     1.000     1.400     1.000     4.000     4.000     0.002     0.998     0.000     2.000
     2.000     2.000     1.290     2.000     1.800     1.700     4.000     4.000     0.765     0.234     0.000     1.000
     2.000     2.000     1.860     1.500     1.200     1.200     4.000     4.000     0.303     0.697     0.000     2.000
     2.250     2.000     2.140     1.500     1.400     1.300     3.000     4.000     0.789     0.211     0.000     1.000
     2.250     2.250     2.000     1.500     1.400     1.300     3.000     4.000     0.793     0.207     0.000     1.000
     1.000     1.250     1.290     1.830     1.400     1.000     4.000     5.000     0.004     0.996     0.000     2.000
     1.000     1.250     1.430     1.000     1.600     1.000     4.000     4.000     0.000     1.000     0.000     2.000
     3.250     1.750     1.710     1.000     1.400     1.000     1.000     1.000     0.096     0.904     0.000     2.000
     1.000     1.000     1.710     1.500     1.000     1.000     4.000     5.000     0.002     0.998     0.000     2.000
     1.750     2.000     2.430     3.000     2.600     2.700     2.000     2.000     0.199     0.000     0.801     3.000
     3.000     2.250     1.860     1.830     1.800     1.600     3.000     3.000     0.980     0.007     0.012     1.000
     1.000     1.250     2.000     1.670     1.800     1.100     4.000     4.000     0.075     0.925     0.000     2.000
     3.000     2.750     2.860     2.830     2.400     2.300     3.000     4.000     0.008     0.000     0.992     3.000
     2.000     1.500     2.140     2.170     2.400     1.200     3.000     3.000     0.977     0.022     0.001     1.000
     1.000     1.750     1.000     1.500     1.000     1.000     4.000     5.000     0.001     0.999     0.000     2.000
     2.750     2.000     3.000     3.000     2.000     2.500     3.000     4.000     0.028     0.000     0.972     3.000
     2.000     2.000     1.710     1.830     2.600     1.900     3.000     5.000     0.976     0.021     0.004     1.000
     1.000     1.000     1.860     1.170     1.000     1.000     4.000     4.000     0.001     0.999     0.000     2.000
     1.250     2.000     2.430     2.000     2.800     2.000     4.000     5.000     0.989     0.001     0.010     1.000
     2.000     2.000     2.000     2.000     2.000     1.700     3.000     4.000     0.985     0.012     0.003     1.000
     1.000     1.000     1.430     1.000     1.000     1.000     5.000     5.000     0.000     1.000     0.000     2.000
     2.500     2.000     2.140     2.330     2.800     1.900     4.000     4.000     0.855     0.000     0.145     1.000
     2.000     2.000     2.140     1.830     2.000     2.000     4.000     5.000     0.987     0.007     0.006     1.000
     2.000     1.500     2.430     2.000     2.000     1.100     4.000     5.000     0.967     0.033     0.000     1.000
     1.000     1.000     1.000     1.000     2.600     1.500     4.000     4.000     0.000     1.000     0.000     2.000
     1.750     1.000     2.140     1.000     1.000     1.000     5.000     5.000     0.004     0.996     0.000     2.000
     1.000     1.000     1.000     1.330     1.200     1.100     5.000     5.000     0.000     1.000     0.000     2.000
     2.000     2.000     3.000     2.670     4.000     2.700     3.000     3.000     0.020     0.000     0.980     3.000
     1.500     1.750     2.140     1.170     1.200     1.500     3.000     4.000     0.136     0.864     0.000     2.000
     1.000     1.000     1.000     1.000     1.000     1.000     5.000     4.000     0.000     1.000     0.000     2.000
     1.000     1.500     1.710     1.500     1.000     1.400     4.000     5.000     0.014     0.986     0.000     2.000
     1.250     1.750     2.290     2.170     3.200     2.700     4.000     3.000     0.917     0.000     0.083     1.000
     2.250     2.250     2.000     2.000     2.600     1.500     3.000     4.000     0.986     0.003     0.011     1.000
     2.000     1.000     1.710     1.500     1.400     1.600     4.000     4.000     0.074     0.926     0.000     2.000
     3.250     3.250     2.570     1.670     2.200     2.000     3.000     3.000     0.245     0.000     0.755     3.000
     2.000     1.750     2.000     1.830     2.400     1.000     3.000     5.000     0.857     0.143     0.000     1.000
     1.000     1.000     1.000     1.000     1.000     1.000     3.000     5.000     0.000     1.000     0.000     2.000
     2.000     2.500     2.710     1.830     2.400     2.500     2.000     3.000     0.682     0.000     0.318     1.000
     2.250     1.750     1.570     1.830     2.200     2.200     3.000     3.000     0.961     0.035     0.004     1.000
     3.000     2.500     2.290     2.830     2.000     3.000     2.000     4.000     0.010     0.000     0.990     3.000
     1.750     2.000     2.570     2.170     2.600     2.200     3.000     5.000     0.911     0.000     0.089     1.000
     2.000     1.750     2.570     2.670     2.400     2.600     3.000     4.000     0.461     0.000     0.539     3.000
     3.000     2.000     1.000     1.500     2.200     2.000     4.000     3.000     0.720     0.278     0.002     1.000
     1.250     1.250     1.430     1.170     1.200     1.400     3.000     3.000     0.001     0.999     0.000     2.000
     3.000     3.000     2.290     2.500     2.400     2.200     1.000     3.000     0.058     0.000     0.942     3.000
     1.000     1.000     1.000     1.330     2.000     1.100     4.000     5.000     0.000     1.000     0.000     2.000
     1.000     1.000     1.290     1.000     1.000     1.100     5.000     5.000     0.000     1.000     0.000     2.000
     1.000     1.500     1.140     1.000     1.000     1.000     2.000     2.000     0.000     1.000     0.000     2.000
     1.000     1.000     2.290     1.000     1.200     1.500     3.000     4.000     0.009     0.991     0.000     2.000
     2.000     2.000     1.860     2.000     2.200     1.400     3.000     4.000     0.964     0.035     0.001     1.000
     1.000     2.000     2.290     2.000     2.600     2.000     3.000     4.000     0.992     0.004     0.003     1.000
     1.000     1.500     1.710     1.330     1.000     1.200     4.000     4.000     0.004     0.996     0.000     2.000
     3.000     3.500     3.000     1.670     2.600     2.100     3.000     3.000     0.055     0.000     0.945     3.000
     2.000     1.000     1.430     1.000     2.400     1.100     4.000     5.000     0.003     0.997     0.000     2.000
     2.000     1.750     3.000     2.330     2.000     1.400     4.000     3.000     0.981     0.000     0.018     1.000
     2.500     1.500     2.290     1.170     3.400     1.700     2.000     4.000     0.972     0.025     0.002     1.000
     2.000     2.500     2.710     2.170     2.400     2.000     4.000     5.000     0.769     0.000     0.231     1.000
     1.000     1.000     1.000     1.000     1.000     1.100         *     5.000     0.000     1.000     0.000     2.000
     3.000     2.750     2.710     2.830     2.200     2.600     3.000     4.000     0.006     0.000     0.994     3.000
     3.250     2.000     2.570     2.000     2.400     1.300     2.000     4.000     0.920     0.000     0.080     1.000
     1.000     1.000     2.140     1.670     1.000     2.500     2.000     2.000     0.493     0.507     0.000     2.000
     2.000     2.000     2.140     2.170     2.200     2.000     2.000     3.000     0.977     0.001     0.022     1.000
     2.000     2.750     3.000     1.830     2.000     2.200         *     5.000     0.720     0.000     0.280     1.000
     2.000     2.000     2.710     2.170     1.000     1.600     4.000     5.000     0.993     0.002     0.006     1.000
     1.000     1.000     1.140     1.000     1.000     1.000     4.000     5.000     0.000     1.000     0.000     2.000
     3.250     2.500     2.000     1.000     3.200     1.400         *         *     0.976     0.012     0.012     1.000
     2.000     2.500     2.290     2.000     2.000     2.000         *     5.000     0.958     0.000     0.042     1.000
     1.500     1.750     1.430     1.330     2.600     1.600     3.000     4.000     0.143     0.857     0.000     2.000
     2.500     2.750     2.710     2.500     2.000     2.100     2.000     4.000     0.217     0.000     0.783     3.000
     2.000     1.500     1.570     1.670     2.600     1.400     3.000     5.000     0.512     0.488     0.000     1.000
     2.500     3.250     3.000     2.670     2.600     1.200     2.000     4.000     0.169     0.000     0.831     3.000
     1.000     1.000     1.000     1.000     1.000     1.000     5.000     5.000     0.000     1.000     0.000     2.000
     1.000     1.000     1.000     1.000     1.000     1.000     3.000     5.000     0.000     1.000     0.000     2.000
     2.000     2.000     2.290     2.500     1.000     1.400     4.000     4.000     0.993     0.004     0.003     1.000
     2.000     2.000     2.710     2.670     2.200     2.100     2.000     3.000     0.671     0.000     0.329     1.000
     2.000     2.000     3.000     2.830     1.000     1.000     3.000     5.000     0.986     0.000     0.014     1.000
     2.000     2.000     2.140     2.000     2.000     2.000     3.000     3.000     0.987     0.003     0.010     1.000
     1.000     1.500     1.140     1.000     2.200     1.000     5.000     5.000     0.000     1.000     0.000     2.000
     1.000     1.000     1.140     1.170     1.000     1.000     4.000     5.000     0.000     1.000     0.000     2.000
     1.000     1.000     1.000     2.170     2.800     1.100     3.000     3.000     0.026     0.974     0.000     2.000
     3.000     2.500     2.570     2.500     3.000     2.200     3.000     4.000     0.046     0.000     0.954     3.000
     1.000     1.000     1.000     1.000     1.200     1.000     5.000     5.000     0.000     1.000     0.000     2.000
     2.500     2.750     2.290     2.830     2.400     2.700     4.000     4.000     0.026     0.000     0.974     3.000
     1.000     1.000     2.140     2.000     2.000     2.100     3.000     5.000     0.860     0.140     0.000     1.000
     2.250     2.750     2.570     2.170     2.400     2.600     3.000     5.000     0.203     0.000     0.797     3.000
     2.000     2.000     2.860     2.000     2.000     2.100     2.000     3.000     0.936     0.000     0.064     1.000
     1.000     1.000     1.290     1.000     1.000     1.000     4.000     4.000     0.000     1.000     0.000     2.000
     3.250     1.000     1.570     1.330     1.800     1.700     3.000     5.000     0.316     0.684     0.000     2.000
     3.000     2.250     3.860     3.170     4.000     3.100     3.000     4.000     0.000     0.000     1.000     3.000
     1.000     1.250     1.860     1.000     1.200     1.000     4.000     5.000     0.001     0.999     0.000     2.000
     1.500     2.000     2.140     1.170     1.000     1.000     3.000     4.000     0.055     0.945     0.000     2.000
     1.500     2.000     1.140     1.170     1.200     1.000     3.000     4.000     0.001     0.999     0.000     2.000
     1.500     1.000     2.000     1.000     2.000     1.200     3.000     3.000     0.010     0.990     0.000     2.000
     2.000     2.250     2.000     1.670     1.600     1.000     4.000     4.000     0.758     0.242     0.000     1.000
     2.000     2.250     2.140     1.170     2.000     1.400     2.000     4.000     0.759     0.241     0.000     1.000
     1.000     1.000     1.430     1.000     3.400     2.300     3.000     4.000     0.049     0.951     0.000     2.000
     1.000     1.000     1.570     1.330     2.400     1.000     3.000     5.000     0.003     0.997     0.000     2.000
     1.500     2.000     1.570     2.170     1.200     1.900     4.000     1.000     0.864     0.136     0.000     1.000
     1.000     1.750     2.290     1.330     1.000     1.000     3.000     3.000     0.047     0.953     0.000     2.000
     2.000     2.000     2.570     1.670     2.000     1.100         *     4.000     0.976     0.024     0.001     1.000
     1.000     1.250     1.570     2.170     2.000     1.200     3.000     4.000     0.176     0.824     0.000     2.000
     1.000     1.000     2.570     1.170     1.000     1.200     5.000     5.000     0.021     0.979     0.000     2.000
     2.000     1.500     2.290     2.170     2.000     2.000     3.000     4.000     0.989     0.003     0.008     1.000
     3.000     3.000     2.710     2.500     1.000     1.000     3.000     4.000     0.822     0.000     0.178     1.000
     2.500     1.750     2.430     1.500     1.800     1.600     5.000     4.000     0.975     0.024     0.002     1.000
     1.000     1.000     2.140     2.000     2.800     1.400     4.000     3.000     0.756     0.244     0.000     1.000
     1.250     1.500     2.000     1.330     1.200     1.100     3.000     5.000     0.021     0.979     0.000     2.000
     2.250     1.750     2.860     1.830     1.800     1.900     2.000     5.000     0.982     0.001     0.017     1.000
     1.250     2.500     2.860     2.670     3.000     2.500     3.000     3.000     0.230     0.000     0.770     3.000
     1.000     1.000     1.000     1.000     1.000     1.000     5.000     5.000     0.000     1.000     0.000     2.000
     2.000     2.000     2.000     1.830     2.000     1.900     3.000     4.000     0.982     0.015     0.003     1.000
     3.000     3.250     2.570     2.170     2.800     2.000     3.000     4.000     0.056     0.000     0.944     3.000
     2.500     2.750     2.570     1.830     2.400     1.600     2.000     4.000     0.890     0.000     0.110     1.000
     2.000     2.000     2.290     2.000     2.000     2.000     4.000     4.000     0.984     0.002     0.014     1.000
     2.000     2.000     2.140     2.000     2.800     2.000     3.000     4.000     0.972     0.001     0.027     1.000
     1.250     2.500     2.140     2.500     1.600     1.900     4.000     5.000     0.987     0.001     0.013     1.000
     2.000     1.500     2.140     1.000     2.000     1.500     3.000     5.000     0.241     0.759     0.000     2.000
     2.000     2.250     2.860     2.330     2.800     2.300     4.000     4.000     0.391     0.000     0.609     3.000
     2.000     1.250     2.290     1.500     1.800     3.000     4.000     4.000     0.982     0.009     0.009     1.000
     1.500     2.250     2.140     1.170     2.600     1.200     5.000     4.000     0.643     0.357     0.000     1.000
     2.000     2.500     2.140     1.170     1.800     1.200     3.000     4.000     0.719     0.281     0.000     1.000
     3.500     2.250     3.430     2.000     1.000     1.300         *     5.000     0.755     0.000     0.245     1.000
     2.250     1.000     1.860     1.670     3.000     2.300     5.000     3.000     0.965     0.032     0.003     1.000
     1.000     1.000     2.710     2.670     2.000     2.000     3.000     5.000     0.995     0.001     0.003     1.000
     1.000     1.000     1.290     2.500     1.000     1.000     4.000     5.000     0.022     0.978     0.000     2.000
     1.750     1.500     2.570     2.830     2.200     2.500     2.000     4.000     0.730     0.000     0.270     1.000
     3.000     3.000     3.000     2.830     2.400     2.600     1.000     3.000     0.001     0.000     0.999     3.000
     2.250     2.000     2.290     1.330     2.800     2.400     4.000     4.000     0.971     0.002     0.027     1.000
     2.000     2.000     2.860     2.170     2.400     2.200     5.000     5.000     0.798     0.000     0.201     1.000
     1.000     1.500     1.000     1.000     3.000     1.000     3.000     3.000     0.001     0.999     0.000     2.000
     1.000     1.250     1.710     1.500     1.200     1.100     5.000     5.000     0.005     0.995     0.000     2.000
     2.500     1.500     2.290     1.000     2.400     1.600     2.000     4.000     0.769     0.230     0.000     1.000
     1.500     2.250     2.570     2.000     2.800     1.600     3.000     3.000     0.987     0.001     0.012     1.000
     1.000     1.500     1.290     1.170     1.000     1.100     4.000     5.000     0.000     1.000     0.000     2.000
     1.000     1.750     2.290     2.000     3.600     2.700     5.000     4.000     0.952     0.000     0.048     1.000
     1.750     1.250     2.000     2.670     2.200     2.800     3.000     5.000     0.917     0.000     0.083     1.000
     2.000     2.000     2.430     2.330     3.000     2.400     3.000         *     0.627     0.000     0.373     1.000
     1.000     1.000     1.000     1.000     1.800     1.000     3.000     5.000     0.000     1.000     0.000     2.000
     3.000     1.750     2.860     3.500     2.200     2.800     2.000         *     0.003     0.000     0.997     3.000
     3.250     2.500     2.860     2.500     2.400     2.500     2.000     3.000     0.012     0.000     0.988     3.000
     3.000     2.000     2.000     2.000     2.800     1.400     2.000     4.000     0.969     0.001     0.030     1.000
     1.000     1.000     1.290     1.000     1.200     1.000     3.000     5.000     0.000     1.000     0.000     2.000
     1.000     1.000     1.290     1.000     2.200     1.000     3.000     5.000     0.000     1.000     0.000     2.000
     2.000     2.000     1.140     1.000     1.600     1.700     4.000     4.000     0.016     0.984     0.000     2.000
     2.500     2.750     2.860     2.830     2.200     2.900     3.000     4.000     0.005     0.000     0.995     3.000
     1.000     1.000     1.430     1.000     1.000     1.000     3.000     5.000     0.000     1.000     0.000     2.000
     1.000     1.250     1.570     2.170     3.000     1.800     3.000     5.000     0.812     0.187     0.000     1.000
     2.000     1.500     1.860     1.000     1.000     1.100     3.000     2.000     0.008     0.992     0.000     2.000
     2.750     2.000     2.570     1.830     4.000     2.100     3.000     3.000     0.443     0.000     0.557     3.000
     1.250     2.250     1.710     2.830     3.000     2.300         *     3.000     0.879     0.000     0.121     1.000
     2.000     1.000     2.430     2.830     2.200     2.000     4.000     4.000     0.965     0.000     0.034     1.000
     2.500     2.000     2.570     1.330     1.000     1.400     2.000         *     0.922     0.077     0.000     1.000
     1.000     1.000     1.000     1.170     1.000     1.200     3.000     5.000     0.000     1.000     0.000     2.000
     2.000     1.000     2.860     2.000     2.000     2.000     3.000     3.000     0.993     0.002     0.006     1.000
     3.000     2.000     2.430     1.170     1.800     1.900     2.000     5.000     0.982     0.010     0.008     1.000
     1.000     1.500     2.430     2.000     2.000     2.000     3.000     5.000     0.980     0.019     0.001     1.000
     1.000     1.000     1.430     2.170     2.800     2.700     3.000     5.000     0.913     0.087     0.001     1.000
     1.750     2.000     2.430     2.000     3.200     2.100     3.000     2.000     0.939     0.000     0.061     1.000
     2.500     1.750     2.140     2.000     2.000     2.100     3.000     4.000     0.974     0.002     0.024     1.000
     2.000     2.000     2.140     2.500     3.200     2.600     3.000     3.000     0.451     0.000     0.549     3.000
     1.000     1.000     1.000     1.170     3.000     1.000     3.000     5.000     0.000     1.000     0.000     2.000
     2.500     2.750     2.430     2.330     2.600     2.100     3.000     4.000     0.297     0.000     0.703     3.000
     2.250     2.000     2.710     2.170     3.400     3.000     3.000     4.000     0.082     0.000     0.918     3.000
     1.000     1.000     2.000     2.000     1.800     1.900     4.000     5.000     0.604     0.396     0.000     1.000
     1.750     3.000     3.000     2.000     1.400     1.100     3.000     5.000     0.988     0.000     0.012     1.000
     3.250     3.000     3.000     2.830     2.600     2.000     2.000     4.000     0.004     0.000     0.996     3.000
     1.250     1.750     1.860     2.330     2.000     2.000     3.000     3.000     0.982     0.016     0.002     1.000
     1.250     1.000     1.430     1.000     1.000     1.000     4.000     5.000     0.000     1.000     0.000     2.000
     1.000     1.250     2.430     2.170     3.800     3.900     4.000     4.000     0.368     0.000     0.632     3.000
     2.750     2.500     2.000     2.170     3.000     2.900     1.000     3.000     0.093     0.000     0.907     3.000
     1.500     1.000     2.290     2.170     2.800     2.500     4.000     4.000     0.988     0.002     0.010     1.000
     1.250     1.250     1.860     1.000     1.200     1.100     4.000     5.000     0.002     0.998     0.000     2.000
     2.000     1.500     2.290     2.500     1.200     1.000     3.000     5.000     0.973     0.027     0.000     1.000
     2.500     2.250     2.140     2.500     1.800     1.300         *     3.000     0.975     0.001     0.024     1.000
     1.250     1.000     1.710     1.000     2.000     1.100     4.000     5.000     0.001     0.999     0.000     2.000
     1.000     1.750     3.570     2.330     3.000     1.200     3.000     5.000     0.987     0.000     0.013     1.000
     2.000     2.000     1.140     1.670     2.000     2.000     3.000     3.000     0.547     0.452     0.000     1.000
     2.750     1.500     2.860     4.000     1.600     2.100     4.000     5.000     0.028     0.000     0.972     3.000
     1.500     2.000     1.860     2.170     1.600     1.600     3.000     5.000     0.944     0.056     0.001     1.000
     1.500     2.250     2.000     2.000     2.400     1.300         *         *     0.973     0.026     0.001     1.000
     2.000     2.750     2.430     2.000     2.400     2.000     4.000     3.000     0.857     0.000     0.143     1.000
     2.250     2.500     2.710     2.830     3.400     2.400     3.000     4.000     0.023     0.000     0.977     3.000
     2.250     2.500     2.710     1.670     2.200     2.100     3.000     4.000     0.894     0.000     0.106     1.000
     1.500     1.500     1.860     1.330     2.800     2.400     5.000     3.000     0.853     0.147     0.001     1.000
     2.000     2.250     1.710     2.830     2.600     3.800     3.000     3.000     0.025     0.000     0.975     3.000
     2.000     2.000     1.860     2.000     2.400     1.900     4.000     4.000     0.986     0.007     0.007     1.000
     2.750     2.500     1.710     2.830     3.400     2.500     1.000     3.000     0.049     0.000     0.951     3.000
     2.250     2.000     2.430     2.330     3.000     2.700     3.000     3.000     0.284     0.000     0.716     3.000
     2.000     2.500     2.140     1.500     2.800     2.500     3.000     4.000     0.927     0.001     0.072     1.000
     2.750     1.500     2.290     2.500     2.800     2.800     4.000     3.000     0.231     0.000     0.769     3.000
     2.250     2.500     2.140     2.500     3.600     2.500     2.000     5.000     0.116     0.000     0.884     3.000
     1.000     1.500     1.430     1.500     2.200     1.500     5.000     5.000     0.033     0.967     0.000     2.000
     1.250     1.500     2.000     1.330     1.000     1.000     2.000     5.000     0.012     0.988     0.000     2.000
     1.000     1.000     1.140     1.000     1.000     1.300     5.000     5.000     0.000     1.000     0.000     2.000
     2.000     2.000     2.290     2.330     2.000     2.100     3.000     4.000     0.949     0.000     0.051     1.000
     2.250     2.000     2.000     2.000     2.600     1.200     3.000     4.000     0.985     0.012     0.003     1.000
     2.000     2.000     2.430     2.500     2.400     2.600     5.000     4.000     0.532     0.000     0.468     1.000
     1.000     1.000     2.140     2.330     2.400     2.100     5.000     5.000     0.978     0.021     0.001     1.000
     1.500     1.500     2.290     1.500     2.400     1.100     5.000     5.000     0.574     0.426     0.000     1.000
     4.000     3.250     3.140     2.330     1.000     1.000     5.000     5.000     0.160     0.000     0.840     3.000
     1.750     1.250     2.000     1.830     2.000     1.100     4.000     4.000     0.455     0.545     0.000     2.000
     1.250     1.500     1.860     1.330     1.000     1.000     4.000     5.000     0.007     0.993     0.000     2.000
     1.250     1.500     1.290     1.830     3.000     1.600     4.000     5.000     0.343     0.657     0.000     2.000
     1.500     2.250     2.860     2.500     2.800     2.200     4.000     3.000     0.608     0.000     0.392     1.000
     1.000     1.250     1.860     1.170     1.800     1.200     5.000     4.000     0.007     0.993     0.000     2.000
     2.750     2.250     1.710     2.170     2.400     2.000     3.000     4.000     0.908     0.001     0.091     1.000
     1.000     1.000     1.290     1.330     2.600     1.000     5.000     5.000     0.001     0.999     0.000     2.000
     1.000     1.250     2.570     1.670     2.400     1.000     2.000     3.000     0.607     0.393     0.000     1.000
     3.250     4.000     2.710     2.670     2.600     2.400     1.000     2.000     0.000     0.000     1.000     3.000
     1.750     2.500     2.430     1.000     3.200     1.000     3.000     5.000     0.919     0.081     0.000     1.000
     1.000     1.250     2.570     1.330     3.200     2.500     4.000     5.000     0.981     0.018     0.001     1.000
     2.750     3.000     2.570     2.500     2.400     2.000     4.000     5.000     0.095     0.000     0.905     3.000
     2.000     1.250     2.290     2.330     2.800     2.200     5.000     5.000     0.964     0.000     0.035     1.000
     4.000     2.500     2.860     2.000     3.000     1.300     3.000     4.000     0.157     0.000     0.843     3.000
     2.000     2.000     1.710     1.170     1.000     1.000     3.000     5.000     0.024     0.976     0.000     2.000
     1.000     1.000     2.140     2.000     1.000     1.300     4.000     5.000     0.152     0.848     0.000     2.000
     1.000     1.500     2.430     2.000     2.200     2.000     4.000     5.000     0.985     0.014     0.001     1.000
     1.250     1.000     3.860     2.000     2.000     2.000     4.000     5.000     0.990     0.000     0.010     1.000
     2.750     2.750     2.570     1.670     2.800     2.500     2.000     2.000     0.245     0.000     0.755     3.000
     1.250     1.250     1.710     1.500     1.000     1.100     4.000     5.000     0.006     0.994     0.000     2.000
     2.000     2.000     2.290     2.330     2.000     2.100     4.000     4.000     0.949     0.000     0.051     1.000
     1.250     2.000     1.860     1.330     2.800     1.300     4.000     5.000     0.410     0.590     0.000     2.000
     1.500     2.000     1.430     1.670     2.000     1.000     4.000     4.000     0.106     0.894     0.000     2.000
     2.500     1.500     1.430     2.170     1.000     1.000     4.000     5.000     0.313     0.687     0.000     2.000
     1.750     1.750     2.000     2.330     2.600     1.800     3.000     4.000     0.989     0.003     0.008     1.000
     2.500     2.250     2.570     2.000     2.000     1.800     3.000     4.000     0.928     0.000     0.072     1.000
     1.000     1.500     2.290     2.170     1.400     1.700         *     2.000     0.922     0.078     0.000     1.000
     2.250     1.750     2.290     1.830     2.000     1.200     3.000     4.000     0.966     0.033     0.001     1.000
     2.500     3.250     2.710     2.000     2.000     1.700     3.000     4.000     0.585     0.000     0.415     1.000
     1.750     1.500     2.290     2.500     2.400     1.200     4.000     4.000     0.994     0.004     0.002     1.000
     3.250     2.750     1.290     1.830     2.000     2.700     4.000     3.000     0.616     0.000     0.384     1.000
     2.000     2.000     1.000     1.000     1.000     1.000     4.000     3.000     0.001     0.999     0.000     2.000
     1.000     1.000     1.000     1.170     1.000     1.000     4.000     4.000     0.000     1.000     0.000     2.000
     2.000     2.000     1.000     1.000     1.000     1.000     3.000     3.000     0.001     0.999     0.000     2.000
     1.250     1.250     2.140     2.170     1.800     2.000     4.000     3.000     0.955     0.045     0.000     1.000
     1.000     1.000     1.000     1.170     1.200     1.100     5.000     5.000     0.000     1.000     0.000     2.000
     2.750     2.750     2.710     2.330     2.000     2.300     3.000     3.000     0.129     0.000     0.871     3.000
     4.000     2.500     2.430     2.000     3.200     2.800     2.000     5.000     0.004     0.000     0.996     3.000
     1.000     1.500     1.140     1.000     3.000     1.200     3.000     5.000     0.002     0.998     0.000     2.000
     2.250     2.500     3.290     1.830     1.000     1.000         *     5.000     0.993     0.001     0.006     1.000
     1.500     2.750     2.570     2.170     3.200     1.700     3.000     5.000     0.880     0.000     0.120     1.000
     1.000     1.750     2.000     2.000     2.000     2.100     4.000     4.000     0.954     0.045     0.001     1.000
     2.000     2.000     2.430     2.000     2.600     2.000     4.000     4.000     0.961     0.000     0.039     1.000
     3.000     3.250     2.430     1.670     1.600     1.000     3.000     5.000     0.968     0.001     0.031     1.000
     3.000     2.500     2.710     2.830     2.400     2.600     2.000     2.000     0.008     0.000     0.992     3.000
     2.000     2.500     2.860     2.670     2.800     2.300     2.000     3.000     0.116     0.000     0.884     3.000
     1.500     2.750     1.290     1.000     1.000     1.200     3.000     4.000     0.009     0.991     0.000     2.000
     2.750     1.500     2.140     1.500     1.000     1.700     4.000     4.000     0.814     0.185     0.000     1.000
     2.000     2.000     2.140     1.830     1.000     1.000         *     4.000     0.722     0.278     0.000     1.000
     3.000     3.250     2.570     3.000     2.400     2.300     4.000     1.000     0.003     0.000     0.997     3.000
     1.000     1.750     2.000     1.830     2.200     1.400     4.000     4.000     0.680     0.320     0.000     1.000
     2.000     2.000     1.290     1.000     2.000     1.200     3.000     4.000     0.014     0.986     0.000     2.000
     1.500     1.750     1.570     1.670     2.800     1.800     4.000     4.000     0.748     0.252     0.000     1.000
     1.750     1.500     2.000     1.000     1.000     1.000     2.000     2.000     0.007     0.993     0.000     2.000
     3.750     4.000     2.430     2.330     2.000     2.000     2.000     3.000     0.005     0.000     0.995     3.000
     1.000     1.250     2.140     2.000     2.600     1.600     3.000     5.000     0.877     0.122     0.000     1.000
     1.000     1.000     1.860     1.170     1.000     1.000     5.000     5.000     0.001     0.999     0.000     2.000
     2.250     2.500     1.570     2.500     2.200     1.000     2.000     4.000     0.988     0.007     0.005     1.000
     2.000     1.500     1.710     1.330     1.400     1.100     4.000     5.000     0.033     0.967     0.000     2.000
     2.000     2.000     2.290     2.670     3.000     2.900     3.000     4.000     0.155     0.000     0.845     3.000
     1.500     2.750     1.290     1.000     1.200     1.100     1.000     4.000     0.009     0.991     0.000     2.000
     2.250     1.750     2.860     2.170     3.000     2.100     5.000     5.000     0.721     0.000     0.279     1.000
     2.000     1.250     2.290     1.000     2.200     1.200     4.000     4.000     0.164     0.836     0.000     2.000
     2.500     2.500     2.140     2.330     3.000     2.200     2.000     3.000     0.389     0.000     0.611     3.000
     1.250     1.750     2.140     1.330     3.200     1.900     3.000     4.000     0.911     0.088     0.000     1.000
     1.750     1.250     1.570     1.500     1.400     1.100     5.000     4.000     0.014     0.986     0.000     2.000
     1.750     1.500     2.290     1.330     2.000     1.600     3.000     5.000     0.675     0.325     0.000     1.000
     2.000     2.000     2.570     1.830     3.000     1.900     3.000     3.000     0.962     0.000     0.038     1.000
     1.250     1.000     1.430     1.500     1.200     1.000     4.000     5.000     0.001     0.999     0.000     2.000
     3.500     1.250     1.710     3.000     3.800     2.800     3.000     3.000     0.023     0.000     0.977     3.000
     1.500     2.000     2.000     1.330     1.800     1.100     4.000     4.000     0.214     0.786     0.000     2.000
     2.500     2.500     2.140     2.000     4.000     3.200     4.000     2.000     0.026     0.000     0.974     3.000
     1.250     1.750     1.570     1.500     1.800     1.400     5.000     4.000     0.070     0.930     0.000     2.000
     1.000     2.000     1.570     1.670     2.000     1.200     3.000     3.000     0.127     0.873     0.000     2.000
     1.750     2.500     1.710     1.000     1.400     1.200     4.000     5.000     0.069     0.931     0.000     2.000
     1.500     1.500     2.140     2.000     2.400     2.200     4.000     4.000     0.988     0.009     0.003     1.000
     3.000     3.000     2.430     3.000     2.600     2.900     3.000     5.000     0.001     0.000     0.999     3.000
     2.250     2.750     2.570     1.000     3.400     2.500     4.000         *     0.788     0.000     0.212     1.000
     1.750     2.000     1.290     1.170     1.200     1.100     4.000     4.000     0.005     0.995     0.000     2.000
     2.000     2.000     2.860     2.500     2.000     2.600     5.000     5.000     0.415     0.000     0.585     3.000
     1.000     1.250     1.430     1.670     1.400     1.000     5.000     5.000     0.003     0.997     0.000     2.000
     1.000     1.500     2.140     1.330     1.000     1.100     3.000     5.000     0.018     0.982     0.000     2.000
     2.250     2.750     2.430     1.330     2.200     2.400     4.000     3.000     0.913     0.000     0.087     1.000
     1.500     2.000     1.710     1.000     2.000     1.000     4.000     5.000     0.019     0.981     0.000     2.000
     1.000     1.250     1.430     1.330     1.400     1.000         *     5.000     0.001     0.999     0.000     2.000
     2.000     1.500     2.290     2.000     1.200     1.000     3.000     5.000     0.802     0.198     0.000     1.000
     2.750     2.000     2.140     2.000     2.400     2.000     3.000     4.000     0.918     0.000     0.081     1.000
     2.250     2.250     2.860     2.330     3.000     2.300     3.000     3.000     0.225     0.000     0.775     3.000
     1.750     2.000     2.000     1.500     1.400     1.100     4.000     4.000     0.336     0.664     0.000     2.000
     2.000     2.000     2.430     2.000     1.000     1.300     3.000     4.000     0.975     0.024     0.001     1.000
     2.000     2.750     2.710     1.670     1.600     2.100     4.000     4.000     0.945     0.000     0.054     1.000
     1.500     2.250     1.860     2.170     2.400     1.500     4.000     4.000     0.985     0.013     0.002     1.000
     1.500     2.000     2.430     2.330     2.400     1.900     4.000     4.000     0.978     0.000     0.021     1.000
     1.750     1.000     2.000     1.170     1.200     1.300     4.000     5.000     0.013     0.987     0.000     2.000
     1.000     2.750     2.570     1.000     3.000     1.900     4.000     5.000     0.985     0.013     0.002     1.000
     1.000     1.000     1.000     1.000     1.000     1.000         *     3.000     0.000     1.000     0.000     2.000
     1.000     1.250     2.290     2.000     1.000     1.000     4.000     4.000     0.217     0.783     0.000     2.000
     2.000     2.250     2.570     1.000     1.600     1.500     3.000     4.000     0.865     0.135     0.000     1.000
     2.000     1.000     2.710     3.500     2.200     2.800     3.000     3.000     0.152     0.000     0.848     3.000
     1.000     1.000     1.710     1.330     3.400     1.100     4.000     5.000     0.029     0.971     0.000     2.000
     1.750     1.250     1.860     1.670     1.800     1.500     4.000     5.000     0.332     0.668     0.000     2.000
     2.000     2.000     2.290     2.170     2.000     2.000     4.000     4.000     0.975     0.001     0.024     1.000
     1.250     1.250     2.140     2.170     1.600     2.500     5.000     4.000     0.982     0.017     0.002     1.000
     1.250     2.500     2.570     2.500     2.000     1.500     4.000     5.000     0.984     0.000     0.016     1.000
     2.000     2.000     2.140     2.000     2.600     2.000     3.000     4.000     0.978     0.001     0.021     1.000
     1.500     1.750     1.140     1.170     1.000     1.100     4.000     5.000     0.001     0.999     0.000     2.000
     2.000     1.750     3.140     1.670     2.000     1.000     4.000     5.000     0.994     0.005     0.001     1.000
     2.000     2.000     2.430     2.170     2.600     2.200     4.000     4.000     0.889     0.000     0.110     1.000
     3.000     1.500     2.430     2.830     2.600     2.600     4.000     4.000     0.096     0.000     0.904     3.000
     1.000     2.000     2.140     1.670     2.000     1.200     4.000     4.000     0.604     0.396     0.000     1.000
     1.500     2.000     2.430     2.000     2.000     1.500     2.000     5.000     0.990     0.009     0.001     1.000
     1.750     2.000     2.000     2.330     2.000     1.100     4.000     5.000     0.978     0.021     0.001     1.000
     2.000     2.250     2.710     2.500     3.000     2.100     3.000     5.000     0.431     0.000     0.569     3.000
     1.250     1.000     2.430     1.330     1.000     1.000     5.000     5.000     0.022     0.978     0.000     2.000
     1.000     1.000     1.430     1.000     2.000     1.000     4.000     5.000     0.000     1.000     0.000     2.000
     1.000     1.000     1.000     1.000     1.000     1.000     5.000     5.000     0.000     1.000     0.000     2.000
     1.000     1.500     1.570     1.170     1.000     1.100     4.000     5.000     0.001     0.999     0.000     2.000
     2.250     2.250     2.430     1.330     1.600     1.300     4.000     3.000     0.934     0.066     0.001     1.000
     1.750     1.250     1.860     2.330     2.000     1.800     4.000     5.000     0.963     0.037     0.001     1.000
     3.500     2.750     1.710     2.000     1.200     2.300         *     4.000     0.650     0.000     0.350     1.000
     1.000     1.000     1.000     1.000     1.800     1.000     4.000     4.000     0.000     1.000     0.000     2.000
     2.500     2.000     1.000     1.330     1.000     1.300     4.000     5.000     0.014     0.986     0.000     2.000
     1.250     2.000     2.430     2.170     1.200     1.500     4.000     4.000     0.980     0.020     0.001     1.000
     1.000     1.250     1.140     1.330     1.000     1.100     5.000     4.000     0.000     1.000     0.000     2.000
     2.000     2.000     1.290     1.170     3.000     1.600     4.000     4.000     0.270     0.730     0.000     2.000
     1.750     2.750     2.710     2.000     2.600     2.300         *     3.000     0.645     0.000     0.355     1.000
     1.000     1.250     2.000     1.830     2.000     1.000     3.000     5.000     0.143     0.857     0.000     2.000
     1.000     2.000     2.000     2.330     2.400     1.400     4.000     4.000     0.978     0.021     0.001     1.000
     2.000     2.000     2.000     1.500     2.200     1.200     5.000     5.000     0.765     0.235     0.000     1.000
     1.500     2.250     2.000     2.330     2.800     2.100     4.000     5.000     0.959     0.000     0.041     1.000
     1.000     1.750     1.430     1.170     1.800     1.000     4.000     5.000     0.002     0.998     0.000     2.000
     1.000     1.000     2.000     1.330     2.400     1.000     4.000     5.000     0.018     0.982     0.000     2.000
     1.000     1.000     2.000     1.830     1.800     2.200     5.000     5.000     0.614     0.386     0.000     1.000
     4.000     4.000     2.290     1.830     2.000     1.500     3.000     1.000     0.070     0.000     0.930     3.000
     1.250     1.500     1.860     2.000     2.600     1.700     4.000     2.000     0.894     0.106     0.000     1.000
     1.750     1.250     1.430     1.330     2.200     1.400     5.000     5.000     0.025     0.975     0.000     2.000
     2.250     2.000     2.710     1.000     1.000     1.000     4.000     4.000     0.527     0.473     0.000     1.000
     2.000     2.250     2.570     2.670     2.800     2.800     3.000     4.000     0.089     0.000     0.911     3.000
     3.250     2.500     1.710     1.170     1.000     1.300     5.000     5.000     0.628     0.372     0.000     1.000
     2.000     1.250     2.290     1.830     2.200     1.000     3.000     4.000     0.816     0.184     0.000     1.000
     1.500     1.750     1.710     1.670     1.800     1.600     3.000     5.000     0.426     0.574     0.000     2.000
     1.000     1.000     1.290     1.170     1.000     1.000     5.000     5.000     0.000     1.000     0.000     2.000
     2.000     2.000     2.140     2.500     3.200     2.000     3.000     4.000     0.830     0.000     0.170     1.000
     1.750     2.250     2.140     1.330     2.000     1.000     4.000     4.000     0.588     0.412     0.000     1.000
     3.000     3.000     2.710     2.500     2.000     2.000     4.000     5.000     0.067     0.000     0.933     3.000
     1.500     1.750     2.290     1.830     3.000     1.900     5.000     4.000     0.991     0.005     0.004     1.000
     4.000     3.250     3.570     1.670     1.400     1.000     4.000     3.000     0.256     0.000     0.744     3.000
     1.500     1.000     1.570     1.000     1.400     1.000         *     4.000     0.000     1.000     0.000     2.000
     2.750     2.250     2.710     2.670     2.400     2.000     3.000     4.000     0.191     0.000     0.809     3.000
     2.250     2.000     2.140     1.830     2.000     1.700     4.000     4.000     0.986     0.009     0.004     1.000
     2.250     1.750     2.140     2.670     2.000     2.000     4.000     3.000     0.924     0.000     0.076     1.000
     2.000     1.500     2.000     2.000     1.200     1.200     4.000     4.000     0.675     0.325     0.000     1.000
     2.000     2.250     2.570     2.670     3.000     2.300     3.000     4.000     0.253     0.000     0.747     3.000
     2.000     2.000     2.140     2.500     2.400     3.000     4.000     3.000     0.397     0.000     0.603     3.000
     4.000     3.500     1.860     2.830     1.200     2.300         *     4.000     0.007     0.000     0.993     3.000
     4.000     1.750     2.430     2.330     3.000     2.900     3.000     4.000     0.008     0.000     0.992     3.000
     2.500     2.000     2.430     2.500     3.000     2.300     2.000     3.000     0.308     0.000     0.692     3.000
     2.000     2.000     2.000     2.170     2.200     1.900     4.000     4.000     0.985     0.003     0.012     1.000
     3.000     2.750     2.570     2.330     2.600     2.100     4.000     3.000     0.093     0.000     0.907     3.000
     2.000     2.000     1.860     2.000     2.000     1.900         *     4.000     0.983     0.013     0.004     1.000
     1.750     1.750     2.000     1.830     3.200     1.000     3.000     3.000     0.923     0.076     0.000     1.000
     1.500     1.750     1.290     1.330     1.000     1.900     4.000     4.000     0.020     0.980     0.000     2.000
     1.500     1.750     2.000     2.000     2.600     2.700     3.000     2.000     0.975     0.002     0.023     1.000
     4.000     3.750     2.430     2.670     3.600     3.600     3.000     3.000     0.000     0.000     1.000     3.000
     1.000     1.000     1.430     1.000     2.200     1.000     5.000     4.000     0.000     1.000     0.000     2.000
     1.250     1.500     2.140     1.500     3.400     1.000     4.000     4.000     0.600     0.400     0.000     1.000
     1.250     1.250     2.860     3.170     3.600     1.800     4.000     3.000     0.795     0.000     0.205     1.000
     1.000     1.250     1.430     1.670     1.400     1.600     5.000     5.000     0.016     0.984     0.000     2.000
     2.500     3.250     3.710     2.000     2.200     2.100     3.000     5.000     0.036     0.000     0.964     3.000
     2.500     2.250     2.290     2.830     1.800     2.400     3.000     2.000     0.286     0.000     0.714     3.000
     1.000     2.250     1.710     1.000     1.400     2.300         *     4.000     0.158     0.842     0.000     2.000
     2.250     3.000     2.710     2.330     2.400     2.600     4.000     5.000     0.062     0.000     0.938     3.000
     3.000     2.500     2.430     2.170     2.200     1.700     4.000     4.000     0.677     0.000     0.323     1.000
     1.250     1.250     1.570     1.000     2.800     1.200     4.000     5.000     0.006     0.994     0.000     2.000
     1.500     1.250     3.000     2.170     2.800     2.300     4.000     4.000     0.954     0.000     0.045     1.000
     4.000     3.000     2.710     2.330     2.800     2.500     1.000     2.000     0.001     0.000     0.999     3.000
     1.000     1.500     2.140     2.170     1.600     2.200     3.000     3.000     0.969     0.031     0.001     1.000
     2.500     2.750     2.860     2.000     2.600     1.400     3.000     5.000     0.782     0.000     0.218     1.000
     2.000     2.000     2.140     1.830     1.600     1.200         *     5.000     0.912     0.088     0.000     1.000
     4.000     3.750     3.140     3.170     2.200     2.700     2.000     5.000     0.000     0.000     1.000     3.000
     2.000     3.000     1.860     2.170     2.200     2.200     3.000     4.000     0.836     0.000     0.164     1.000
     3.500     3.750     3.290     1.830     3.400     2.700     2.000     5.000     0.000     0.000     1.000     3.000
     3.000     3.000     2.570     2.330     2.600     1.800     3.000     3.000     0.126     0.000     0.874     3.000
     2.000     1.750     2.140     2.170     2.200     2.000     3.000     5.000     0.985     0.002     0.013     1.000
     2.000     1.500     2.140     1.500     1.200     1.900     3.000     3.000     0.720     0.280     0.000     1.000
     1.750     1.500     1.140     1.000     3.200     1.100     3.000     4.000     0.006     0.994     0.000     2.000
     1.000     1.000     1.860     2.170     2.200     2.000     4.000     4.000     0.807     0.193     0.000     1.000
     1.500     1.000     1.000     2.000     1.400     2.200     5.000     3.000     0.070     0.930     0.000     2.000
     2.250     3.250     2.710     2.670     3.200     2.800     5.000     3.000     0.003     0.000     0.997     3.000
     3.000     3.000     2.710     2.500     1.800     1.900     3.000     4.000     0.109     0.000     0.891     3.000
     3.000     1.750     2.570     2.670     1.600     3.500     4.000     4.000     0.017     0.000     0.983     3.000
     1.000     1.750     2.140     1.500     1.200     1.200     4.000     4.000     0.111     0.889     0.000     2.000
     1.000     1.000     1.860     2.830     1.000     1.800     3.000     3.000     0.889     0.111     0.000     1.000
     3.000     3.000     4.000     3.170     1.000     3.300     2.000     5.000     0.000     0.000     1.000     3.000
     2.250     2.000     2.430     2.330     3.000     2.000     3.000     3.000     0.760     0.000     0.240     1.000
     2.750     2.500     3.000     1.000     1.400     1.100     2.000     5.000     0.984     0.014     0.002     1.000
     3.500     2.750     2.570     3.000     2.400     3.400     3.000     2.000     0.000     0.000     1.000     3.000
     1.000     1.000     1.140     1.000     1.600     1.000     3.000     1.000     0.000     1.000     0.000     2.000
     2.000     2.000     2.140     1.500     1.600     1.100     4.000     4.000     0.653     0.347     0.000     1.000
     2.250     2.000     1.860     2.670     3.200     2.400     2.000     3.000     0.485     0.000     0.515     3.000
     2.000     2.250     1.860     1.330     1.600     1.200     4.000     4.000     0.401     0.599     0.000     2.000
     4.000     3.250     2.570     1.170     3.600     2.500     2.000     2.000     0.012     0.000     0.988     3.000
     2.500     3.000     2.710     2.000     2.400     2.000     3.000     5.000     0.382     0.000     0.618     3.000
     2.500     2.250     2.430     2.170     2.800     1.900     3.000     5.000     0.746     0.000     0.254     1.000
     3.250     2.250     2.430     1.500     1.400     2.200     5.000     4.000     0.906     0.001     0.093     1.000
     3.500     2.000     2.290     2.330     1.000     1.100     4.000     5.000     0.976     0.001     0.022     1.000
     1.000     1.250     1.140     1.000     1.200     1.000         *     5.000     0.000     1.000     0.000     2.000
     1.000     1.000     1.000     1.000     1.000     1.200     3.000     5.000     0.000     1.000     0.000     2.000
     1.500     2.500     2.430     1.670     2.600     1.600     4.000     4.000     0.992     0.004     0.004     1.000
     2.750     2.750     2.430     2.170     3.000     2.600     1.000     5.000     0.053     0.000     0.947     3.000
     2.750     2.500     2.570     2.170     2.400     1.900     2.000     3.000     0.537     0.000     0.463     1.000
     2.000     1.750     2.570     1.170     1.000     1.000     3.000     4.000     0.316     0.684     0.000     2.000
     2.000     2.000     1.290     1.000     1.400     1.000     3.000     4.000     0.004     0.996     0.000     2.000
     3.250     1.000     1.000     1.000     1.000     1.000     3.000     5.000     0.001     0.999     0.000     2.000
     2.500     2.250     2.710     2.330     3.000     2.000     2.000     4.000     0.362     0.000     0.638     3.000
     2.500     2.500     2.430     2.330     2.400     1.800     2.000     4.000     0.694     0.000     0.306     1.000
     1.000     2.000     2.000     1.830     2.600     1.600     2.000     4.000     0.921     0.079     0.000     1.000
     1.750     1.500     1.570     1.000     1.000     1.000         *     4.000     0.001     0.999     0.000     2.000
     1.000     1.000     1.000     1.000     1.000     1.000     5.000     5.000     0.000     1.000     0.000     2.000
     3.000     2.500     2.860     2.670     3.000     2.600     4.000     3.000     0.005     0.000     0.995     3.000
     1.000     1.250     1.430     2.170     1.600     1.800     5.000     4.000     0.245     0.755     0.000     2.000
     1.000     2.750     3.000     2.170     2.000     1.400     2.000     5.000     0.989     0.000     0.011     1.000
     3.250     2.000     3.290     2.670     1.400     2.900     2.000     3.000     0.009     0.000     0.991     3.000
     3.000     3.000     2.290     1.830     2.400     1.000     3.000     5.000     0.944     0.000     0.056     1.000
     1.750     2.000     2.290     2.000     1.800     1.100     5.000     5.000     0.963     0.036     0.000     1.000
     1.500     2.000     3.430     2.500     2.600     2.500     5.000     5.000     0.285     0.000     0.715     3.000
     1.750     1.000     1.290     1.000     2.400     1.000     3.000     3.000     0.001     0.999     0.000     2.000
     1.000     1.000     1.000     1.000     2.200     4.000     4.000     5.000     0.118     0.882     0.000     2.000
     1.250     1.250     1.290     1.170     3.800     1.400     4.000     4.000     0.029     0.971     0.000     2.000
     1.250     1.750     1.000     1.830     1.800     1.500     4.000     5.000     0.038     0.962     0.000     2.000
     1.500     1.000     1.430     1.170     2.200     1.300     3.000     5.000     0.003     0.997     0.000     2.000
     2.250     2.000     2.140     2.330     2.000     2.000     4.000     5.000     0.952     0.000     0.048     1.000
     2.250     2.250     1.570     2.330     3.800     2.900     2.000     4.000     0.244     0.000     0.756     3.000
     1.500     1.250     1.710     1.330     1.000     1.000     5.000     5.000     0.003     0.997     0.000     2.000
     4.000     3.250     2.860     2.330     3.800     2.600     1.000     3.000     0.000     0.000     1.000     3.000
     2.500     1.500     2.000     2.170     1.000     1.000     2.000     5.000     0.827     0.173     0.000     1.000
     2.000     2.000     2.140     2.000     2.000     2.000     3.000     3.000     0.987     0.003     0.010     1.000
     2.250     2.250     2.860     1.670     2.600     1.600     3.000     5.000     0.966     0.000     0.034     1.000
     2.250     2.750     2.430     2.670     2.200     2.300     2.000     5.000     0.188     0.000     0.812     3.000
     1.000     2.250     2.570     1.170     1.400     1.300     2.000     4.000     0.500     0.500     0.000     2.000
     2.250     2.000     2.430     2.500     2.200     1.600     5.000     5.000     0.942     0.000     0.058     1.000
     2.500     3.250     2.570     1.830     1.400     1.100     3.000     5.000     0.975     0.001     0.025     1.000
     1.000     1.000     1.570     1.000     1.000     1.000     5.000     4.000     0.000     1.000     0.000     2.000
     2.000     1.500     2.290     1.830     1.000     1.000     4.000     4.000     0.591     0.409     0.000     1.000
     2.000     2.000     2.290     2.000     1.000     1.000     3.000     5.000     0.910     0.089     0.000     1.000
     1.500     2.250     2.290     1.500     1.400     1.000     4.000     4.000     0.600     0.400     0.000     1.000
     3.000     2.750     2.570     2.000     2.600     1.800     4.000     4.000     0.407     0.000     0.593     3.000
     3.000     2.750     2.430     2.170     2.200     2.500     2.000     2.000     0.101     0.000     0.899     3.000
     2.000     2.000     2.000     2.000     2.000     2.000     1.000     4.000     0.987     0.006     0.008     1.000
     2.000     2.250     2.290     2.000     2.000     2.000     3.000     5.000     0.975     0.001     0.025     1.000
     3.000     3.000     3.430     2.330     2.600     2.200     4.000     5.000     0.007     0.000     0.993     3.000
     1.000     1.500     1.000     1.000     1.200     1.100     5.000     5.000     0.000     1.000     0.000     2.000
     2.000     2.000     2.710     2.170     2.000     1.800     3.000     4.000     0.967     0.000     0.033     1.000
     1.000     2.000     1.140     1.330     1.400     1.000     3.000     5.000     0.001     0.999     0.000     2.000
     1.000     1.000     2.290     2.330     1.000     1.000     3.000     5.000     0.392     0.608     0.000     2.000
     2.000     2.500     2.140     1.670     3.000     2.600     2.000     2.000     0.817     0.000     0.183     1.000
     2.000     3.000     3.000     2.500     2.000     2.400     1.000     3.000     0.095     0.000     0.905     3.000
     1.000     2.500     3.000     2.330     3.400     1.800     3.000     5.000     0.842     0.000     0.158     1.000
     1.000     1.000     1.140     2.670     1.400     1.300     3.000     3.000     0.089     0.911     0.000     2.000
     1.250     2.500     2.710     1.330     1.000     1.000         *     4.000     0.725     0.275     0.000     1.000
     1.000     2.000     2.140     1.170     1.600     1.100     2.000     5.000     0.068     0.932     0.000     2.000
     2.250     1.750     2.140     2.170     3.400     1.500     5.000     3.000     0.978     0.001     0.021     1.000
     2.000     2.250     2.570     2.670     2.600     2.300     3.000     3.000     0.353     0.000     0.647     3.000
     1.500     2.000     2.570     2.330     2.400     1.800     3.000     5.000     0.978     0.000     0.021     1.000
     2.500     2.750     3.000     2.000     3.600     2.100     2.000     4.000     0.090     0.000     0.910     3.000
     2.250     2.250     2.860     2.670     3.400     2.300     3.000     4.000     0.060     0.000     0.940     3.000
     2.500     2.500     2.000     2.000     2.600     1.900     2.000     4.000     0.904     0.000     0.096     1.000
     1.500     1.750     2.290     1.170     2.600     1.300     2.000     3.000     0.565     0.435     0.000     1.000
     2.250     2.750     2.570     2.170     2.800     2.100     3.000     3.000     0.409     0.000     0.591     3.000
     3.000     3.250     2.860     2.330     2.400     2.000     3.000     5.000     0.030     0.000     0.970     3.000
     1.000     1.000     1.710     1.000     1.200     1.000     5.000     5.000     0.000     1.000     0.000     2.000
     2.500     1.500     2.000     2.330     2.400     2.400     2.000     4.000     0.899     0.000     0.101     1.000
     2.000     2.250     1.570     1.000     2.800     1.000     3.000     5.000     0.137     0.863     0.000     2.000
     2.750     2.500     2.140     2.000     3.000     2.600     5.000     4.000     0.235     0.000     0.765     3.000
     2.750     2.500     2.860     3.000     2.000     1.300     2.000         *     0.315     0.000     0.685     3.000
     2.250     2.750     2.290     2.170     2.200     2.100     3.000     5.000     0.726     0.000     0.274     1.000
     3.000     2.250     2.290     2.670     3.800     2.000     3.000     4.000     0.060     0.000     0.940     3.000
     2.000     2.000     2.290     2.170     2.200     2.000     3.000     4.000     0.969     0.001     0.030     1.000
     2.000     2.500     2.140     2.170     2.400     1.900     2.000     5.000     0.940     0.000     0.060     1.000
     1.000     1.750     2.000     1.000     2.200     1.000     4.000     5.000     0.019     0.981     0.000     2.000
     4.000     2.750     3.570     2.330     2.800     1.000     4.000     5.000     0.025     0.000     0.975     3.000
     1.000     1.000     2.290     2.000     2.000     1.900     4.000     4.000     0.871     0.129     0.000     1.000
     1.500     1.750     1.290     1.170     1.200     1.000     4.000     4.000     0.001     0.999     0.000     2.000
     1.000     1.000     1.290     1.000     1.000     1.000     4.000     5.000     0.000     1.000     0.000     2.000
     1.000     1.000     2.000     2.000     2.000     1.300     4.000     4.000     0.297     0.703     0.000     2.000
     4.000     4.000     1.000     1.000     2.200     4.000         *         *     0.008     0.000     0.992     3.000
     2.750     2.500     2.290     2.500     3.000     2.800     5.000     4.000     0.026     0.000     0.974     3.000
     3.750     3.000     3.860     3.000     3.000     2.600     4.000     4.000     0.000     0.000     1.000     3.000
     3.250     3.000     3.000     2.170     2.400     2.100     4.000     3.000     0.027     0.000     0.973     3.000
     2.500     2.000     2.860     2.500     2.400     2.000     4.000     4.000     0.463     0.000     0.537     3.000
     1.000     1.000     1.860     1.330     2.800     1.300     4.000     5.000     0.038     0.962     0.000     2.000
     1.000     1.500     2.000     1.500     3.000     1.300     2.000     5.000     0.399     0.601     0.000     2.000
     1.250     1.500     1.860     1.170     2.800     2.000     4.000     3.000     0.392     0.608     0.000     2.000
     1.000     1.000     2.000     1.170     2.200     1.300     4.000     5.000     0.015     0.985     0.000     2.000
     2.000     2.250     2.140     2.000     2.400     2.000     1.000     5.000     0.971     0.001     0.028     1.000
     1.000     1.000     1.860     1.330     2.400     1.000     3.000     5.000     0.010     0.990     0.000     2.000
     1.000     1.250     2.570     2.330     2.600     2.000     4.000     5.000     0.995     0.002     0.003     1.000
     2.000     2.000     2.570     2.170     2.000     2.000     3.000     4.000     0.956     0.000     0.043     1.000
     2.000     1.500     2.710     1.670     1.400     1.300     4.000     4.000     0.940     0.060     0.000     1.000
     2.750     2.750     2.000     1.330     2.200     3.600     3.000     3.000     0.203     0.000     0.797     3.000
     2.500     2.250     2.430     1.830     2.000     1.800     4.000     4.000     0.966     0.001     0.033     1.000
     1.000     1.250     2.140     1.330     1.000     1.000     5.000     5.000     0.008     0.992     0.000     2.000
     1.500     2.000     2.290     1.500     1.000     1.100     4.000     5.000     0.375     0.625     0.000     2.000
     1.250     2.250     2.140     1.500     2.400     1.700     3.000     1.000     0.931     0.068     0.000     1.000
     2.000     3.000     2.570     2.170     1.000     1.200     2.000     4.000     0.988     0.001     0.011     1.000
     1.000     1.000     1.000     1.000     1.000     1.000     3.000     3.000     0.000     1.000     0.000     2.000
     2.250     2.750     2.860     2.170     2.400     2.200     3.000     4.000     0.305     0.000     0.695     3.000
     3.500     2.000     2.430     2.330     2.400     2.400     4.000     4.000     0.111     0.000     0.889     3.000
     1.250     1.250     2.860     2.000     2.600     1.300     5.000     5.000     0.990     0.010     0.000     1.000
     2.750     1.500     2.710     1.670     1.400     1.100     5.000     3.000     0.972     0.027     0.001     1.000
     1.750     2.000     1.860     2.000     2.800     2.300     3.000         *     0.978     0.002     0.020     1.000
     2.000     2.750     2.140     2.170     2.800     2.100     3.000     5.000     0.757     0.000     0.243     1.000
     1.000     2.000     2.860     2.000     2.600     1.800     3.000     4.000     0.993     0.001     0.006     1.000
     1.000     1.500     1.430     1.830     2.200     1.500     5.000     4.000     0.126     0.874     0.000     2.000
     2.250     3.750     2.140     2.500     2.800     1.800     4.000     4.000     0.150     0.000     0.850     3.000
     1.750     2.500     3.000     1.170     2.000     1.200     4.000     5.000     0.986     0.013     0.001     1.000
     1.500     2.000     1.290     1.000     2.000     1.400     2.000     4.000     0.010     0.990     0.000     2.000
     2.750     3.500     2.140     2.000     3.000     2.900     4.000     4.000     0.014     0.000     0.986     3.000
     2.500     2.750     1.710     1.000     1.800     1.200         *     4.000     0.481     0.519     0.000     2.000
     3.000     2.750     2.430     1.670     3.000     2.600     4.000     3.000     0.129     0.000     0.871     3.000
     1.250     1.000     1.000     1.170     2.200     1.800     5.000     5.000     0.001     0.999     0.000     2.000
     2.000     2.250     2.290     1.170     1.600     1.000     4.000     5.000     0.536     0.464     0.000     1.000
     1.000     1.000     1.860     1.670     3.000     1.600     5.000     4.000     0.340     0.660     0.000     2.000
     2.000     1.000     2.290     1.830     2.200     1.600     4.000     3.000     0.921     0.079     0.000     1.000
     1.000     1.000     2.140     1.000     1.400     1.000     4.000     5.000     0.002     0.998     0.000     2.000
     1.250     1.250     1.860     1.000     2.400     1.400     4.000     3.000     0.019     0.981     0.000     2.000
     1.000     1.750     1.290     2.170     2.600     2.700     2.000     4.000     0.962     0.035     0.003     1.000
     1.000     1.250     1.290     1.170     2.800     1.800     4.000     4.000     0.013     0.987     0.000     2.000
     1.000     2.250     1.000     1.000     1.800     1.000     3.000     5.000     0.001     0.999     0.000     2.000
     1.750     2.000     1.430     1.330     1.000     1.000     4.000     5.000     0.010     0.990     0.000     2.000
     1.000     2.000     2.570     2.830     1.000     1.300     4.000     4.000     0.996     0.002     0.001     1.000
     1.000     1.000     2.140     1.500     1.800     1.700     3.000     3.000     0.152     0.848     0.000     2.000
     1.500     1.000     2.430     2.330     3.600     1.600     3.000     4.000     0.994     0.002     0.004     1.000
     3.000     2.500     2.710     2.170     3.400     2.400     4.000     4.000     0.032     0.000     0.968     3.000
     2.000     2.500     2.290     2.670     2.600     2.300     5.000     4.000     0.369     0.000     0.631     3.000
     2.750     1.000     2.430     1.500     1.000     2.600     4.000     4.000     0.974     0.021     0.004     1.000
     2.250     1.750     2.000     1.830     1.000     2.500     3.000     4.000     0.979     0.015     0.006     1.000
     1.500     1.500     1.710     1.830     1.800     1.200     4.000     4.000     0.223     0.777     0.000     2.000
     1.000     1.000     1.140     1.000     1.000     1.000     5.000     5.000     0.000     1.000     0.000     2.000
     2.250     2.000     2.290     2.500     2.800     1.700     2.000     4.000     0.888     0.000     0.112     1.000
     2.500     1.750     1.710     2.330     3.400     2.000     2.000     2.000     0.905     0.000     0.095     1.000
     1.000     1.000     1.710     1.000     1.000     1.000     5.000     5.000     0.000     1.000     0.000     2.000
     2.750     1.250     2.140     2.330     2.200     2.100     2.000     4.000     0.952     0.001     0.047     1.000
     2.000     1.000     2.000     2.000     2.000     2.000     4.000     2.000     0.940     0.059     0.001     1.000
     1.750     1.750     2.140     2.000     3.000     1.700     3.000     4.000     0.991     0.005     0.005     1.000
     1.250     1.250     1.710     2.330     2.200     2.300     4.000     4.000     0.965     0.034     0.001     1.000
     1.750     2.250     1.860     1.000     2.400     1.300     4.000     5.000     0.292     0.708     0.000     2.000
     1.500     2.250     2.430     2.500     2.800     1.700     2.000     4.000     0.946     0.000     0.053     1.000
     2.000     1.250     1.290     1.500     3.000     2.200     3.000     3.000     0.553     0.447     0.000     1.000
     2.000     1.750     1.710     1.000     2.000     1.200     1.000     4.000     0.043     0.957     0.000     2.000
     1.750     1.250     1.140     2.000     1.800     1.900     2.000     2.000     0.237     0.763     0.000     2.000
     1.000     1.000     1.140     1.330     1.000     1.000     4.000     5.000     0.000     1.000     0.000     2.000
     2.250     2.500     2.290     2.170     2.200     2.200     5.000     5.000     0.773     0.000     0.227     1.000
     1.500     1.500     1.860     1.670     3.400     3.300     3.000     5.000     0.944     0.001     0.054     1.000
     3.000     3.000     1.710     2.170     2.000     2.000     4.000     5.000     0.641     0.000     0.359     1.000
     1.500     1.500     2.140     2.500     3.800     3.300     2.000     2.000     0.312     0.000     0.688     3.000
     2.750     2.750     2.860     3.000     2.400     2.900     3.000     5.000     0.001     0.000     0.999     3.000
     1.000     1.000     1.140     1.000     1.000     1.000     4.000     4.000     0.000     1.000     0.000     2.000
     1.500     1.250     2.140     1.670     2.800     1.700     4.000     5.000     0.877     0.123     0.000     1.000
     2.000     2.000     2.000     1.830     2.200     2.400     3.000         *     0.978     0.003     0.019     1.000
     4.000     1.000     1.000     1.000     1.000     1.000     1.000     4.000     0.002     0.998     0.000     2.000
     3.000     2.750     2.570     2.330     1.200     1.600     2.000     4.000     0.709     0.000     0.291     1.000
     2.750     1.250     2.430     1.330     1.000     1.000     4.000     5.000     0.376     0.624     0.000     2.000
     1.250     1.750     2.140     1.000     1.400     1.000     4.000     5.000     0.017     0.983     0.000     2.000
     4.000     3.000     2.860     1.830     2.000     2.000     2.000     4.000     0.042     0.000     0.958     3.000
     1.000     1.500     1.430     1.000     1.800     1.000     2.000     5.000     0.001     0.999     0.000     2.000
     2.000     1.750     2.290     2.170     2.000     1.600     4.000     4.000     0.992     0.004     0.004     1.000
     2.000     1.750     2.860     2.500     2.400     3.400         *     4.000     0.066     0.000     0.934     3.000
     4.000     2.750     2.000     1.000     2.800     1.000     5.000     3.000     0.971     0.009     0.020     1.000
     2.500     2.000     1.860     2.330     2.800     2.400     5.000     3.000     0.714     0.000     0.286     1.000
     2.250     2.250     3.000     1.000     1.000     1.000     3.000     4.000     0.871     0.129     0.000     1.000
     1.750     1.500     1.430     1.330     1.400     1.000     4.000     4.000     0.005     0.995     0.000     2.000
     3.000     3.000     3.140     2.330     3.400     3.800     3.000     2.000     0.000     0.000     1.000     3.000
     1.750     1.000     2.140     2.000     2.000     2.000     4.000     5.000     0.947     0.052     0.001     1.000
     3.000     1.750     2.000     2.330     2.600     2.000     4.000     4.000     0.814     0.000     0.186     1.000
     2.000     2.000     2.710     2.170     2.000     1.700     3.000     3.000     0.975     0.000     0.025     1.000
     1.750     1.750     1.860     2.000     2.000     1.900     4.000     4.000     0.963     0.036     0.001     1.000
     2.000     2.000     2.000     1.830     2.000     1.500     5.000     5.000     0.957     0.042     0.001     1.000
     2.500     2.000     1.860     2.330     2.200     1.600     4.000     4.000     0.980     0.002     0.018     1.000
     2.000     2.000     2.290     2.330     2.600     2.000     4.000     4.000     0.924     0.000     0.076     1.000
     1.000     1.250     1.140     1.170     1.600     1.300     5.000     4.000     0.000     1.000     0.000     2.000
     3.250     1.000     2.140     2.170     2.000     1.900     4.000     4.000     0.975     0.002     0.022     1.000
     2.000     2.000     2.000     2.330     2.000     1.500     3.000     3.000     0.990     0.005     0.005     1.000
     2.000     2.250     2.140     2.000     2.000     1.700     3.000     4.000     0.989     0.004     0.007     1.000
     2.750     2.000     2.290     2.170     2.400     1.800     4.000     4.000     0.897     0.000     0.103     1.000
     2.250     2.000     2.430     2.170     1.800     1.900     4.000     4.000     0.967     0.000     0.033     1.000
     1.750     1.750     2.290     2.000     2.000     2.000     4.000     4.000     0.990     0.005     0.005     1.000
     2.000     1.750     2.000     2.330     2.000     1.900     4.000     3.000     0.988     0.003     0.009     1.000
     2.500     2.500     2.860     2.500     2.200     2.000     4.000     5.000     0.268     0.000     0.732     3.000
     1.000     1.000     1.570     1.000     1.000     1.600         *     5.000     0.000     1.000     0.000     2.000
     1.750     1.750     1.710     2.500     3.800     2.200     4.000     3.000     0.910     0.000     0.089     1.000
     2.000     2.000     2.140     1.830     1.400     1.900     3.000     5.000     0.978     0.020     0.002     1.000
     2.000     2.000     2.570     2.670     3.000     2.300     3.000     4.000     0.369     0.000     0.631     3.000
     1.000     1.750     1.570     1.170     1.600     1.300     4.000     4.000     0.006     0.994     0.000     2.000
     1.750     1.750     2.570     2.670     2.800     2.000     4.000     4.000     0.845     0.000     0.155     1.000
     2.250     2.250     2.570     2.170     2.400     1.400     3.000     4.000     0.964     0.000     0.036     1.000
     2.000     2.250     2.570     1.500     2.000     1.600     5.000     4.000     0.990     0.007     0.003     1.000
     1.750     1.250     3.000     2.000     1.000     1.000     4.000     5.000     0.952     0.048     0.000     1.000
     3.250     2.500     2.000     2.330     3.400     2.600     4.000     3.000     0.030     0.000     0.970     3.000
     1.500     2.000     2.140     1.500     2.000     1.700     3.000     5.000     0.868     0.132     0.000     1.000
     1.250     1.000     1.140     1.500     2.200     1.800     5.000     5.000     0.010     0.990     0.000     2.000
     1.250     1.000     1.860     2.000     2.000     1.400     5.000     5.000     0.326     0.674     0.000     2.000
     1.750     2.250     2.000     2.500     3.000     2.400     4.000     5.000     0.722     0.000     0.278     1.000
     2.000     1.500     1.710     2.000     1.400     1.800     5.000     3.000     0.801     0.199     0.000     1.000
     2.000     2.250     3.140     2.670     3.000     2.800     4.000     5.000     0.021     0.000     0.979     3.000
     2.000     2.250     2.570     2.330     3.800     2.400     4.000     4.000     0.214     0.000     0.786     3.000
     1.750     2.250     2.140     2.170     3.400     2.200     3.000     4.000     0.854     0.000     0.146     1.000
     1.250     2.250     2.430     2.500     2.200     2.800     4.000     3.000     0.708     0.000     0.292     1.000
     2.500     3.000     3.000     2.500     3.000     1.400     3.000     5.000     0.168     0.000     0.832     3.000
     3.750     3.750     3.140     2.500     1.000     1.000     3.000     4.000     0.061     0.000     0.939     3.000
     2.000     2.000     2.430     1.330     1.200     1.000         *     4.000     0.561     0.439     0.000     1.000
     2.000     2.000     2.140     2.170     2.000     2.100     2.000     5.000     0.976     0.001     0.023     1.000
     1.750     1.500     1.140     1.170     3.800     1.800     3.000     5.000     0.169     0.831     0.000     2.000
     3.750     3.500     2.710     1.670     1.800     1.000     4.000     5.000     0.588     0.000     0.412     1.000
     2.250     2.500     2.000     2.500     3.000     1.900     4.000     5.000     0.686     0.000     0.314     1.000
     2.500     3.250     3.000     3.170     3.000     3.000     2.000     4.000     0.000     0.000     1.000     3.000
     2.000     2.750     2.710     2.500     3.000     3.000     4.000     4.000     0.017     0.000     0.983     3.000
     1.250     1.250     1.710     1.330     2.200     1.600     5.000     4.000     0.054     0.946     0.000     2.000
     2.000     3.500     2.710     2.000     2.400     2.500     2.000     2.000     0.124     0.000     0.876     3.000
     4.000     4.000     2.860     2.670     3.800     3.900     3.000     2.000     0.000     0.000     1.000     3.000
     2.750     3.000     2.570     2.830     3.600     3.200     3.000     3.000     0.000     0.000     1.000     3.000
     4.000     1.750     3.140     2.330     4.000     3.800     2.000     2.000     0.000     0.000     1.000     3.000
     1.000     1.250     2.710     2.500     2.600     1.900     4.000     5.000     0.994     0.001     0.005     1.000
     3.000     3.000     3.140     2.000     2.000     2.000     4.000     4.000     0.114     0.000     0.886     3.000
     1.000     1.500     1.860     3.000     2.800     2.700     3.000     2.000     0.916     0.000     0.084     1.000
     2.000     2.000     2.290     2.170     2.000     2.100     3.000     5.000     0.968     0.001     0.032     1.000
     1.000     1.500     1.570     2.330     2.200     1.900         *     5.000     0.868     0.132     0.000     1.000
     1.000     1.500     2.290     2.170     2.400     1.400     4.000     4.000     0.958     0.042     0.000     1.000
     4.000     1.500     1.140     1.830     1.600     1.500     3.000     4.000     0.799     0.199     0.002     1.000
     1.250     2.000     2.290     2.330     2.600     1.200     4.000     3.000     0.993     0.005     0.001     1.000
     1.750     2.000     2.140     1.330     1.800     1.600     4.000     4.000     0.738     0.262     0.000     1.000
     2.000     2.500     2.290     1.170     2.000     1.000     4.000     4.000     0.789     0.210     0.000     1.000
     2.750     3.000     2.290     2.170     2.000     1.400     3.000     4.000     0.837     0.000     0.163     1.000
     2.000     2.250     1.860     1.170     1.800     1.100     4.000     4.000     0.254     0.746     0.000     2.000
     1.750     1.750     1.710     1.000     1.800     1.000     5.000     5.000     0.013     0.987     0.000     2.000
     1.750     2.000     1.860     1.330     2.000     1.400     5.000     5.000     0.412     0.588     0.000     2.000
     1.750     2.500     2.140     1.000     1.600     1.400     4.000     4.000     0.495     0.505     0.000     2.000
     3.500     2.250     2.860     2.670     2.000     2.700     4.000     4.000     0.007     0.000     0.993     3.000
     2.250     2.000     1.860     1.330     1.800     1.000     3.000     3.000     0.312     0.688     0.000     2.000
     2.250     2.000     2.140     1.330     1.400     1.100     3.000     4.000     0.512     0.488     0.000     1.000
     2.250     1.750     2.140     1.000     1.400     1.000     3.000     5.000     0.094     0.906     0.000     2.000
     1.000     2.000     1.860     1.170     1.800     1.200     3.000     4.000     0.039     0.961     0.000     2.000
     3.000     2.750     1.860     1.170     3.000     1.400     3.000     4.000     0.977     0.012     0.011     1.000
     3.250     3.250     2.570     1.500     1.400     1.200     2.000     5.000     0.938     0.000     0.061     1.000
     1.500     1.750     2.140     1.170     1.600     1.100     5.000     4.000     0.090     0.910     0.000     2.000
     3.000     3.000     2.290     1.000     2.000     1.000     3.000     4.000     0.970     0.027     0.003     1.000
     1.750     1.750     2.140     1.170     1.400     1.200     4.000     4.000     0.131     0.869     0.000     2.000
     1.750     1.750     2.140     1.000     1.800     1.100     5.000     3.000     0.089     0.911     0.000     2.000
     1.000     3.250     2.570     2.000     1.000     1.300     2.000     5.000     0.994     0.004     0.002     1.000
     2.000     1.750     2.570     2.000     1.400     1.300     3.000     3.000     0.985     0.014     0.001     1.000
     2.000     2.500     2.290     2.330     2.200     2.300     5.000     4.000     0.729     0.000     0.271     1.000
     2.000     2.750     2.430     2.330     1.800     2.200     3.000     3.000     0.713     0.000     0.287     1.000
     2.000     2.500     1.860     1.170     3.000     1.200     5.000     4.000     0.819     0.180     0.000     1.000
     2.250     2.250     2.290     1.830     1.600     1.000     3.000     5.000     0.970     0.030     0.001     1.000
     2.000     2.000     2.710     2.500     2.600     2.300     3.000     3.000     0.539     0.000     0.461     1.000
     1.750     3.250     2.430     1.170     1.000     1.500         *     4.000     0.957     0.042     0.001     1.000
     2.500     2.500     2.570     2.670     3.400     2.300     3.000     3.000     0.038     0.000     0.962     3.000
     2.000     1.000     2.710     2.000     2.400     1.300     3.000     4.000     0.987     0.012     0.001     1.000
     2.000     2.500     2.140     2.000     2.200     2.000     3.000     4.000     0.961     0.001     0.038     1.000
     1.000     1.500     1.710     1.670     1.600     1.100     4.000     5.000     0.032     0.968     0.000     2.000
     2.250     3.000     3.290     2.170     2.800     2.700     3.000     3.000     0.014     0.000     0.986     3.000
     1.250     1.250     1.430     1.670     1.000     1.300     4.000     4.000     0.006     0.994     0.000     2.000
     2.000     1.750     2.710     2.170     4.000     1.400     4.000     4.000     0.937     0.000     0.063     1.000
     3.000     3.000     2.000     2.000     2.600     2.800     2.000     3.000     0.067     0.000     0.933     3.000
     1.750     1.750     1.860     2.330     1.600     2.300         *     5.000     0.987     0.005     0.008     1.000
     1.000     2.000     2.710     2.670     3.400     1.500     3.000     5.000     0.963     0.000     0.037     1.000
     2.250     2.000     1.860     1.000     2.000     1.600     3.000     4.000     0.405     0.595     0.000     2.000
     1.000     1.000     1.290     1.000     1.000     1.000     3.000     5.000     0.000     1.000     0.000     2.000
     2.000     2.500     2.290     2.170     3.000     1.900     4.000     3.000     0.846     0.000     0.154     1.000
     1.750     2.750     1.860     2.170     2.400     2.000     4.000     5.000     0.956     0.001     0.044     1.000
     1.000     1.000     1.000     1.330     1.200     1.000     3.000     4.000     0.000     1.000     0.000     2.000
     2.750     2.500     2.140     1.830     1.400     1.100     4.000     5.000     0.984     0.013     0.003     1.000
     2.250     3.250     2.290     2.000     3.200     1.700     4.000     4.000     0.594     0.000     0.406     1.000
     2.000     2.000     1.710     1.830     2.000     1.500     3.000     4.000     0.873     0.126     0.000     1.000
     3.000     2.000     2.290     1.170     1.600     1.400     4.000     3.000     0.915     0.084     0.001     1.000
     4.000     2.000     2.710     1.500     1.000     1.000     3.000     5.000     0.986     0.004     0.010     1.000
     1.500     2.000     2.290     2.830     2.600     1.700     3.000     5.000     0.951     0.000     0.049     1.000
     4.000     3.750     2.710     2.830     2.400     3.400     3.000     4.000     0.000     0.000     1.000     3.000
     3.000     2.500     3.000     2.170     2.000     1.900     4.000     4.000     0.295     0.000     0.705     3.000
     1.250     1.750     1.570     1.170     2.400     1.700     4.000     4.000     0.084     0.916     0.000     2.000
     2.250     2.000     2.290     2.000     3.200     2.300     3.000     3.000     0.793     0.000     0.207     1.000
     2.250     2.000     2.140     1.830     1.000     1.000     3.000     3.000     0.803     0.197     0.000     1.000
     1.000     1.000     2.000     1.830     1.000     1.000     4.000     4.000     0.021     0.979     0.000     2.000
     1.250     1.250     1.290     1.500     2.600     1.400     4.000     5.000     0.022     0.978     0.000     2.000
     2.750     2.250     2.860     2.830     1.800     2.600     4.000     5.000     0.035     0.000     0.965     3.000
     1.000     1.250     1.140     1.000     1.400     1.100     4.000     3.000     0.000     1.000     0.000     2.000
     3.250     2.250     2.290     1.830     1.000     1.200     3.000     3.000     0.986     0.007     0.007     1.000
     1.000     2.000     1.710     1.670     2.200     1.100     5.000     4.000     0.210     0.790     0.000     2.000
     1.750     2.000     1.570     2.170     1.400     1.400     4.000     4.000     0.781     0.218     0.000     1.000
     2.250     2.500     2.710     2.170     2.600     2.000     3.000     5.000     0.601     0.000     0.399     1.000
     1.000     1.750     1.860     2.500     3.200     1.700     4.000     4.000     0.992     0.005     0.003     1.000
     3.250     1.500     2.430     1.500     2.800     1.600     5.000     3.000     0.980     0.003     0.018     1.000
     2.750     2.500     1.710     1.000     2.400     1.400         *         *     0.760     0.239     0.001     1.000
     2.000     2.000     2.140     2.000     2.000     2.200     4.000     4.000     0.980     0.002     0.018     1.000
     3.000     1.250     2.140     2.000     2.400     2.000     4.000     4.000     0.969     0.002     0.029     1.000
     2.000     1.000     2.000     2.000     1.000     1.100     5.000     5.000     0.264     0.736     0.000     2.000
     1.750     2.750     1.860     1.170     1.800     1.100     5.000     5.000     0.421     0.579     0.000     2.000
     1.250     1.500     2.140     1.000     3.200     1.200     4.000     5.000     0.175     0.825     0.000     2.000
     1.750     2.000     2.430     1.670     1.000     1.300     4.000     4.000     0.856     0.144     0.000     1.000
     2.500     1.500     1.860     1.670     3.000     2.200     4.000     4.000     0.980     0.008     0.012     1.000
     2.000     1.750     2.140     2.330     3.000     2.500     4.000     4.000     0.804     0.000     0.196     1.000
     2.000     2.250     1.710     1.330     2.000     1.400     4.000     4.000     0.520     0.480     0.000     1.000
     3.750     2.750     1.860     2.170     3.000     3.200         *     3.000     0.004     0.000     0.996     3.000
     2.000     2.000     2.290     2.000     2.800     1.800     3.000     4.000     0.979     0.001     0.021     1.000
     3.250     3.750     3.290     1.330     1.400     1.300     3.000     5.000     0.567     0.000     0.433     1.000
     1.000     1.750     1.290     1.000     3.000     1.100     4.000     5.000     0.004     0.996     0.000     2.000
     3.000     3.000     2.290     3.000     3.000     2.500     3.000     3.000     0.003     0.000     0.997     3.000
     2.000     2.000     2.000     2.000     2.000     2.000     3.000     3.000     0.987     0.006     0.008     1.000
     3.000     2.750     2.710     2.830     2.800     2.600     3.000     4.000     0.003     0.000     0.997     3.000
     3.250     3.000     2.430     2.500     1.600     3.000     3.000     2.000     0.006     0.000     0.994     3.000
     4.000     3.250     2.430     2.500     3.200     2.700     3.000     4.000     0.000     0.000     1.000     3.000
     2.000     2.000     2.000     2.170     1.000     1.500     4.000     5.000     0.959     0.040     0.001     1.000
     1.500     2.500     2.430     2.000     2.000     2.000     4.000     4.000     0.980     0.001     0.019     1.000
     1.000     1.750     2.290     2.500     1.200     1.000     5.000     5.000     0.917     0.083     0.000     1.000
     2.250     2.750     2.570     2.330     2.000     2.100     2.000     4.000     0.526     0.000     0.474     1.000
     2.750     2.750     2.570     2.330     2.600     1.600     4.000     5.000     0.440     0.000     0.560     3.000
     1.000     1.500     1.570     1.670     2.800     2.200     4.000     4.000     0.653     0.346     0.000     1.000
     2.000     3.000     2.000     1.670     2.600     1.700     3.000     4.000     0.977     0.002     0.021     1.000
     1.000     1.000     1.000     1.170     1.400     1.000     4.000     5.000     0.000     1.000     0.000     2.000
     1.250     1.750     1.140     1.000     1.400     1.200         *     5.000     0.000     1.000     0.000     2.000
     3.750     2.750     3.000     1.830     3.400     2.400     5.000     2.000     0.005     0.000     0.995     3.000
     2.250     2.000     3.570     2.500     3.200     2.200     3.000     3.000     0.062     0.000     0.938     3.000
     2.500     2.000     2.710     3.000     3.400     3.400     5.000     4.000     0.001     0.000     0.999     3.000
     3.000     2.500     1.290     2.330     3.600     2.500     4.000     4.000     0.215     0.000     0.785     3.000
     1.000     1.000     1.140     1.000     1.000     1.000     4.000     5.000     0.000     1.000     0.000     2.000
     2.750     1.000     1.860     1.830     1.000     1.500     4.000     5.000     0.511     0.489     0.000     1.000
     3.000     2.500     2.140     2.670     2.200     2.400         *     3.000     0.097     0.000     0.903     3.000
     1.750     2.750     2.430     1.670     2.600     1.600     3.000     5.000     0.985     0.001     0.013     1.000
     1.000     2.750     2.140     1.170     1.800     1.200     5.000     5.000     0.437     0.563     0.000     2.000
     2.000     1.750     1.570     1.170     1.000     1.000     3.000     5.000     0.007     0.993     0.000     2.000
     1.250     1.500     2.000     1.330     2.000     2.000     4.000     5.000     0.423     0.577     0.000     2.000
     2.250     2.250     2.140     2.500     2.600     2.400     3.000     4.000     0.504     0.000     0.496     1.000
     1.750     2.000     1.430     1.170     2.600     1.300     5.000     3.000     0.097     0.903     0.000     2.000
     1.500     1.250     1.140     1.170     1.000     1.200     3.000     5.000     0.000     1.000     0.000     2.000
     1.750     1.750     1.430     2.170     2.600     1.900     3.000     3.000     0.956     0.042     0.002     1.000
     2.250     2.500     2.710     3.170     3.800     3.700     4.000     4.000     0.000     0.000     1.000     3.000
     1.750     1.500     2.290     2.330     1.800     1.900     4.000     5.000     0.992     0.004     0.004     1.000
     1.500     1.250     1.430     1.670     1.000     1.100     3.000     5.000     0.006     0.994     0.000     2.000
     2.250     2.250     1.430     1.500     2.400     1.300     4.000     5.000     0.607     0.393     0.000     1.000
     2.000     1.000     2.000     1.830     2.600     1.300     5.000     4.000     0.741     0.259     0.000     1.000
     2.000     2.250     2.430     3.000     2.600     2.400     3.000     2.000     0.167     0.000     0.833     3.000
     2.500     2.500     1.860     1.170     2.600     1.500     4.000     5.000     0.931     0.068     0.002     1.000
     3.750     3.000     3.430     2.330     1.800     3.200     3.000     5.000     0.000     0.000     1.000     3.000
     2.000     2.000     2.290     2.170     2.200     2.200     3.000     4.000     0.946     0.000     0.053     1.000
     1.000     2.250     2.290     1.670     1.200     1.000     3.000     5.000     0.492     0.508     0.000     2.000
     1.500     1.000     1.710     1.170     3.400     2.500         *     5.000     0.588     0.412     0.000     1.000
     1.250     1.500     1.860     1.830     2.200     2.300     4.000     4.000     0.915     0.085     0.001     1.000
     1.500     1.500     2.000     2.500     2.000     1.400         *     5.000     0.975     0.024     0.001     1.000
     1.750     2.500     1.860     3.170     2.000     2.800     3.000     4.000     0.209     0.000     0.791     3.000
     2.500     2.750     2.430     2.500     3.000     2.100     3.000     4.000     0.134     0.000     0.866     3.000
     1.000     2.250     3.000     2.000     2.600     2.100     4.000     5.000     0.965     0.000     0.035     1.000
     1.250     1.000     1.430     1.500     1.000     1.400     4.000     5.000     0.002     0.998     0.000     2.000
     2.000     2.500     2.710     2.670     3.000     2.400     2.000     4.000     0.096     0.000     0.904     3.000
     3.000     3.000     2.860     3.170     4.000     3.000         *     3.000     0.000     0.000     1.000     3.000
     1.000     1.000     1.000     1.000     1.000     1.000     5.000     5.000     0.000     1.000     0.000     2.000
     2.000     2.250     1.570     2.000     2.000     2.000     3.000     4.000     0.977     0.018     0.005     1.000
     2.000     2.000     3.000     2.830     2.000     2.200     3.000     3.000     0.383     0.000     0.617     3.000
     1.000     2.250     2.140     1.830     2.200     1.600     4.000     5.000     0.955     0.045     0.000     1.000
     2.500     2.500     2.430     2.000     2.800     2.200     2.000     3.000     0.540     0.000     0.460     1.000
     2.000     2.000     2.290     1.830     2.000     1.000     3.000     4.000     0.953     0.047     0.000     1.000
     1.500     2.750     2.000     2.330     2.600     2.500     3.000     5.000     0.753     0.000     0.247     1.000
     2.000     1.750     2.430     1.330     4.000     3.300     4.000     5.000     0.566     0.000     0.434     1.000
     4.000     3.250     2.570     1.670     3.800     3.600     3.000     5.000     0.000     0.000     1.000     3.000
     1.750     2.500     2.430     2.170     3.000     1.700     3.000     4.000     0.927     0.000     0.073     1.000
     1.500     2.000     2.290     2.170     2.200     2.400     3.000     4.000     0.967     0.001     0.033     1.000
     1.000     1.000     2.710     2.500     1.800     1.000     4.000     5.000     0.960     0.040     0.000     1.000
     1.500     1.500     1.860     2.330     1.000     1.200     2.000     4.000     0.603     0.397     0.000     1.000
     1.500     2.250     1.710     1.330     1.800     2.400     3.000         *     0.819     0.180     0.001     1.000
     1.500     1.250     2.000     2.000     2.000     1.900     4.000     5.000     0.901     0.099     0.000     1.000
     1.000     1.000     2.000     2.000     2.000     2.000     4.000     5.000     0.726     0.274     0.000     1.000
     3.500     2.250     2.430     2.670     2.800     2.100     3.000     3.000     0.037     0.000     0.963     3.000
     1.000     1.750     2.570     1.000     2.200     1.100     4.000     4.000     0.210     0.790     0.000     2.000
     3.000     2.500     2.570     2.170     2.600     2.500     2.000     4.000     0.081     0.000     0.919     3.000
     1.000     2.000     1.000     1.000     1.000     1.000     3.000     5.000     0.000     1.000     0.000     2.000
     2.500     2.250     2.290     1.670     1.800     1.300     3.000     5.000     0.984     0.013     0.003     1.000
     2.750     2.250     2.570     2.170     2.400     1.900         *     5.000     0.668     0.000     0.332     1.000
     2.000     2.000     2.290     1.670     2.800     2.200     3.000     4.000     0.974     0.001     0.024     1.000
     2.000     1.750     1.570     1.000     1.000     1.000     3.000     5.000     0.004     0.996     0.000     2.000
     1.000     2.500     2.000     1.830     2.400     1.300         *     5.000     0.930     0.070     0.000     1.000
     4.000     1.000     1.710     1.500     3.400     2.900     4.000     4.000     0.614     0.000     0.386     1.000
     1.500     1.750     2.570     2.330     3.000     2.600         *     3.000     0.781     0.000     0.219     1.000
     2.000     2.000     2.290     2.000     2.400     1.900     2.000     4.000     0.982     0.001     0.017     1.000
     1.750     1.750     2.000     2.330     2.000     1.700         *     5.000     0.989     0.008     0.003     1.000
     2.250     2.000     2.430     2.170     3.200     2.300     3.000     2.000     0.626     0.000     0.374     1.000
     1.000     1.000     1.430     1.000     1.000     1.000         *         *     0.000     1.000     0.000     2.000
     1.000     1.250     1.140     1.000     1.800     1.100     5.000     5.000     0.000     1.000     0.000     2.000
     1.000     2.000     2.140     1.670     2.200     2.000     5.000     5.000     0.942     0.057     0.000     1.000
     1.750     2.000     2.290     2.500     2.000     1.900     4.000     3.000     0.972     0.000     0.028     1.000
     1.000     1.000     1.000     1.000     1.000     1.000     5.000     5.000     0.000     1.000     0.000     2.000
     2.250     2.000     2.290     2.170     1.400     1.900     3.000     4.000     0.983     0.002     0.015     1.000
     2.250     2.250     1.860     1.670     1.800     1.000     4.000     4.000     0.786     0.214     0.000     1.000
     1.500     1.500     2.860     2.670     1.800     2.400     4.000     4.000     0.898     0.000     0.102     1.000
     1.000     1.000     1.000     1.000     1.000     1.000     5.000     5.000     0.000     1.000     0.000     2.000
     1.250     1.250     1.140     1.000     1.400     1.400     4.000     5.000     0.000     1.000     0.000     2.000
     2.000     1.250     2.710     3.000     3.600     2.400     4.000     5.000     0.226     0.000     0.774     3.000
     2.250     2.500     2.140     1.170     3.200     1.200     3.000     5.000     0.966     0.032     0.002     1.000
     3.000     2.500     2.290     2.330     1.800     1.400     3.000     4.000     0.873     0.000     0.127     1.000
     3.000     2.750     3.000     2.830     1.200     1.900     4.000     5.000     0.077     0.000     0.923     3.000
     1.000     1.000     2.860     1.330     1.200     1.900     3.000     2.000     0.541     0.459     0.000     1.000
     1.000     1.000     1.140     1.000     1.000     1.000     4.000     3.000     0.000     1.000     0.000     2.000
     1.000     1.000     1.140     2.170     1.000     1.900     5.000     5.000     0.029     0.971     0.000     2.000
     2.500     2.250     2.430     2.000     2.800     2.200     2.000     5.000     0.671     0.000     0.329     1.000
     2.000     2.000     2.000     1.830     1.000     1.000     3.000     3.000     0.594     0.406     0.000     1.000
     1.250     2.000     2.000     2.170     2.600     2.500     2.000     3.000     0.977     0.001     0.022     1.000
     2.250     2.250     2.000     2.170     3.000     2.900     2.000     3.000     0.349     0.000     0.651     3.000
     1.750     1.000     1.430     2.830     2.800     2.200     5.000     3.000     0.987     0.005     0.008     1.000
     1.500     2.250     2.430     2.170     1.400     1.200     5.000     4.000     0.988     0.012     0.001     1.000
     2.000     2.000     2.000     2.000     2.000     2.000     4.000     4.000     0.987     0.006     0.008     1.000
     1.000     1.000     1.140     1.170     1.000     1.100     3.000     4.000     0.000     1.000     0.000     2.000
     1.000     1.000     1.140     1.000     1.400     1.000     3.000     4.000     0.000     1.000     0.000     2.000
     1.000     1.500     2.290     2.670     2.200     2.300         *     5.000     0.987     0.001     0.013     1.000
     2.000     1.000     1.860     1.670     1.800     1.500     4.000     4.000     0.299     0.701     0.000     2.000
     1.000     2.250     3.000     2.000     2.000     2.300     3.000     3.000     0.969     0.000     0.031     1.000
     2.000     2.000     3.000     2.670     1.400     1.300     5.000     1.000     0.968     0.000     0.032     1.000
     1.000     1.000     2.570     1.500     1.600     1.100     3.000     4.000     0.141     0.859     0.000     2.000
     2.000     2.000     2.000     2.170     2.000     2.300     4.000     2.000     0.968     0.001     0.030     1.000
     2.750     2.500     2.710     2.830     2.600     2.600     4.000     4.000     0.011     0.000     0.989     3.000
     2.000     2.250     2.570     2.830     3.000     2.700     4.000         *     0.059     0.000     0.941     3.000
     1.750     2.000     1.570     1.330     2.200     1.300     5.000     5.000     0.179     0.821     0.000     2.000
     2.250     1.500     1.000     1.000     1.000     1.000     3.000     4.000     0.000     1.000     0.000     2.000
     1.500     1.500     2.430     1.670     2.200     1.100     3.000     4.000     0.791     0.209     0.000     1.000
     1.500     1.750     2.290     2.670     2.600     2.400     4.000     5.000     0.872     0.000     0.128     1.000
     2.000     1.000     1.710     2.000     3.000     2.100     4.000     3.000     0.962     0.036     0.002     1.000
     2.000     1.250     2.430     2.000     2.000     2.000         *     3.000     0.990     0.006     0.004     1.000
     1.000     1.250     1.860     1.000     1.800     1.400     4.000     5.000     0.005     0.995     0.000     2.000
     1.000     1.000     1.000     1.000     1.000     1.000     5.000     5.000     0.000     1.000     0.000     2.000
     2.000     2.000     2.860     2.830     2.200     2.400     3.000     3.000     0.269     0.000     0.731     3.000
     1.750     2.000     2.430     1.830     2.200     1.600         *     5.000     0.991     0.007     0.003     1.000
     1.000     1.500     2.570     1.170     1.000     1.100     4.000     5.000     0.052     0.948     0.000     2.000
     2.250     1.500     2.000     1.000     1.000     1.000     4.000     3.000     0.018     0.982     0.000     2.000
     3.000     2.750     2.290     2.830     3.000     1.600     3.000     3.000     0.100     0.000     0.900     3.000
     1.250     2.000     1.860     1.330     3.800     1.600     4.000     4.000     0.865     0.135     0.000     1.000
     2.500     2.750     2.570     2.670     3.600     2.300     2.000     4.000     0.018     0.000     0.982     3.000
     3.000     2.250     2.140     1.170     3.600     3.100     4.000     2.000     0.302     0.000     0.698     3.000
     1.750     2.250     2.140     1.670     3.600     1.900     3.000     4.000     0.980     0.001     0.019     1.000
     2.000     2.000     2.140     2.670     2.600     2.600     3.000     5.000     0.501     0.000     0.499     1.000
     1.750     1.500     2.290     2.000     2.200     1.500     5.000     5.000     0.975     0.024     0.001     1.000
     2.500     2.750     2.710     2.170     2.000     1.600     3.000     4.000     0.771     0.000     0.229     1.000
     1.000     1.000     1.570     1.000     2.600     1.600     3.000     2.000     0.005     0.995     0.000     2.000
     1.000     2.250     2.140     1.330     1.400     1.400     4.000     5.000     0.308     0.692     0.000     2.000
     1.000     1.250     1.000     1.000     1.000     1.000     4.000     4.000     0.000     1.000     0.000     2.000
     2.500     2.750     2.290     2.830     2.800     2.500     3.000     3.000     0.029     0.000     0.971     3.000
     1.750     2.250     2.570     2.330     3.200     1.800     4.000     3.000     0.852     0.000     0.147     1.000
     2.000     2.500     2.570     2.330     2.600     2.100     3.000     3.000     0.619     0.000     0.381     1.000
     1.500     1.750     2.140     2.670     1.000     2.100     3.000     3.000     0.991     0.002     0.006     1.000
     2.000     2.250     2.430     2.170     2.200     2.000     4.000     5.000     0.931     0.000     0.068     1.000
     4.000     1.750     3.140     2.500     2.400     2.200     4.000     1.000     0.016     0.000     0.984     3.000
     2.000     2.500     2.860     2.000     2.800     1.500     4.000     4.000     0.916     0.000     0.083     1.000
     2.250     2.500     2.860     2.830     3.000     2.500     3.000     3.000     0.020     0.000     0.980     3.000
     2.000     2.500     2.710     2.500     2.600     1.800     4.000     4.000     0.632     0.000     0.368     1.000
     2.000     2.750     2.290     2.670     2.600     2.700     3.000     3.000     0.094     0.000     0.906     3.000
     3.750     3.250     3.000     2.500     2.600     3.000     2.000     1.000     0.000     0.000     1.000     3.000
     1.750     2.250     1.860     2.000     4.000     3.300     3.000     2.000     0.254     0.000     0.746     3.000
     1.250     1.250     2.430     2.170     2.000     2.100     4.000     4.000     0.990     0.008     0.002     1.000
     1.000     1.500     1.140     1.000     3.000     1.300     5.000     2.000     0.002     0.998     0.000     2.000
     3.000     2.250     2.570     2.670     4.000     2.200     3.000     3.000     0.015     0.000     0.985     3.000
     1.000     1.500     2.570     2.330     1.600     1.600     4.000     4.000     0.987     0.013     0.001     1.000
     1.000     1.250     1.140     1.330     2.400     1.200     4.000     4.000     0.002     0.998     0.000     2.000
     1.000     1.250     1.140     2.670     1.800     1.100     5.000     4.000     0.158     0.841     0.000     2.000
     1.000     1.000     2.140     1.670     1.000     1.100     4.000     5.000     0.024     0.976     0.000     2.000
     2.000     2.500     2.000     1.000     1.200     1.200     3.000     5.000     0.223     0.777     0.000     2.000
     1.500     1.000     1.710     1.000     1.400     1.200     5.000     3.000     0.001     0.999     0.000     2.000
     2.250     2.000     2.000     1.670     2.000     2.000     3.000     4.000     0.980     0.015     0.005     1.000
     1.750     2.000     1.140     1.000     2.800     1.300     3.000     5.000     0.020     0.980     0.000     2.000
     2.250     3.250     2.000     2.000     3.200     2.700     1.000     3.000     0.125     0.000     0.875     3.000
     1.750     2.250     2.860     2.000     2.600     2.000     3.000     3.000     0.905     0.000     0.095     1.000
     2.250     2.500     1.710     1.170     2.000     1.400     3.000     4.000     0.606     0.394     0.000     1.000
     2.500     2.250     1.860     1.830     2.600     1.200     5.000     5.000     0.981     0.016     0.003     1.000
     2.000     2.000     2.290     2.000     2.400     2.200     3.000     4.000     0.959     0.001     0.041     1.000
     2.000     1.750     2.000     2.170     1.600     1.200     3.000     4.000     0.934     0.066     0.000     1.000
     1.750     2.000     2.000     2.000     2.800     2.600     3.000     3.000     0.936     0.001     0.064     1.000
     1.750     1.750     1.710     2.170     2.200     2.200     3.000     3.000     0.984     0.011     0.005     1.000
     1.250     1.000     2.000     1.000     1.200     1.100     4.000     3.000     0.002     0.998     0.000     2.000
     3.000     2.500     2.290     1.170     1.200     1.000     4.000     5.000     0.877     0.123     0.001     1.000
     2.000     2.250     2.710     2.670     2.600     2.300     3.000     3.000     0.286     0.000     0.714     3.000
     1.000     1.000     1.430     1.000     1.000     1.000     4.000     5.000     0.000     1.000     0.000     2.000
     2.250     2.250     2.290     1.830     2.000     2.200     3.000     4.000     0.954     0.001     0.045     1.000
     2.500     2.500     2.430     2.500     2.000     1.800     2.000     3.000     0.685     0.000     0.315     1.000
     1.000     1.250     1.710     2.330     1.000     1.100     5.000     4.000     0.123     0.877     0.000     2.000
     1.750     2.000     2.140     1.830     2.200     2.200     5.000     3.000     0.987     0.005     0.008     1.000
     2.750     2.500     2.430     2.500     3.000     2.200     3.000     5.000     0.103     0.000     0.897     3.000
     2.500     2.500     2.140     2.170     2.600     2.100     3.000     5.000     0.694     0.000     0.306     1.000
     1.750     2.500     2.140     1.670     2.200     2.200         *     4.000     0.982     0.003     0.015     1.000
     2.000     2.500     2.000     2.000     3.000     1.900     4.000     4.000     0.946     0.000     0.054     1.000
     1.750     1.500     1.570     1.170     1.200     1.100     3.000     4.000     0.005     0.995     0.000     2.000
     1.000     1.000     1.860     1.500     1.000     1.200     4.000     5.000     0.005     0.995     0.000     2.000
     2.000     2.000     2.140     2.000     3.000     2.100         *     3.000     0.955     0.001     0.045     1.000
     1.000     1.000     1.710     1.500     1.800     1.100     4.000     5.000     0.006     0.994     0.000     2.000
     4.000     2.250     3.710     2.670     3.000     2.200         *     5.000     0.000     0.000     1.000     3.000
     1.000     1.250     1.860     1.330     3.400     2.100     3.000     5.000     0.583     0.417     0.000     1.000
     2.250     2.250     1.570     1.330     2.600     1.500     2.000     4.000     0.745     0.254     0.000     1.000
     4.000     3.000     4.000     3.830     2.400     3.500     3.000     3.000     0.000     0.000     1.000     3.000
     2.500     2.500     2.710     2.330     2.800     1.700         *     4.000     0.504     0.000     0.496     1.000
     2.000     2.250     2.000     1.330     1.000     1.000     4.000     4.000     0.229     0.771     0.000     2.000
     3.000     2.500     2.290     1.670     3.200     1.900         *         *     0.687     0.000     0.313     1.000
     1.000     2.250     2.000     1.000     1.400     1.000     4.000     5.000     0.020     0.980     0.000     2.000
     2.500     2.500     1.570     1.000     4.000     1.600         *     5.000     0.947     0.049     0.004     1.000
     1.000     1.750     2.430     2.500     1.800     1.700     4.000     5.000     0.995     0.003     0.002     1.000
     1.000     1.750     1.710     1.500     2.800     1.700     4.000     5.000     0.440     0.560     0.000     2.000
     1.250     1.000     1.710     2.330     1.600     1.000     5.000     5.000     0.180     0.820     0.000     2.000
     2.250     1.000     2.860     2.830     1.000     1.700     4.000     5.000     0.984     0.000     0.015     1.000
     2.000     2.750     2.860     2.170     2.000     2.000     2.000     3.000     0.691     0.000     0.309     1.000
     1.750     2.500     1.860     1.830     2.000     1.700     5.000     5.000     0.977     0.021     0.002     1.000
     2.000     2.000     2.000     1.830     2.000     1.500         *     5.000     0.957     0.042     0.001     1.000
     2.000     1.000     1.000     1.000     2.000     1.000     3.000     5.000     0.000     1.000     0.000     2.000
     2.250     2.250     2.430     2.670     3.400     2.200     4.000     3.000     0.180     0.000     0.820     3.000
     3.000     2.750     2.430     2.830     3.200     3.400     3.000     3.000     0.000     0.000     1.000     3.000
     2.000     2.500     2.860     2.000     2.200     2.000     3.000     4.000     0.837     0.000     0.163     1.000
     2.000     2.000     2.570     2.330     1.400     2.000     4.000     5.000     0.965     0.000     0.035     1.000
     1.750     2.000     1.430     1.330     1.000     1.000         *     5.000     0.010     0.990     0.000     2.000
     1.000     1.000     1.570     2.330     1.800     1.600     4.000     4.000     0.335     0.665     0.000     2.000
     2.250     2.000     1.860     1.330     1.600     1.800     4.000     4.000     0.734     0.266     0.000     1.000
     2.000     2.000     2.710     2.000     1.400     1.100         *     4.000     0.991     0.007     0.001     1.000
     2.000     2.000     2.290     2.170     2.200     2.300         *     4.000     0.929     0.000     0.070     1.000
     2.000     1.750     2.430     1.670     2.000     2.500     3.000     5.000     0.980     0.002     0.018     1.000
     1.250     1.500     1.570     1.500     1.200     1.000     4.000     5.000     0.006     0.994     0.000     2.000
     2.000     2.000     2.140     1.830     2.000     1.900     4.000     4.000     0.987     0.009     0.005     1.000
     2.000     2.000     2.000     2.170     2.600     2.300     4.000     4.000     0.939     0.000     0.061     1.000
     2.000     1.750     2.290     2.170     2.200     2.500     3.000     4.000     0.926     0.000     0.073     1.000
     2.500     2.000     2.710     2.330     2.000     2.500     4.000     4.000     0.426     0.000     0.574     3.000
     2.000     1.250     2.290     1.830     1.600     2.000     3.000     3.000     0.962     0.037     0.001     1.000
     2.750     2.000     1.710     2.000     3.600     2.600     2.000     3.000     0.537     0.000     0.463     1.000
     3.000     3.000     2.860     2.670     3.200     2.900     3.000     3.000     0.000     0.000     1.000     3.000
     1.250     1.000     1.570     1.670     2.200     1.600     4.000     4.000     0.072     0.928     0.000     2.000
     1.000     1.000     1.860     1.830     2.200     1.700     5.000     3.000     0.300     0.700     0.000     2.000
     1.000     1.250     1.860     1.000     1.400     1.200     3.000     5.000     0.002     0.998     0.000     2.000
     1.000     2.000     2.140     2.000     3.600     2.200     2.000     5.000     0.985     0.001     0.014     1.000
     1.500     1.000     1.710     1.000     1.000     1.000         *     5.000     0.000     1.000     0.000     2.000
     3.000     2.500     2.860     1.170     2.600     2.100     4.000     4.000     0.767     0.000     0.233     1.000
     1.000     1.000     1.000     1.330     1.400     1.000     5.000     5.000     0.000     1.000     0.000     2.000
     2.000     2.000     2.290     2.000     2.400     3.000     3.000     4.000     0.687     0.000     0.313     1.000
     1.000     1.500     2.000     1.670     1.000     1.200     4.000     5.000     0.057     0.943     0.000     2.000
     2.000     1.000     2.140     1.000     2.600     1.500     3.000     5.000     0.184     0.816     0.000     2.000
     1.750     1.500     2.860     2.500     2.200     2.000     5.000     5.000     0.945     0.000     0.055     1.000
     2.000     3.500     2.570     1.670     2.800     2.400     1.000     3.000     0.306     0.000     0.694     3.000
     2.250     2.250     2.710     2.170     1.400     1.200     3.000     5.000     0.991     0.001     0.008     1.000
     2.000     1.250     1.570     1.670     1.400     1.700     3.000     5.000     0.183     0.817     0.000     2.000
     2.750     3.500     1.860     2.330     2.400     1.300     2.000     3.000     0.692     0.000     0.308     1.000
     3.000     2.750     2.430     1.670     2.200     1.200     4.000     2.000     0.961     0.001     0.039     1.000
     2.000     1.500     1.140     1.000     1.800     1.000     3.000     5.000     0.001     0.999     0.000     2.000
     2.000     2.000     2.140     1.500     3.200     1.500     4.000     5.000     0.980     0.018     0.002     1.000
     1.000     1.000     2.570     2.500     1.800     1.500     4.000     5.000     0.980     0.019     0.000     1.000
     2.000     2.500     2.710     2.670     3.200     2.400     3.000     4.000     0.077     0.000     0.923     3.000
     2.500     2.500     2.430     1.500     2.200     1.900     3.000     4.000     0.964     0.001     0.035     1.000
     1.750     2.250     1.860     1.830     1.800     1.200     3.000     3.000     0.836     0.164     0.000     1.000
     1.000     1.500     1.000     1.170     1.800     1.200     3.000     5.000     0.000     1.000     0.000     2.000
     2.000     1.500     1.860     2.000     2.200     1.700     4.000     4.000     0.947     0.052     0.001     1.000
     2.000     2.000     2.140     1.830     3.200     1.800     4.000     5.000     0.984     0.002     0.014     1.000
     1.250     1.500     1.860     1.170     1.600     1.500     4.000     4.000     0.030     0.970     0.000     2.000
     1.000     2.750     2.140     2.170     2.000     2.100     5.000     3.000     0.986     0.001     0.013     1.000
     1.000     1.500     1.430     1.330     1.000     1.500         *     5.000     0.003     0.997     0.000     2.000
     2.250     2.500     2.290     2.170     2.000     2.200     3.000     3.000     0.812     0.000     0.188     1.000
     2.000     1.750     2.430     1.000     3.400     1.900     3.000     4.000     0.974     0.024     0.002     1.000
     1.750     2.500     1.860     2.000     2.400     2.000     3.000     4.000     0.982     0.003     0.015     1.000
     2.750     2.500     2.710     1.170     1.800     1.500     3.000     2.000     0.988     0.004     0.008     1.000
     1.000     1.750     2.430     2.670     1.000     2.000     3.000     1.000     0.995     0.002     0.003     1.000
     1.500     1.500     1.710     1.170     1.000     1.100     3.000     2.000     0.004     0.996     0.000     2.000
     1.000     1.250     2.140     2.170     1.000     1.100     4.000     5.000     0.290     0.710     0.000     2.000
     1.250     1.750     2.570     1.500     2.800     1.200     3.000     5.000     0.920     0.080     0.000     1.000
     2.500     2.750     1.860     2.000     2.400     2.600     3.000     5.000     0.541     0.000     0.458     1.000
     2.250     2.250     2.290     2.000     2.800     2.100     5.000     4.000     0.866     0.000     0.133     1.000
     2.250     2.500     2.430     2.330     2.000     2.000     3.000     3.000     0.779     0.000     0.221     1.000
     2.000     1.500     2.000     1.500     2.200     1.100     4.000     4.000     0.428     0.572     0.000     2.000
     2.250     2.500     2.290     2.330     2.600     2.400     3.000     4.000     0.416     0.000     0.584     3.000
     2.000     1.500     2.000     1.170     2.200     1.300     4.000     5.000     0.229     0.771     0.000     2.000
     1.000     1.250     1.570     1.000     2.600     1.100     4.000     5.000     0.002     0.998     0.000     2.000
     1.000     1.250     1.860     1.830     1.200     1.400     5.000     4.000     0.078     0.922     0.000     2.000
     1.500     1.250     1.570     2.000     3.000     1.200     4.000     5.000     0.512     0.488     0.000     1.000
     2.000     2.000     2.140     2.170     2.000     1.000     4.000     5.000     0.979     0.020     0.001     1.000
     1.000     1.750     2.140     1.670     1.400     1.100     3.000     5.000     0.213     0.787     0.000     2.000
     2.000     2.000     2.430     2.170     3.000     2.200     4.000     4.000     0.833     0.000     0.167     1.000
     2.000     2.000     1.000     1.000     1.800     2.100     4.000     4.000     0.034     0.966     0.000     2.000
     2.000     2.000     2.140     2.330     2.000     2.100     4.000     4.000     0.962     0.001     0.037     1.000
     1.000     1.000     1.290     1.170     1.200     1.100     4.000     4.000     0.000     1.000     0.000     2.000
     1.000     1.000     1.140     1.000     1.800     1.600     4.000     5.000     0.000     1.000     0.000     2.000
     1.750     2.500     2.140     2.000     1.000     1.100     4.000     5.000     0.938     0.062     0.000     1.000
     2.000     2.500     2.430     2.000     3.000     2.500     3.000     5.000     0.534     0.000     0.466     1.000
     2.000     1.500     2.000     2.170     2.600     1.900     4.000     3.000     0.989     0.005     0.007     1.000
     1.500     2.750     3.000     1.670     3.000     1.300     4.000     5.000     0.982     0.000     0.018     1.000
     3.000     2.500     2.860     2.330     2.000     1.900     4.000     4.000     0.258     0.000     0.742     3.000
     1.000     1.500     1.860     1.670     1.000     1.000     5.000     5.000     0.020     0.980     0.000     2.000
     2.250     2.000     2.570     1.170     2.200     1.000     4.000     4.000     0.881     0.119     0.000     1.000
     4.000     3.750     3.140     2.170     2.400     2.400     2.000     3.000     0.000     0.000     1.000     3.000
     2.000     3.000     2.430     2.330     3.200     3.000     4.000     3.000     0.024     0.000     0.976     3.000
     2.500     2.000     2.430     2.170     2.000     2.000     3.000     4.000     0.908     0.000     0.092     1.000
     1.250     1.750     1.710     1.170     1.200     1.000     5.000     5.000     0.005     0.995     0.000     2.000
     2.000     2.000     2.430     2.330     2.400     2.000     3.000     4.000     0.919     0.000     0.081     1.000
     2.250     2.750     2.570     2.170     3.600     2.700     3.000     3.000     0.043     0.000     0.957     3.000
     3.500     2.500     3.290     2.830     2.200     3.000         *     2.000     0.000     0.000     1.000     3.000
     1.000     1.250     1.430     1.000     1.000     1.000     4.000     5.000     0.000     1.000     0.000     2.000
     1.250     1.500     2.140     1.670     2.800     1.300     4.000     4.000     0.746     0.254     0.000     1.000
     2.500     2.250     2.430     2.500     2.600     3.200     4.000     3.000     0.028     0.000     0.972     3.000
     2.000     2.750     2.570     2.170     3.000     2.300     4.000     4.000     0.343     0.000     0.657     3.000
     2.000     2.000     2.000     1.330     1.600     2.100     3.000     5.000     0.872     0.127     0.001     1.000
     2.500     2.750     2.430     2.500     2.400     1.700     2.000     5.000     0.511     0.000     0.489     1.000
     2.250     1.750     2.430     1.830     2.600     1.700     4.000     5.000     0.988     0.002     0.010     1.000
     1.000     1.000     1.290     1.000     1.000     1.000     4.000     5.000     0.000     1.000     0.000     2.000
     2.000     2.000     2.000     2.330     4.000     3.000     4.000     4.000     0.180     0.000     0.820     3.000
     2.000     1.500     1.860     1.830     1.800     1.400     3.000     5.000     0.689     0.311     0.000     1.000
     3.000     2.500     2.290     2.830     2.400     2.300     3.000     4.000     0.047     0.000     0.953     3.000
     1.250     1.250     1.860     1.170     2.600     1.100     4.000     5.000     0.024     0.976     0.000     2.000
     1.000     1.000     1.290     1.830     1.000     1.200     4.000     5.000     0.002     0.998     0.000     2.000
     2.000     1.250     1.710     1.500     2.400     1.400     5.000     5.000     0.266     0.734     0.000     2.000
     1.500     1.250     2.710     3.170     1.200     2.000     4.000     4.000     0.969     0.000     0.031     1.000
     1.750     1.750     2.140     1.670     1.400     1.200     4.000     5.000     0.575     0.425     0.000     1.000
     2.500     2.000     2.430     3.000     3.000     3.000     5.000     4.000     0.012     0.000     0.988     3.000
     2.250     2.000     2.290     3.000     2.800     3.100         *     4.000     0.026     0.000     0.974     3.000
     1.500     2.000     2.430     2.170     3.000     1.800     4.000     5.000     0.980     0.000     0.020     1.000
     1.000     1.250     2.140     2.000     1.800     1.400     3.000     5.000     0.573     0.427     0.000     1.000
     2.250     2.250     2.570     3.330     2.800     3.100     3.000     2.000     0.003     0.000     0.997     3.000
     2.000     2.000     3.000     2.170     2.800     1.800     3.000     4.000     0.855     0.000     0.145     1.000
     2.000     1.250     1.710     1.170     1.200     1.400     3.000     2.000     0.015     0.985     0.000     2.000
     3.000     1.750     2.290     3.330     1.600     2.600     5.000     5.000     0.057     0.000     0.943     3.000
     1.000     1.250     1.290     1.330     2.400     1.000     4.000     4.000     0.002     0.998     0.000     2.000
     1.000     1.000     1.290     1.000     1.800     1.200     5.000     4.000     0.000     1.000     0.000     2.000
     2.500     2.500     2.570     2.170     2.600     2.400     3.000     4.000     0.265     0.000     0.735     3.000
     2.000     1.750     2.000     1.500     2.200     2.100     4.000     3.000     0.948     0.050     0.002     1.000
     1.500     2.250     2.290     1.830     2.200     1.600     4.000     4.000     0.988     0.010     0.002     1.000
     1.500     1.250     1.570     1.170     1.400     2.100     3.000     4.000     0.028     0.972     0.000     2.000
     1.000     1.000     1.000     1.000     1.400     1.100     4.000     5.000     0.000     1.000     0.000     2.000
     2.000     2.000     2.140     2.000     2.000     2.100     3.000     4.000     0.984     0.002     0.014     1.000
     1.250     2.250     2.290     2.000     1.600     2.100     5.000     3.000     0.991     0.005     0.004     1.000
     1.750     1.250     1.570     2.000     2.000     1.800     3.000     3.000     0.652     0.348     0.000     1.000
     1.500     1.750     2.140     2.000     2.800     1.500     5.000     4.000     0.983     0.016     0.001     1.000
     1.000     1.250     1.000     1.000     2.400     1.200     4.000     5.000     0.000     1.000     0.000     2.000
     2.250     1.750     2.430     2.000     2.400     1.700     3.000     5.000     0.986     0.001     0.013     1.000
     1.000     2.000     2.000     2.330     2.000     3.300     5.000     5.000     0.901     0.000     0.098     1.000
     2.500     2.000     2.710     1.330     2.000     2.200     3.000     3.000     0.974     0.001     0.025     1.000
     2.000     2.000     2.570     2.330     1.000     1.000     5.000     5.000     0.992     0.007     0.001     1.000
     1.750     1.500     2.000     1.170     1.800     1.700     3.000     4.000     0.233     0.767     0.000     2.000
     1.000     1.250     1.430     1.170     1.400     1.400     5.000     4.000     0.001     0.999     0.000     2.000
     1.250     1.500     1.140     1.000     2.200     1.000     4.000     4.000     0.000     1.000     0.000     2.000
     2.000     2.000     1.860     1.670     1.600     1.800     3.000     4.000     0.886     0.113     0.001     1.000
     3.000     4.000     3.000     3.170     1.000     3.600     3.000     3.000     0.000     0.000     1.000     3.000
     1.250     2.000     2.140     2.000     2.600     1.700     3.000     4.000     0.987     0.011     0.002     1.000
     1.000     1.500     1.860     2.830     1.400     2.500     4.000     4.000     0.991     0.003     0.006     1.000
     3.000     2.000     2.140     2.670     1.200     2.500     3.000     3.000     0.444     0.000     0.556     3.000
     1.750     2.750     2.430     2.170     1.000     1.300     2.000     5.000     0.993     0.003     0.004     1.000
     1.000     1.750     2.140     1.500     3.000     1.900     3.000     4.000     0.912     0.088     0.000     1.000
     1.750     2.750     2.570     2.330     2.000     2.000     4.000     5.000     0.819     0.000     0.181     1.000
     1.000     2.500     2.570     2.170     1.000     1.200     4.000     4.000     0.984     0.015     0.000     1.000
     1.000     2.000     1.710     2.500     2.000     1.500     5.000     5.000     0.956     0.044     0.000     1.000
     3.250     3.250     2.570     1.830     1.800     2.200     5.000     5.000     0.151     0.000     0.849     3.000
     2.000     2.250     2.290     2.330     1.000     1.000     4.000     4.000     0.987     0.012     0.001     1.000
     2.250     2.500     2.430     1.670     3.000     1.500     2.000     3.000     0.972     0.001     0.028     1.000
     1.500     1.500     1.710     2.170     1.800     2.000     3.000     3.000     0.912     0.088     0.001     1.000
     3.000     3.000     2.140     2.330     1.000     1.700     4.000     3.000     0.774     0.000     0.225     1.000
     3.250     3.000     2.860     2.330     3.800     2.300     2.000     4.000     0.002     0.000     0.998     3.000
     2.250     2.500     2.860     2.330     3.000     2.300     3.000     4.000     0.144     0.000     0.856     3.000
     2.000     2.750     2.140     2.170     1.000     1.000     4.000     5.000     0.985     0.014     0.001     1.000
     4.000     3.500     3.000     3.170     2.000     3.100     5.000     4.000     0.000     0.000     1.000     3.000
     2.000     2.750     2.000     2.670     1.000     1.000     3.000     3.000     0.992     0.003     0.005     1.000
     2.500     2.250     4.000     3.670     1.800     3.800     4.000     5.000     0.000     0.000     1.000     3.000
     2.500     2.500     2.570     2.830     1.800     2.700     3.000     3.000     0.049     0.000     0.951     3.000
     2.750     2.250     2.290     1.830     2.200     1.800     3.000     3.000     0.947     0.001     0.052     1.000
     3.500     3.000     2.570     2.330     2.400     2.400     3.000     4.000     0.010     0.000     0.990     3.000
     2.000     2.250     2.710     2.500     2.000     2.200     4.000     3.000     0.652     0.000     0.348     1.000
     2.250     2.000     2.140     2.000     2.400     2.000     4.000     4.000     0.970     0.001     0.028     1.000
     2.000     2.000     2.000     2.000     2.000     2.000     3.000     4.000     0.987     0.006     0.008     1.000
     1.750     1.750     1.140     1.330     1.200     1.500     3.000     5.000     0.008     0.992     0.000     2.000
     2.250     2.250     2.290     1.830     1.200     1.600     3.000     5.000     0.986     0.011     0.003     1.000
     3.000     3.000     3.000     2.500     2.000     2.200     4.000     4.000     0.020     0.000     0.980     3.000
     1.000     1.000     1.000     1.000     1.400     1.000     4.000     5.000     0.000     1.000     0.000     2.000
     2.000     2.250     2.430     2.170     2.600     2.100     3.000     5.000     0.862     0.000     0.138     1.000
     1.250     1.500     1.710     2.000     3.200     3.100         *     4.000     0.970     0.002     0.027     1.000
     2.000     2.000     1.000     1.000     1.000     1.000     3.000     5.000     0.001     0.999     0.000     2.000
     1.000     1.000     1.430     1.830     1.800     1.400     5.000     4.000     0.018     0.982     0.000     2.000
     2.500     2.000     2.710     2.170     2.600     2.200     3.000     5.000     0.589     0.000     0.411     1.000
     1.500     1.500     2.860     1.170     1.400     1.300     4.000     5.000     0.570     0.430     0.000     1.000
     1.500     2.000     2.710     1.830     2.200     1.600     3.000     4.000     0.994     0.003     0.003     1.000
     2.000     2.000     2.430     2.000     2.400     1.800     3.000     4.000     0.982     0.001     0.017     1.000
     1.750     1.000     2.430     2.330     1.800     1.000     3.000     4.000     0.933     0.067     0.000     1.000
     1.500     1.250     1.710     1.830     2.400     1.900     3.000     5.000     0.700     0.300     0.000     1.000
     1.750     1.000     1.430     1.330     1.000     1.000     4.000     3.000     0.001     0.999     0.000     2.000
     1.250     2.000     2.710     1.670     2.000     1.200     4.000     4.000     0.961     0.038     0.000     1.000
     1.750     2.250     2.430     2.170     2.200     1.600     4.000     4.000     0.986     0.001     0.013     1.000
     1.750     2.250     1.570     1.830     2.400     1.000     3.000     4.000     0.685     0.315     0.000     1.000
     1.000     1.000     1.710     2.000     2.600     1.700     4.000     4.000     0.464     0.536     0.000     2.000
     2.000     2.000     2.140     1.830     2.600     1.800         *     5.000     0.988     0.005     0.007     1.000
     1.000     1.000     1.290     1.000     1.400     1.000     4.000     5.000     0.000     1.000     0.000     2.000
     2.000     2.000     2.430     2.000     2.000     1.900     4.000     1.000     0.984     0.001     0.014     1.000
     2.000     2.000     2.430     2.670     2.000     1.700     4.000     4.000     0.940     0.000     0.060     1.000
     1.000     1.000     1.860     2.000     1.800     1.100     4.000     5.000     0.096     0.904     0.000     2.000
     2.000     2.000     2.140     2.670     2.200     2.300     3.000     4.000     0.798     0.000     0.202     1.000
     2.000     2.000     2.290     3.000     2.800     2.600     3.000     3.000     0.171     0.000     0.829     3.000
     2.000     2.000     2.000     2.000     2.400     1.300     4.000     5.000     0.979     0.019     0.002     1.000
     2.000     2.000     2.290     2.000     2.800     1.900     3.000     4.000     0.972     0.001     0.027     1.000
     2.000     1.000     2.140     2.000     2.400     3.000     4.000     5.000     0.964     0.001     0.035     1.000
     2.000     2.500     2.860     2.830     3.000     2.100     3.000     3.000     0.102     0.000     0.898     3.000
     1.000     1.000     2.140     2.000     2.200     1.500     4.000     4.000     0.629     0.371     0.000     1.000
     2.000     2.000     2.860     2.670     2.200     2.300     3.000     5.000     0.447     0.000     0.553     3.000
     2.000     2.000     2.710     2.170     2.000     2.000     3.000     5.000     0.942     0.000     0.058     1.000
     2.000     2.000     1.860     1.330     1.800     1.400     5.000     4.000     0.452     0.548     0.000     2.000
     3.250     3.000     3.140     2.670     2.200     2.700     1.000     1.000     0.001     0.000     0.999     3.000
     2.000     2.500     2.290     1.500     1.800     1.200     4.000     5.000     0.952     0.047     0.001     1.000
     2.250     2.750     2.710     1.330     2.200     1.300     3.000     3.000     0.991     0.003     0.007     1.000
     2.250     1.750     1.860     1.000     1.400     1.000     3.000     4.000     0.032     0.968     0.000     2.000
     1.750     2.250     2.140     1.000     2.000     1.000     4.000     4.000     0.251     0.749     0.000     2.000
     2.250     2.500     2.860     2.170     2.600     2.100     3.000     5.000     0.446     0.000     0.554     3.000
     2.000     1.750     1.430     1.000     2.200     1.300     3.000     5.000     0.024     0.976     0.000     2.000
     1.000     1.000     1.290     1.330     2.800     1.400     4.000     4.000     0.005     0.995     0.000     2.000
     1.000     1.250     2.710     1.330     1.000     1.000     4.000     5.000     0.076     0.924     0.000     2.000
     1.750     3.000     3.570     2.170     2.800     2.300     3.000     4.000     0.068     0.000     0.932     3.000
     2.750     2.000     2.570     2.000     2.400     1.800     4.000     5.000     0.887     0.000     0.112     1.000
     2.000     1.750     2.430     1.670     1.000     1.400     4.000     5.000     0.869     0.131     0.000     1.000
     2.000     1.500     1.140     1.000     2.000     1.200     3.000     4.000     0.002     0.998     0.000     2.000
     1.500     2.000     1.860     1.170     2.600     1.100         *     5.000     0.193     0.807     0.000     2.000
     1.000     2.000     1.710     1.170     1.200     1.500     4.000     4.000     0.020     0.980     0.000     2.000
     1.250     2.250     2.570     2.330     2.600     1.200     3.000     5.000     0.994     0.001     0.005     1.000
     1.500     1.750     2.140     1.330     2.600     1.900     3.000     5.000     0.872     0.128     0.000     1.000
     2.000     2.000     1.860     2.330     3.000     2.100     4.000     5.000     0.935     0.000     0.065     1.000
     2.750     2.000     2.570     1.330     3.200     1.900     3.000     5.000     0.945     0.001     0.054     1.000
     2.000     2.000     2.140     2.000     2.000     2.100     4.000     5.000     0.984     0.002     0.014     1.000
     2.000     2.250     2.430     1.830     1.200     1.200     3.000     3.000     0.972     0.027     0.001     1.000
     2.000     2.000     2.000     1.830     2.000     1.600     3.000     3.000     0.966     0.033     0.001     1.000
     2.250     2.750     2.710     2.500     3.000     1.900     3.000     5.000     0.208     0.000     0.792     3.000
     1.750     2.250     2.000     2.170     1.800     1.300     4.000     5.000     0.980     0.019     0.001     1.000
     2.000     2.000     2.290     2.170     2.800     2.800     3.000     3.000     0.593     0.000     0.407     1.000
     1.000     2.000     1.140     1.000     2.800     1.300         *     5.000     0.005     0.995     0.000     2.000
     2.750     3.000     2.860     2.330     3.000     1.800     2.000     4.000     0.075     0.000     0.925     3.000
     2.250     2.500     2.290     2.170     2.200     1.700         *     5.000     0.937     0.000     0.062     1.000
     2.750     2.000     2.570     2.330     2.400     1.800     3.000     4.000     0.741     0.000     0.259     1.000
     2.000     2.000     2.000     2.000     2.000     2.000     4.000     4.000     0.987     0.006     0.008     1.000
     4.000     3.000     2.140     2.670     3.200     2.700     4.000     3.000     0.000     0.000     1.000     3.000
     2.000     2.250     2.000     1.670     2.600     1.000     3.000     5.000     0.929     0.070     0.000     1.000
     2.000     1.250     2.290     2.330     2.800     2.100     5.000     4.000     0.973     0.001     0.026     1.000
     2.750     3.250     3.000     3.000     3.000     2.400     4.000     3.000     0.001     0.000     0.999     3.000
     1.500     2.500     1.860     2.500     2.400     2.200     3.000     1.000     0.929     0.000     0.070     1.000
     2.000     2.000     1.000     1.000     1.000     1.200     4.000     4.000     0.001     0.999     0.000     2.000
     2.500     2.750     2.710     2.330     3.000     2.400     3.000     5.000     0.055     0.000     0.945     3.000
     3.000     2.750     2.710     2.830     3.400     2.700     3.000     4.000     0.001     0.000     0.999     3.000
     2.000     2.000     2.430     2.170     2.600     2.300     4.000     5.000     0.857     0.000     0.143     1.000
     2.000     2.500     3.000     1.670     3.400     2.100     3.000     5.000     0.645     0.000     0.355     1.000
     1.000     1.000     1.860     2.170     1.400     1.100         *     5.000     0.111     0.889     0.000     2.000
     2.500     2.250     2.710     2.330     3.600     3.000     2.000     4.000     0.014     0.000     0.986     3.000
     2.250     2.000     2.000     1.330     2.400     2.700     2.000     4.000     0.973     0.006     0.021     1.000
     1.000     2.000     2.570     2.170     2.200     2.000     4.000     4.000     0.993     0.001     0.006     1.000
     2.000     2.000     1.570     2.170     1.600     1.000         *         *     0.724     0.276     0.000     1.000
     2.500     2.000     2.290     1.830     2.400     3.400     3.000     5.000     0.271     0.000     0.729     3.000
     1.750     2.000     2.140     1.670     2.400     1.000     3.000     5.000     0.860     0.140     0.000     1.000
     1.000     1.500     2.000     1.670     1.400     1.100     5.000     5.000     0.077     0.923     0.000     2.000
     2.250     1.750     3.290     2.830     3.400     2.800     5.000     5.000     0.010     0.000     0.990     3.000
     2.000     1.750     2.570     2.000     2.000     2.000     5.000     4.000     0.984     0.001     0.015     1.000
     2.000     3.000     3.290     2.170     1.800     2.100     2.000     3.000     0.321     0.000     0.679     3.000
     1.000     1.000     1.430     1.500     1.200     1.400     3.000     5.000     0.002     0.998     0.000     2.000
     1.000     1.000     2.430     2.000     1.600     1.000     3.000     4.000     0.390     0.610     0.000     2.000
     2.000     2.000     2.140     2.170     2.000     2.200     4.000     3.000     0.968     0.001     0.031     1.000
     2.000     1.750     2.430     2.830     2.000     2.700     4.000     3.000     0.462     0.000     0.538     3.000
     4.000     2.750     2.710     2.500     3.000     1.800     3.000     3.000     0.007     0.000     0.993     3.000
     2.000     1.000     2.140     2.170     1.400     1.500     4.000     4.000     0.872     0.128     0.000     1.000
     2.500     2.000     1.860     2.000     3.000     2.500     4.000     4.000     0.800     0.000     0.200     1.000
     2.000     1.750     2.570     2.000     2.200     1.900     4.000     4.000     0.985     0.001     0.014     1.000
     2.000     1.500     2.140     2.170     3.200     2.000     3.000     5.000     0.975     0.001     0.024     1.000
     1.000     1.000     1.140     1.000     1.400     1.000     4.000     4.000     0.000     1.000     0.000     2.000
     2.750     2.750     2.290     2.170     1.600     2.000     3.000     4.000     0.708     0.000     0.292     1.000
     1.000     1.250     2.140     2.000     2.200     2.400     4.000     3.000     0.970     0.030     0.001     1.000
     2.000     1.750     2.860     1.670     1.400     1.600         *     5.000     0.990     0.008     0.002     1.000
     2.500     2.250     3.000     2.170     3.000     2.900         *     4.000     0.033     0.000     0.967     3.000
     2.500     2.750     1.290     1.000     1.200     1.000     4.000     5.000     0.039     0.961     0.000     2.000
     2.000     3.000     2.430     2.170     2.000     1.900     3.000     4.000     0.818     0.000     0.182     1.000
     1.000     1.500     1.710     1.170     1.600     1.000     5.000     5.000     0.003     0.997     0.000     2.000
     2.500     1.250     2.430     2.830     3.800     1.500     3.000     5.000     0.775     0.000     0.225     1.000
     2.750     2.500     3.000     3.000     3.000     3.000     5.000     5.000     0.001     0.000     0.999     3.000
     2.000     2.000     2.000     2.170     2.600     2.400     4.000     4.000     0.920     0.000     0.080     1.000
     1.000     1.500     1.430     1.500     2.400     1.400     4.000     5.000     0.034     0.966     0.000     2.000
     2.000     2.250     2.430     2.670     2.600     2.200     4.000         *     0.500     0.000     0.500     1.000
     1.250     1.000     2.570     2.330     1.400     1.500     5.000     4.000     0.955     0.045     0.000     1.000
     2.500     2.250     2.140     2.170     2.200     2.600     3.000     4.000     0.590     0.000     0.410     1.000
     1.000     1.500     1.290     1.330     2.800     1.000     4.000     5.000     0.006     0.994     0.000     2.000
     2.000     2.000     2.290     1.830     1.200     1.000     3.000     3.000     0.865     0.134     0.000     1.000
     1.000     2.000     2.430     1.830     1.800     1.100     3.000     5.000     0.854     0.146     0.000     1.000
     1.250     1.000     1.000     1.830     3.000     1.300     5.000     5.000     0.021     0.979     0.000     2.000
     1.000     1.250     1.290     1.000     2.000     1.600     5.000     5.000     0.001     0.999     0.000     2.000
     2.750     3.000     2.570     2.500     3.600     1.800         *     4.000     0.043     0.000     0.957     3.000
     1.750     2.250     1.710     1.830     1.800     1.100     3.000     4.000     0.680     0.320     0.000     1.000
     2.000     2.000     2.430     2.000     2.200     2.200     3.000     4.000     0.956     0.000     0.044     1.000
     1.000     1.500     2.290     1.170     2.800     1.000     3.000     3.000     0.150     0.850     0.000     2.000
     2.000     1.750     2.430     2.670     2.000     1.900     4.000     4.000     0.938     0.000     0.062     1.000
     1.000     1.000     1.140     1.170     1.400     1.200     4.000     4.000     0.000     1.000     0.000     2.000
     1.250     1.000     1.000     1.000     1.000     2.000     5.000     5.000     0.000     1.000     0.000     2.000
     1.750     2.000     2.290     2.830     2.400     2.800     4.000     4.000     0.350     0.000     0.650     3.000
     2.250     2.000     2.140     2.670     2.400     2.500     4.000     5.000     0.497     0.000     0.503     3.000
     1.000     1.500     1.140     1.330     1.600     1.700     3.000     5.000     0.003     0.997     0.000     2.000
     2.000     2.250     2.430     2.500     3.000     2.400     3.000     5.000     0.366     0.000     0.634     3.000
     3.000     3.250     2.570     1.330     2.400     1.500     3.000     5.000     0.847     0.000     0.153     1.000
     3.500     3.000     2.140     2.500     3.600     3.000     4.000     4.000     0.001     0.000     0.999     3.000
     1.250     1.500     3.140     1.670     2.800     2.300     4.000     5.000     0.986     0.000     0.014     1.000
     1.750     2.250     1.000     1.000     1.600     1.300     2.000     2.000     0.004     0.996     0.000     2.000
     2.250     2.750     2.000     2.330     2.400     1.200     5.000     5.000     0.972     0.001     0.028     1.000
     2.500     2.000     2.710     2.170     3.200     2.000     3.000     5.000     0.558     0.000     0.442     1.000
     1.750     2.000     2.000     2.330     2.000     2.100     5.000     5.000     0.982     0.002     0.016     1.000
     2.000     1.250     2.000     2.330     2.600     2.000     3.000     4.000     0.988     0.003     0.008     1.000
     1.750     1.750     2.290     2.500     2.400     1.700     2.000     4.000     0.985     0.001     0.015     1.000
     2.000     1.500     1.290     1.670     1.800     1.700     4.000     3.000     0.187     0.813     0.000     2.000
     2.000     2.250     2.430     2.000     3.200     1.500     4.000     3.000     0.968     0.000     0.032     1.000
     2.500     2.000     2.570     3.000     2.400     2.000     4.000     4.000     0.260     0.000     0.740     3.000
     1.500     1.500     2.570     2.830     2.400     2.600     5.000     4.000     0.733     0.000     0.267     1.000
     1.250     1.250     1.430     1.170     2.600     1.200     4.000     4.000     0.005     0.995     0.000     2.000
     1.500     1.500     1.860     2.170     2.800     2.500     4.000     3.000     0.985     0.003     0.012     1.000
     2.250     2.750     1.860     1.000     1.800     1.000     5.000     5.000     0.394     0.606     0.000     2.000
     4.000     3.250     3.140     2.830     2.800     3.700     3.000     5.000     0.000     0.000     1.000     3.000
     2.000     2.500     2.570     2.170     1.400     2.000     3.000     4.000     0.938     0.000     0.062     1.000
     2.750     2.250     2.430     2.500     2.800     2.800     4.000     4.000     0.041     0.000     0.959     3.000
     1.500     2.250     2.000     1.500     2.600     2.200         *     4.000     0.980     0.017     0.003     1.000
     2.000     1.000     1.570     1.170     2.600     2.800     5.000     5.000     0.577     0.423     0.000     1.000
     2.250     2.500     2.710     2.670     1.800     2.000     4.000     2.000     0.459     0.000     0.541     3.000
     2.750     2.500     2.290     2.170     1.800     1.100     3.000     5.000     0.979     0.001     0.021     1.000
     1.250     2.000     2.140     1.330     2.000     1.100     5.000     4.000     0.292     0.708     0.000     2.000
     2.250     2.000     2.140     2.500     2.600     1.500     3.000     5.000     0.962     0.000     0.038     1.000
     1.000     1.500     1.000     1.000     1.000     1.000     5.000     5.000     0.000     1.000     0.000     2.000
     1.000     1.000     1.290     1.000     1.000     1.000     5.000     5.000     0.000     1.000     0.000     2.000
     2.000     2.500     2.860     2.330     2.600     2.100     5.000     5.000     0.461     0.000     0.539     3.000
     1.000     1.750     1.860     2.000     2.400     2.000     3.000     4.000     0.941     0.058     0.001     1.000
     2.000     2.000     2.140     2.000     2.800     1.200     5.000     5.000     0.989     0.008     0.003     1.000
     1.500     2.250     1.570     1.330     2.800     1.600         *     4.000     0.569     0.431     0.000     1.000
     1.250     2.000     2.140     2.000     2.400     1.800     4.000     5.000     0.987     0.011     0.002     1.000
     1.000     1.750     1.430     2.670     3.200     4.000     3.000     2.000     0.368     0.000     0.632     3.000
     2.250     2.250     2.860     2.830     2.800     2.300     3.000     3.000     0.074     0.000     0.926     3.000
     3.000     1.250     2.290     3.500     3.400     2.800     3.000     3.000     0.007     0.000     0.993     3.000
     2.500     2.000     2.710     2.830     2.200     3.100     4.000     4.000     0.021     0.000     0.979     3.000
     2.500     3.000     3.000     2.830     3.000     3.000     4.000     4.000     0.001     0.000     0.999     3.000
     1.000     1.000     1.000     1.000     2.200     4.000     5.000     5.000     0.118     0.882     0.000     2.000
     2.000     2.000     2.570     2.000     2.000     2.000     5.000     5.000     0.973     0.001     0.026     1.000
     3.500     3.500     2.290     1.830     2.200     1.900     3.000     3.000     0.141     0.000     0.859     3.000
     4.000     4.000     3.000     2.170     2.800     2.400     3.000     3.000     0.000     0.000     1.000     3.000
     2.250     2.250     2.140     2.330     3.200     1.800     5.000     4.000     0.832     0.000     0.168     1.000
     1.750     1.750     2.140     1.830     3.600     1.900     3.000     4.000     0.987     0.002     0.010     1.000
     2.500     2.750     2.570     2.170     2.000     2.200     3.000     4.000     0.436     0.000     0.564     3.000
     1.500     2.250     1.860     1.170     2.200     1.500     3.000     5.000     0.412     0.587     0.000     2.000
     1.500     1.250     2.000     2.170     2.000     1.900     4.000     3.000     0.950     0.049     0.001     1.000
     1.000     1.000     1.570     1.000     1.000     1.000     3.000     4.000     0.000     1.000     0.000     2.000
     2.500     2.250     3.000     2.670     2.000     1.300     3.000     5.000     0.737     0.000     0.263     1.000
     1.000     1.000     1.290     1.000     1.000     1.000     4.000     5.000     0.000     1.000     0.000     2.000
     2.250     2.250     2.860     2.830     2.800     2.300     4.000     5.000     0.074     0.000     0.926     3.000
     2.250     2.500     2.710     2.500     2.000     2.000     3.000     4.000     0.530     0.000     0.470     1.000
     1.750     2.250     2.430     1.670     1.000     1.000     3.000     4.000     0.832     0.167     0.000     1.000
     1.000     1.250     2.710     2.000     2.800     2.100     3.000     3.000     0.995     0.003     0.003     1.000
     1.500     1.500     1.710     2.000     2.800     1.400     5.000     5.000     0.812     0.188     0.000     1.000
     3.000     3.000     1.860     3.000     1.000     1.000     4.000     4.000     0.867     0.000     0.133     1.000
     1.000     1.000     2.000     1.500     1.400     1.100     4.000     4.000     0.012     0.988     0.000     2.000
     3.000     2.500     2.000     2.000     2.000     1.600     2.000     4.000     0.939     0.001     0.060     1.000
     4.000     4.000     3.570     3.500     1.600     2.200     1.000     1.000     0.000     0.000     1.000     3.000
     2.000     1.500     2.000     1.830     2.400     1.900     4.000     4.000     0.970     0.028     0.002     1.000
     2.000     2.000     2.570     2.500     3.400     1.900     2.000     4.000     0.666     0.000     0.334     1.000
     2.000     2.000     2.710     2.170     3.000     2.100     5.000     4.000     0.783     0.000     0.217     1.000
     2.000     2.000     2.000     2.000     1.200     1.600     3.000     3.000     0.951     0.048     0.001     1.000
     1.750     1.500     2.000     1.330     1.600     1.300     4.000     4.000     0.139     0.861     0.000     2.000
     2.000     2.000     2.140     2.000     2.000     2.000     3.000     3.000     0.987     0.003     0.010     1.000
     3.000     3.250     2.140     2.330     2.600     2.600     3.000     3.000     0.020     0.000     0.980     3.000
     1.000     1.000     1.430     1.000     1.000     1.000     4.000     5.000     0.000     1.000     0.000     2.000
     1.750     1.250     2.000     2.000     3.000     1.000     4.000     4.000     0.851     0.149     0.000     1.000
     2.250     2.500     2.570     2.000     3.400     3.100     3.000     5.000     0.048     0.000     0.952     3.000
     3.500     2.250     3.000     1.000     1.000     1.000     3.000     5.000     0.982     0.015     0.002     1.000
     1.000     1.000     1.290     1.000     1.000     1.000     4.000     5.000     0.000     1.000     0.000     2.000
     2.000     2.000     1.000     1.000     1.000     1.000         *         *     0.001     0.999     0.000     2.000
     2.750     2.750     2.570     2.670     3.000     2.300     4.000     4.000     0.021     0.000     0.979     3.000
     2.250     3.000     2.000     2.170     1.800     1.000     5.000     5.000     0.989     0.003     0.008     1.000
     2.500     2.500     2.430     2.170     2.000     2.300     4.000     5.000     0.576     0.000     0.424     1.000
     2.750     3.250     2.710     2.670     3.000     2.500     2.000     4.000     0.003     0.000     0.997     3.000
     1.750     2.500     2.710     2.670     2.800     2.500     4.000     3.000     0.149     0.000     0.851     3.000
     1.000     1.000     1.000     1.670     1.000     1.000     5.000     5.000     0.000     1.000     0.000     2.000
     3.250     3.250     2.860     1.830     1.600     2.300     2.000     5.000     0.081     0.000     0.919     3.000
     1.000     1.750     2.000     1.830     2.600     1.700         *         *     0.892     0.108     0.000     1.000
     2.000     2.500     2.710     2.170     2.000     1.800     3.000     4.000     0.907     0.000     0.093     1.000
     2.000     2.000     1.000     1.000     1.000     1.000     4.000     5.000     0.001     0.999     0.000     2.000
     2.750     2.000     2.140     2.000     2.000     1.900     4.000     4.000     0.960     0.001     0.039     1.000
     2.250     3.000     3.140     2.830     3.000     2.800     3.000     3.000     0.001     0.000     0.999     3.000
     2.000     2.000     2.430     2.000     2.200     2.100     3.000     3.000     0.967     0.001     0.033     1.000
     2.250     2.750     2.710     2.170     3.800     2.500     3.000     3.000     0.044     0.000     0.956     3.000
     1.750     2.000     2.000     1.000     1.000     1.000     2.000     5.000     0.024     0.976     0.000     2.000
     2.250     2.000     3.290     2.500     1.800     1.000     2.000     3.000     0.959     0.000     0.041     1.000
     1.000     1.250     2.290     1.330     2.800     1.000     3.000     2.000     0.163     0.837     0.000     2.000
     1.500     1.500     2.430     2.000     3.000     2.000     5.000     5.000     0.991     0.002     0.007     1.000
     1.000     1.250     1.860     1.500     3.600     1.300     4.000     4.000     0.326     0.674     0.000     2.000
     1.000     1.750     1.710     2.000     2.200     2.000     5.000     5.000     0.867     0.133     0.000     1.000
     2.500     2.500     2.290     1.830     1.000     1.000     4.000     4.000     0.974     0.025     0.001     1.000
     3.000     2.750     3.290     3.170     3.200     2.300     3.000     3.000     0.000     0.000     1.000     3.000
     1.000     2.000     2.570     2.000     1.600     1.100     5.000     4.000     0.943     0.057     0.000     1.000
     1.500     1.000     2.290     1.670     1.000     1.700     4.000     5.000     0.353     0.647     0.000     2.000
     1.750     1.750     1.710     1.330     1.400     1.200     4.000     5.000     0.049     0.951     0.000     2.000
     1.000     1.750     2.140     1.000     1.200     1.000     2.000     5.000     0.008     0.992     0.000     2.000
     1.000     1.000     1.000     1.000     1.000     1.000     3.000     5.000     0.000     1.000     0.000     2.000
     2.000     2.000     2.570     2.000     2.000     2.000     3.000     4.000     0.973     0.001     0.026     1.000
     3.000     1.750     2.430     1.000     1.000     1.000     2.000     5.000     0.425     0.575     0.000     2.000
     2.000     1.500     2.710     2.000     2.000     2.400     4.000     3.000     0.961     0.000     0.039     1.000
     4.000     1.000     2.860     1.500     2.000     3.300     5.000     3.000     0.171     0.000     0.829     3.000
     1.000     1.000     1.000     1.330     1.600     1.000     4.000     5.000     0.000     1.000     0.000     2.000
     3.000     2.750     2.430     3.000     2.400     3.300     3.000     5.000     0.001     0.000     0.999     3.000
     1.000     2.000     1.710     1.330     3.200     1.100     2.000     3.000     0.201     0.799     0.000     2.000
     2.000     1.750     2.290     1.330     1.000     1.000     5.000     5.000     0.227     0.773     0.000     2.000
     3.250     2.000     3.860     3.170     3.200     2.300     3.000     1.000     0.000     0.000     1.000     3.000
     1.000     1.000     2.140     1.000     1.000     1.000     5.000     5.000     0.001     0.999     0.000     2.000
     4.000     2.750     2.430     2.670     3.600     2.600     4.000     4.000     0.000     0.000     1.000     3.000
     1.000     1.000     1.710     2.000     2.800     1.100     3.000     5.000     0.193     0.807     0.000     2.000
     3.750     2.500     2.570     2.500     2.600     2.300     2.000     2.000     0.011     0.000     0.989     3.000
     2.000     2.250     2.710     1.170     2.200     1.300     3.000     4.000     0.971     0.029     0.001     1.000
     2.500     2.750     2.140     1.830     3.000     1.400     3.000     4.000     0.948     0.000     0.052     1.000
     1.000     2.000     2.570     1.830     2.400     1.300     2.000     4.000     0.976     0.023     0.000     1.000
     1.000     1.000     2.860     2.500     2.000     2.000     4.000     4.000     0.996     0.001     0.003     1.000
     2.000     2.000     3.000     3.000     3.000     3.000         *     3.000     0.010     0.000     0.990     3.000
     2.000     2.250     2.860     2.670     2.600     3.200     3.000     5.000     0.020     0.000     0.980     3.000
     2.500     2.000     2.430     2.170     1.000     1.000     5.000     5.000     0.988     0.011     0.002     1.000
     2.000     2.000     2.000     2.000     2.000     2.100     3.000     3.000     0.986     0.004     0.010     1.000
     1.000     1.000     1.000     1.000     1.800     1.200     3.000     4.000     0.000     1.000     0.000     2.000
     2.000     2.000     3.000     2.500     1.000     1.000     2.000     4.000     0.994     0.001     0.005     1.000
     1.500     1.000     1.710     1.500     2.400     1.200     5.000     5.000     0.046     0.954     0.000     2.000
     1.250     1.000     1.000     1.000     1.600     1.000     4.000     5.000     0.000     1.000     0.000     2.000
     1.000     1.000     2.140     2.000     2.000     2.000     5.000     5.000     0.825     0.175     0.000     1.000
     2.250     1.750     2.290     2.000     2.000     2.000     3.000     3.000     0.984     0.002     0.014     1.000
     3.750     2.500     2.430     2.000     1.000     1.300     4.000     3.000     0.903     0.000     0.097     1.000
     2.250     2.250     2.430     2.170     3.800     2.200     3.000     3.000     0.387     0.000     0.613     3.000
     1.500     2.250     2.860     2.330     1.000     1.000     3.000     3.000     0.996     0.003     0.001     1.000
     2.000     2.250     2.000     1.670     3.400     1.800     5.000     4.000     0.983     0.003     0.014     1.000
     3.000     2.750     2.140     1.500     2.800     2.000     2.000     4.000     0.781     0.000     0.218     1.000
     3.000     3.000     2.000     2.000     1.000     1.000     2.000     4.000     0.986     0.005     0.010     1.000
     4.000     3.250     3.430     2.170     2.200     1.600     2.000     2.000     0.006     0.000     0.994     3.000
     2.000     2.750     1.860     2.000     2.800     2.000     3.000     5.000     0.929     0.000     0.071     1.000
     1.000     1.000     1.430     1.000     1.000     1.000     4.000     5.000     0.000     1.000     0.000     2.000
     1.750     2.000     2.000     2.000     2.400     2.300     3.000     4.000     0.981     0.002     0.017     1.000
     1.250     3.000     2.140     1.500     1.600     1.100     1.000     4.000     0.845     0.154     0.000     1.000
     2.000     1.500     2.000     2.500     2.600     2.100     3.000     4.000     0.968     0.001     0.032     1.000
     2.000     2.000     2.570     2.330     2.600     1.300     3.000     4.000     0.981     0.000     0.019     1.000
     1.750     1.500     1.710     1.000     2.000     3.400     3.000     5.000     0.832     0.166     0.002     1.000
     2.000     2.000     2.570     2.830     2.800     2.800     3.000     3.000     0.094     0.000     0.906     3.000
     2.750     2.250     2.430     2.830     3.000     2.300     4.000     4.000     0.051     0.000     0.949     3.000
     2.000     2.000     2.000     2.000     2.000     2.000     2.000     5.000     0.987     0.006     0.008     1.000
     3.000     1.250     3.000     3.000     3.600     2.600     3.000     3.000     0.009     0.000     0.991     3.000
     2.750     2.750     2.290     2.330     2.200     2.100     3.000     4.000     0.349     0.000     0.651     3.000
     1.000     1.000     1.000     1.000     1.000     1.000     5.000     5.000     0.000     1.000     0.000     2.000
     1.000     1.500     1.290     1.000     1.400     1.200     5.000     5.000     0.000     1.000     0.000     2.000
     3.000     2.750     2.710     2.830     2.000     2.100     2.000     4.000     0.032     0.000     0.968     3.000
     1.000     1.500     1.430     1.170     2.800     1.100     4.000     5.000     0.007     0.993     0.000     2.000
     2.250     2.500     2.430     2.500     2.800     2.400     3.000     4.000     0.196     0.000     0.804     3.000
     2.500     1.250     2.430     2.670     2.400     2.700     5.000     5.000     0.462     0.000     0.538     3.000
     2.000     2.250     2.000     2.000     1.600     1.000     4.000     5.000     0.930     0.070     0.000     1.000
     1.750     2.000     2.430     2.170     1.800     2.000     3.000     5.000     0.984     0.001     0.015     1.000
     1.750     1.750     2.000     2.330     2.000     1.600     4.000     4.000     0.987     0.011     0.002     1.000
     3.000     3.000     2.290     2.000     2.600     2.200     3.000     4.000     0.183     0.000     0.817     3.000
     3.250     2.250     2.290     2.500     2.200     2.100     1.000     5.000     0.240     0.000     0.760     3.000
     2.000     1.000     1.710     2.000     1.000     1.300     5.000     5.000     0.155     0.845     0.000     2.000
     2.500     2.250     2.140     2.500     2.600     2.600     2.000     2.000     0.244     0.000     0.756     3.000
     1.500     2.000     1.000     1.000     2.400     1.700     3.000     5.000     0.012     0.988     0.000     2.000
     2.000     1.750     1.710     1.330     2.000     1.000     3.000     5.000     0.102     0.898     0.000     2.000
     2.000     2.250     2.430     1.830     2.800     1.400     3.000     5.000     0.989     0.002     0.009     1.000
     2.250     2.000     2.570     2.500     2.400     1.900     4.000     4.000     0.793     0.000     0.207     1.000
     1.000     1.250     1.710     2.830     1.800     2.500     3.000     3.000     0.990     0.006     0.004     1.000
     1.000     1.000     2.290     2.330     2.600     2.100     5.000     4.000     0.990     0.009     0.001     1.000
     1.250     1.750     2.140     3.000     3.200     2.900     4.000     4.000     0.399     0.000     0.601     3.000
     2.750     3.500     2.570     2.500     2.800     2.100     4.000     5.000     0.016     0.000     0.984     3.000
     2.750     2.500     2.140     2.500     3.600     2.600     4.000         *     0.031     0.000     0.969     3.000
     2.250     1.000     2.290     2.670     1.400     1.700     4.000     4.000     0.992     0.003     0.004     1.000
     2.500     2.250     2.290     1.670     2.400     1.500     3.000     4.000     0.987     0.003     0.010     1.000
     3.500     2.250     2.430     2.170     2.800     2.800     5.000     4.000     0.022     0.000     0.978     3.000
     1.000     1.000     2.570     1.170     2.800     1.700     4.000     3.000     0.511     0.489     0.000     1.000
     2.000     1.750     2.290     2.500     2.400     2.100     3.000     5.000     0.922     0.000     0.078     1.000
     2.750     2.750     2.570     2.330     3.000     2.400     2.000     4.000     0.043     0.000     0.957     3.000
     2.500     2.250     2.430     2.330     3.000     3.200     3.000     3.000     0.029     0.000     0.971     3.000
     2.000     2.000     2.000     2.500     2.000     2.000     4.000     5.000     0.965     0.001     0.034     1.000
     3.250     2.250     2.860     1.670     2.400     2.500     3.000     3.000     0.215     0.000     0.785     3.000
     1.000     1.000     1.290     1.000     1.800     1.200     5.000     5.000     0.000     1.000     0.000     2.000
     1.000     1.000     1.290     1.170     1.800     1.100     4.000     5.000     0.000     1.000     0.000     2.000
     1.250     1.500     1.860     3.000     4.000     2.900     3.000     4.000     0.449     0.000     0.551     3.000
     3.500     3.750     3.140     3.670     2.400     3.400     2.000     4.000     0.000     0.000     1.000     3.000
     3.000     1.750     2.570     2.330     2.000     2.300         *     4.000     0.512     0.000     0.488     1.000
     1.000     1.500     1.710     1.830     1.000     1.000     4.000     5.000     0.021     0.979     0.000     2.000
     3.000     1.750     2.570     2.670     2.600     2.200     2.000     3.000     0.194     0.000     0.806     3.000
     2.250     2.250     2.290     1.330     1.800     1.000     2.000     3.000     0.829     0.170     0.000     1.000
     4.000     4.000     2.000     1.000     1.000     1.000         *     4.000     0.959     0.006     0.036     1.000
     3.000     3.500     2.570     2.170     2.200     1.900     2.000     3.000     0.086     0.000     0.914     3.000
     3.500     3.000     1.710     1.500     2.000     2.300     3.000     3.000     0.655     0.000     0.345     1.000
     1.000     1.500     1.430     1.000     2.200     1.100     2.000     5.000     0.001     0.999     0.000     2.000
     2.250     3.000     3.000     2.830     2.800     2.700     1.000     3.000     0.003     0.000     0.997     3.000
     2.250     2.250     2.710     2.500     3.000     2.400     2.000     4.000     0.152     0.000     0.848     3.000
     1.250     2.000     2.140     2.000     2.800     2.500     3.000     3.000     0.977     0.001     0.022     1.000
     2.000     1.500     3.430     1.830     2.400     1.800     3.000     5.000     0.969     0.000     0.031     1.000
     2.750     1.000     1.430     1.330     1.600     1.200     4.000     5.000     0.021     0.979     0.000     2.000
     3.250     2.500     3.000     2.330     1.000     1.000     3.000     5.000     0.876     0.000     0.124     1.000
     1.000     1.250     2.290     1.670     2.400     1.200     4.000     5.000     0.451     0.549     0.000     2.000
     1.000     1.250     3.290     2.170     1.000     1.000     3.000     5.000     0.973     0.027     0.000     1.000
     2.000     1.500     1.860     2.170     2.800     2.200     3.000     3.000     0.982     0.003     0.015     1.000
     3.000     2.000     2.290     2.170     2.400     2.400     3.000     3.000     0.457     0.000     0.543     3.000
     2.000     2.250     2.000     2.000     2.400     3.000     3.000     5.000     0.706     0.000     0.294     1.000
     2.750     1.750     2.290     1.670     3.200     1.000     4.000     4.000     0.988     0.008     0.003     1.000
     1.750     1.750     2.000     2.500     2.200     2.000     4.000     4.000     0.984     0.001     0.015     1.000
     2.250     2.000     2.290     2.170     2.400     2.000         *     4.000     0.935     0.000     0.064     1.000
     1.000     1.000     1.430     1.000     1.000     1.000     4.000     4.000     0.000     1.000     0.000     2.000
     1.000     2.500     2.860     1.330     2.400     1.100     4.000     5.000     0.968     0.032     0.000     1.000
     2.000     1.500     2.290     1.670     1.800     1.800     5.000     4.000     0.948     0.052     0.001     1.000
     1.000     1.000     2.140     2.170     2.200     1.200         *     4.000     0.620     0.380     0.000     1.000
     2.750     2.250     2.290     2.500     1.000     1.100     3.000     2.000     0.986     0.001     0.013     1.000
     1.250     1.750     1.290     1.670     2.600     1.300     3.000     5.000     0.108     0.892     0.000     2.000
     1.000     1.000     1.000     1.000     1.400     1.000     5.000     4.000     0.000     1.000     0.000     2.000
     1.000     2.750     2.860     2.670     4.000     2.200         *     5.000     0.180     0.000     0.820     3.000
     1.000     2.000     1.710     1.330     1.400     1.200         *     4.000     0.024     0.976     0.000     2.000
     3.000     2.500     2.710     2.000     3.600     2.100     3.000     3.000     0.097     0.000     0.903     3.000
     1.000     2.000     2.140     2.000     2.000     2.000     4.000     4.000     0.980     0.019     0.001     1.000
     1.250     1.000     1.140     1.170     1.600     1.100     4.000     5.000     0.000     1.000     0.000     2.000
     2.000     2.750     2.000     2.330     2.000     2.000     3.000     3.000     0.901     0.000     0.099     1.000
     1.000     1.000     1.290     1.000     2.200     4.000         *         *     0.306     0.693     0.000     2.000
     2.500     2.750     2.860     2.500     2.000     2.100     5.000     5.000     0.166     0.000     0.834     3.000
     2.500     2.750     2.710     2.500     3.000     2.100     3.000     4.000     0.077     0.000     0.923     3.000
     1.250     1.500     2.570     2.000     2.600     2.200     4.000     4.000     0.992     0.002     0.006     1.000
     1.000     2.250     2.290     2.500     2.600     2.200     5.000     5.000     0.954     0.000     0.045     1.000
     2.250     2.000     2.290     2.000     3.000     2.000     4.000     4.000     0.922     0.000     0.078     1.000
     2.000     2.750     3.430     2.830     4.000     1.200     2.000     5.000     0.075     0.000     0.925     3.000
     2.500     1.000     2.570     1.830     2.000     2.000     3.000     3.000     0.990     0.005     0.005     1.000
     3.000     1.000     2.710     2.170     1.000     1.000     4.000     4.000     0.984     0.015     0.001     1.000
     1.250     1.500     2.570     2.000     2.800     2.100     4.000     3.000     0.992     0.002     0.006     1.000
     2.250     2.000     1.860     1.830     3.000     2.000     5.000     4.000     0.978     0.003     0.019     1.000
     2.250     2.250     2.290     1.670     2.800     1.000     4.000     5.000     0.987     0.011     0.002     1.000
     3.000     2.750     3.000     2.170     1.200     1.800     3.000     3.000     0.460     0.000     0.540     3.000
     1.000     1.500     2.290     2.170     2.000     1.600     5.000     4.000     0.956     0.044     0.000     1.000
     3.000     1.500     2.000     2.170     1.800     1.900         *     4.000     0.975     0.002     0.022     1.000
     2.750     2.000     1.430     2.330     2.800     2.000     3.000     5.000     0.923     0.001     0.076     1.000
     2.500     3.000     3.140     2.170     2.000     1.000     5.000     5.000     0.817     0.000     0.183     1.000
     2.500     2.750     3.000     3.000     3.400     2.700     1.000     3.000     0.001     0.000     0.999     3.000
     1.000     1.000     1.290     1.170     1.400     1.100     4.000     5.000     0.000     1.000     0.000     2.000
     1.250     1.000     1.570     1.000     1.000     1.000     4.000     5.000     0.000     1.000     0.000     2.000
     1.000     1.250     2.710     2.170     3.400     1.400     4.000     5.000     0.995     0.003     0.001     1.000
     2.500     2.000     2.430     1.830     1.600     1.500     4.000     5.000     0.990     0.005     0.005     1.000
     2.500     1.750     2.140     2.330     2.000     2.600     5.000     3.000     0.771     0.000     0.229     1.000
     1.000     1.250     2.000     2.000     2.200     1.300     4.000     5.000     0.508     0.492     0.000     1.000
     3.000     3.000     2.710     2.330     2.400     2.100     3.000     1.000     0.052     0.000     0.948     3.000
     1.000     1.000     1.140     1.170     2.400     1.400     4.000     5.000     0.001     0.999     0.000     2.000
     1.000     1.000     2.000     2.000     2.000     2.000     5.000     4.000     0.726     0.274     0.000     1.000
     2.250     1.750     2.290     2.170     3.200     1.900     4.000     5.000     0.928     0.000     0.072     1.000
     2.500     2.500     2.710     2.830     1.400     1.300     3.000     5.000     0.794     0.000     0.206     1.000
     1.000     1.000     1.000     1.000     1.000     1.000     5.000     5.000     0.000     1.000     0.000     2.000
     2.000     2.000     2.000     2.500     2.800     2.200     3.000     3.000     0.856     0.000     0.144     1.000
     2.000     1.750     1.860     1.670     1.800     1.500     4.000     4.000     0.722     0.277     0.000     1.000
     1.000     1.500     2.140     1.830     1.400     1.100     4.000     5.000     0.230     0.770     0.000     2.000
     3.000     1.500     1.000     1.670     1.000     2.400     4.000     4.000     0.453     0.547     0.000     2.000
     1.500     1.750     1.860     1.670     2.400     1.300     3.000     4.000     0.598     0.402     0.000     1.000
     2.500     2.000     2.570     3.000     2.000     2.700     4.000     2.000     0.067     0.000     0.933     3.000
     3.000     3.000     2.860     2.830     3.000     2.900     3.000     4.000     0.000     0.000     1.000     3.000
     3.250     1.250     3.430     2.830     2.200     1.800     2.000     5.000     0.168     0.000     0.832     3.000
     3.250     3.000     2.290     1.830     4.000     3.400     2.000     1.000     0.001     0.000     0.999     3.000
     2.000     2.250     2.140     2.500     1.000     1.000     3.000     5.000     0.988     0.011     0.001     1.000
     2.500     2.250     3.140     2.500     1.000     1.000     3.000     5.000     0.966     0.000     0.034     1.000
     1.500     1.500     2.430     1.830     1.800     1.600     4.000     4.000     0.941     0.059     0.000     1.000
     2.000     1.000     2.570     2.670     1.800     2.200     3.000     3.000     0.968     0.000     0.032     1.000
     2.500     2.250     2.000     2.000     2.000     1.500     2.000     4.000     0.986     0.005     0.009     1.000
     3.000     2.000     2.140     2.000     2.200     3.000     2.000     3.000     0.298     0.000     0.702     3.000
     1.250     2.500     3.140     2.500     2.400     1.800     4.000     5.000     0.817     0.000     0.183     1.000
     1.500     1.750     2.430     2.000     2.800     2.200     3.000     3.000     0.982     0.001     0.018     1.000
     2.000     2.250     3.000     1.830     2.000     1.800         *         *     0.962     0.000     0.038     1.000
     2.500     2.250     2.430     2.330     2.400     2.300     3.000     4.000     0.471     0.000     0.529     3.000
     1.000     2.750     2.430     1.170     1.800     1.000     4.000     5.000     0.603     0.397     0.000     1.000
     2.000     2.500     2.140     2.000     2.200     1.600     3.000     5.000     0.986     0.002     0.012     1.000
     2.000     2.000     1.140     1.330     1.600     1.100     4.000     5.000     0.014     0.986     0.000     2.000
     2.000     2.500     2.430     2.000     2.000     2.000     2.000     5.000     0.944     0.000     0.056     1.000
     2.000     2.500     2.570     2.170     3.000     2.100     3.000     5.000     0.621     0.000     0.379     1.000
     1.000     1.250     2.140     2.000     2.600     1.800     3.000     4.000     0.923     0.076     0.000     1.000
     2.250     2.000     1.860     2.330     2.400     2.000     4.000     5.000     0.958     0.001     0.042     1.000
     1.250     1.500     2.000     1.000     1.200     1.000     5.000     5.000     0.004     0.996     0.000     2.000
     1.000     1.500     2.000     2.170     2.200     1.700         *         *     0.919     0.081     0.000     1.000
     3.000     3.000     2.430     2.670     2.600     2.700         *         *     0.005     0.000     0.995     3.000
     3.500     2.750     3.430     3.330     3.400     1.100     4.000     5.000     0.002     0.000     0.998     3.000
     3.000     2.500     2.430     2.170     3.000     2.500         *         *     0.069     0.000     0.931     3.000
     2.000     2.000     2.570     2.330     2.800     2.000     3.000     5.000     0.837     0.000     0.163     1.000
     2.000     2.500     2.140     2.500     3.000     2.300     3.000     4.000     0.459     0.000     0.541     3.000
     2.000     2.000     2.570     2.330     2.200     2.000     3.000     4.000     0.914     0.000     0.086     1.000
     2.500     2.250     2.570     2.170     2.400     2.600     3.000     3.000     0.305     0.000     0.695     3.000
     1.500     2.250     2.570     2.000     2.200     1.700     3.000     3.000     0.991     0.001     0.008     1.000
     2.000     1.750     1.290     1.000     1.200     1.000     4.000     4.000     0.001     0.999     0.000     2.000
     4.000     1.000     1.000     1.000     1.000     1.000     5.000     5.000     0.002     0.998     0.000     2.000
     2.000     2.000     2.140     2.000     2.000     1.900     4.000     4.000     0.988     0.004     0.008     1.000
     1.750     1.500     2.140     1.830     1.000     1.000     3.000     3.000     0.332     0.668     0.000     2.000
     2.250     2.000     2.430     2.170     3.000     2.300     3.000     3.000     0.680     0.000     0.320     1.000
     2.750     2.000     2.710     2.670     2.800     2.000         *     3.000     0.202     0.000     0.798     3.000
     2.500     2.250     2.860     2.170     2.400     2.200         *     5.000     0.431     0.000     0.569     3.000
     1.000     1.750     1.710     1.170     1.200     1.000     4.000     3.000     0.003     0.997     0.000     2.000
     1.000     2.000     1.570     1.000     1.000     1.000     3.000     3.000     0.001     0.999     0.000     2.000
     4.000     3.000     2.860     2.670     3.800     3.700     3.000     2.000     0.000     0.000     1.000     3.000
     3.500     2.000     2.860     2.330     2.200     2.900     3.000     3.000     0.014     0.000     0.986     3.000
     2.750     2.000     2.570     2.330     2.000     2.700     3.000     3.000     0.243     0.000     0.757     3.000
     1.000     1.000     1.290     1.000     1.000     1.000         *     5.000     0.000     1.000     0.000     2.000
     1.000     1.000     3.140     2.000     2.400     1.000         *     5.000     0.974     0.026     0.000     1.000
     2.000     2.500     3.140     2.500     3.800     2.800     4.000     3.000     0.008     0.000     0.992     3.000
     2.250     2.750     2.430     2.000     3.800     2.400     3.000     3.000     0.164     0.000     0.836     3.000
     4.000     3.000     3.570     4.000     3.200     2.900     5.000     5.000     0.000     0.000     1.000     3.000
     2.250     2.250     2.430     2.500     3.000     2.100     3.000     2.000     0.447     0.000     0.553     3.000
     2.000     2.000     2.860     2.500     1.800     2.600     5.000     5.000     0.475     0.000     0.525     3.000
     1.500     1.500     2.000     1.830     4.000     1.900     4.000     4.000     0.989     0.007     0.004     1.000
     1.750     1.750     2.000     2.000     2.000     2.000         *     4.000     0.982     0.016     0.002     1.000
     1.250     1.250     2.140     1.500     1.600     1.000     3.000     5.000     0.058     0.942     0.000     2.000
     1.000     1.000     1.140     1.170     2.200     1.000     4.000     4.000     0.000     1.000     0.000     2.000
     1.750     1.750     2.140     2.000     1.800     1.400     5.000     5.000     0.945     0.055     0.000     1.000
     1.000     1.000     2.140     2.500     1.000     1.800     4.000     4.000     0.856     0.144     0.000     1.000
     2.250     3.000     2.430     2.500     1.800     2.000     5.000     3.000     0.470     0.000     0.530     3.000
     1.250     1.250     2.860     3.670     3.400     3.200     2.000     4.000     0.016     0.000     0.984     3.000
     2.250     2.250     2.000     2.500     2.800     2.400     4.000     3.000     0.522     0.000     0.478     1.000
     1.500     1.250     1.570     1.500     2.400     1.500     3.000     3.000     0.097     0.903     0.000     2.000
     1.750     1.000     2.710     2.830     2.600     1.300     3.000     3.000     0.992     0.000     0.008     1.000
     2.750     2.250     2.000     1.500     1.800     1.500     3.000     5.000     0.963     0.034     0.003     1.000
     1.250     2.250     1.430     1.000     2.000     1.100     2.000     5.000     0.009     0.991     0.000     2.000
     1.250     2.000     2.570     2.000     2.000     1.800     2.000     5.000     0.994     0.003     0.003     1.000
     1.000     2.000     2.570     1.330     2.400     1.400     4.000     3.000     0.858     0.142     0.000     1.000
     1.250     1.750     2.430     2.170     3.200     2.200     1.000     4.000     0.972     0.000     0.027     1.000
     2.000     2.000     2.000     1.830     1.800     1.900     3.000     2.000     0.977     0.020     0.003     1.000
     1.000     1.750     1.290     1.670     2.800     1.100     3.000     3.000     0.058     0.942     0.000     2.000
     1.000     2.000     2.140     1.830     1.800     1.100         *     5.000     0.640     0.360     0.000     1.000
     1.750     1.500     2.430     1.670     1.000     1.400     3.000     4.000     0.699     0.301     0.000     1.000
     1.250     2.250     2.000     2.670     1.800     2.700     3.000     4.000     0.890     0.000     0.110     1.000
     2.250     1.750     2.000     2.000     3.000     1.900     2.000     4.000     0.979     0.002     0.019     1.000
     1.250     1.500     1.570     1.330     2.000     1.300     3.000     5.000     0.020     0.980     0.000     2.000
     2.500     2.500     2.000     1.500     3.000     2.000     3.000     3.000     0.951     0.001     0.047     1.000
     3.000     2.000     1.710     1.500     2.200     2.800     3.000     2.000     0.900     0.002     0.098     1.000
     2.000     2.000     2.140     2.000     2.400     2.400     4.000     4.000     0.947     0.001     0.052     1.000
     2.000     2.250     2.290     1.170     1.000     1.000     3.000     4.000     0.327     0.673     0.000     2.000
     2.000     2.500     2.290     2.500     3.000     2.800     4.000     3.000     0.122     0.000     0.878     3.000
     2.000     2.000     2.140     2.000     2.400     2.000     1.000     5.000     0.982     0.002     0.017     1.000
     1.000     1.000     2.140     2.000     3.400     1.400     4.000     5.000     0.880     0.120     0.000     1.000
     1.000     1.000     1.860     1.830     2.000     1.700     4.000     5.000     0.243     0.757     0.000     2.000
     2.000     2.750     2.430     2.670     2.600     2.000     2.000     3.000     0.377     0.000     0.623     3.000
     1.000     1.000     1.570     1.000     1.000     1.000     4.000     5.000     0.000     1.000     0.000     2.000
     1.000     2.250     2.570     1.830     3.600     2.900     3.000     4.000     0.769     0.000     0.231     1.000
     1.000     1.750     2.710     2.330     3.000     2.300     3.000     4.000     0.951     0.000     0.049     1.000
     2.250     2.250     2.430     2.330     2.400     2.000     3.000     5.000     0.790     0.000     0.210     1.000
     2.250     2.000     2.570     3.000     2.800     2.000     4.000     4.000     0.275     0.000     0.725     3.000
     2.000     1.500     2.140     2.330     2.800     2.500     3.000     3.000     0.900     0.000     0.099     1.000
     1.250     1.000     1.430     2.330     2.600     1.400     4.000     4.000     0.454     0.546     0.000     2.000
     1.000     1.500     1.710     1.500     2.400     1.100     4.000     4.000     0.048     0.952     0.000     2.000
     2.000     2.000     2.290     2.170     2.600     2.000     3.000     3.000     0.952     0.000     0.048     1.000
     1.750     1.500     2.140     1.830     2.600     1.800     4.000     4.000     0.975     0.024     0.001     1.000
     2.750     2.000     1.860     1.670     2.800     3.100     3.000     4.000     0.577     0.000     0.423     1.000
     1.750     2.250     2.140     2.000     2.600     1.800     4.000     5.000     0.986     0.002     0.012     1.000
     2.000     2.250     2.140     2.830     2.800     2.400     4.000     3.000     0.336     0.000     0.664     3.000
     2.000     2.250     2.570     2.000     2.400     2.000     3.000     3.000     0.930     0.000     0.070     1.000
     1.000     2.000     2.570     2.500     3.000     2.200     5.000     3.000     0.924     0.000     0.076     1.000
     2.000     2.750     3.140     2.500     2.200     2.200     4.000     5.000     0.160     0.000     0.840     3.000
     1.750     2.500     1.860     1.170     2.800     3.400     2.000     5.000     0.887     0.001     0.112     1.000
     3.000     2.500     3.000     2.670     1.000     1.000     3.000     3.000     0.812     0.000     0.188     1.000
     3.000     2.250     3.290     2.330     3.000     2.600     3.000         *     0.009     0.000     0.991     3.000
     2.000     1.750     1.140     1.000     1.200     1.000         *     5.000     0.001     0.999     0.000     2.000
     2.000     2.000     2.290     2.000     2.000     2.100     3.000     4.000     0.980     0.001     0.019     1.000
     2.750     2.250     2.140     2.500     2.600     2.700     3.000     3.000     0.121     0.000     0.879     3.000
     2.500     2.000     2.140     1.000     3.000     1.300     3.000     3.000     0.866     0.133     0.001     1.000
     2.500     2.250     1.710     1.830     2.800     2.300     4.000     3.000     0.925     0.001     0.074     1.000
     4.000     2.750     3.430     2.170     2.400     1.000     3.000     5.000     0.083     0.000     0.917     3.000
     2.000     1.250     2.000     2.000     2.600     1.800     4.000     5.000     0.975     0.024     0.002     1.000
     2.500     1.750     2.140     2.330     2.400     2.600     2.000     3.000     0.675     0.000     0.325     1.000
     3.500     1.500     2.710     2.170     3.600     1.900     4.000     4.000     0.256     0.000     0.744     3.000
     1.000     2.000     2.140     1.830     2.400     1.000     3.000     4.000     0.764     0.236     0.000     1.000
     1.000     1.250     1.000     1.830     1.800     1.000     3.000     3.000     0.002     0.998     0.000     2.000
     2.000     2.000     1.140     1.000     1.000     1.400     3.000     5.000     0.003     0.997     0.000     2.000
     2.750     2.500     2.570     2.170     2.600     2.100     3.000     4.000     0.335     0.000     0.665     3.000
     2.000     2.000     2.000     1.830     1.800     1.800     3.000     4.000     0.972     0.026     0.002     1.000
     2.000     2.000     2.570     2.500     2.600     2.000     3.000     5.000     0.795     0.000     0.205     1.000
     2.250     1.500     1.710     1.330     2.600     1.100     3.000     5.000     0.230     0.770     0.000     2.000
     3.250     2.500     2.430     2.170     4.000     3.000     3.000     3.000     0.003     0.000     0.997     3.000
     3.250     2.500     4.000     2.830     2.600     1.700         *     5.000     0.003     0.000     0.997     3.000
     4.000     2.250     2.290     2.000     3.200     3.600     3.000     5.000     0.001     0.000     0.999     3.000
     1.750     2.000     2.290     2.170     2.800     1.900     3.000     3.000     0.973     0.001     0.027     1.000
     2.500     2.500     2.860     1.830     2.200     1.700     1.000     2.000     0.874     0.000     0.126     1.000
     2.000     2.000     2.000     2.000     1.000     1.500     3.000     5.000     0.919     0.080     0.000     1.000
     2.000     2.500     1.710     1.670     1.400     1.100     3.000     4.000     0.629     0.371     0.000     1.000
     1.250     3.250     2.000     1.170     2.800     1.200     3.000     5.000     0.906     0.094     0.000     1.000
     1.250     2.500     2.000     1.000     1.400     1.000     3.000     4.000     0.056     0.944     0.000     2.000
     3.000     2.750     2.860     2.000     4.000     2.600     2.000     4.000     0.006     0.000     0.994     3.000
     3.250     2.500     2.860     2.830     2.200     2.600     3.000     5.000     0.004     0.000     0.996     3.000
     2.500     2.000     2.430     2.330     2.000     2.000     2.000     3.000     0.859     0.000     0.141     1.000
     1.250     2.250     2.710     2.000     2.000     2.000         *     3.000     0.987     0.001     0.012     1.000
     2.250     2.000     2.430     2.330     3.800     2.200     3.000     3.000     0.401     0.000     0.599     3.000
     1.000     1.000     1.000     1.000     1.000     1.000     3.000     3.000     0.000     1.000     0.000     2.000
     2.250     2.000     2.430     2.170     2.400     1.900     4.000     4.000     0.935     0.000     0.065     1.000
     2.250     2.000     2.570     3.000     2.000     1.300     3.000     3.000     0.888     0.000     0.112     1.000
     2.000     2.250     2.000     2.000     2.400     2.000     3.000     5.000     0.977     0.002     0.021     1.000
     1.000     1.500     2.290     1.830     2.600     1.400     4.000     5.000     0.872     0.128     0.000     1.000
     2.250     2.250     2.140     2.670     2.800     2.000     3.000     4.000     0.609     0.000     0.391     1.000
     2.000     2.500     2.430     2.170     3.000     1.400     3.000     4.000     0.947     0.000     0.053     1.000
     2.000     2.250     2.570     2.330     2.600     2.100     2.000     5.000     0.738     0.000     0.262     1.000
     2.000     2.250     2.140     2.000     2.000     2.000     4.000     4.000     0.981     0.002     0.018     1.000
     1.250     1.000     3.570     2.170     1.200     1.300     3.000     3.000     0.996     0.003     0.000     1.000
     1.250     2.000     2.290     1.830     1.000     1.000     3.000     4.000     0.557     0.443     0.000     1.000
     2.000     2.250     2.570     1.670     2.800     1.600     3.000     4.000     0.986     0.001     0.013     1.000
     2.250     2.500     2.570     1.830     2.600     1.400     5.000     4.000     0.971     0.000     0.028     1.000
     3.000     2.500     2.000     2.000     3.000     2.000     4.000     3.000     0.589     0.000     0.411     1.000
     2.250     2.000     2.710     3.000     3.000     2.900     3.000     5.000     0.015     0.000     0.985     3.000
     2.000     2.000     2.000     2.000     2.800     2.200     4.000     4.000     0.964     0.001     0.035     1.000
     2.000     2.000     2.000     2.000     2.400     3.000     3.000     4.000     0.806     0.000     0.194     1.000
     1.750     1.250     2.710     2.170     1.200     2.200     4.000     4.000     0.993     0.003     0.005     1.000
     1.000     1.000     1.000     1.000     1.000     1.200     4.000     5.000     0.000     1.000     0.000     2.000
     1.500     1.500     2.570     2.330     2.400     2.500     3.000     4.000     0.945     0.000     0.055     1.000
     2.000     2.000     2.000     2.170     2.000     2.000     2.000     4.000     0.985     0.003     0.013     1.000
     2.250     1.750     1.570     1.000     1.600     1.700     4.000     4.000     0.076     0.924     0.000     2.000
     3.250     2.000     2.290     1.170     1.000     1.700     2.000     5.000     0.938     0.060     0.002     1.000
     2.000     2.000     2.290     2.000     3.000     2.000     3.000     3.000     0.954     0.000     0.046     1.000
     1.500     2.000     2.290     2.000     2.200     2.000     3.000     4.000     0.991     0.003     0.006     1.000
     1.250     1.750     1.710     1.000     1.600     1.700     4.000     5.000     0.024     0.976     0.000     2.000
     1.500     1.500     1.710     1.830     2.000     2.100     3.000     3.000     0.802     0.198     0.000     1.000
     2.000     1.750     2.570     2.170     1.000     1.100     4.000     5.000     0.979     0.020     0.001     1.000
     3.500     3.750     2.140     2.000     3.200     2.800     2.000     3.000     0.002     0.000     0.998     3.000
     2.750     1.500     1.570     1.330     2.800     1.700     1.000     2.000     0.726     0.274     0.001     1.000
     1.500     3.000     2.710     2.000     2.400     2.200     5.000     5.000     0.758     0.000     0.242     1.000
     1.500     2.000     1.860     2.170     2.400     2.000     3.000     5.000     0.989     0.006     0.005     1.000
     2.000     2.000     1.140     1.000     2.400     1.000     3.000     3.000     0.008     0.992     0.000     2.000
     2.000     2.000     1.570     1.330     1.000     1.000     3.000     4.000     0.027     0.973     0.000     2.000
     1.750     1.500     2.860     2.330     3.000     2.700     3.000         *     0.582     0.000     0.418     1.000
     2.000     3.000     2.140     2.000     2.000     2.000     2.000     5.000     0.914     0.000     0.086     1.000
     1.500     1.750     1.570     2.830     2.600     1.600     3.000     2.000     0.991     0.005     0.004     1.000
     1.000     1.250     1.430     1.170     2.000     1.500     4.000     2.000     0.003     0.997     0.000     2.000
     3.000     2.750     2.710     2.170     2.400     2.700     3.000     3.000     0.026     0.000     0.974     3.000
     1.500     2.500     3.000     2.830     2.800     3.100     2.000     2.000     0.016     0.000     0.984     3.000
     2.750     2.500     2.860     2.670     2.800     2.200     4.000     4.000     0.032     0.000     0.968     3.000
     1.500     1.250     1.430     1.170     1.800     1.000     3.000     5.000     0.002     0.998     0.000     2.000
     3.000     2.500     2.430     1.330     2.600     2.500     3.000     3.000     0.614     0.000     0.386     1.000
     3.000     2.000     2.290     1.000     1.400     1.000     2.000     5.000     0.575     0.425     0.000     1.000
     2.250     2.000     2.290     2.170     2.600     2.300     2.000     3.000     0.824     0.000     0.176     1.000
     2.750     2.000     2.860     2.500     2.000     2.500     3.000     5.000     0.154     0.000     0.846     3.000
     2.750     2.000     4.000     3.330     3.000     2.800     3.000     3.000     0.000     0.000     1.000     3.000
     1.250     1.000     1.860     1.830     2.000     1.900     4.000     5.000     0.459     0.541     0.000     2.000
     2.000     2.750     2.570     2.500     2.000     2.600     4.000     4.000     0.206     0.000     0.794     3.000
     2.000     2.250     1.570     2.000     2.000     2.400     2.000     3.000     0.977     0.006     0.016     1.000
     2.000     1.500     2.430     1.670     1.000     1.000         *     5.000     0.560     0.440     0.000     1.000
     2.250     2.000     2.290     2.670     2.000     2.300     3.000     3.000     0.675     0.000     0.325     1.000
     1.750     2.750     2.140     2.500     1.800     2.900     2.000     3.000     0.379     0.000     0.621     3.000
     1.000     1.000     2.290     2.170     2.400     1.900     3.000     4.000     0.962     0.038     0.000     1.000
     2.250     2.500     2.570     2.000     2.800     1.300     3.000     5.000     0.956     0.000     0.044     1.000
     1.000     1.250     1.860     1.170     1.000     1.000     4.000     5.000     0.001     0.999     0.000     2.000
     2.500     2.500     2.000     2.170     2.400     2.100     3.000     4.000     0.797     0.000     0.203     1.000
     3.500     3.000     2.430     2.330     2.400     2.700     3.000     3.000     0.006     0.000     0.994     3.000
     2.250     2.250     2.140     2.000     2.000     1.900     3.000     5.000     0.976     0.001     0.023     1.000
     1.750     1.000     3.140     1.830     1.000     1.300     2.000     5.000     0.952     0.047     0.000     1.000
     2.000     2.000     1.860     2.170     2.000     2.000     5.000     5.000     0.986     0.005     0.009     1.000
     2.250     2.750     2.570     2.000     3.000     2.200     3.000         *     0.405     0.000     0.595     3.000
     2.250     2.000     3.000     2.830     2.600     2.800     2.000     5.000     0.028     0.000     0.972     3.000
     1.250     1.750     2.430     1.830     2.000     2.800     4.000     3.000     0.985     0.002     0.014     1.000
     1.000     1.000     1.710     1.500     1.600     1.900     4.000     5.000     0.037     0.963     0.000     2.000
     2.000     1.500     2.860     2.830     2.600     2.100     4.000     5.000     0.624     0.000     0.376     1.000
     2.750     2.250     2.430     2.500     2.000     1.300     2.000     4.000     0.905     0.000     0.095     1.000
     3.000     2.000     2.140     2.000     2.000     1.600     2.000     3.000     0.970     0.001     0.028     1.000
     2.250     2.000     2.290     1.330     1.400     1.100     3.000     5.000     0.660     0.340     0.000     1.000
     2.250     1.750     2.290     2.830     3.800     2.800     3.000     3.000     0.054     0.000     0.946     3.000
     2.000     2.000     2.290     2.000     3.000     2.100     5.000     4.000     0.939     0.000     0.061     1.000
     1.250     2.000     2.290     2.000     1.800     1.800     4.000     4.000     0.984     0.014     0.001     1.000
     2.250     2.250     2.570     2.000     2.200     1.800     3.000     3.000     0.946     0.000     0.054     1.000
     1.000     1.000     3.000     1.830     1.400     1.000     4.000     5.000     0.704     0.296     0.000     1.000
     4.000     3.000     3.140     1.000     1.000     1.000     1.000     3.000     0.951     0.001     0.049     1.000
     2.250     2.750     2.430     2.000     2.600     1.900     2.000     3.000     0.785     0.000     0.215     1.000
     1.000     1.000     2.000     2.500     1.400     1.600     5.000     4.000     0.779     0.221     0.000     1.000
     3.000     1.000     2.290     1.670     2.400     2.100     5.000     4.000     0.983     0.006     0.011     1.000
     2.000     2.500     2.710     2.500     2.000     2.800     3.000     5.000     0.154     0.000     0.846     3.000
     1.000     1.000     2.570     2.500     2.200     2.000     3.000     5.000     0.995     0.003     0.002     1.000
     3.000     2.500     2.860     2.170     2.400     2.300     4.000     4.000     0.097     0.000     0.903     3.000
     2.000     2.000     1.860     2.000     2.200     1.500     3.000     5.000     0.971     0.027     0.002     1.000
     2.500     3.000     2.710     2.170     2.400     2.100     3.000     3.000     0.214     0.000     0.786     3.000
     2.000     2.000     2.430     2.170     2.600     2.400     3.000     4.000     0.816     0.000     0.184     1.000
     2.750     2.250     2.430     2.670     2.800     3.100     2.000     3.000     0.010     0.000     0.990     3.000
     2.250     2.500     2.860     2.830     3.200     2.700     2.000     4.000     0.009     0.000     0.991     3.000
     1.000     1.500     1.710     1.500     2.200     1.700     3.000     5.000     0.153     0.847     0.000     2.000
     1.250     1.000     2.570     2.330     2.200     2.200     3.000     5.000     0.994     0.002     0.004     1.000
     1.500     1.750     2.290     2.170     1.800     2.200     3.000     4.000     0.991     0.003     0.007     1.000
     2.250     2.250     2.570     2.330     2.400     2.100     3.000     3.000     0.673     0.000     0.327     1.000
     2.000     2.000     3.000     2.830     2.400     2.300     2.000     4.000     0.222     0.000     0.778     3.000
     2.250     2.000     2.140     2.330     2.800     2.300     2.000     3.000     0.759     0.000     0.241     1.000
     2.250     2.000     2.430     1.500     1.400     1.100     2.000     4.000     0.879     0.120     0.000     1.000
     2.000     2.000     2.290     2.000     2.000     2.000     2.000     5.000     0.984     0.002     0.014     1.000
     1.750     1.750     2.000     2.330     2.800     1.500     3.000     4.000     0.991     0.004     0.004     1.000
     1.500     1.000     1.000     1.330     1.000     1.800     2.000     5.000     0.001     0.999     0.000     2.000
     2.000     2.250     2.000     1.000     3.000     1.200     3.000     5.000     0.677     0.323     0.000     1.000
     1.250     1.000     1.710     1.500     1.600     1.500     5.000     4.000     0.021     0.979     0.000     2.000
     2.750     1.500     3.140     2.170     3.000     2.200     2.000     3.000     0.372     0.000     0.628     3.000
     3.750     3.000     3.000     2.170     2.000     2.400     4.000     4.000     0.006     0.000     0.994     3.000
     2.250     1.250     2.430     3.500     4.000     3.200     5.000     3.000     0.004     0.000     0.996     3.000
     2.500     3.000     2.710     1.830     2.600     2.100     2.000     4.000     0.379     0.000     0.621     3.000
     1.500     2.250     2.570     2.170     2.400     1.100         *     5.000     0.995     0.002     0.003     1.000
     1.250     1.000     1.140     1.000     1.000     1.000     3.000     5.000     0.000     1.000     0.000     2.000
     2.500     3.000     2.000     3.000     2.400     2.500     1.000     2.000     0.030     0.000     0.970     3.000
     2.250     2.000     1.570     1.330     2.200     1.000     3.000     4.000     0.196     0.804     0.000     2.000
     3.000     2.500     2.710     2.170     2.000     2.200     2.000     3.000     0.246     0.000     0.754     3.000
     1.250     1.750     2.710     1.670     1.200     1.100     4.000     3.000     0.769     0.231     0.000     1.000
     2.000     2.250     2.000     2.000     2.800     1.800     3.000     4.000     0.980     0.002     0.019     1.000
     3.000     1.750     2.140     1.830     1.400     1.800     2.000     2.000     0.983     0.008     0.009     1.000
     1.500     2.000     1.860     1.170     1.200     1.000     5.000     4.000     0.024     0.976     0.000     2.000
     1.000     1.000     2.140     2.000     2.000     1.900     3.000     5.000     0.784     0.216     0.000     1.000
     2.000     2.250     2.860     2.670     2.400     2.500     3.000     3.000     0.168     0.000     0.832     3.000
     1.500     2.250     2.710     2.170     2.400     1.400     4.000     4.000     0.990     0.001     0.010     1.000
     2.250     2.000     2.430     2.670     2.800     2.000     4.000     4.000     0.587     0.000     0.413     1.000
     1.250     2.000     1.710     1.830     2.400     2.000     2.000     5.000     0.921     0.078     0.001     1.000
     1.000     2.250     2.140     1.670     1.000     1.000     4.000     2.000     0.281     0.719     0.000     2.000
     1.000     1.000     1.000     1.330     1.000     1.000     3.000     5.000     0.000     1.000     0.000     2.000
     2.000     2.000     2.430     2.000     2.400     1.900     5.000     5.000     0.976     0.001     0.023     1.000
     1.250     1.750     1.860     2.000     3.000     1.900     4.000     4.000     0.977     0.021     0.001     1.000
     1.000     2.000     2.290     2.500     2.400     1.700     4.000     5.000     0.994     0.001     0.005     1.000
     2.000     3.000     2.570     2.170     3.000     1.800     2.000     5.000     0.571     0.000     0.429     1.000
     2.500     2.500     2.860     2.830     2.000     2.000     4.000     4.000     0.144     0.000     0.856     3.000
     2.000     2.000     2.430     2.170     2.200     1.900     3.000     4.000     0.969     0.000     0.031     1.000
     2.500     2.000     2.140     2.000     3.000     2.300     3.000     4.000     0.796     0.000     0.204     1.000
     1.000     1.500     1.860     2.000     1.400     1.400     4.000     5.000     0.304     0.696     0.000     2.000
     2.000     1.750     2.710     2.500     2.400     2.300     3.000     4.000     0.721     0.000     0.279     1.000
     3.000     1.750     1.000     1.000     4.000     1.000     3.000     5.000     0.133     0.867     0.000     2.000
     2.750     1.750     2.140     1.330     2.000     1.400     4.000     3.000     0.879     0.120     0.001     1.000
     2.250     1.750     2.570     1.500     2.000     1.500     4.000     5.000     0.978     0.020     0.001     1.000
     2.500     1.750     2.710     3.000     2.200     2.600     4.000     3.000     0.088     0.000     0.912     3.000
     2.000     2.250     2.290     2.330     2.000     2.100     4.000     5.000     0.915     0.000     0.085     1.000
     1.000     2.750     2.570     2.500     4.000     2.600     3.000     4.000     0.176     0.000     0.824     3.000
     2.750     2.250     2.710     2.000     2.200     2.000     4.000     4.000     0.702     0.000     0.298     1.000
     2.000     2.250     2.290     2.170     2.000     2.200     2.000     5.000     0.929     0.000     0.071     1.000
     2.750     2.000     2.570     2.170     2.200     2.000     4.000     3.000     0.767     0.000     0.233     1.000
     3.000     2.250     2.710     2.830     3.000     1.000     3.000     4.000     0.440     0.000     0.560     3.000
     2.500     2.250     2.290     2.330     3.000     2.400     3.000     3.000     0.304     0.000     0.696     3.000
     1.500     1.750     2.430     2.830     1.600     1.300     4.000     5.000     0.995     0.001     0.004     1.000
     3.000     2.250     2.430     3.000     2.400     2.400     2.000     4.000     0.027     0.000     0.973     3.000
     1.000     1.000     1.570     1.170     1.000     1.400     1.000     4.000     0.001     0.999     0.000     2.000
     2.750     3.000     2.860     2.830     3.200     3.600     2.000     3.000     0.000     0.000     1.000     3.000
     1.000     1.250     1.860     1.330     2.000     1.000     4.000     5.000     0.010     0.990     0.000     2.000
     2.250     2.750     2.290     2.500     2.200     2.200     3.000     4.000     0.416     0.000     0.584     3.000
     2.250     1.250     1.710     1.170     1.600     1.400     4.000     4.000     0.041     0.959     0.000     2.000
     2.500     2.000     2.430     2.330     3.000     2.300     4.000     3.000     0.428     0.000     0.572     3.000
     2.750     2.000     2.140     2.330     2.000     2.200     2.000     5.000     0.785     0.000     0.215     1.000
     1.000     2.000     2.290     2.000     2.200     1.900     4.000     4.000     0.989     0.010     0.001     1.000
     2.000     1.750     2.000     2.330     2.800     1.900     3.000     4.000     0.976     0.001     0.023     1.000
     3.000     2.250     2.290     2.330     1.200     2.000     2.000     4.000     0.805     0.000     0.195     1.000
     2.000     1.750     4.000     3.000     2.600     2.000     3.000     3.000     0.058     0.000     0.942     3.000
     2.000     2.000     2.140     2.000     2.000     2.000     3.000     5.000     0.987     0.003     0.010     1.000
     2.000     1.500     2.290     2.670     2.600     2.700     2.000     2.000     0.617     0.000     0.383     1.000
     2.750     2.250     2.430     2.670     2.600     2.300     3.000     4.000     0.124     0.000     0.876     3.000
     1.000     1.250     2.570     2.170     2.400     1.900     4.000     5.000     0.992     0.007     0.001     1.000
     2.000     2.750     2.290     2.170     2.200     2.000     3.000     4.000     0.861     0.000     0.139     1.000
     2.000     2.250     1.430     1.000     1.200     1.000     3.000     5.000     0.009     0.991     0.000     2.000
     2.250     3.250     2.430     2.500     3.000     2.400     4.000     4.000     0.036     0.000     0.964     3.000
     2.000     2.500     2.140     2.000     1.800     2.000     4.000     5.000     0.975     0.001     0.024     1.000
     2.750     2.500     2.710     2.830     2.600     2.500     4.000     3.000     0.015     0.000     0.985     3.000
     1.000     1.000     2.140     1.170     2.200     4.000     3.000     5.000     0.964     0.031     0.005     1.000
     2.000     2.750     2.000     1.500     2.200     4.000     3.000     5.000     0.196     0.000     0.804     3.000
     2.500     2.750     2.290     2.000     4.000     1.200     1.000     4.000     0.809     0.000     0.191     1.000
     2.000     2.000     2.140     2.330     2.600     2.800     3.000     5.000     0.612     0.000     0.388     1.000
     2.000     2.500     1.140     2.170     1.800     1.600     2.000     4.000     0.904     0.095     0.001     1.000
     3.000     2.750     2.290     2.500     2.200     2.100     3.000     3.000     0.154     0.000     0.846     3.000
     2.750     2.500     3.290     3.000     2.800     2.600     4.000     2.000     0.001     0.000     0.999     3.000
     1.000     1.750     2.430     2.330     2.400     2.300     2.000     5.000     0.986     0.001     0.013     1.000
     2.000     2.500     3.140     2.000     2.800     3.800     3.000     5.000     0.006     0.000     0.994     3.000
     3.500     2.500     2.140     2.000     1.000     2.200     3.000     5.000     0.680     0.000     0.320     1.000
     2.000     2.250     2.710     2.170     2.000     2.200     3.000     3.000     0.838     0.000     0.162     1.000
     1.250     1.000     1.860     1.000     2.400     1.400     4.000     5.000     0.011     0.989     0.000     2.000
     1.000     1.750     1.860     2.330     1.800     2.600     3.000     5.000     0.988     0.007     0.004     1.000
     3.500     2.500     2.000     1.170     1.400     1.000     2.000     5.000     0.875     0.124     0.001     1.000
     3.750     2.500     2.570     2.670     4.000     2.000     3.000     5.000     0.003     0.000     0.997     3.000
     3.500     2.500     2.000     1.170     1.400     1.200     2.000     5.000     0.921     0.077     0.002     1.000
     2.000     2.000     2.710     2.500     2.200     3.000     5.000     5.000     0.192     0.000     0.808     3.000
     2.000     2.000     2.140     2.000     2.000     1.400     4.000     4.000     0.983     0.015     0.002     1.000
     2.750     1.500     3.000     2.170     3.800     2.300     2.000     3.000     0.186     0.000     0.814     3.000
     2.500     1.750     2.290     1.830     2.200     2.000     4.000     4.000     0.979     0.002     0.019     1.000
     2.250     1.750     2.430     1.170     2.400     1.600     4.000     4.000     0.935     0.064     0.001     1.000
     2.250     1.250     1.860     2.330     2.600     1.400     3.000     4.000     0.980     0.018     0.002     1.000
     1.750     2.000     2.000     2.000     1.400     1.600     5.000     4.000     0.943     0.056     0.001     1.000
     3.000     3.000     2.860     2.830     2.800     2.300     3.000     4.000     0.003     0.000     0.997     3.000
     1.250     2.250     1.860     1.170     1.200     1.200     4.000     5.000     0.046     0.954     0.000     2.000
     1.000     1.750     2.290     1.000     3.000     1.000     3.000     5.000     0.169     0.831     0.000     2.000
     2.000     1.500     2.140     2.000     2.000     1.800     3.000     4.000     0.981     0.017     0.002     1.000
     2.500     1.750     2.140     2.000     2.000     2.000     4.000     5.000     0.980     0.002     0.018     1.000
     2.000     1.250     1.430     2.170     1.800     1.600     3.000     4.000     0.607     0.393     0.000     1.000
     2.500     2.000     2.430     2.670     3.800     2.800     4.000     3.000     0.022     0.000     0.978     3.000
     1.250     1.250     2.290     2.500     1.800     1.200     4.000     4.000     0.954     0.046     0.000     1.000
     2.000     2.000     2.570     2.670     3.000     2.800     3.000     3.000     0.117     0.000     0.883     3.000
     2.000     2.000     2.290     2.000     2.600     1.700     2.000     5.000     0.986     0.002     0.012     1.000
     2.000     1.500     2.140     2.330     3.000     2.000     4.000     3.000     0.969     0.001     0.031     1.000
     2.250     2.250     2.290     1.830     2.600     1.400         *     5.000     0.989     0.003     0.009     1.000
     2.000     2.250     3.000     2.330     2.600     2.100     3.000     3.000     0.521     0.000     0.479     1.000
     1.000     1.000     1.000     1.000     1.600     2.800     3.000     4.000     0.002     0.998     0.000     2.000
     3.000     3.250     2.000     2.170     1.600     2.800     1.000     5.000     0.076     0.000     0.924     3.000
     2.750     1.750     1.430     1.500     1.000     1.000     4.000     5.000     0.064     0.936     0.000     2.000
     2.000     2.500     2.140     2.000     1.800     1.900     3.000     5.000     0.980     0.002     0.018     1.000
     1.000     1.250     2.860     2.170     1.000     1.000     3.000     5.000     0.859     0.141     0.000     1.000
     1.000     1.000     1.710     1.000     1.000     1.000     5.000     5.000     0.000     1.000     0.000     2.000
     2.000     2.500     3.570     2.170     1.800     1.600     4.000     5.000     0.771     0.000     0.229     1.000
     2.000     2.000     2.140     2.000     2.000     2.000     3.000     5.000     0.987     0.003     0.010     1.000
     2.000     2.000     2.000     2.000     2.800     4.000     3.000     5.000     0.117     0.000     0.883     3.000
     1.000     1.250     2.000     1.830     1.600     1.200     4.000     5.000     0.137     0.863     0.000     2.000
     2.000     1.500     1.570     2.500     2.200     1.800     3.000     4.000     0.982     0.015     0.003     1.000
     2.500     1.750     3.570     2.170     2.000     2.100     3.000     3.000     0.507     0.000     0.493     1.000
     1.000     1.000     1.000     1.000     2.200     4.000     3.000     5.000     0.118     0.882     0.000     2.000
     2.500     2.750     3.290     2.670     3.200     1.800     3.000     5.000     0.026     0.000     0.974     3.000
     1.000     1.000     1.710     1.000     3.400     1.600     4.000     5.000     0.025     0.975     0.000     2.000
     2.750     3.000     2.710     2.500     2.600     1.800     2.000     3.000     0.098     0.000     0.902     3.000
     2.000     2.000     2.140     1.500     1.800     1.800     4.000     5.000     0.939     0.060     0.001     1.000
     2.750     2.000     2.570     1.830     2.800     2.100     2.000     3.000     0.771     0.000     0.229     1.000
     1.750     1.000     1.000     1.000     2.200     4.000     2.000     5.000     0.339     0.660     0.000     2.000
     1.000     1.000     3.570     1.830     1.000     1.000     4.000     3.000     0.933     0.067     0.000     1.000
     2.000     2.000     2.860     2.830     2.800     2.600     3.000     2.000     0.090     0.000     0.910     3.000
     2.250     2.000     2.570     2.670     2.000     1.800     3.000     4.000     0.832     0.000     0.168     1.000
     2.250     2.500     2.290     2.170     2.000     2.000     3.000     4.000     0.887     0.000     0.113     1.000
     2.000     2.500     2.290     1.330     1.200     1.000     4.000     4.000     0.706     0.294     0.000     1.000
     2.250     2.250     2.290     2.330     2.000     2.300     3.000     5.000     0.773     0.000     0.227     1.000
     3.000     2.500     2.140     2.830     2.600     3.700     3.000     2.000     0.001     0.000     0.999     3.000
     2.000     2.000     2.140     2.170     2.600     2.900     2.000     3.000     0.657     0.000     0.343     1.000
     2.750     2.250     3.000     2.170     2.400     2.000     3.000     5.000     0.366     0.000     0.634     3.000
     2.000     2.250     2.140     2.170     3.200     1.400     4.000     5.000     0.978     0.001     0.021     1.000
     2.000     2.000     2.430     2.000     2.200     2.100     3.000     4.000     0.967     0.001     0.033     1.000
     4.000     3.250     2.710     2.830     4.000     3.600     2.000     3.000     0.000     0.000     1.000     3.000
     2.000     2.000     2.430     2.170     3.000     2.300     2.000     5.000     0.787     0.000     0.213     1.000
     1.500     2.250     2.140     2.170     2.000     2.000     3.000     3.000     0.988     0.002     0.010     1.000
     1.000     1.500     1.860     1.830     2.800     1.500     3.000     3.000     0.668     0.332     0.000     1.000
     1.250     1.000     3.000     1.830     2.600     1.600     1.000     3.000     0.990     0.010     0.001     1.000
     2.000     2.000     2.140     2.330     2.000     2.000     3.000     4.000     0.971     0.001     0.028     1.000
     2.000     2.250     2.140     2.330     2.000     1.800     3.000     5.000     0.973     0.001     0.027     1.000
     1.000     1.000     1.430     1.000     1.000     1.000     2.000     2.000     0.000     1.000     0.000     2.000
     2.000     1.750     2.140     2.330     2.000     2.000     3.000     4.000     0.982     0.001     0.016     1.000
     1.000     1.000     1.290     1.000     2.400     1.400     5.000     5.000     0.001     0.999     0.000     2.000
     2.000     1.750     2.140     2.000     2.600     1.900     4.000     4.000     0.988     0.003     0.009     1.000
     2.500     2.000     2.570     2.500     1.800     2.100     4.000     4.000     0.714     0.000     0.286     1.000
     3.000     2.750     2.140     2.830     1.000     2.100     3.000         *     0.281     0.000     0.719     3.000
     2.750     1.750     2.430     2.170     2.200     1.900     3.000     5.000     0.913     0.000     0.087     1.000
     1.250     1.000     2.290     2.330     2.800     2.900     3.000     4.000     0.969     0.000     0.031     1.000
     1.250     1.750     3.430     2.830     1.000     1.000     2.000     4.000     0.996     0.000     0.004     1.000
     2.000     1.750     2.140     2.330     3.000     2.300     3.000     2.000     0.881     0.000     0.118     1.000
     2.000     2.250     2.290     2.000     2.200     2.000     3.000     5.000     0.968     0.001     0.031     1.000
     1.750     2.500     1.860     2.170     3.200     1.500     3.000     4.000     0.983     0.001     0.015     1.000
     1.750     2.000     2.290     2.000     2.400     2.300     3.000     5.000     0.968     0.001     0.032     1.000
     1.250     2.500     1.430     1.500     1.400     1.100     4.000     5.000     0.062     0.938     0.000     2.000
     1.000     1.000     1.000     1.000     1.400     1.000     3.000     4.000     0.000     1.000     0.000     2.000
     2.000     2.000     2.710     3.000     3.000     2.600     2.000     3.000     0.060     0.000     0.940     3.000
     3.000     3.000     2.290     2.330     3.600     2.200     2.000     3.000     0.024     0.000     0.976     3.000
     2.000     2.000     2.570     2.170     2.200     2.600     2.000     3.000     0.745     0.000     0.255     1.000
     2.000     1.250     2.570     2.670     2.200     1.700     3.000     4.000     0.979     0.000     0.021     1.000
     1.000     1.000     1.710     1.000     1.600     1.200     3.000     4.000     0.001     0.999     0.000     2.000
     3.500     2.250     1.860     3.500     3.800     2.300     2.000     5.000     0.002     0.000     0.998     3.000
     2.000     2.000     2.290     1.670     2.000     1.600     4.000     4.000     0.978     0.020     0.002     1.000
     2.000     1.750     2.000     2.000     2.200     1.900     3.000     4.000     0.986     0.010     0.004     1.000
     1.000     1.000     1.430     1.330     2.200     1.700     3.000     5.000     0.008     0.992     0.000     2.000
     2.750     2.000     2.290     2.000     2.600     2.400     2.000     3.000     0.660     0.000     0.340     1.000
     2.000     2.000     2.000     2.000     2.800     2.000     3.000     4.000     0.979     0.002     0.020     1.000
     2.250     1.000     2.710     2.500     2.400     1.600     4.000     5.000     0.984     0.000     0.016     1.000
     1.750     2.000     2.290     2.170     3.000     2.400     1.000     3.000     0.867     0.000     0.133     1.000
     3.250     2.750     2.430     2.500     2.600     2.300     1.000     4.000     0.026     0.000     0.974     3.000
     1.000     1.000     1.430     1.330     1.000     1.600     5.000     4.000     0.001     0.999     0.000     2.000
     1.500     1.250     1.570     1.500     1.200     1.000     4.000     4.000     0.005     0.995     0.000     2.000
     2.000     2.000     2.140     2.000     2.200     1.800     3.000     3.000     0.989     0.004     0.007     1.000
     1.250     1.250     1.710     1.000     3.400     1.000     1.000     4.000     0.015     0.985     0.000     2.000
     2.250     2.750     3.000     2.330     2.800     2.400     5.000     4.000     0.063     0.000     0.937     3.000
     1.000     1.000     1.000     1.000     1.200     1.000     4.000     5.000     0.000     1.000     0.000     2.000
     2.250     1.750     2.570     2.830     3.400     2.000     3.000     4.000     0.349     0.000     0.651     3.000
     1.500     1.750     2.290     2.000     2.600     2.200     3.000     5.000     0.988     0.002     0.010     1.000
     1.500     1.250     1.710     1.170     1.400     1.400     5.000     5.000     0.008     0.992     0.000     2.000
     1.750     1.750     1.710     1.170     2.000     1.600     4.000     5.000     0.147     0.853     0.000     2.000
     2.000     2.250     2.430     1.670     2.000     1.800     3.000     4.000     0.989     0.004     0.007     1.000
     2.000     2.500     2.570     1.670     2.800     1.800     3.000     3.000     0.959     0.000     0.041     1.000
     1.750     1.750     1.710     1.500     1.600     1.500     5.000     5.000     0.242     0.758     0.000     2.000
     1.750     1.500     1.710     1.170     1.600     1.400     4.000     4.000     0.031     0.969     0.000     2.000
     1.750     2.500     2.570     2.670     2.400     2.700     3.000     4.000     0.176     0.000     0.824     3.000
     2.750     3.250     2.570     2.000     2.200     1.900     2.000     2.000     0.324     0.000     0.676     3.000
     1.750     1.750     1.710     1.500     1.000     1.100     4.000     4.000     0.045     0.955     0.000     2.000
     2.500     2.500     2.570     2.170     2.400     1.800     3.000     4.000     0.731     0.000     0.269     1.000
     1.500     1.500     1.860     1.170     1.600     1.500     4.000     3.000     0.046     0.954     0.000     2.000
     1.500     1.500     1.710     1.500     1.600     1.400     4.000     4.000     0.079     0.921     0.000     2.000
     1.500     1.750     2.140     1.500     2.200     1.800     4.000     4.000     0.861     0.138     0.000     1.000
     2.750     2.500     1.570     1.830     1.800     1.700     3.000     4.000     0.976     0.015     0.009     1.000
     2.250     2.500     2.570     2.670     2.600     2.600     4.000     4.000     0.069     0.000     0.931     3.000
     2.750     2.500     2.000     2.170     2.600     1.400     4.000     4.000     0.934     0.000     0.066     1.000
     1.250     1.750     2.140     2.170     2.200     1.800     3.000     4.000     0.986     0.013     0.001     1.000
     2.750     2.750     1.710     1.670     1.400     1.600     4.000     4.000     0.972     0.022     0.006     1.000
     2.250     2.250     2.710     2.500     2.600     2.200     4.000     3.000     0.343     0.000     0.657     3.000
     2.500     2.000     2.290     2.500     2.600     2.600     3.000     3.000     0.287     0.000     0.713     3.000
     2.500     2.750     2.140     1.330     2.400     2.600     4.000     4.000     0.832     0.000     0.167     1.000
     1.500     1.500     1.290     1.670     2.800     2.000     3.000     4.000     0.464     0.536     0.000     2.000
     1.000     1.000     1.290     1.170     1.000     1.200     5.000     5.000     0.000     1.000     0.000     2.000
     3.000     2.500     2.710     2.830     3.400     1.800     3.000     5.000     0.025     0.000     0.975     3.000
     2.250     1.750     2.430     2.830     3.000     1.800     3.000     4.000     0.682     0.000     0.318     1.000
     1.000     1.000     2.710     1.330     1.000     1.000     1.000     5.000     0.043     0.957     0.000     2.000
     1.000     1.000     3.000     1.330     1.000     1.000     1.000     5.000     0.129     0.871     0.000     2.000
     2.000     1.000     1.430     2.000     2.000     2.100     4.000     5.000     0.664     0.336     0.000     1.000
     2.750     1.750     2.140     1.330     2.000     1.000     2.000     4.000     0.719     0.280     0.000     1.000
     2.000     2.000     2.710     2.830     2.400     2.700     5.000     4.000     0.142     0.000     0.858     3.000
     3.000     2.000     2.140     2.670     2.200     2.300     4.000     3.000     0.302     0.000     0.698     3.000
     2.750     1.750     2.000     2.170     2.600     2.600     3.000     5.000     0.677     0.000     0.323     1.000
     2.250     1.750     1.710     2.170     3.400     2.000     3.000     4.000     0.963     0.001     0.035     1.000
     2.750     3.500     3.140     2.000     1.400     2.800     2.000     4.000     0.014     0.000     0.986     3.000
     1.750     1.000     1.430     1.170     2.400     1.800     3.000     4.000     0.026     0.974     0.000     2.000
     2.500     1.250     1.570     1.830     2.600     2.000     4.000     4.000     0.930     0.068     0.002     1.000
     2.000     2.000     1.860     2.170     2.000     1.900     4.000     5.000     0.987     0.006     0.007     1.000
     1.000     3.500     2.430     1.670     2.000     2.900     1.000     3.000     0.766     0.000     0.234     1.000
     3.500     2.000     3.000     3.000     2.200     2.900     2.000     2.000     0.001     0.000     0.999     3.000
     2.750     3.000     2.290     2.330     1.800     1.600     3.000     4.000     0.688     0.000     0.312     1.000
     2.250     1.500     2.570     2.670     2.800     2.600     4.000     4.000     0.345     0.000     0.655     3.000
     4.000     3.500     3.140     2.500     2.400     1.800         *     3.000     0.001     0.000     0.999     3.000
     2.500     2.000     2.290     1.000     3.000     2.400     3.000     3.000     0.974     0.005     0.022     1.000
     2.500     2.750     2.000     1.830     2.000     1.700     4.000     4.000     0.970     0.002     0.028     1.000
     2.500     2.500     2.570     2.670     2.400     2.700     4.000     4.000     0.039     0.000     0.961     3.000
     2.500     2.500     3.290     3.170     2.800     1.000     4.000     4.000     0.146     0.000     0.854     3.000
     2.500     2.250     2.570     2.500     1.800     1.400     3.000     3.000     0.920     0.000     0.080     1.000
     2.250     2.000     2.290     2.500     2.800     1.900     3.000     4.000     0.814     0.000     0.186     1.000
     2.500     1.250     2.570     2.000     3.200     2.500     3.000     5.000     0.773     0.000     0.227     1.000
     2.000     2.750     2.710     2.670     1.600     2.100     2.000     3.000     0.446     0.000     0.554     3.000
     2.750     2.750     2.710     2.670     2.200     1.600     4.000     4.000     0.247     0.000     0.753     3.000
     1.750     1.750     2.710     2.670     2.800     2.400     3.000     4.000     0.550     0.000     0.450     1.000
     2.750     2.500     1.710     2.000     2.400     2.600     4.000     4.000     0.621     0.000     0.379     1.000
     1.750     1.500     2.710     2.670     3.000     2.600     4.000     4.000     0.479     0.000     0.521     3.000
     1.750     1.750     1.860     1.670     1.200     1.100     4.000     4.000     0.197     0.803     0.000     2.000
     1.250     1.250     1.290     1.000     1.000     1.100     4.000     4.000     0.000     1.000     0.000     2.000
     1.250     1.250     1.290     1.000     1.200     1.100     4.000     4.000     0.000     1.000     0.000     2.000
     1.500     1.000     1.140     1.170     1.800     1.100     4.000     4.000     0.000     1.000     0.000     2.000
     2.250     1.000     1.860     1.170     2.200     1.000     4.000     4.000     0.034     0.966     0.000     2.000
     1.750     1.250     1.430     1.000     1.200     1.300     4.000     4.000     0.001     0.999     0.000     2.000
     1.500     1.500     1.290     1.000     1.400     1.000     4.000     4.000     0.000     1.000     0.000     2.000
     1.250     1.000     1.000     1.170     1.800     1.000     4.000     4.000     0.000     1.000     0.000     2.000
     1.750     1.250     2.000     1.170     1.400     1.100     4.000     4.000     0.019     0.981     0.000     2.000
     1.250     1.250     1.430     1.170     1.200     1.000     4.000     4.000     0.000     1.000     0.000     2.000
     2.250     1.250     1.710     1.670     1.200     1.100     4.000     4.000     0.089     0.911     0.000     2.000
     1.250     1.750     1.570     1.000     1.400     1.200     4.000     4.000     0.003     0.997     0.000     2.000
     1.000     1.500     1.860     1.670     2.200     1.300     4.000     4.000     0.199     0.801     0.000     2.000
     1.250     1.000     1.140     1.000     1.000     1.100     4.000     4.000     0.000     1.000     0.000     2.000
     1.250     1.000     1.140     1.000     1.400     1.100     4.000     4.000     0.000     1.000     0.000     2.000
     1.250     1.500     1.430     1.000     1.400     1.000     4.000     4.000     0.001     0.999     0.000     2.000
     1.750     1.250     1.140     1.000     1.400     1.000     4.000     4.000     0.000     1.000     0.000     2.000
     1.000     1.000     1.140     1.000     1.200     1.000     5.000     4.000     0.000     1.000     0.000     2.000
     1.000     1.000     1.140     1.000     1.800     1.000     4.000     4.000     0.000     1.000     0.000     2.000
     1.750     2.000     1.570     1.000     1.400     1.000     4.000     4.000     0.007     0.993     0.000     2.000
     1.000     1.000     1.290     1.000     1.200     1.000     4.000     5.000     0.000     1.000     0.000     2.000
     2.000     2.000     2.430     2.330     2.400     2.200     3.000     4.000     0.862     0.000     0.138     1.000
     2.000     2.000     2.430     2.170     2.200     1.800     4.000     5.000     0.977     0.001     0.023     1.000
     2.250     2.500     2.290     2.000     3.000     2.000     3.000     4.000     0.799     0.000     0.201     1.000
     1.000     2.000     3.000     3.670     1.000     1.900     3.000     3.000     0.778     0.000     0.222     1.000
     3.000     2.750     2.570     2.000     3.000     2.200     2.000     3.000     0.115     0.000     0.885     3.000
     1.500     1.000     3.000     2.000     1.000     1.000     4.000     4.000     0.874     0.126     0.000     1.000
     3.000     2.000     1.140     1.170     1.600     1.100     4.000     4.000     0.041     0.959     0.000     2.000
     1.000     1.000     2.000     1.170     1.600     1.000     3.000     3.000     0.003     0.997     0.000     2.000
     1.750     3.000     2.710     1.670     2.800     1.700     2.000         *     0.931     0.000     0.069     1.000
     2.750     2.500     2.430     1.830     2.800     2.300     2.000     4.000     0.459     0.000     0.541     3.000
     2.000     2.500     2.570     1.670     1.600     1.700     4.000     4.000     0.990     0.003     0.007     1.000
     2.750     3.000     2.860     2.000     2.800     2.100     4.000     5.000     0.105     0.000     0.895     3.000
     1.500     1.500     2.430     2.170     2.000     2.100     3.000     5.000     0.992     0.003     0.005     1.000
     1.000     1.000     1.860     1.170     1.400     1.100     2.000     5.000     0.002     0.998     0.000     2.000
     3.250     3.500     2.430     3.670     3.000     1.900     1.000     5.000     0.000     0.000     1.000     3.000
     4.000     3.000     2.570     2.330     2.000     1.800     3.000     4.000     0.031     0.000     0.969     3.000
     1.000     1.000     1.570     1.500     2.600     1.400     3.000     5.000     0.024     0.976     0.000     2.000
     2.500     2.500     3.000     2.830     3.800     1.700     3.000     4.000     0.033     0.000     0.967     3.000
     1.000     1.500     1.290     1.330     1.000     1.000     4.000     4.000     0.000     1.000     0.000     2.000
     1.000     1.000     1.140     1.000     1.000     1.000     5.000     5.000     0.000     1.000     0.000     2.000
     2.000     1.000     2.570     1.000     1.000     1.000     4.000     5.000     0.035     0.965     0.000     2.000
     1.500     1.000     1.290     1.000     1.200     1.000     3.000     4.000     0.000     1.000     0.000     2.000
     2.750     2.250     2.140     2.000     2.200     2.000     3.000     5.000     0.892     0.000     0.108     1.000
     2.000     2.000     2.000     2.170     2.000     1.600     3.000     4.000     0.989     0.007     0.004     1.000
     2.000     2.000     2.430     2.000     2.600     2.000     4.000     4.000     0.961     0.000     0.039     1.000
     2.000     2.000     2.140     2.000     2.000     2.000     4.000     4.000     0.987     0.003     0.010     1.000
     2.250     1.750     1.570     1.670     2.400     1.300     4.000     5.000     0.634     0.366     0.000     1.000
     1.000     1.000     1.140     1.000     1.400     1.100     3.000     4.000     0.000     1.000     0.000     2.000
     1.000     1.000     1.290     1.170     1.200     1.100     4.000     5.000     0.000     1.000     0.000     2.000
     2.000     2.000     2.000     2.000     2.600     2.000     4.000     5.000     0.982     0.002     0.015     1.000
     1.000     1.000     1.140     1.170     1.800     1.300     3.000     2.000     0.000     1.000     0.000     2.000
     2.500     2.750     2.000     2.000     2.000     2.000     3.000     4.000     0.892     0.000     0.107     1.000
     2.250     3.000     2.290     1.000     1.000     1.000     2.000     5.000     0.689     0.311     0.000     1.000
     1.500     1.000     1.710     1.000     2.400     1.200     3.000     4.000     0.005     0.995     0.000     2.000
     2.750     3.000     2.860     2.500     2.400     2.300     4.000     3.000     0.022     0.000     0.978     3.000
     2.000     1.500     2.140     2.000     2.400     3.000     3.000     5.000     0.901     0.000     0.098     1.000
     2.750     2.000     2.000     2.830     4.000     2.500     5.000     3.000     0.038     0.000     0.962     3.000
     2.000     2.000     2.140     2.000     3.000     1.300     3.000     3.000     0.991     0.005     0.004     1.000
     1.000     1.250     2.140     2.170     3.000     2.300     3.000     4.000     0.991     0.006     0.003     1.000
     1.000     1.000     2.570     2.000     1.000     1.000     5.000     5.000     0.324     0.676     0.000     2.000
     1.000     1.000     1.430     1.170     1.000     1.000     5.000     5.000     0.000     1.000     0.000     2.000
     2.750     2.750     3.000     2.170     2.600     1.900     4.000     4.000     0.169     0.000     0.831     3.000
     3.000     3.000     2.430     3.000     2.000     2.000     3.000     3.000     0.028     0.000     0.972     3.000
     2.250     2.000     2.290     2.000     2.000     2.100     4.000     4.000     0.966     0.001     0.033     1.000
     1.500     1.750     2.290     1.830     1.200     1.700     2.000     4.000     0.900     0.100     0.000     1.000
     1.000     2.250     2.570     2.670     1.000     1.100     4.000     3.000     0.995     0.004     0.001     1.000
     1.000     1.000     2.290     1.000     1.000     1.000     3.000     4.000     0.002     0.998     0.000     2.000
     1.000     1.000     1.000     1.000     1.000     1.000     4.000     5.000     0.000     1.000     0.000     2.000
     1.500     1.500     2.430     2.830     3.200     2.700     3.000     3.000     0.515     0.000     0.485     1.000
     2.000     2.000     2.430     2.170     2.000     2.000     4.000     5.000     0.967     0.000     0.032     1.000
     1.750     2.000     2.860     2.330     3.000     1.200     4.000     5.000     0.975     0.000     0.025     1.000
     2.000     2.250     1.140     2.330     2.600     3.000     4.000     3.000     0.820     0.001     0.179     1.000
     1.000     1.000     1.290     1.000     2.200     1.400     5.000     5.000     0.000     1.000     0.000     2.000
     3.000     2.000     2.290     3.330     4.000     3.100     4.000     3.000     0.000     0.000     1.000     3.000
     3.500     2.750     2.290     1.330     1.000     1.300     2.000     3.000     0.981     0.009     0.010     1.000
     2.250     2.000     2.140     2.000     2.800     2.400     4.000     5.000     0.865     0.000     0.135     1.000
     2.000     2.500     1.140     2.500     1.000     1.500     4.000     5.000     0.908     0.091     0.001     1.000
     2.000     3.000     2.570     1.330     1.600     2.200     4.000     4.000     0.966     0.001     0.033     1.000
     2.000     1.250     1.430     1.500     1.000     1.100     4.000     5.000     0.007     0.993     0.000     2.000
     2.000     2.000     2.140     2.170     2.400     2.000     3.000     4.000     0.972     0.001     0.028     1.000
     1.750     2.500     1.860     1.330     4.000     1.900         *     4.000     0.984     0.006     0.010     1.000
     1.000     1.000     2.290     1.670     1.200     1.100     4.000     5.000     0.058     0.942     0.000     2.000
     1.000     1.000     1.860     1.830     2.600     1.600     4.000     4.000     0.370     0.630     0.000     2.000
     2.250     2.000     2.140     1.670     2.000     2.100     3.000     4.000     0.985     0.006     0.009     1.000
     3.250     2.500     2.710     3.000     1.600     2.700     3.000     3.000     0.005     0.000     0.995     3.000
     2.500     1.750     2.430     2.330     3.000     2.700     3.000     4.000     0.283     0.000     0.717     3.000
     1.250     3.000     2.140     1.830     3.400     2.500     2.000     4.000     0.799     0.000     0.201     1.000
     2.000     2.250     2.570     2.000     3.400     2.100     2.000     4.000     0.747     0.000     0.253     1.000
     2.000     2.000     2.140     2.330     2.600     2.100     3.000     3.000     0.926     0.000     0.074     1.000
     2.750     3.000     2.430     2.000     2.800     2.300     2.000     4.000     0.144     0.000     0.856     3.000
     3.000     1.250     2.290     2.330     1.800     2.600     3.000     1.000     0.753     0.000     0.247     1.000
     2.000     2.000     2.290     2.670     2.000     2.200     4.000     4.000     0.830     0.000     0.170     1.000
     2.000     1.500     2.140     2.000     1.000     1.000         *     5.000     0.621     0.379     0.000     1.000
     3.000     2.750     2.430     1.830     3.400     1.600     3.000     5.000     0.522     0.000     0.478     1.000
     2.500     2.000     2.430     2.170     2.200     1.600     5.000     5.000     0.962     0.000     0.038     1.000
     2.500     2.750     3.000     2.670     3.000     2.100     3.000     5.000     0.025     0.000     0.975     3.000
     2.000     2.250     2.430     2.670     1.400     2.000     3.000     5.000     0.885     0.000     0.115     1.000
     1.000     2.500     2.290     2.000     2.600     1.800     2.000     4.000     0.992     0.002     0.005     1.000
     2.000     1.750     2.000     1.670     2.800     1.200     4.000     5.000     0.899     0.101     0.000     1.000
     1.000     1.500     1.430     1.000     1.000     1.000     3.000     5.000     0.000     1.000     0.000     2.000
     2.750     2.500     2.570     2.670     2.400     2.400     3.000     4.000     0.054     0.000     0.946     3.000
     2.000     1.750     2.290     2.000     2.200     2.100     2.000     5.000     0.984     0.002     0.014     1.000
     2.250     2.500     2.430     2.000     3.400     2.500     4.000     5.000     0.290     0.000     0.710     3.000
     1.750     2.750     3.000     1.830     2.200     1.700     3.000     5.000     0.939     0.000     0.061     1.000
     2.000     1.750     2.140     2.500     2.800     2.200     4.000     4.000     0.883     0.000     0.117     1.000
     2.250     2.250     3.140     2.330     1.200     1.000     2.000     4.000     0.985     0.000     0.015     1.000
     3.250     2.000     2.860     2.500     2.800     3.100     2.000     5.000     0.004     0.000     0.996     3.000
     3.000     1.750     2.140     1.330     1.000     1.000     4.000     3.000     0.488     0.512     0.000     2.000
     3.000     3.000     2.570     3.000     3.000     2.900     4.000     3.000     0.000     0.000     1.000     3.000
     1.250     1.000     2.860     1.500     2.600     1.200     4.000     5.000     0.823     0.177     0.000     1.000
     1.500     1.250     2.430     2.830     2.800     2.500     3.000     4.000     0.843     0.000     0.157     1.000
     2.750     2.500     3.290     2.500     2.400     2.200     3.000     4.000     0.034     0.000     0.966     3.000
     1.000     1.000     1.570     1.170     2.000     1.000     4.000     5.000     0.001     0.999     0.000     2.000
     3.000     3.000     2.140     2.000     3.000     2.100     4.000     4.000     0.206     0.000     0.794     3.000
     1.250     1.500     1.860     1.330     1.000     1.700     5.000     4.000     0.043     0.957     0.000     2.000
     1.000     1.000     1.000     1.500     1.000     1.000     5.000     5.000     0.000     1.000     0.000     2.000
     2.000     2.500     1.860     2.000     2.400     1.700     3.000     3.000     0.985     0.004     0.011     1.000
     1.250     2.000     1.710     1.330     3.000     1.500     4.000     5.000     0.457     0.543     0.000     2.000
     2.000     2.000     2.000     1.000     1.000     1.000     4.000     5.000     0.037     0.963     0.000     2.000
     2.000     2.000     3.000     2.830     3.800     2.400     2.000     3.000     0.038     0.000     0.962     3.000
     2.250     2.500     2.430     2.000     2.200     1.100     3.000     5.000     0.990     0.001     0.009     1.000
     1.000     1.000     2.140     1.170     1.200     1.000     5.000     5.000     0.003     0.997     0.000     2.000
     2.500     2.250     2.570     2.330     2.800     1.200     4.000     5.000     0.913     0.000     0.087     1.000
     2.000     2.750     2.860     2.170     2.200     1.900     3.000         *     0.703     0.000     0.297     1.000
     3.500     3.500     3.140     2.500     1.800     2.500     3.000     3.000     0.001     0.000     0.999     3.000
     1.000     1.000     1.140     1.170     3.600     1.500     4.000     5.000     0.005     0.995     0.000     2.000
     2.000     2.500     1.710     1.670     2.200     1.200     5.000     5.000     0.874     0.126     0.000     1.000
     1.000     2.000     2.290     1.830     3.200     1.600     4.000     5.000     0.988     0.011     0.001     1.000
     2.000     2.000     2.290     2.170     2.800     1.600     3.000     5.000     0.980     0.001     0.019     1.000
