# Supplementary material for: Risk Profiles of Korean Adolescents in Relations With Contextual Factors: Implications for Multi-Tiered Systems of Support
Source: Front Psychiatry. 2022 Mar 16;13:796928. doi: 10.3389/fpsyt.2022.796928 (PMC9134854; doi:10.3389/fpsyt.2022.796928)
Supplement: Supplementary file 1 [file Data_Sheet_1.ZIP › last3.out]

Mplus VERSION 8.5 DEMO
MUTHEN & MUTHEN
03/29/2021   2:56 PM

INPUT INSTRUCTIONS

                    Title: last
                    Data: FILE IS last.csv;
                    VARIABLE:
                        NAMES=id mot act att agg soc dep a b c d e f g;
                        USEVARIABLES=mot act att agg soc dep;
                        CLASSES=c(3);
                        MISSING ARE ALL(999);
                        AUXILIARY=f(DU3STEP) g(DU3STEP);
                    ANALYSIS:
                        TYPE=MIXTURE;
                    SAVEDATA:
                        FILE IS last3.dat;
                        SAVE is cprob;
                    OUTPUT:
                        TECH1 TECH11 TECH14 TECH15;


*** WARNING in MODEL command
  All variables are uncorrelated with all other variables within class.
  Check that this is what is intended.
*** WARNING in OUTPUT command
  TECH15 option is not available for TYPE=MIXTURE with a single latent class
  variable.  Request for TECH15 will be ignored.
   2 WARNING(S) FOUND IN THE INPUT INSTRUCTIONS


last

SUMMARY OF ANALYSIS

Number of groups                                                 1
Number of observations                                        2590

Number of dependent variables                                    6
Number of independent variables                                  0
Number of continuous latent variables                            0
Number of categorical latent variables                           1

Observed dependent variables

  Continuous
   MOT         ACT         ATT         AGG         SOC         DEP

Observed auxiliary variables
   F           G

Categorical latent variables
   C


Estimator                                                      MLR
Information matrix                                        OBSERVED
Optimization Specifications for the Quasi-Newton Algorithm for
Continuous Outcomes
  Maximum number of iterations                                 100
  Convergence criterion                                  0.100D-05
Optimization Specifications for the EM Algorithm
  Maximum number of iterations                                 500
  Convergence criteria
    Loglikelihood change                                 0.100D-06
    Relative loglikelihood change                        0.100D-06
    Derivative                                           0.100D-05
Optimization Specifications for the M step of the EM Algorithm for
Categorical Latent variables
  Number of M step iterations                                    1
  M step convergence criterion                           0.100D-05
  Basis for M step termination                           ITERATION
Optimization Specifications for the M step of the EM Algorithm for
Censored, Binary or Ordered Categorical (Ordinal), Unordered
Categorical (Nominal) and Count Outcomes
  Number of M step iterations                                    1
  M step convergence criterion                           0.100D-05
  Basis for M step termination                           ITERATION
  Maximum value for logit thresholds                            15
  Minimum value for logit thresholds                           -15
  Minimum expected cell size for chi-square              0.100D-01
Maximum number of iterations for H1                           2000
Convergence criterion for H1                             0.100D-03
Optimization algorithm                                         EMA
Random Starts Specifications
  Number of initial stage random starts                         20
  Number of final stage optimizations                            4
  Number of initial stage iterations                            10
  Initial stage convergence criterion                    0.100D+01
  Random starts scale                                    0.500D+01
  Random seed for generating random starts                       0

Input data file(s)
  last.csv
Input data format  FREE


SUMMARY OF DATA

     Number of missing data patterns             1
     Number of y missing data patterns           1
     Number of u missing data patterns           0


COVARIANCE COVERAGE OF DATA

Minimum covariance coverage value   0.100


     PROPORTION OF DATA PRESENT FOR Y


           Covariance Coverage
              MOT           ACT           ATT           AGG           SOC
              ________      ________      ________      ________      ________
 MOT            1.000
 ACT            1.000         1.000
 ATT            1.000         1.000         1.000
 AGG            1.000         1.000         1.000         1.000
 SOC            1.000         1.000         1.000         1.000         1.000
 DEP            1.000         1.000         1.000         1.000         1.000


           Covariance Coverage
              DEP
              ________
 DEP            1.000


UNIVARIATE SAMPLE STATISTICS


     UNIVARIATE HIGHER-ORDER MOMENT DESCRIPTIVE STATISTICS

         Variable/         Mean/     Skewness/   Minimum/ % with                Percentiles
        Sample Size      Variance    Kurtosis    Maximum  Min/Max      20%/60%    40%/80%    Median

     MOT                   1.964       0.531       1.000   20.12%       1.000      1.750      2.000
            2590.000       0.549      -0.107       4.000    2.16%       2.000      2.500
     ACT                   1.950       0.302       1.000   14.75%       1.250      1.750      2.000
            2590.000       0.411      -0.295       4.000    0.39%       2.000      2.500
     ATT                   2.165      -0.060       1.000    3.98%       1.710      2.140      2.140
            2590.000       0.317      -0.017       4.000    0.31%       2.290      2.570
     AGG                   1.917       0.109       1.000   12.08%       1.330      1.830      2.000
            2590.000       0.348      -0.545       4.000    0.15%       2.170      2.500
     SOC                   2.152       0.152       1.000   13.17%       1.400      2.000      2.200
            2590.000       0.561      -0.608       4.000    1.39%       2.400      2.800
     DEP                   1.799       0.617       1.000   15.60%       1.100      1.600      1.800
            2590.000       0.407       0.032       4.000    0.46%       2.000      2.300

RANDOM STARTS RESULTS RANKED FROM THE BEST TO THE WORST LOGLIKELIHOOD VALUES

Final stage loglikelihood values at local maxima, seeds, and initial stage start numbers:

          -13040.313  68985            17
          -13040.313  76974            16
          -13040.313  93468            3
          -13040.313  unperturbed      0


THE BEST LOGLIKELIHOOD VALUE HAS BEEN REPLICATED.  RERUN WITH AT LEAST TWICE THE
RANDOM STARTS TO CHECK THAT THE BEST LOGLIKELIHOOD IS STILL OBTAINED AND REPLICATED.


THE MODEL ESTIMATION TERMINATED NORMALLY


MODEL FIT INFORMATION

Number of Free Parameters                       26

Loglikelihood

          H0 Value                      -13040.313
          H0 Scaling Correction Factor      1.5474
            for MLR

Information Criteria

          Akaike (AIC)                   26132.627
          Bayesian (BIC)                 26284.972
          Sample-Size Adjusted BIC       26202.362
            (n* = (n + 2) / 24)


FINAL CLASS COUNTS AND PROPORTIONS FOR THE LATENT CLASSES
BASED ON THE ESTIMATED MODEL

    Latent
   Classes

       1       1305.01425          0.50387
       2        710.03218          0.27414
       3        574.95357          0.22199


FINAL CLASS COUNTS AND PROPORTIONS FOR THE LATENT CLASSES
BASED ON ESTIMATED POSTERIOR PROBABILITIES

    Latent
   Classes

       1       1305.01425          0.50387
       2        710.03218          0.27414
       3        574.95357          0.22199


FINAL CLASS COUNTS AND PROPORTIONS FOR THE LATENT CLASSES
BASED ON THEIR MOST LIKELY LATENT CLASS MEMBERSHIP

Class Counts and Proportions

    Latent
   Classes

       1             1340          0.51737
       2              696          0.26873
       3              554          0.21390


CLASSIFICATION QUALITY

     Entropy                         0.761


Average Latent Class Probabilities for Most Likely Latent Class Membership (Row)
by Latent Class (Column)

           1        2        3

    1   0.879    0.051    0.070
    2   0.078    0.922    0.000
    3   0.132    0.000    0.868


Classification Probabilities for the Most Likely Latent Class Membership (Column)
by Latent Class (Row)

           1        2        3

    1   0.902    0.042    0.056
    2   0.096    0.904    0.000
    3   0.164    0.000    0.836


Logits for the Classification Probabilities for the Most Likely Latent Class Membership (Column)
by Latent Class (Row)

              1        2        3

    1      2.777   -0.299    0.000
    2     11.475   13.714    0.000
    3     -1.630  -11.913    0.000


MODEL RESULTS

                                                    Two-Tailed
                    Estimate       S.E.  Est./S.E.    P-Value

Latent Class 1

 Means
    MOT                1.964      0.035     55.685      0.000
    ACT                1.993      0.032     61.944      0.000
    ATT                2.272      0.024     95.490      0.000
    AGG                2.002      0.042     47.511      0.000
    SOC                2.205      0.052     42.095      0.000
    DEP                1.812      0.058     31.315      0.000

 Variances
    MOT                0.332      0.023     14.616      0.000
    ACT                0.248      0.014     17.560      0.000
    ATT                0.168      0.008     20.626      0.000
    AGG                0.162      0.010     16.465      0.000
    SOC                0.413      0.017     24.622      0.000
    DEP                0.221      0.021     10.328      0.000

Latent Class 2

 Means
    MOT                1.368      0.030     46.200      0.000
    ACT                1.393      0.029     47.588      0.000
    ATT                1.582      0.038     41.816      0.000
    AGG                1.291      0.026     49.507      0.000
    SOC                1.611      0.034     47.468      0.000
    DEP                1.235      0.021     58.357      0.000

 Variances
    MOT                0.332      0.023     14.616      0.000
    ACT                0.248      0.014     17.560      0.000
    ATT                0.168      0.008     20.626      0.000
    AGG                0.162      0.010     16.465      0.000
    SOC                0.413      0.017     24.622      0.000
    DEP                0.221      0.021     10.328      0.000

Latent Class 3

 Means
    MOT                2.698      0.112     24.058      0.000
    ACT                2.539      0.082     31.042      0.000
    ATT                2.642      0.046     57.973      0.000
    AGG                2.499      0.037     67.070      0.000
    SOC                2.701      0.045     59.637      0.000
    DEP                2.467      0.052     47.273      0.000

 Variances
    MOT                0.332      0.023     14.616      0.000
    ACT                0.248      0.014     17.560      0.000
    ATT                0.168      0.008     20.626      0.000
    AGG                0.162      0.010     16.465      0.000
    SOC                0.413      0.017     24.622      0.000
    DEP                0.221      0.021     10.328      0.000

Categorical Latent Variables

 Means
    C#1                0.820      0.211      3.878      0.000
    C#2                0.211      0.230      0.919      0.358


QUALITY OF NUMERICAL RESULTS

     Condition Number for the Information Matrix              0.128E-02
       (ratio of smallest to largest eigenvalue)


EQUALITY TESTS OF MEANS ACROSS CLASSES USING THE 3-STEP PROCEDURE
WITH 2 DEGREE(S) OF FREEDOM FOR THE OVERALL TEST

F
                          Mean       S.E.

  Class 1                3.364      0.030
  Class 2                3.868      0.042
  Class 3                2.989      0.048

                    Chi-Square     P-Value

  Overall test         208.413      0.000
  Class 1 vs. 2         74.282      0.000
  Class 1 vs. 3         36.042      0.000
  Class 2 vs. 3        203.083      0.000

  Final Class Counts and Proportions for the Latent Class Patterns
  Based On Estimated Posterior Probabilities for F:  Step 1 vs. Step 3

    Latent
   Classes             Step 1                     Step 3

       1       1305.01425   0.50387       1240.14073   0.50188
       2        710.03218   0.27414        682.02516   0.27601
       3        574.95357   0.22199        548.83411   0.22211

  Classification Probabilities for the Step 1 Most Likely Latent Class Membership (Row)
  by Step 3 Most Likely Latent Class Membership (Column) for F

           1        2        3

    1   1.000    0.000    0.000
    2   0.000    1.000    0.000
    3   0.000    0.000    1.000

G
                          Mean       S.E.

  Class 1                4.012      0.034
  Class 2                4.614      0.056
  Class 3                3.536      0.052

                    Chi-Square     P-Value

  Overall test         233.717      0.000
  Class 1 vs. 2         57.016      0.000
  Class 1 vs. 3         46.254      0.000
  Class 2 vs. 3        231.741      0.000

  Final Class Counts and Proportions for the Latent Class Patterns
  Based On Estimated Posterior Probabilities for G:  Step 1 vs. Step 3

    Latent
   Classes             Step 1                     Step 3

       1       1305.01425   0.50387       1318.56234   0.51627
       2        710.03218   0.27414        677.11641   0.26512
       3        574.95357   0.22199        558.32124   0.21861

  Classification Probabilities for the Step 1 Most Likely Latent Class Membership (Row)
  by Step 3 Most Likely Latent Class Membership (Column) for G

           1        2        3

    1   0.993    0.000    0.007
    2   0.104    0.896    0.000
    3   0.000    0.000    1.000


TECHNICAL 1 OUTPUT


     PARAMETER SPECIFICATION FOR LATENT CLASS 1


           NU
              MOT           ACT           ATT           AGG           SOC
              ________      ________      ________      ________      ________
                    1             2             3             4             5


           NU
              DEP
              ________
                    6


           THETA
              MOT           ACT           ATT           AGG           SOC
              ________      ________      ________      ________      ________
 MOT                7
 ACT                0             8
 ATT                0             0             9
 AGG                0             0             0            10
 SOC                0             0             0             0            11
 DEP                0             0             0             0             0


           THETA
              DEP
              ________
 DEP               12


     PARAMETER SPECIFICATION FOR LATENT CLASS 2


           NU
              MOT           ACT           ATT           AGG           SOC
              ________      ________      ________      ________      ________
                   13            14            15            16            17


           NU
              DEP
              ________
                   18


           THETA
              MOT           ACT           ATT           AGG           SOC
              ________      ________      ________      ________      ________
 MOT                7
 ACT                0             8
 ATT                0             0             9
 AGG                0             0             0            10
 SOC                0             0             0             0            11
 DEP                0             0             0             0             0


           THETA
              DEP
              ________
 DEP               12


     PARAMETER SPECIFICATION FOR LATENT CLASS 3


           NU
              MOT           ACT           ATT           AGG           SOC
              ________      ________      ________      ________      ________
                   19            20            21            22            23


           NU
              DEP
              ________
                   24


           THETA
              MOT           ACT           ATT           AGG           SOC
              ________      ________      ________      ________      ________
 MOT                7
 ACT                0             8
 ATT                0             0             9
 AGG                0             0             0            10
 SOC                0             0             0             0            11
 DEP                0             0             0             0             0


           THETA
              DEP
              ________
 DEP               12


     PARAMETER SPECIFICATION FOR LATENT CLASS REGRESSION MODEL PART


           ALPHA(C)
              C#1           C#2           C#3
              ________      ________      ________
                   25            26             0


     STARTING VALUES FOR LATENT CLASS 1


           NU
              MOT           ACT           ATT           AGG           SOC
              ________      ________      ________      ________      ________
                1.223         1.308         1.602         1.327         1.403


           NU
              DEP
              ________
                1.161


           THETA
              MOT           ACT           ATT           AGG           SOC
              ________      ________      ________      ________      ________
 MOT            0.274
 ACT            0.000         0.206
 ATT            0.000         0.000         0.159
 AGG            0.000         0.000         0.000         0.174
 SOC            0.000         0.000         0.000         0.000         0.280
 DEP            0.000         0.000         0.000         0.000         0.000


           THETA
              DEP
              ________
 DEP            0.203


     STARTING VALUES FOR LATENT CLASS 2


           NU
              MOT           ACT           ATT           AGG           SOC
              ________      ________      ________      ________      ________
                1.964         1.950         2.165         1.917         2.152


           NU
              DEP
              ________
                1.799


           THETA
              MOT           ACT           ATT           AGG           SOC
              ________      ________      ________      ________      ________
 MOT            0.274
 ACT            0.000         0.206
 ATT            0.000         0.000         0.159
 AGG            0.000         0.000         0.000         0.174
 SOC            0.000         0.000         0.000         0.000         0.280
 DEP            0.000         0.000         0.000         0.000         0.000


           THETA
              DEP
              ________
 DEP            0.203


     STARTING VALUES FOR LATENT CLASS 3


           NU
              MOT           ACT           ATT           AGG           SOC
              ________      ________      ________      ________      ________
                2.704         2.591         2.728         2.507         2.901


           NU
              DEP
              ________
                2.437


           THETA
              MOT           ACT           ATT           AGG           SOC
              ________      ________      ________      ________      ________
 MOT            0.274
 ACT            0.000         0.206
 ATT            0.000         0.000         0.159
 AGG            0.000         0.000         0.000         0.174
 SOC            0.000         0.000         0.000         0.000         0.280
 DEP            0.000         0.000         0.000         0.000         0.000


           THETA
              DEP
              ________
 DEP            0.203


     STARTING VALUES FOR LATENT CLASS REGRESSION MODEL PART


           ALPHA(C)
              C#1           C#2           C#3
              ________      ________      ________
                0.000         0.000         0.000


TECHNICAL 11 OUTPUT

     Random Starts Specifications for the k-1 Class Analysis Model
        Number of initial stage random starts                  20
        Number of final stage optimizations                     4


     VUONG-LO-MENDELL-RUBIN LIKELIHOOD RATIO TEST FOR 2 (H0) VERSUS 3 CLASSES

          H0 Loglikelihood Value                       -13480.027
          2 Times the Loglikelihood Difference            879.426
          Difference in the Number of Parameters                7
          Mean                                             95.135
          Standard Deviation                              119.291
          P-Value                                          0.0010

     LO-MENDELL-RUBIN ADJUSTED LRT TEST

          Value                                           863.727
          P-Value                                          0.0012


TECHNICAL 14 OUTPUT

     Random Starts Specifications for the k-1 Class Analysis Model
        Number of initial stage random starts                  20
        Number of final stage optimizations                     4

     Random Starts Specification for the k-1 Class Model for Generated Data
        Number of initial stage random starts                   0
        Number of final stage optimizations for the
           initial stage random starts                          0
     Random Starts Specification for the k Class Model for Generated Data
        Number of initial stage random starts                  40
        Number of final stage optimizations                     8
     Number of bootstrap draws requested                   Varies


     PARAMETRIC BOOTSTRAPPED LIKELIHOOD RATIO TEST FOR 2 (H0) VERSUS 3 CLASSES

          H0 Loglikelihood Value                       -13480.027
          2 Times the Loglikelihood Difference            879.426
          Difference in the Number of Parameters                7
          Approximate P-Value                              0.0000
          Successful Bootstrap Draws                            5


SAVEDATA INFORMATION


  Save file
    last3.dat

  Order and format of variables

    MOT            F10.3
    ACT            F10.3
    ATT            F10.3
    AGG            F10.3
    SOC            F10.3
    DEP            F10.3
    F              F10.3
    G              F10.3
    CPROB1         F10.3
    CPROB2         F10.3
    CPROB3         F10.3
    C              F10.3

  Save file format
    12F10.3

  Save file record length    10000

  Save missing symbol        *


DIAGRAM INFORMATION

  Mplus diagrams are currently not available for Mixture analysis.
  No diagram output was produced.


     Beginning Time:  14:56:08
        Ending Time:  14:56:31
       Elapsed Time:  00:00:23


Mplus VERSION 8.5 DEMO has the following limitations:
  Maximum number of dependent variables: 6
  Maximum number of independent variables: 2
  Maximum number of between variables: 2
  Maximum number of continuous latent variables in time series analysis: 2


MUTHEN & MUTHEN
3463 Stoner Ave.
Los Angeles, CA  90066

Tel: (310) 391-9971
Fax: (310) 391-8971
Web: www.StatModel.com
Support: Support@StatModel.com

Copyright (c) 1998-2020 Muthen & Muthen
