# Supplementary material for: Risk Profiles of Korean Adolescents in Relations With Contextual Factors: Implications for Multi-Tiered Systems of Support
Source: Front Psychiatry. 2022 Mar 16;13:796928. doi: 10.3389/fpsyt.2022.796928 (PMC9134854; doi:10.3389/fpsyt.2022.796928)
Supplement: Supplementary file 1 [file Data_Sheet_1.ZIP › last4_2.dat]

     1.000     1.000     1.570     2.330     2.400     3.300     3.000     2.500     2.000     1.230     4.000     0.000     0.000     0.000     0.999     4.000
     3.750     3.250     2.000     2.500     4.000     4.000     1.000     1.750     1.000     3.380     2.930     0.000     1.000     0.000     0.000     2.000
     1.000     1.000     1.710     1.170     2.000     1.100     4.000     3.500     3.000     2.920     2.430     1.000     0.000     0.000     0.000     1.000
     3.000     2.000     3.140     2.170     2.600     1.400     3.750     3.500     3.000     3.310     2.430     0.000     0.133     0.480     0.387     3.000
     1.000     1.250     1.430     1.170     2.000     1.400     3.000     3.750     4.000     3.540     2.930     0.999     0.000     0.000     0.000     1.000
     1.500     1.500     2.290     1.330     1.000     1.000     3.250     3.750     3.000     3.000     2.430     0.943     0.000     0.056     0.002     1.000
     2.000     2.000     2.710     2.670     3.000     1.800     3.000     3.000     2.250     2.540     2.210     0.000     0.061     0.006     0.932     4.000
     2.250     2.000     2.000     1.170     2.600     1.300     4.000     3.750     3.250     3.850     2.640     0.255     0.000     0.580     0.165     3.000
     1.750     2.250     2.710     2.330     2.200     2.000     3.000     4.000     2.750     2.920     2.500     0.000     0.027     0.028     0.945     4.000
     1.000     1.000     1.570     1.500     1.200     1.100     4.000     3.750     3.000     3.920     3.500     1.000     0.000     0.000     0.000     1.000
     1.000     1.500     1.710     1.670     1.600     1.700     3.500     4.000     2.750     3.150     2.640     0.951     0.000     0.004     0.045     1.000
     1.250     1.000     1.710     1.670     1.400     1.400     2.750     3.000     2.500     3.380     3.070     0.996     0.000     0.001     0.003     1.000
     2.000     1.750     2.000     2.000     2.600     1.800     3.000     3.500     2.500     2.690     3.140     0.007     0.001     0.030     0.961     4.000
     1.000     1.000     1.570     1.170     1.000     1.000     3.000     3.000     2.250     3.690     2.640     1.000     0.000     0.000     0.000     1.000
     2.000     2.250     2.860     2.000     3.000     2.000     4.000     3.500     2.750     3.380     3.070     0.000     0.073     0.019     0.908     4.000
     2.000     2.000     2.000     2.330     2.400     2.000     3.000     3.250     2.500     3.000     2.210     0.000     0.007     0.014     0.979     4.000
     2.250     1.500     2.430     2.000     2.800     2.800     4.000     3.750     3.750     3.850     3.210     0.000     0.051     0.000     0.949     4.000
     2.000     2.500     2.860     2.670     2.400     2.700     3.000     3.250     3.250     3.080     2.640     0.000     0.784     0.000     0.215     2.000
     2.750     2.500     3.000     1.670     1.000     1.000     3.000     4.000     4.000     3.000     2.290     0.000     0.000     0.998     0.002     3.000
     3.000     3.500     3.140     2.000     1.600     2.300     4.000     4.000     2.250     2.920     2.430     0.000     0.976     0.018     0.006     2.000
     1.000     1.000     2.290     1.000     1.000     1.000     3.750     4.000     4.000     3.920     3.640     0.999     0.000     0.001     0.000     1.000
     2.000     1.500     2.430     1.830     2.400     2.300     3.000     3.000     3.000     2.920     2.500     0.001     0.003     0.007     0.990     4.000
     2.250     2.000     2.140     2.000     2.000     1.900     4.000     2.500     3.000     3.000     2.570     0.003     0.005     0.127     0.865     4.000
     1.250     1.500     2.000     2.500     1.000     2.900     3.000     3.500     2.750     2.920     2.860     0.001     0.001     0.000     0.998     4.000
     2.000     1.500     2.290     2.330     2.800     2.200     3.750     3.500     3.250     3.000     2.430     0.000     0.007     0.001     0.992     4.000
     1.500     2.250     1.570     1.170     3.000     1.200     4.000     4.000     3.000     3.380     2.710     0.858     0.000     0.072     0.070     1.000
     2.000     2.000     2.140     2.170     2.600     1.700     4.000     4.000     3.500     3.310     3.710     0.002     0.003     0.049     0.946     4.000
     2.000     2.000     2.290     1.670     1.200     1.400     2.500     3.000     3.250     3.230     2.570     0.093     0.000     0.812     0.095     3.000
     2.250     1.000     2.000     1.330     1.000     1.200     4.000     1.000     3.500     3.620     3.070     0.966     0.000     0.032     0.002     1.000
     1.000     1.750     1.570     1.330     1.000     1.000     4.000     1.000     3.250     3.230     3.710     0.998     0.000     0.001     0.000     1.000
     1.000     1.250     1.570     1.500     1.400     1.700     3.750     4.000     3.500     3.310     3.070     0.995     0.000     0.001     0.004     1.000
     1.000     1.500     2.860     1.830     2.600     1.000     4.000     4.000     3.500     3.540     3.430     0.276     0.000     0.171     0.552     4.000
     3.000     3.000     2.860     2.670     2.800     2.500     3.000     2.000     1.750     2.770     2.790     0.000     0.997     0.000     0.003     2.000
     1.750     2.000     1.000     1.000     1.000     1.000     2.750     3.000     2.500     2.850     2.790     0.998     0.000     0.002     0.000     1.000
     1.000     1.750     3.430     2.830     1.200     1.400     4.000     4.000     4.000     3.150     2.710     0.001     0.001     0.145     0.854     4.000
     3.500     2.750     1.710     2.500     2.800     3.300     2.250     2.250     2.250     2.770     2.210     0.000     0.998     0.000     0.002     2.000
     1.750     1.250     2.430     1.670     2.600     2.800     3.000     2.750     2.500     3.000     2.210     0.000     0.002     0.000     0.997     4.000
     3.000     3.000     2.710     2.830     1.800     2.900     3.250     1.750     2.000     2.380     2.710     0.000     0.998     0.000     0.002     2.000
     2.750     2.250     3.000     3.000     1.400     2.500     2.500     2.500     3.250     2.690     2.570     0.000     0.933     0.001     0.066     2.000
     1.000     2.000     1.710     1.670     2.600     2.100     3.250     3.000     2.250     2.540     2.210     0.085     0.000     0.005     0.910     4.000
     2.500     3.000     2.290     2.330     2.600     2.200     3.500     3.500     2.750     2.850     2.290     0.000     0.759     0.011     0.230     2.000
     2.500     2.250     2.140     1.830     1.400     2.000     3.000     2.000     2.000     3.620     2.930     0.003     0.008     0.479     0.510     4.000
     2.500     3.250     2.430     1.830     1.000     1.100     3.000     4.000     3.000     3.150     2.790     0.000     0.000     0.998     0.002     3.000
     1.750     1.000     2.000     2.000     2.400     2.100     3.250     3.750     2.750     3.080     3.000     0.029     0.000     0.003     0.968     4.000
     1.000     1.000     1.860     1.500     1.600     1.000     4.000     3.250     4.000     3.850     3.710     0.999     0.000     0.000     0.000     1.000
     3.750     3.250     2.570     3.000     3.200     2.900     1.750     2.250     2.250     1.150     1.210     0.000     1.000     0.000     0.000     2.000
     3.000     2.500     3.290     1.830     1.200     1.400     4.000     4.000     2.750     3.380     3.360     0.000     0.004     0.985     0.011     3.000
     1.250     1.500     2.290     2.000     2.800     2.000     4.000     3.750     3.500     3.850     3.790     0.005     0.000     0.002     0.992     4.000
     1.250     1.500     2.290     2.000     2.400     2.100     4.000     3.750     3.500     3.850     3.930     0.008     0.000     0.003     0.989     4.000
     2.000     2.000     2.140     2.170     2.000     2.000     3.000     3.000     3.000     3.000     3.000     0.001     0.005     0.044     0.950     4.000
     2.000     2.250     2.570     1.830     2.800     2.400     2.750     3.000     2.750     2.920     2.860     0.000     0.070     0.007     0.923     4.000
     1.750     3.250     3.000     2.670     1.000     3.100     4.000     4.000     2.250     3.920     3.360     0.000     0.961     0.000     0.039     2.000
     1.250     1.750     1.710     1.000     2.400     1.200     3.500     4.000     3.250     3.310     2.710     0.993     0.000     0.004     0.003     1.000
     2.750     2.000     2.430     2.330     1.200     2.600     2.000     2.500     2.250     3.000     2.070     0.000     0.302     0.027     0.671     4.000
     2.500     1.750     2.140     2.170     3.200     3.500     3.250     3.000     3.000     2.620     2.430     0.000     0.673     0.000     0.327     2.000
     1.000     2.000     1.000     1.000     1.200     1.100     4.000     3.500     3.500     3.080     3.290     1.000     0.000     0.000     0.000     1.000
     2.250     2.750     1.710     1.330     1.400     1.900     3.000     3.750     2.250     3.230     1.860     0.031     0.000     0.820     0.149     3.000
     3.000     3.000     3.000     2.670     3.600     3.100     2.750     1.750     1.250     3.460     3.290     0.000     1.000     0.000     0.000     2.000
     2.000     1.000     2.570     2.000     2.800     1.100     3.000     3.000     3.000     2.770     2.640     0.103     0.000     0.125     0.772     4.000
     2.000     1.250     2.140     1.830     2.000     1.100     2.000     2.500     3.250     3.620     2.860     0.652     0.000     0.198     0.150     1.000
     2.000     2.500     2.000     1.830     1.000     2.100     3.000     2.250     3.500     3.230     2.290     0.009     0.003     0.464     0.524     4.000
     2.000     2.500     2.570     2.670     2.200     1.600     3.250     3.250     3.500     2.770     2.640     0.000     0.058     0.122     0.820     4.000
     4.000     2.250     2.290     2.670     3.000     3.100     2.250     1.750     2.500     2.770     2.930     0.000     0.999     0.000     0.001     2.000
     1.000     1.250     1.710     1.000     1.000     1.100     4.000     3.250     3.000     3.230     3.360     1.000     0.000     0.000     0.000     1.000
     2.750     3.500     2.290     2.170     2.800     3.100     3.000     3.500     2.250     2.850     2.710     0.000     0.997     0.000     0.003     2.000
     2.000     2.000     2.000     1.500     1.800     1.300     2.750     2.250     2.500     2.850     2.930     0.315     0.000     0.577     0.108     3.000
     2.500     1.000     2.140     2.170     2.600     2.400     3.000     2.750     3.000     3.000     2.930     0.000     0.005     0.001     0.993     4.000
     2.750     2.250     2.570     1.500     1.600     2.300     3.500     3.250     3.500     3.620     2.290     0.000     0.069     0.370     0.561     4.000
     1.250     1.000     1.430     1.330     1.000     1.200     4.000     4.000     3.750     3.380     3.140     1.000     0.000     0.000     0.000     1.000
     1.250     1.250     2.290     2.500     2.800     2.800     1.750     2.750     2.250     2.770     1.640     0.000     0.002     0.000     0.998     4.000
     1.000     1.500     2.140     1.830     1.000     1.000     4.000     3.250     3.750     2.920     2.860     0.976     0.000     0.020     0.004     1.000
     2.250     2.250     2.710     2.330     3.000     2.100     3.000     2.750     2.750     3.000     2.640     0.000     0.263     0.006     0.731     4.000
     2.500     2.500     2.710     1.830     3.600     2.200     4.000     3.500     2.750     2.690     2.640     0.000     0.552     0.005     0.443     2.000
     3.000     3.000     2.430     2.330     4.000     2.600     3.000     3.250     3.250     3.150     1.860     0.000     0.995     0.000     0.005     2.000
     3.000     2.000     2.860     2.170     1.800     1.100     4.000     3.750     3.500     3.460     3.500     0.000     0.002     0.944     0.054     3.000
     1.000     3.250     2.290     1.000     2.200     1.800     4.000     3.250     3.250     3.690     3.140     0.037     0.000     0.617     0.345     3.000
     1.250     1.500     2.140     1.170     2.200     1.100     4.000     4.000     3.250     3.460     3.140     0.981     0.000     0.013     0.007     1.000
     3.500     2.500     3.140     3.000     3.800     3.300     2.750     2.500     1.750     3.080     2.360     0.000     1.000     0.000     0.000     2.000
     2.000     2.000     2.860     1.670     1.200     1.200     3.000     3.000     3.000     2.850     2.570     0.012     0.000     0.951     0.037     3.000
     2.500     2.250     2.570     2.670     2.800     2.500     2.750     2.750     2.750     3.000     2.930     0.000     0.773     0.000     0.227     2.000
     2.000     2.500     3.000     2.670     2.200     2.100     3.000     3.750     3.000     2.920     2.860     0.000     0.430     0.012     0.558     4.000
     2.750     1.750     2.570     2.170     1.400     2.200     3.000     2.500     2.000     2.850     2.640     0.000     0.060     0.123     0.818     4.000
     3.000     2.750     2.570     2.330     3.200     1.900     2.750     3.000     3.000     2.540     2.360     0.000     0.900     0.008     0.092     2.000
     2.250     2.750     2.710     3.000     3.400     2.300     4.000     3.750     3.750     3.230     2.140     0.000     0.950     0.000     0.050     2.000
     3.500     1.250     2.860     1.170     3.800     1.400     3.250     3.500     3.500     3.460     3.430     0.001     0.014     0.390     0.595     4.000
     2.000     2.000     2.290     2.170     3.000     2.300     3.000     3.000     3.000     2.850     2.930     0.000     0.034     0.002     0.964     4.000
     2.000     1.000     2.290     2.500     2.600     1.700     4.000     4.000     4.000     3.000     2.710     0.003     0.000     0.005     0.991     4.000
     1.000     1.000     1.000     1.330     3.000     1.400     4.000     4.000     4.000     3.460     3.210     0.999     0.000     0.000     0.001     1.000
     2.000     2.750     2.860     2.330     2.400     1.400     3.000     2.750     2.750     3.000     2.710     0.000     0.047     0.440     0.513     4.000
     2.000     2.000     2.000     2.170     2.200     1.900     3.000     3.500     3.000     3.150     3.070     0.002     0.003     0.043     0.952     4.000
     2.500     2.000     1.000     1.170     1.400     1.000     4.000     3.750     3.750     3.310     2.930     0.954     0.000     0.046     0.000     1.000
     3.000     2.500     3.570     2.170     1.200     1.200     3.250     3.750     2.000     3.770     3.430     0.000     0.007     0.984     0.009     3.000
     2.500     2.750     2.000     1.000     1.800     1.000     3.000     4.000     3.500     3.690     2.640     0.019     0.000     0.978     0.003     3.000
     1.000     2.750     3.000     1.500     1.800     1.600     4.000     2.500     1.750     3.150     2.930     0.006     0.000     0.641     0.353     3.000
     1.000     1.500     2.290     1.330     1.600     1.600     4.000     4.000     4.000     3.230     3.790     0.935     0.000     0.018     0.047     1.000
     2.750     2.000     2.140     1.830     1.000     1.000     4.000     3.750     3.000     3.620     3.640     0.015     0.000     0.977     0.007     3.000
     2.000     2.500     2.000     2.000     2.000     2.000     3.000     2.750     3.000     2.540     2.430     0.001     0.010     0.121     0.868     4.000
     1.750     2.000     2.000     2.000     2.000     2.000     3.000     2.500     2.500     2.620     2.140     0.009     0.001     0.042     0.949     4.000
     2.000     2.500     2.000     2.000     2.000     2.000     4.000     3.750     3.000     1.690     3.000     0.001     0.010     0.121     0.868     4.000
     3.000     3.250     2.290     2.500     1.600     1.500     4.000     4.000     2.500     2.230     2.500     0.000     0.196     0.745     0.058     3.000
     1.750     1.750     3.140     2.830     2.800     1.900     4.000     3.250     2.500     2.850     2.570     0.000     0.053     0.002     0.944     4.000
     2.000     1.250     1.290     1.670     1.200     1.100     3.000     4.000     3.750     3.620     2.860     0.995     0.000     0.005     0.001     1.000
     1.000     1.000     2.290     1.000     1.000     1.000     3.000     2.500     4.000     2.540     2.710     0.999     0.000     0.001     0.000     1.000
     1.250     1.500     2.000     2.000     1.200     1.400     3.000     3.000     3.250     3.230     3.430     0.859     0.000     0.050     0.091     1.000
     1.250     2.000     2.570     2.170     1.800     1.800     4.000     3.250     3.000     3.460     2.290     0.005     0.000     0.059     0.935     4.000
     1.500     1.750     2.290     2.500     2.200     1.700     4.000     3.750     2.750     2.920     2.430     0.002     0.001     0.018     0.979     4.000
     1.000     1.000     1.290     1.170     1.800     1.000     4.000     4.000     4.000     3.460     3.860     1.000     0.000     0.000     0.000     1.000
     2.000     2.000     2.860     2.830     2.400     2.000     3.000     2.750     2.750     2.620     2.000     0.000     0.126     0.006     0.868     4.000
     4.000     3.750     2.290     3.000     4.000     3.400     2.250     2.750     3.250     2.620     2.210     0.000     1.000     0.000     0.000     2.000
     1.250     1.750     2.000     1.670     2.800     2.000     3.750     3.500     3.250     2.920     2.290     0.038     0.000     0.006     0.956     4.000
     1.500     1.500     2.140     2.000     2.000     1.900     3.500     3.250     2.750     3.540     3.430     0.048     0.000     0.021     0.931     4.000
     4.000     3.500     2.710     2.000     1.200     1.300     4.000     3.000     2.250     2.620     2.930     0.000     0.043     0.956     0.001     3.000
     2.750     2.000     2.430     2.830     2.400     2.600     3.000     2.000     2.000     2.620     2.860     0.000     0.780     0.000     0.220     2.000
     2.000     2.250     3.290     1.170     1.000     1.200     3.500     3.500     2.250     3.380     2.930     0.003     0.000     0.993     0.005     3.000
     2.250     2.250     2.570     1.500     2.800     1.700     2.750     1.750     2.000     2.770     2.710     0.001     0.008     0.289     0.702     4.000
     1.000     1.000     2.290     2.000     1.200     1.000     4.000     4.000     3.750     3.920     2.930     0.985     0.000     0.008     0.007     1.000
     2.750     2.750     2.710     2.170     2.400     2.300     3.000     3.750     2.500     3.310     2.640     0.000     0.865     0.010     0.125     2.000
     2.000     2.000     2.140     2.500     2.800     2.400     3.000     3.000     2.500     2.770     2.860     0.000     0.056     0.001     0.943     4.000
     1.250     1.250     1.430     1.170     1.400     1.000     4.000     3.500     3.750     3.540     3.360     1.000     0.000     0.000     0.000     1.000
     3.000     3.000     3.000     3.000     2.400     2.000     3.000     2.000     3.000     2.920     2.140     0.000     0.994     0.001     0.006     2.000
     1.750     1.750     2.140     2.000     3.000     2.100     3.000     4.000     2.750     2.690     2.500     0.001     0.002     0.003     0.994     4.000
     4.000     2.000     2.710     3.000     2.800     2.100     3.000     2.250     1.000     3.000     1.000     0.000     0.995     0.000     0.005     2.000
     1.000     1.000     1.570     1.000     1.000     1.000     4.000     4.000     3.000     3.150     2.790     1.000     0.000     0.000     0.000     1.000
     1.000     1.000     1.000     1.000     1.600     1.000     4.000     4.000     3.750     3.620     3.430     1.000     0.000     0.000     0.000     1.000
     1.750     2.000     1.710     2.000     2.000     1.900     4.000     3.000     2.750     3.000     2.790     0.039     0.000     0.053     0.907     4.000
     1.750     2.250     2.140     2.170     2.400     1.300     3.000     3.750     3.000     3.380     2.860     0.012     0.001     0.294     0.693     4.000
     1.000     1.000     1.430     1.670     1.000     1.500     2.750     4.000     2.000     3.380     2.640     0.999     0.000     0.000     0.000     1.000
     2.000     2.000     1.290     1.000     1.800     1.000     3.750     4.000     3.000     3.690     2.140     0.979     0.000     0.021     0.000     1.000
     2.000     1.500     1.570     1.000     1.000     1.000     4.000     4.000     3.000     3.310     3.000     0.993     0.000     0.007     0.000     1.000
     2.000     2.750     2.860     2.330     2.400     1.700     2.000     2.750     2.500     3.150     2.640     0.000     0.148     0.166     0.686     4.000
     3.500     2.250     2.290     2.170     2.400     2.300     4.000     4.000     3.000     2.920     2.930     0.000     0.855     0.011     0.134     2.000
     2.500     2.500     2.570     2.670     2.600     2.300     4.000     2.750     2.500     2.920     3.000     0.000     0.783     0.002     0.216     2.000
     2.000     2.000     2.000     2.170     2.000     1.900     3.000     3.000     2.750     3.000     2.790     0.004     0.002     0.061     0.932     4.000
     2.750     3.000     3.140     2.670     2.200     2.100     3.250     3.000     2.250     3.310     3.360     0.000     0.981     0.003     0.017     2.000
     2.750     3.000     2.430     1.830     1.800     1.600     2.500     2.750     2.500     3.000     2.360     0.000     0.023     0.906     0.071     3.000
     2.750     2.250     2.430     2.170     3.000     2.200     3.000     2.750     2.750     2.920     2.930     0.000     0.473     0.008     0.519     4.000
     2.000     1.750     2.570     2.170     3.200     2.000     4.000     4.000     3.000     3.310     2.710     0.000     0.014     0.004     0.982     4.000
     1.250     1.500     2.290     1.000     3.000     1.300     4.000     4.000     2.750     3.150     2.860     0.909     0.000     0.020     0.070     1.000
     1.500     1.000     2.430     1.830     1.200     1.200     3.500     4.000     3.000     4.000     1.500     0.912     0.000     0.052     0.036     1.000
     2.000     2.000     2.710     1.330     1.600     1.200     4.000     3.750     3.750     3.540     2.860     0.045     0.000     0.917     0.038     3.000
     1.000     2.250     1.000     2.500     1.000     1.800     4.000     3.750     3.000     3.850     3.710     0.630     0.000     0.024     0.346     1.000
     2.750     2.500     2.140     2.330     2.200     2.100     2.750     3.000     2.750     3.770     2.710     0.000     0.355     0.056     0.589     4.000
     2.250     2.250     1.710     1.000     1.000     1.000     3.000     3.250     2.500     2.850     2.860     0.601     0.000     0.399     0.001     1.000
     2.500     2.500     3.000     2.500     2.200     2.800     2.250     2.250     3.000     2.770     2.210     0.000     0.952     0.000     0.048     2.000
     1.750     1.000     1.860     1.170     1.800     1.000     3.000     2.750     3.000     3.310     3.290     0.997     0.000     0.002     0.000     1.000
     2.000     1.500     2.140     2.000     2.400     2.000     3.500     3.750     3.250     2.850     2.790     0.005     0.001     0.014     0.980     4.000
     2.750     3.000     2.290     1.000     3.600     1.000     4.000     3.500     3.250     2.690     2.640     0.001     0.001     0.968     0.031     3.000
     2.750     2.000     3.000     3.000     1.800     2.700     3.000     2.250     2.250     2.850     2.640     0.000     0.939     0.000     0.061     2.000
     2.250     2.000     2.140     2.500     2.400     2.100     3.000     3.000     2.500     2.850     2.930     0.000     0.040     0.009     0.951     4.000
     1.000     1.000     1.570     1.330     1.400     1.400     3.000     3.750     2.000     3.150     3.000     1.000     0.000     0.000     0.000     1.000
     1.250     1.000     2.000     1.000     1.000     1.000     4.000     3.500     3.500     3.690     2.430     1.000     0.000     0.000     0.000     1.000
     2.000     2.000     2.290     2.000     3.000     1.800     3.000     2.750     2.500     2.920     2.860     0.001     0.006     0.024     0.970     4.000
     1.000     1.000     1.000     1.000     1.000     1.000     4.000     4.000     3.750     3.690     3.140     1.000     0.000     0.000     0.000     1.000
     1.000     2.500     2.570     2.670     1.000     1.300     3.750     2.500     2.750     2.920     2.790     0.006     0.000     0.542     0.452     3.000
     1.500     1.500     1.290     1.830     3.600     2.100     3.500     3.250     2.000     4.000     2.860     0.032     0.000     0.000     0.967     4.000
     1.250     1.250     2.000     2.330     2.800     1.900     4.000     4.000     3.000     2.920     3.710     0.010     0.000     0.001     0.989     4.000
     2.000     2.250     2.140     2.000     2.000     2.100     3.000     3.750     3.250     3.850     3.000     0.001     0.009     0.061     0.929     4.000
     1.250     1.000     1.570     1.170     1.600     1.400     3.000     3.500     3.250     2.850     1.570     1.000     0.000     0.000     0.000     1.000
     2.250     2.750     1.430     1.330     2.600     2.300     3.250     2.750     2.500     4.000     2.860     0.006     0.012     0.083     0.899     4.000
     1.250     1.000     1.140     1.170     1.400     1.000     4.000     4.000     4.000     3.690     3.070     1.000     0.000     0.000     0.000     1.000
     2.250     2.500     2.430     1.670     2.200     1.900     3.250     3.750     2.500     3.310     2.430     0.001     0.019     0.339     0.642     4.000
     2.750     2.500     2.140     1.500     1.600     2.500     4.000     3.250     2.750     3.460     2.710     0.000     0.119     0.228     0.653     4.000
     1.250     1.750     2.710     2.670     2.600     1.400     3.750     4.000     2.750     2.920     2.860     0.001     0.001     0.017     0.981     4.000
     2.000     2.000     2.000     1.500     3.000     1.700     3.750     3.750     2.750     2.920     2.790     0.027     0.001     0.090     0.882     4.000
     1.750     2.500     3.000     2.330     2.400     2.300     3.500     3.000     2.500     3.000     3.070     0.000     0.246     0.007     0.747     4.000
     1.750     2.500     2.000     2.500     2.000     2.100     3.000     3.250     3.000     2.690     3.210     0.000     0.020     0.020     0.960     4.000
     2.250     1.500     2.000     2.170     3.000     1.700     3.250     3.500     2.000     2.770     2.860     0.003     0.001     0.015     0.981     4.000
     1.250     1.000     1.570     1.170     2.800     1.400     4.000     4.000     2.500     2.920     3.070     0.996     0.000     0.000     0.003     1.000
     2.000     2.750     2.290     1.670     1.400     2.600     4.000     3.750     2.750     3.150     2.360     0.000     0.067     0.102     0.831     4.000
     2.000     2.250     2.430     2.170     1.800     1.800     3.500     3.250     3.000     3.080     3.000     0.001     0.008     0.207     0.784     4.000
     1.500     1.750     2.860     2.170     3.400     2.400     3.750     3.000     2.750     3.000     3.000     0.000     0.020     0.000     0.980     4.000
     3.750     3.000     3.290     2.830     2.800     3.000     3.000     2.750     2.250     2.920     2.140     0.000     1.000     0.000     0.000     2.000
     1.000     1.000     1.290     1.330     1.000     1.000     4.000     4.000     4.000     3.620     4.000     1.000     0.000     0.000     0.000     1.000
     1.750     1.500     1.860     1.500     2.400     2.200     3.750     3.250     2.250     3.310     3.000     0.085     0.000     0.010     0.905     4.000
     2.000     2.000     1.710     1.670     1.800     1.000     3.750     4.000     3.250     2.620     2.860     0.578     0.000     0.388     0.034     1.000
     1.000     3.000     2.570     2.000     4.000     1.900     4.000     3.250     1.000     2.620     3.640     0.000     0.027     0.003     0.969     4.000
     2.000     1.000     1.290     1.170     1.000     1.200     3.500     3.500     3.750     3.540     2.790     0.999     0.000     0.000     0.000     1.000
     1.000     1.000     1.290     1.000     1.000     1.300     3.750     4.000     2.500     3.770     3.860     1.000     0.000     0.000     0.000     1.000
     2.500     2.000     3.000     1.830     1.800     2.500     2.500     3.500     3.250     2.310     2.860     0.000     0.210     0.040     0.750     4.000
     3.000     2.000     2.570     2.670     2.600     2.400     2.500     2.750     2.000     2.850     2.930     0.000     0.835     0.001     0.164     2.000
     2.500     1.500     2.430     2.330     2.000     2.300     3.000     3.500     2.500     3.620     3.140     0.000     0.031     0.009     0.959     4.000
     1.750     2.000     2.000     1.500     1.000     1.100     3.000     3.500     3.500     3.080     2.860     0.640     0.000     0.351     0.009     1.000
     2.000     2.500     2.000     2.500     2.200     2.600     2.500     2.750     2.500     3.380     3.210     0.000     0.188     0.002     0.810     4.000
     2.500     2.500     3.290     2.670     1.000     2.100     3.000     2.000     2.500     2.770     2.500     0.000     0.661     0.114     0.225     2.000
     1.750     2.250     2.570     2.170     1.000     2.300     3.000     2.500     2.750     3.230     3.000     0.000     0.012     0.097     0.891     4.000
     2.250     2.000     2.140     2.000     2.400     1.900     3.000     3.000     3.000     3.000     2.290     0.001     0.007     0.064     0.928     4.000
     1.500     2.500     2.290     1.500     3.000     1.300     4.000     4.000     3.000     3.310     3.210     0.032     0.000     0.388     0.580     4.000
     2.250     2.250     2.570     2.170     3.000     2.500     3.250     3.000     3.250     3.150     3.290     0.000     0.364     0.001     0.634     4.000
     1.000     1.250     1.570     1.000     1.000     1.000     3.000     3.000     3.500     3.850     2.210     1.000     0.000     0.000     0.000     1.000
     1.000     1.250     1.290     1.670     3.200     2.100     4.000     4.000     4.000     2.850     3.140     0.461     0.000     0.000     0.539     4.000
     1.000     2.250     2.570     1.830     1.600     2.000     3.250     4.000     3.750     3.460     2.930     0.012     0.000     0.080     0.908     4.000
     1.000     2.000     2.430     2.000     2.200     2.000     4.000     4.000     3.750     3.620     2.710     0.005     0.000     0.012     0.983     4.000
     1.000     1.000     2.000     1.330     1.200     1.100     3.500     3.750     4.000     3.920     3.360     0.999     0.000     0.000     0.000     1.000
     2.250     2.750     3.000     3.000     2.600     3.000     3.000     2.750     2.500     3.230     2.640     0.000     0.993     0.000     0.007     2.000
     1.500     1.500     2.000     1.830     1.400     1.200     3.250     3.250     3.000     3.150     2.290     0.889     0.000     0.071     0.039     1.000
     2.000     2.000     2.290     2.000     2.000     1.600     3.000     3.000     2.500     3.000     2.790     0.010     0.001     0.276     0.713     4.000
     1.000     2.250     2.430     1.670     4.000     1.800     3.000     3.250     2.750     2.850     1.790     0.001     0.001     0.003     0.996     4.000
     2.000     2.000     2.430     2.000     1.400     1.500     3.000     3.000     3.000     2.850     2.860     0.016     0.000     0.651     0.333     3.000
     2.000     1.750     2.290     1.830     2.600     2.100     4.000     4.000     2.500     3.000     2.570     0.001     0.003     0.015     0.981     4.000
     1.250     1.000     1.430     1.330     1.400     1.200     3.750     3.500     4.000     3.380     3.290     1.000     0.000     0.000     0.000     1.000
     1.000     1.250     2.290     2.330     1.400     1.500     4.000     3.750     4.000     3.230     2.430     0.434     0.000     0.033     0.532     4.000
     1.000     1.250     1.710     1.000     1.400     1.300     4.000     3.250     3.000     3.770     3.430     1.000     0.000     0.000     0.000     1.000
     2.250     2.750     2.710     2.500     2.800     2.500     3.000     3.250     3.250     2.920     2.570     0.000     0.872     0.000     0.127     2.000
     2.000     2.000     2.710     2.500     2.200     2.000     3.000     2.750     3.000     3.000     2.430     0.000     0.040     0.018     0.942     4.000
     1.750     3.000     2.570     2.170     1.000     1.000     3.000     3.000     2.500     3.620     3.070     0.001     0.000     0.988     0.012     3.000
     1.000     1.250     1.140     1.170     1.400     1.200     4.000     3.500     4.000     3.540     3.710     1.000     0.000     0.000     0.000     1.000
     2.250     2.750     2.430     1.670     3.000     2.200     3.750     3.250     2.750     3.080     2.930     0.000     0.212     0.037     0.751     4.000
     3.250     2.500     1.570     1.000     2.800     2.900     3.000     2.750     2.750     2.540     1.790     0.000     0.397     0.019     0.584     4.000
     3.000     3.250     2.710     1.170     1.000     1.200     1.000     4.000     3.750     3.000     2.070     0.000     0.000     1.000     0.000     3.000
     2.750     2.000     3.710     1.830     1.200     1.100     4.000     4.000     3.750     3.850     2.500     0.000     0.000     0.991     0.008     3.000
     1.000     1.000     2.710     2.330     2.000     1.200     4.000     3.500     3.250     4.000     3.000     0.272     0.000     0.040     0.688     4.000
     2.500     3.000     2.860     2.500     1.600     1.500     3.000     2.750     2.000     3.920     2.290     0.000     0.144     0.722     0.134     3.000
     1.500     1.750     1.710     2.830     1.200     2.800     4.000     3.250     2.750     3.540     3.710     0.000     0.004     0.000     0.996     4.000
     2.000     2.250     3.430     2.830     2.800     2.500     3.000     3.000     2.500     2.770     2.570     0.000     0.868     0.000     0.132     2.000
     2.500     2.500     2.430     2.170     3.600     2.300     3.000     2.750     2.750     2.920     2.500     0.000     0.654     0.001     0.345     2.000
     1.000     1.000     1.710     1.500     2.600     1.400     4.000     3.250     2.250     3.310     3.140     0.988     0.000     0.000     0.011     1.000
     2.750     2.000     2.570     2.000     2.000     2.100     3.000     2.750     2.500     3.000     2.360     0.000     0.103     0.123     0.774     4.000
     3.000     2.000     3.570     4.000     1.000     2.100     4.000     2.500     2.500     2.080     3.070     0.000     0.991     0.000     0.009     2.000
     2.750     1.750     2.140     1.170     2.600     1.000     4.000     4.000     4.000     4.000     3.500     0.130     0.000     0.826     0.045     3.000
     2.000     2.000     1.000     1.830     2.400     1.600     4.000     4.000     3.250     3.000     3.000     0.580     0.000     0.054     0.366     1.000
     1.000     1.000     2.290     1.670     3.600     1.900     4.000     3.500     2.750     3.380     2.930     0.042     0.000     0.001     0.957     4.000
     1.750     1.000     1.710     1.500     2.800     3.200     3.250     2.500     2.500     3.150     3.210     0.002     0.000     0.000     0.998     4.000
     2.500     3.250     2.710     2.830     2.400     2.200     3.000     3.750     3.500     2.620     2.710     0.000     0.979     0.001     0.020     2.000
     2.000     2.250     2.290     2.000     2.000     2.000     4.000     4.000     4.000     3.690     3.140     0.001     0.009     0.095     0.895     4.000
     2.000     2.000     2.000     2.000     2.000     2.000     3.000     2.000     2.000     2.620     2.930     0.005     0.002     0.059     0.934     4.000
     2.250     2.250     2.290     2.670     2.800     2.200     3.000     3.000     3.000     2.690     1.930     0.000     0.254     0.002     0.743     4.000
     2.000     1.750     2.000     1.330     2.600     1.800     4.000     3.750     3.500     3.380     2.710     0.142     0.000     0.106     0.752     4.000
     1.500     1.500     2.000     1.500     1.000     1.000     2.250     2.250     2.750     3.850     2.930     0.972     0.000     0.026     0.001     1.000
     3.000     3.000     2.000     2.000     2.000     2.000     2.000     3.000     3.000     2.380     2.000     0.000     0.390     0.346     0.263     2.000
     2.250     2.500     2.290     2.170     3.000     2.000     3.000     3.000     2.750     2.460     2.430     0.000     0.137     0.020     0.843     4.000
     1.000     1.500     1.860     2.170     1.200     1.900     3.500     4.000     3.250     3.000     3.140     0.485     0.000     0.015     0.500     4.000
     2.500     1.500     2.430     1.500     1.400     1.400     4.000     4.000     3.000     3.770     3.000     0.108     0.000     0.798     0.094     3.000
     3.000     1.750     3.000     2.000     1.000     1.400     4.000     4.000     3.250     4.000     2.930     0.000     0.001     0.958     0.040     3.000
     1.000     2.000     2.140     2.500     4.000     3.300     3.250     2.750     2.500     2.690     2.790     0.000     0.070     0.000     0.930     4.000
     3.250     2.500     2.570     1.670     3.600     2.400     2.250     3.250     3.000     2.850     1.360     0.000     0.927     0.001     0.071     2.000
     1.250     1.500     2.140     3.170     1.000     2.300     3.250     3.000     2.250     3.690     2.860     0.000     0.001     0.001     0.997     4.000
     2.250     2.500     2.570     2.500     2.600     2.200     3.250     3.000     3.000     2.620     2.570     0.000     0.449     0.006     0.544     4.000
     2.000     1.000     2.000     1.330     2.200     1.400     4.000     3.500     4.000     3.770     3.500     0.937     0.000     0.021     0.042     1.000
     2.000     1.750     2.570     2.500     2.800     1.900     3.000     3.000     2.750     3.080     3.430     0.000     0.017     0.006     0.978     4.000
     2.250     1.250     2.140     1.330     2.600     2.200     4.000     2.750     2.000     2.850     2.360     0.033     0.000     0.017     0.950     4.000
     1.000     1.250     1.860     2.670     2.000     2.700     2.750     2.500     2.750     2.920     2.500     0.001     0.000     0.000     0.999     4.000
     1.000     1.000     2.000     2.170     1.800     2.000     3.000     2.750     3.250     3.000     3.930     0.259     0.000     0.002     0.738     4.000
     2.250     2.000     1.710     2.000     2.800     1.800     4.000     3.500     3.500     3.850     3.930     0.005     0.003     0.039     0.954     4.000
     3.000     2.750     2.430     2.000     2.200     2.100     2.250     2.750     2.250     2.920     2.210     0.000     0.649     0.114     0.237     2.000
     1.500     3.000     1.860     2.670     3.000     2.100     3.000     3.500     2.750     3.000     2.860     0.000     0.096     0.003     0.901     4.000
     1.250     1.750     2.290     2.670     2.800     2.200     3.250     3.500     2.750     2.770     2.860     0.000     0.003     0.000     0.997     4.000
     2.250     2.500     2.000     2.330     2.800     2.100     4.000     3.250     3.000     3.380     3.140     0.000     0.120     0.012     0.868     4.000
     1.000     1.250     2.000     1.330     1.000     1.300     4.000     4.000     4.000     3.540     3.930     0.998     0.000     0.001     0.001     1.000
     3.500     2.500     2.570     1.670     3.200     2.700     3.000     4.000     3.750     3.150     2.790     0.000     0.980     0.000     0.019     2.000
     3.000     3.000     2.430     2.830     2.400     2.000     3.250     3.750     3.000     3.000     2.070     0.000     0.968     0.003     0.028     2.000
     3.750     3.000     3.000     2.330     2.400     2.900     3.250     3.500     2.750     3.310     2.290     0.000     1.000     0.000     0.000     2.000
     2.750     2.250     2.140     2.330     2.800     2.100     3.000     2.750     2.500     3.080     2.070     0.000     0.300     0.014     0.686     4.000
     2.000     2.250     2.860     3.000     2.200     2.700     3.000     3.000     1.750     2.920     2.790     0.000     0.747     0.000     0.253     2.000
     2.000     2.250     2.430     2.330     1.000     2.100     3.750     3.000     2.750     3.310     1.640     0.000     0.014     0.189     0.796     4.000
     2.000     2.000     2.000     1.670     2.200     2.000     3.000     3.250     3.000     2.850     2.430     0.016     0.001     0.081     0.902     4.000
     1.000     2.000     2.140     1.670     1.600     1.500     3.250     3.500     3.000     2.770     2.790     0.666     0.000     0.122     0.213     1.000
     3.000     2.000     1.430     1.500     2.200     1.200     3.750     3.750     2.500     3.460     3.360     0.150     0.000     0.788     0.062     3.000
     2.000     2.500     2.140     2.330     3.000     2.000     3.000     3.000     2.750     2.770     2.860     0.000     0.068     0.010     0.922     4.000
     1.250     3.000     2.570     1.830     1.000     1.200     3.250     2.500     3.000     2.920     2.930     0.006     0.000     0.969     0.026     3.000
     2.000     2.000     2.430     2.000     3.000     2.900     3.750     3.250     3.250     3.310     2.790     0.000     0.152     0.000     0.847     4.000
     1.000     2.000     2.570     1.670     1.000     1.000     3.000     4.000     3.000     3.230     2.210     0.590     0.000     0.388     0.022     1.000
     2.250     2.250     2.430     2.170     2.000     2.100     4.000     3.000     3.000     3.150     2.860     0.000     0.054     0.065     0.881     4.000
     4.000     4.000     4.000     4.000     3.400     4.000     3.250     1.000     1.000     2.850     2.500     0.000     1.000     0.000     0.000     2.000
     2.000     2.500     2.570     2.000     2.200     2.100     2.000     2.000     2.500     3.000     2.930     0.000     0.057     0.071     0.873     4.000
     2.000     2.000     2.430     2.830     2.000     2.300     3.000     3.000     3.000     2.920     2.860     0.000     0.087     0.003     0.910     4.000
     2.000     1.500     1.710     1.170     1.800     1.700     3.750     3.750     2.750     3.310     3.500     0.920     0.000     0.036     0.044     1.000
     1.000     1.750     1.860     2.000     2.400     1.000     4.000     4.000     3.750     3.080     3.070     0.853     0.000     0.033     0.114     1.000
     1.500     2.000     2.290     2.000     3.200     2.300     3.250     3.000     2.250     2.460     3.000     0.000     0.005     0.001     0.994     4.000
     1.000     1.000     1.430     2.000     2.400     2.100     4.000     3.750     2.750     3.620     4.000     0.527     0.000     0.000     0.472     1.000
     2.250     2.750     2.140     2.170     1.600     2.300     2.500     2.750     2.500     3.620     2.860     0.000     0.150     0.098     0.751     4.000
     2.000     2.000     2.290     2.000     3.200     1.500     2.750     3.000     3.250     2.620     3.360     0.002     0.003     0.057     0.939     4.000
     2.000     2.000     2.000     1.830     1.000     1.000     3.000     2.000     2.000     3.000     2.070     0.261     0.000     0.722     0.017     3.000
     2.250     2.500     3.290     1.500     2.800     1.300     2.250     3.500     3.500     2.850     2.140     0.000     0.007     0.814     0.179     3.000
     2.000     2.500     2.000     1.000     1.600     1.300     4.000     4.000     2.750     2.850     2.140     0.201     0.000     0.784     0.015     3.000
     2.250     2.750     2.290     1.670     2.800     1.800     3.000     3.500     3.500     3.150     2.570     0.000     0.040     0.254     0.706     4.000
     2.000     2.000     2.430     2.000     2.600     2.300     2.000     2.250     2.250     3.000     2.500     0.000     0.023     0.007     0.970     4.000
     2.000     2.000     2.140     2.670     2.400     2.500     3.000     2.750     2.500     2.920     2.790     0.000     0.078     0.001     0.922     4.000
     2.750     2.000     2.430     1.500     2.800     1.400     4.000     3.750     3.750     2.770     2.930     0.003     0.003     0.652     0.342     3.000
     2.000     2.000     2.140     2.170     2.800     2.200     3.500     3.000     3.000     2.460     2.570     0.000     0.016     0.004     0.980     4.000
     3.000     3.000     3.000     3.000     3.400     3.000     2.750     2.500     2.250     2.690     2.210     0.000     1.000     0.000     0.000     2.000
     1.750     1.500     1.570     1.500     2.000     1.800     3.000     3.000     3.000     3.380     2.710     0.809     0.000     0.020     0.171     1.000
     1.000     1.000     2.000     2.000     2.000     1.900     4.000     1.500     2.000     3.150     3.000     0.456     0.000     0.002     0.541     4.000
     2.250     2.250     2.000     2.170     2.200     2.200     2.000     2.750     2.750     2.770     2.570     0.000     0.034     0.026     0.940     4.000
     1.750     1.750     1.710     1.000     3.000     1.900     4.000     3.750     3.500     2.230     2.860     0.519     0.000     0.025     0.456     1.000
     1.000     1.000     1.000     1.000     1.000     1.000     4.000     4.000     3.750     4.000     3.710     1.000     0.000     0.000     0.000     1.000
     2.000     2.000     2.000     2.170     2.000     1.900     3.000     3.000     2.500     3.000     2.860     0.004     0.002     0.061     0.932     4.000
     1.000     1.250     1.710     1.500     1.200     1.200     4.000     3.750     3.250     3.460     2.930     0.999     0.000     0.001     0.000     1.000
     2.250     1.250     2.290     2.000     1.600     2.400     3.750     3.500     2.750     3.690     2.640     0.003     0.002     0.012     0.983     4.000
     1.000     1.000     1.140     1.170     1.600     1.100     4.000     4.000     3.500     3.150     3.790     1.000     0.000     0.000     0.000     1.000
     1.500     1.250     1.710     1.330     2.800     1.700     3.000     3.000     2.500     2.920     2.860     0.849     0.000     0.004     0.147     1.000
     1.250     1.500     1.290     1.000     1.400     1.300     4.000     4.000     2.500     3.920     3.290     1.000     0.000     0.000     0.000     1.000
     1.500     2.000     1.860     1.830     2.200     1.000     4.000     4.000     4.000     3.310     2.640     0.635     0.000     0.240     0.125     1.000
     1.750     2.000     2.290     2.170     2.000     1.100     4.000     4.000     3.250     3.460     3.210     0.044     0.000     0.576     0.380     3.000
     1.000     1.000     1.140     1.000     1.000     1.000     4.000     4.000     3.750     3.850     3.790     1.000     0.000     0.000     0.000     1.000
     1.000     1.000     1.000     1.000     2.800     1.200     4.000     4.000     4.000     3.540     4.000     1.000     0.000     0.000     0.000     1.000
     2.000     1.750     2.570     1.830     1.800     1.400     3.000     3.000     3.000     3.000     3.000     0.033     0.000     0.574     0.393     3.000
     1.500     2.000     2.140     1.000     1.400     1.200     3.750     4.000     3.750     2.850     3.360     0.873     0.000     0.122     0.004     1.000
     2.000     2.250     2.430     2.330     2.800     2.000     3.000     2.750     2.250     3.000     2.710     0.000     0.051     0.011     0.938     4.000
     2.250     2.000     2.140     2.000     2.600     1.300     4.000     3.500     3.500     3.460     2.860     0.011     0.001     0.367     0.621     4.000
     2.000     2.250     2.000     2.000     1.600     1.300     4.000     3.750     3.500     3.460     2.930     0.043     0.000     0.758     0.199     3.000
     1.000     2.000     2.140     1.170     1.800     1.100     4.000     4.000     4.000     3.230     2.640     0.956     0.000     0.038     0.006     1.000
     1.000     1.750     1.570     2.170     3.000     1.700     4.000     3.500     3.000     3.230     2.640     0.078     0.000     0.003     0.919     4.000
     2.000     1.500     1.860     1.500     1.000     1.300     4.000     3.500     3.000     3.150     2.860     0.898     0.000     0.093     0.009     1.000
     2.250     2.000     2.000     1.500     1.800     1.700     3.250     3.250     2.750     2.770     2.430     0.092     0.000     0.533     0.374     3.000
     2.250     2.500     2.710     1.830     1.600     2.000     3.000     2.250     2.500     3.310     2.710     0.000     0.034     0.446     0.520     4.000
     1.000     1.000     2.710     1.170     1.000     1.700     4.000     2.750     2.500     3.460     3.290     0.978     0.000     0.008     0.014     1.000
     3.250     3.750     2.290     3.000     3.600     2.500     4.000     3.750     3.000     3.230     2.640     0.000     1.000     0.000     0.000     2.000
     3.000     2.750     3.000     2.000     1.600     2.100     3.000     3.000     3.000     3.000     2.210     0.000     0.677     0.214     0.110     2.000
     1.750     2.500     2.140     1.670     2.200     1.200     4.000     4.000     3.000     3.310     2.640     0.044     0.000     0.775     0.181     3.000
     3.000     2.000     2.140     1.830     1.000     1.100     3.250     3.250     3.750     3.380     2.860     0.006     0.000     0.986     0.008     3.000
     1.000     1.000     1.000     1.000     1.000     1.000     4.000     3.500     2.750     3.770     2.430     1.000     0.000     0.000     0.000     1.000
     1.000     1.250     2.290     2.500     1.000     1.900     3.000     2.750     2.500     2.920     2.070     0.104     0.000     0.015     0.881     4.000
     1.000     1.750     1.860     1.330     2.000     1.200     3.750     3.750     3.500     3.380     2.710     0.986     0.000     0.007     0.006     1.000
     1.500     1.500     1.290     1.000     3.200     1.000     4.000     3.750     3.500     3.850     2.640     0.998     0.000     0.001     0.001     1.000
     2.000     1.500     2.710     1.830     1.400     1.000     4.000     4.000     3.250     3.690     3.860     0.110     0.000     0.822     0.068     3.000
     3.000     2.500     2.430     2.330     2.200     2.100     4.000     3.250     3.000     3.000     2.640     0.000     0.693     0.041     0.266     2.000
     2.000     2.000     2.000     2.000     2.000     2.100     3.000     3.000     3.250     2.850     2.430     0.003     0.003     0.039     0.954     4.000
     2.000     1.000     1.860     1.000     1.800     1.000     3.500     4.000     3.000     2.690     2.640     0.996     0.000     0.004     0.000     1.000
     3.750     2.750     2.710     3.000     2.800     2.500     2.500     2.250     2.500     2.850     2.000     0.000     1.000     0.000     0.000     2.000
     2.250     1.500     2.570     1.670     2.800     1.600     3.000     3.500     3.500     3.310     2.360     0.008     0.001     0.115     0.876     4.000
     3.000     2.750     2.570     2.000     2.200     2.000     3.000     3.000     3.000     2.850     2.500     0.000     0.613     0.170     0.217     2.000
     3.000     2.000     4.000     2.170     1.000     1.200     3.250     3.750     3.250     3.150     3.070     0.000     0.004     0.985     0.011     3.000
     1.500     1.250     2.140     1.670     1.800     1.200     3.500     3.750     2.750     3.540     3.430     0.926     0.000     0.035     0.040     1.000
     2.500     2.500     2.290     2.670     1.800     2.700     2.000     2.250     2.250     3.310     2.290     0.000     0.763     0.001     0.236     2.000
     2.500     2.000     1.710     1.670     3.400     1.700     3.000     2.500     3.500     2.850     2.140     0.006     0.004     0.056     0.935     4.000
     1.500     1.250     1.860     1.170     1.200     1.000     3.000     3.000     3.000     2.850     2.140     0.997     0.000     0.002     0.000     1.000
     1.000     2.000     1.860     1.830     2.200     1.200     2.750     2.500     3.250     3.380     2.790     0.783     0.000     0.062     0.155     1.000
     2.250     1.750     2.140     2.330     2.600     2.500     4.000     3.500     3.250     2.690     2.500     0.000     0.045     0.001     0.954     4.000
     1.250     2.250     2.860     2.500     2.800     2.100     3.000     2.500     2.500     3.000     2.860     0.000     0.024     0.002     0.974     4.000
     2.000     2.000     2.290     2.500     2.400     2.700     2.750     2.000     2.750     3.150     2.570     0.000     0.125     0.001     0.875     4.000
     2.000     2.000     2.140     2.170     2.000     2.000     3.000     3.000     3.000     2.850     3.140     0.001     0.005     0.044     0.950     4.000
     1.000     1.000     1.430     1.000     1.400     1.000     4.000     4.000     3.500     4.000     2.930     1.000     0.000     0.000     0.000     1.000
     3.250     3.250     3.140     1.330     3.200     3.300     2.250     2.000     2.250     1.540     2.290     0.000     1.000     0.000     0.000     2.000
     2.000     2.750     2.570     1.670     3.000     3.100     2.000     2.250     1.250     3.310     2.210     0.000     0.690     0.000     0.310     2.000
     1.000     1.000     2.000     1.670     1.200     1.500     4.000     3.750     4.000     3.770     2.360     0.993     0.000     0.001     0.006     1.000
     2.750     2.000     2.570     2.330     2.600     2.200     3.750     3.000     3.000     3.000     2.140     0.000     0.368     0.010     0.622     4.000
     2.000     1.500     2.430     1.500     2.800     1.800     3.000     2.750     2.750     3.000     2.790     0.019     0.000     0.050     0.930     4.000
     1.750     2.250     2.570     2.500     2.600     2.600     3.500     3.000     2.750     2.920     2.430     0.000     0.186     0.001     0.813     4.000
     1.750     1.250     2.860     1.330     1.800     1.200     4.000     3.750     2.750     2.920     2.290     0.510     0.000     0.386     0.104     1.000
     1.000     1.000     1.710     3.330     3.400     2.500     3.000     3.250     2.000     3.310     2.790     0.000     0.001     0.000     0.999     4.000
     2.250     2.500     2.570     2.170     2.600     2.000     3.250     2.750     3.000     2.620     2.360     0.000     0.174     0.044     0.782     4.000
     1.250     1.500     1.860     2.500     2.200     3.500     2.750     3.500     2.000     2.690     1.360     0.000     0.008     0.000     0.992     4.000
     1.750     1.000     2.140     2.000     1.000     1.100     4.000     4.000     2.750     3.460     2.860     0.931     0.000     0.051     0.018     1.000
     1.000     2.000     1.430     1.500     2.200     1.200     3.250     3.000     2.500     3.150     2.430     0.986     0.000     0.006     0.008     1.000
     2.500     2.250     2.000     1.830     2.600     2.100     3.000     3.000     3.000     2.920     2.070     0.000     0.036     0.054     0.910     4.000
     3.000     3.250     2.570     3.500     3.400     3.500     2.250     2.750     2.000     3.230     1.500     0.000     1.000     0.000     0.000     2.000
     1.250     1.250     1.710     1.670     3.200     1.200     4.000     4.000     2.500     4.000     3.790     0.901     0.000     0.003     0.096     1.000
     1.000     1.000     2.000     2.000     1.000     1.200     4.000     3.500     3.500     3.920     3.710     0.993     0.000     0.003     0.004     1.000
     1.250     1.250     1.860     1.000     2.200     1.500     2.750     3.750     2.500     3.690     3.930     0.995     0.000     0.001     0.004     1.000
     3.750     3.750     2.860     2.170     2.400     2.500     2.500     2.250     2.500     2.150     2.360     0.000     1.000     0.000     0.000     2.000
     1.250     1.250     2.000     1.000     2.800     2.100     4.000     3.500     3.750     4.000     2.930     0.678     0.000     0.003     0.319     1.000
     1.000     1.250     2.140     2.170     2.200     2.300     3.750     3.500     3.000     2.770     2.710     0.010     0.000     0.001     0.989     4.000
     1.500     1.250     2.290     1.170     1.200     1.100     4.000     4.000     3.750     3.920     3.210     0.983     0.000     0.015     0.001     1.000
     1.000     1.000     2.000     2.330     2.800     2.100     3.000     3.750     3.250     2.770     2.860     0.012     0.000     0.000     0.988     4.000
     2.250     2.500     3.290     1.670     2.000     1.200     4.000     3.250     3.500     3.690     2.640     0.000     0.001     0.955     0.044     3.000
     1.000     1.000     1.430     1.330     1.000     1.300     4.000     4.000     3.750     3.920     3.710     1.000     0.000     0.000     0.000     1.000
     3.250     3.000     2.290     1.670     3.200     2.300     3.750     3.750     3.500     3.080     2.640     0.000     0.942     0.007     0.051     2.000
     3.750     2.000     2.710     2.670     2.000     2.500     3.000     2.750     2.500     2.920     2.710     0.000     0.985     0.000     0.015     2.000
     1.750     2.250     2.430     1.330     1.800     1.100     3.000     3.250     3.500     3.150     2.790     0.114     0.000     0.849     0.037     3.000
     2.500     2.250     1.710     1.330     2.400     2.000     3.000     3.750     2.500     2.920     2.640     0.024     0.003     0.254     0.719     4.000
     1.750     1.500     2.000     1.330     3.600     2.300     1.750     1.500     1.500     3.540     2.930     0.006     0.000     0.001     0.993     4.000
     2.250     2.250     2.140     2.330     3.400     2.300     2.000     3.000     3.250     3.000     2.790     0.000     0.195     0.001     0.804     4.000
     2.000     1.750     1.860     1.670     2.400     1.400     3.000     3.500     2.750     2.850     2.070     0.321     0.000     0.222     0.457     4.000
     2.000     1.250     3.290     2.830     2.400     2.300     4.000     1.750     2.750     3.230     2.640     0.000     0.077     0.001     0.922     4.000
     2.250     2.000     3.290     2.830     2.400     2.300     2.500     4.000     2.750     3.230     2.640     0.000     0.670     0.001     0.329     2.000
     2.500     2.750     3.710     3.000     2.800     2.400     4.000     3.250     2.250     2.380     2.710     0.000     0.997     0.000     0.003     2.000
     2.500     2.750     2.430     2.500     2.400     3.100     4.000     4.000     3.750     3.000     2.710     0.000     0.971     0.000     0.029     2.000
     2.000     2.000     2.710     2.330     2.600     2.100     3.000     3.000     3.000     2.850     2.790     0.000     0.050     0.008     0.942     4.000
     2.000     2.000     2.000     1.500     2.400     1.800     4.000     3.750     3.500     3.380     3.070     0.053     0.000     0.163     0.783     4.000
     3.000     2.750     2.290     1.670     4.000     2.700     4.000     3.500     3.250     3.000     2.430     0.000     0.956     0.000     0.044     2.000
     3.000     2.250     2.430     2.000     3.000     2.900     2.500     3.000     2.750     3.150     2.710     0.000     0.912     0.000     0.088     2.000
     3.000     2.500     2.290     2.000     2.400     3.000     3.000     2.750     2.250     2.920     2.930     0.000     0.932     0.000     0.067     2.000
     2.500     2.500     3.290     1.830     3.000     1.600     3.500     2.750     2.750     2.770     2.710     0.000     0.243     0.286     0.471     4.000
     1.000     1.000     2.140     2.000     1.600     1.300     4.000     4.000     4.000     3.770     3.790     0.953     0.000     0.005     0.041     1.000
     2.750     3.000     2.290     1.000     1.600     1.500     2.000     3.000     3.500     3.380     2.930     0.001     0.000     0.993     0.006     3.000
     3.000     1.500     1.860     1.500     2.200     2.300     2.250     2.750     3.750     3.080     2.930     0.007     0.008     0.062     0.923     4.000
     2.750     2.000     2.140     1.670     3.000     2.800     3.000     2.750     2.250     2.850     2.930     0.000     0.279     0.002     0.719     4.000
     1.000     1.000     1.140     1.330     1.000     1.100     4.000     3.250     3.500     3.690     3.360     1.000     0.000     0.000     0.000     1.000
     1.750     1.500     3.140     3.000     2.800     2.500     1.000     1.000     2.000     2.920     1.930     0.000     0.172     0.000     0.828     4.000
     2.750     2.000     2.570     2.170     3.000     2.900     3.000     2.750     3.000     3.690     2.860     0.000     0.806     0.000     0.194     2.000
     2.750     1.750     2.860     3.000     4.000     2.500     4.000     3.500     2.000     3.000     2.860     0.000     0.942     0.000     0.058     2.000
     2.750     2.250     2.140     2.670     3.400     2.800     3.000     2.750     2.750     2.690     2.500     0.000     0.917     0.000     0.083     2.000
     2.250     2.000     2.430     2.670     2.200     2.500     2.750     2.750     2.500     3.080     2.930     0.000     0.237     0.002     0.761     4.000
     2.000     2.000     2.000     2.000     2.000     2.000     3.000     2.000     3.000     2.380     2.000     0.005     0.002     0.059     0.934     4.000
     1.000     1.000     1.430     1.830     1.600     1.900     4.000     4.000     3.000     3.620     3.860     0.974     0.000     0.000     0.026     1.000
     2.000     1.500     2.290     2.500     2.200     2.300     3.000     2.750     2.250     2.850     3.070     0.000     0.008     0.002     0.990     4.000
     2.000     2.000     2.570     1.500     1.000     1.700     2.250     3.250     3.000     3.770     3.640     0.038     0.000     0.821     0.141     3.000
     1.000     1.500     1.430     1.000     1.000     1.000     3.000     3.000     3.000     3.380     2.790     1.000     0.000     0.000     0.000     1.000
     2.500     1.750     2.860     2.830     2.800     2.600     3.000     3.000     3.250     2.230     2.290     0.000     0.719     0.000     0.281     2.000
     3.000     2.250     2.000     2.000     2.600     2.100     2.750     2.750     3.000     2.850     2.360     0.000     0.214     0.061     0.725     4.000
     2.000     2.000     2.000     2.000     2.000     1.800     3.000     3.500     3.000     2.920     2.640     0.013     0.001     0.126     0.860     4.000
     3.000     3.000     3.000     2.830     2.200     2.400     2.500     2.000     3.000     3.000     2.000     0.000     0.997     0.000     0.003     2.000
     1.250     1.500     1.710     2.500     2.800     2.100     3.750     2.750     3.000     2.540     3.070     0.003     0.000     0.000     0.997     4.000
     1.000     1.000     2.000     2.170     2.200     1.400     4.000     3.250     2.750     3.150     3.860     0.740     0.000     0.005     0.255     1.000
     1.750     1.500     2.570     2.670     3.400     1.900     3.000     3.250     3.000     2.920     3.000     0.000     0.008     0.001     0.991     4.000
     2.000     1.750     1.860     2.000     2.000     1.200     4.000     3.750     3.000     3.690     3.500     0.300     0.000     0.376     0.324     3.000
     2.000     2.000     2.430     2.000     2.000     2.000     3.000     3.000     3.000     3.000     3.000     0.001     0.006     0.071     0.923     4.000
     1.500     1.000     2.430     1.330     1.200     1.000     4.000     1.000     4.000     3.690     2.000     0.985     0.000     0.014     0.001     1.000
     3.000     2.500     2.000     2.000     2.000     2.400     3.000     3.000     3.000     3.000     2.290     0.000     0.462     0.054     0.485     4.000
     2.000     2.000     2.430     2.830     2.000     2.100     3.000     2.250     2.000     2.770     2.640     0.000     0.051     0.007     0.942     4.000
     2.500     2.000     2.290     2.000     3.200     2.800     4.000     3.000     2.750     2.850     2.570     0.000     0.371     0.000     0.629     4.000
     1.000     1.000     1.290     2.000     2.000     1.900     3.750     3.000     3.000     3.540     3.500     0.923     0.000     0.000     0.077     1.000
     1.250     1.500     1.860     2.330     2.800     2.300     3.250     3.750     3.000     3.310     3.290     0.001     0.000     0.000     0.998     4.000
     2.000     2.250     3.000     1.500     2.400     1.000     4.000     1.000     4.000     3.000     2.140     0.003     0.000     0.931     0.066     3.000
     2.500     2.750     2.290     2.330     2.200     2.000     3.000     3.000     2.000     2.850     2.290     0.000     0.348     0.090     0.562     4.000
     2.000     2.000     2.290     2.670     2.000     2.500     3.000     3.000     2.500     2.920     2.860     0.000     0.079     0.002     0.919     4.000
     1.000     1.000     2.710     1.830     2.200     1.400     4.000     3.250     3.750     2.080     2.430     0.496     0.000     0.025     0.479     1.000
     1.500     1.750     1.710     2.000     2.000     2.800     4.000     3.750     3.000     3.080     2.640     0.002     0.001     0.001     0.997     4.000
     2.000     1.250     2.710     1.000     1.000     1.000     3.000     3.500     2.750     3.540     3.000     0.774     0.000     0.224     0.002     1.000
     2.000     2.000     2.570     2.000     2.000     2.000     4.000     1.250     1.500     2.850     1.360     0.001     0.008     0.075     0.917     4.000
     2.250     1.750     2.570     2.500     2.800     2.100     4.000     3.250     3.000     3.460     2.930     0.000     0.063     0.003     0.933     4.000
     2.000     2.000     1.000     1.000     1.000     1.000     3.000     2.000     3.000     2.620     2.790     0.995     0.000     0.005     0.000     1.000
     1.000     1.250     1.710     2.500     1.000     2.000     4.000     4.000     4.000     1.690     3.640     0.384     0.000     0.005     0.611     4.000
     1.000     1.750     1.710     1.500     1.400     1.000     3.000     2.750     3.500     3.080     2.790     0.995     0.000     0.005     0.001     1.000
     1.750     1.750     2.000     2.670     2.600     2.100     3.750     4.000     2.750     3.080     2.500     0.000     0.005     0.001     0.994     4.000
     2.250     2.250     2.710     2.670     2.600     1.700     4.000     2.750     2.000     2.540     3.290     0.000     0.147     0.039     0.815     4.000
     1.250     2.250     2.290     2.000     2.200     2.100     3.250     3.250     2.250     3.540     2.640     0.002     0.001     0.016     0.981     4.000
     2.000     2.000     2.140     2.000     2.000     1.900     3.000     2.500     3.000     3.000     2.930     0.005     0.002     0.092     0.901     4.000
     2.000     1.500     1.860     1.330     2.800     1.400     4.000     3.250     2.250     2.850     2.570     0.683     0.000     0.078     0.239     1.000
     2.000     2.000     2.140     1.000     1.800     1.500     4.000     3.750     3.500     3.310     3.290     0.452     0.000     0.483     0.065     3.000
     1.000     1.000     1.710     1.830     1.000     1.000     4.000     4.000     3.750     3.150     2.710     0.999     0.000     0.000     0.000     1.000
     1.000     1.000     1.710     1.000     1.400     1.000     4.000     3.000     3.750     3.690     2.860     1.000     0.000     0.000     0.000     1.000
     2.250     1.250     1.860     1.500     2.200     2.300     3.250     3.500     3.250     3.540     2.070     0.058     0.000     0.014     0.927     4.000
     3.000     2.000     2.860     2.670     2.000     1.500     2.500     2.250     2.000     2.690     2.930     0.000     0.212     0.334     0.454     4.000
     4.000     3.000     3.000     2.330     3.600     2.700     3.250     2.750     3.000     3.230     2.860     0.000     1.000     0.000     0.000     2.000
     1.750     2.250     2.430     2.500     2.600     2.600     3.000     2.750     2.750     3.230     2.360     0.000     0.143     0.001     0.856     4.000
     2.000     2.500     2.710     2.500     2.600     2.300     4.000     2.500     2.500     2.920     2.930     0.000     0.398     0.003     0.599     4.000
     2.500     2.500     2.710     2.000     2.800     2.000     3.000     3.000     3.000     3.000     3.000     0.000     0.336     0.053     0.611     4.000
     2.000     2.750     2.710     2.330     1.000     1.300     4.000     3.750     4.000     4.000     3.360     0.000     0.001     0.944     0.055     3.000
     2.000     2.500     2.000     1.000     3.600     2.200     3.000     2.500     2.500     2.230     2.640     0.002     0.007     0.026     0.965     4.000
     2.500     2.750     2.140     2.000     3.000     1.400     3.000     3.000     2.500     2.850     2.640     0.000     0.037     0.445     0.518     4.000
     2.750     2.000     2.430     2.670     1.400     1.000     3.250     4.000     4.000     2.000     2.860     0.000     0.001     0.914     0.085     3.000
     3.250     2.250     2.430     1.500     2.600     1.800     3.000     3.250     3.000     2.770     2.640     0.000     0.086     0.561     0.354     3.000
     2.250     2.000     2.430     2.330     1.400     1.500     2.500     2.750     3.000     2.920     1.860     0.003     0.002     0.572     0.423     3.000
     1.750     1.750     1.710     1.330     1.400     1.600     3.250     3.250     3.500     2.690     3.210     0.917     0.000     0.055     0.028     1.000
     1.750     1.500     1.290     1.170     2.600     1.500     3.250     3.750     3.250     3.380     2.500     0.985     0.000     0.003     0.012     1.000
     1.750     1.750     1.430     1.000     1.800     1.300     3.500     3.250     3.500     2.540     2.360     0.992     0.000     0.007     0.001     1.000
     2.000     2.000     1.710     1.500     2.400     1.400     3.500     3.500     3.250     3.080     2.360     0.422     0.000     0.287     0.291     1.000
     1.750     1.750     1.860     1.670     2.000     1.400     3.500     3.250     3.500     3.230     2.570     0.611     0.000     0.163     0.226     1.000
     1.750     1.750     1.570     1.330     2.400     1.800     3.000     3.500     3.500     3.230     2.210     0.679     0.000     0.034     0.287     1.000
     2.250     2.250     1.710     1.500     2.000     1.100     3.250     3.250     3.750     3.310     2.290     0.223     0.000     0.731     0.046     3.000
     2.000     2.000     1.570     2.000     1.800     1.900     3.250     3.250     3.500     3.230     2.210     0.058     0.000     0.098     0.844     4.000
     1.750     1.750     1.290     1.330     2.200     1.300     3.250     3.250     3.500     3.380     2.360     0.982     0.000     0.010     0.008     1.000
     2.000     1.750     1.860     1.500     1.800     1.600     3.000     3.000     3.750     3.310     2.500     0.521     0.000     0.234     0.245     1.000
     1.750     1.250     1.570     1.670     2.000     1.700     3.500     3.750     3.250     3.310     3.140     0.859     0.000     0.011     0.131     1.000
     1.750     1.750     1.570     1.500     1.600     1.500     3.250     3.250     3.250     3.230     2.430     0.918     0.000     0.046     0.036     1.000
     2.500     2.000     1.430     1.330     1.400     1.500     3.250     3.250     3.250     3.230     2.210     0.593     0.000     0.375     0.033     1.000
     1.750     1.750     1.710     1.670     1.600     1.900     3.000     3.250     3.750     3.460     2.860     0.445     0.000     0.083     0.472     4.000
     2.000     2.000     1.570     1.670     2.000     1.500     3.250     3.500     3.250     3.150     2.500     0.453     0.000     0.257     0.289     1.000
     2.000     1.500     1.570     1.830     2.200     1.800     3.250     3.500     3.000     3.150     2.290     0.270     0.000     0.038     0.692     4.000
     2.000     1.750     1.570     1.670     2.000     1.700     3.750     3.000     3.750     3.230     2.570     0.468     0.000     0.109     0.423     1.000
     2.000     1.500     1.860     1.500     2.000     1.700     3.250     3.500     3.500     3.230     2.570     0.555     0.000     0.100     0.345     1.000
     3.000     3.250     3.290     2.170     3.000     2.700     3.000     3.000     2.500     2.540     2.290     0.000     0.999     0.000     0.001     2.000
     1.750     1.500     1.860     1.670     1.800     1.700     3.250     2.750     3.000     3.310     3.210     0.599     0.000     0.067     0.334     1.000
     2.750     2.500     2.430     2.000     2.000     1.600     3.000     2.750     2.500     2.770     2.710     0.000     0.030     0.709     0.262     3.000
     1.750     1.750     2.140     1.500     1.800     1.800     3.500     3.000     3.000     3.080     2.790     0.255     0.000     0.182     0.562     4.000
     1.500     2.500     2.710     2.500     3.000     3.200     3.250     2.500     1.750     2.230     2.070     0.000     0.698     0.000     0.302     2.000
     1.750     2.000     2.570     1.330     2.200     1.800     3.000     3.250     2.750     3.230     2.570     0.032     0.000     0.277     0.692     4.000
     2.000     2.250     2.710     1.830     2.000     2.100     3.250     3.000     3.000     3.310     2.790     0.000     0.021     0.108     0.872     4.000
     2.000     2.250     2.570     2.000     3.000     1.900     3.250     3.250     3.000     3.230     2.930     0.000     0.030     0.026     0.944     4.000
     1.500     1.750     1.710     1.330     1.800     1.700     3.250     3.250     3.000     3.230     2.710     0.906     0.000     0.027     0.067     1.000
     1.750     1.750     1.860     1.330     2.000     1.600     3.000     3.250     3.000     3.310     3.000     0.754     0.000     0.098     0.148     1.000
     1.500     1.750     2.290     2.330     1.800     1.800     3.250     3.500     2.750     2.920     3.210     0.008     0.000     0.036     0.956     4.000
     2.500     2.250     2.290     1.830     3.000     1.800     3.500     3.000     3.000     3.000     2.430     0.000     0.038     0.097     0.865     4.000
     2.250     2.500     1.860     1.000     1.800     1.900     3.250     3.000     2.500     3.230     2.710     0.087     0.000     0.726     0.187     3.000
     2.250     2.250     2.570     2.000     2.600     1.900     3.000     3.250     2.750     2.920     2.210     0.000     0.046     0.075     0.880     4.000
     2.000     2.250     2.000     2.000     2.000     1.800     3.250     3.000     3.000     3.080     2.640     0.006     0.002     0.177     0.814     4.000
     2.000     2.500     2.860     1.830     2.200     1.800     3.750     3.500     2.750     3.230     2.570     0.000     0.024     0.314     0.661     4.000
     2.000     2.000     1.140     1.170     2.200     1.800     3.250     2.250     2.500     2.850     2.640     0.897     0.000     0.031     0.072     1.000
     2.750     2.250     2.430     1.830     1.800     1.200     4.000     3.750     3.750     3.080     3.000     0.001     0.000     0.953     0.045     3.000
     1.250     2.750     2.570     2.330     1.000     1.100     3.500     3.000     3.500     3.620     2.860     0.005     0.000     0.923     0.073     3.000
     3.000     2.750     2.570     2.000     2.200     2.100     3.000     3.000     3.000     2.850     2.500     0.000     0.713     0.097     0.190     2.000
     3.000     3.000     2.570     1.330     1.000     1.000     3.000     4.000     3.000     2.770     1.790     0.000     0.000     1.000     0.000     3.000
     1.500     2.000     2.290     2.000     2.200     1.600     4.000     4.000     3.750     3.080     2.430     0.020     0.000     0.111     0.868     4.000
     2.000     2.250     2.000     2.000     2.200     1.700     3.000     3.750     3.750     3.460     2.860     0.007     0.002     0.183     0.808     4.000
     1.250     1.000     3.000     1.500     1.800     1.000     4.000     4.000     4.000     3.230     2.360     0.853     0.000     0.099     0.048     1.000
     4.000     2.000     2.570     2.000     2.000     2.000     3.000     2.750     3.000     3.080     2.790     0.000     0.702     0.178     0.119     2.000
     2.000     2.000     2.000     2.000     1.800     2.100     3.000     2.750     1.750     2.620     2.290     0.005     0.003     0.057     0.936     4.000
     2.750     2.250     2.860     2.330     2.000     2.300     3.250     2.750     2.500     2.770     2.570     0.000     0.663     0.018     0.319     2.000
     1.000     2.000     3.000     1.500     1.800     2.000     4.000     3.000     2.500     3.230     2.140     0.014     0.000     0.092     0.894     4.000
     1.000     1.000     2.000     1.170     1.800     1.100     4.000     3.500     3.500     3.000     3.860     0.999     0.000     0.000     0.000     1.000
     2.000     2.250     2.860     2.670     2.600     2.000     3.250     3.000     3.000     3.080     2.570     0.000     0.206     0.008     0.786     4.000
     2.000     2.000     2.140     1.000     2.800     1.600     3.000     3.500     3.000     2.920     2.930     0.223     0.000     0.330     0.448     4.000
     2.000     1.500     2.140     1.170     1.000     1.000     3.750     4.000     4.000     3.620     2.930     0.895     0.000     0.104     0.001     1.000
     3.000     2.500     2.000     2.000     2.200     1.800     4.000     4.000     3.000     2.540     2.710     0.000     0.094     0.441     0.465     4.000
     2.000     2.000     2.430     2.170     1.600     1.900     3.500     3.500     2.250     3.230     3.000     0.002     0.004     0.145     0.849     4.000
     1.000     1.000     2.000     2.170     1.000     1.600     4.000     4.000     4.000     3.380     2.790     0.930     0.000     0.005     0.066     1.000
     2.000     2.000     2.140     1.000     1.200     1.500     3.000     3.000     2.250     3.080     3.000     0.511     0.000     0.469     0.020     1.000
     2.500     1.000     1.000     1.330     1.400     1.300     3.250     3.750     2.500     3.460     2.140     0.998     0.000     0.001     0.000     1.000
     1.000     1.000     1.140     1.170     1.200     1.300     3.500     3.500     4.000     3.850     3.860     1.000     0.000     0.000     0.000     1.000
     1.000     1.250     1.430     1.500     2.600     1.600     3.000     3.750     3.250     2.850     2.930     0.980     0.000     0.000     0.020     1.000
     1.250     1.000     2.140     2.670     1.000     1.700     4.000     3.500     2.750     3.620     2.570     0.220     0.000     0.019     0.761     4.000
     1.000     2.000     1.000     1.000     1.000     1.000     3.500     4.000     4.000     3.770     3.360     1.000     0.000     0.000     0.000     1.000
     1.000     2.000     2.290     2.170     2.800     1.400     3.750     4.000     3.250     2.920     2.360     0.020     0.000     0.030     0.950     4.000
     1.250     2.250     2.710     1.170     2.200     1.800     4.000     4.000     3.750     3.460     2.430     0.053     0.000     0.288     0.659     4.000
     2.250     2.750     2.860     2.000     2.200     2.100     3.000     3.000     3.000     3.460     2.710     0.000     0.343     0.108     0.549     4.000
     2.250     2.000     2.140     2.000     2.400     2.100     3.750     3.000     2.750     2.920     2.500     0.000     0.013     0.028     0.958     4.000
     2.000     2.000     1.140     1.670     1.000     1.000     3.000     3.750     3.750     3.850     2.640     0.951     0.000     0.048     0.001     1.000
     1.000     1.250     1.430     1.000     1.000     1.100     4.000     4.000     3.500     3.540     3.210     1.000     0.000     0.000     0.000     1.000
     1.000     1.250     1.290     1.830     2.600     1.200     3.000     3.000     2.750     2.920     2.930     0.992     0.000     0.000     0.008     1.000
     1.500     1.250     1.570     1.670     2.600     1.000     4.000     3.750     3.750     3.920     3.710     0.986     0.000     0.004     0.010     1.000
     1.000     1.250     1.430     2.000     1.000     1.100     4.000     3.750     4.000     2.850     3.430     0.999     0.000     0.001     0.001     1.000
     2.000     2.000     2.140     2.000     1.800     1.000     3.250     3.000     2.750     3.150     2.930     0.085     0.000     0.795     0.120     3.000
     3.000     2.500     2.570     2.830     2.400     2.200     3.000     2.750     3.000     2.770     2.140     0.000     0.943     0.001     0.055     2.000
     1.000     1.250     2.140     2.500     3.600     2.000     4.000     4.000     1.750     3.770     2.790     0.000     0.000     0.000     0.999     4.000
     2.000     3.000     2.290     1.830     1.600     2.200     3.750     3.500     2.500     3.920     1.500     0.000     0.061     0.300     0.639     4.000
     2.500     2.500     2.000     2.170     1.800     1.700     3.000     2.750     3.250     2.920     3.000     0.001     0.015     0.497     0.487     3.000
     2.500     2.000     2.290     2.170     1.600     1.700     3.250     3.000     2.750     3.150     3.070     0.002     0.006     0.431     0.561     4.000
     1.750     1.750     1.710     1.830     2.400     1.800     3.250     3.250     1.750     3.000     3.290     0.110     0.000     0.035     0.854     4.000
     2.500     1.000     2.290     1.830     2.800     1.100     4.000     4.000     4.000     4.000     3.000     0.182     0.000     0.247     0.571     4.000
     3.500     2.500     2.290     1.670     1.800     1.800     3.000     2.750     3.000     3.460     2.710     0.000     0.059     0.855     0.086     3.000
     2.250     3.250     1.710     1.830     2.000     1.800     3.500     3.250     2.500     3.230     3.360     0.001     0.019     0.648     0.332     3.000
     3.250     3.000     2.000     1.830     2.600     1.700     3.500     2.500     2.000     3.000     2.640     0.000     0.274     0.551     0.176     3.000
     2.250     2.500     2.000     1.830     1.800     1.700     3.500     3.250     3.000     2.690     3.070     0.006     0.003     0.597     0.395     3.000
     2.250     2.500     1.710     1.330     2.200     1.700     3.500     3.250     3.250     2.620     2.640     0.062     0.000     0.613     0.324     3.000
     2.750     2.500     2.140     1.670     1.600     1.800     3.500     3.250     2.250     2.770     3.210     0.001     0.006     0.814     0.179     3.000
     2.500     2.000     1.860     1.670     1.600     1.700     3.750     3.250     3.250     2.770     3.000     0.056     0.000     0.621     0.322     3.000
     2.250     2.000     2.000     1.670     1.800     1.600     4.000     2.500     2.500     2.690     2.640     0.068     0.000     0.557     0.375     3.000
     2.000     2.000     2.000     1.830     1.600     1.700     3.250     3.500     3.250     3.230     3.360     0.070     0.000     0.381     0.548     4.000
     2.250     2.750     1.710     1.830     2.000     1.800     3.500     3.250     2.250     3.380     3.360     0.005     0.006     0.464     0.525     4.000
     2.000     1.250     1.140     1.000     2.200     1.000     4.000     4.000     4.000     4.000     2.930     0.999     0.000     0.001     0.000     1.000
     1.000     1.000     1.290     1.000     2.600     1.000     4.000     4.000     3.750     4.000     3.140     1.000     0.000     0.000     0.000     1.000
     2.750     2.000     1.860     1.500     1.400     1.700     3.250     3.250     3.250     3.380     3.360     0.051     0.000     0.812     0.137     3.000
     1.750     1.750     1.710     1.670     1.800     1.600     3.500     3.250     3.500     3.310     3.360     0.655     0.000     0.103     0.242     1.000
     3.000     2.750     2.710     2.000     3.000     1.800     3.750     3.250     3.250     3.540     3.210     0.000     0.742     0.077     0.181     2.000
     2.500     2.250     2.290     1.830     2.200     1.700     3.500     3.250     3.250     3.460     2.640     0.001     0.010     0.433     0.555     4.000
     1.750     1.500     2.570     1.830     2.800     1.500     4.000     3.750     3.500     3.690     3.000     0.017     0.000     0.062     0.921     4.000
     1.750     1.750     1.710     1.330     1.800     1.600     4.000     3.250     3.000     3.690     3.140     0.878     0.000     0.058     0.064     1.000
     3.250     1.500     2.290     1.830     1.800     1.300     4.000     3.250     2.500     3.460     2.930     0.007     0.000     0.884     0.109     3.000
     1.500     1.750     1.710     1.330     1.600     1.300     4.000     3.750     3.500     3.310     3.500     0.973     0.000     0.021     0.006     1.000
     2.500     2.000     2.000     1.670     2.000     1.600     4.000     3.250     2.500     2.850     2.570     0.028     0.001     0.577     0.394     3.000
     2.000     2.250     2.710     2.330     2.000     2.000     4.000     2.750     2.500     2.690     2.640     0.000     0.049     0.055     0.896     4.000
     1.500     1.250     2.000     1.170     2.600     1.100     4.000     4.000     3.000     3.620     2.860     0.986     0.000     0.007     0.008     1.000
     2.250     2.250     2.430     1.170     2.400     1.300     4.000     3.750     2.750     3.080     2.790     0.024     0.000     0.881     0.095     3.000
     1.000     1.000     1.570     1.000     1.000     1.000     4.000     3.250     3.500     3.080     3.360     1.000     0.000     0.000     0.000     1.000
     1.250     1.500     1.140     1.830     1.800     1.200     4.000     4.000     3.500     3.230     3.360     0.996     0.000     0.001     0.003     1.000
     1.750     1.500     2.430     2.000     1.800     1.700     4.000     3.750     3.250     3.850     3.070     0.038     0.000     0.106     0.856     4.000
     1.000     1.500     2.140     1.670     1.800     1.100     3.750     3.750     4.000     3.770     2.930     0.965     0.000     0.017     0.018     1.000
     1.000     1.250     1.000     1.330     1.000     1.000     3.000     4.000     2.750     3.230     3.140     1.000     0.000     0.000     0.000     1.000
     2.000     2.000     2.430     2.000     2.000     1.900     3.000     2.750     3.000     2.920     3.000     0.002     0.004     0.104     0.890     4.000
     2.000     2.000     2.140     2.000     2.000     2.000     4.000     3.250     4.000     3.080     2.790     0.003     0.003     0.063     0.931     4.000
     2.000     2.000     2.000     2.000     2.000     1.800     3.250     3.500     3.000     3.000     3.000     0.013     0.001     0.126     0.860     4.000
     4.000     3.250     1.860     2.170     1.400     1.000     4.000     4.000     3.250     3.540     1.790     0.000     0.003     0.996     0.001     3.000
     1.500     1.000     2.290     2.170     2.400     2.200     4.000     4.000     4.000     4.000     2.570     0.005     0.000     0.001     0.994     4.000
     1.750     1.500     2.140     1.000     2.800     1.000     4.000     2.500     1.750     3.770     3.570     0.936     0.000     0.047     0.016     1.000
     2.500     2.000     2.140     2.000     2.000     1.700     4.000     4.000     3.750     3.150     3.000     0.004     0.005     0.327     0.665     4.000
     3.000     3.750     2.140     2.000     1.400     1.900     3.250     1.500     1.250     2.690     3.070     0.000     0.309     0.661     0.030     3.000
     2.000     2.250     2.860     2.170     1.200     1.200     4.000     3.750     3.500     2.150     2.930     0.001     0.000     0.925     0.074     3.000
     1.500     2.000     2.140     1.500     2.400     1.500     4.000     3.500     2.750     3.150     2.500     0.255     0.000     0.205     0.539     4.000
     1.000     1.000     1.000     1.000     1.400     1.400     3.000     4.000     3.000     3.380     2.360     1.000     0.000     0.000     0.000     1.000
     1.000     2.000     1.570     1.500     2.000     1.000     4.000     4.000     3.750     3.920     3.000     0.988     0.000     0.008     0.003     1.000
     2.000     1.250     1.140     1.000     1.400     1.000     4.000     3.500     3.250     3.540     3.210     1.000     0.000     0.000     0.000     1.000
     1.000     1.250     1.430     1.000     1.000     1.300     4.000     4.000     4.000     3.460     3.860     1.000     0.000     0.000     0.000     1.000
     1.000     1.250     1.430     1.000     2.200     1.100     4.000     4.000     4.000     3.690     3.360     1.000     0.000     0.000     0.000     1.000
     2.250     2.250     1.860     2.170     2.200     1.900     3.000     3.500     2.750     3.230     2.710     0.001     0.010     0.082     0.907     4.000
     1.000     1.000     1.140     1.170     1.000     1.200     4.000     4.000     3.750     3.620     3.790     1.000     0.000     0.000     0.000     1.000
     1.000     1.000     2.000     1.330     3.200     1.500     3.500     4.000     2.500     2.690     2.930     0.918     0.000     0.001     0.081     1.000
     2.250     2.000     1.710     3.000     2.800     2.500     2.000     2.000     1.250     2.770     2.360     0.000     0.172     0.000     0.828     4.000
     2.000     2.000     2.000     2.000     2.000     2.000     4.000     4.000     3.750     3.230     3.000     0.005     0.002     0.059     0.934     4.000
     1.750     3.250     2.710     2.330     2.800     1.800     3.750     3.500     2.500     3.000     2.860     0.000     0.354     0.062     0.584     4.000
     2.000     1.000     1.710     1.000     1.400     1.000     4.000     3.750     3.250     3.690     3.360     0.998     0.000     0.002     0.000     1.000
     1.750     1.750     1.570     1.670     1.400     1.100     3.500     3.500     3.750     3.460     3.140     0.941     0.000     0.051     0.007     1.000
     2.000     2.000     2.000     1.670     1.800     1.400     3.250     1.500     3.000     2.770     2.430     0.189     0.000     0.573     0.238     3.000
     2.250     1.750     2.000     1.500     1.600     1.500     3.750     3.250     3.000     2.850     2.930     0.314     0.000     0.525     0.161     3.000
     1.250     1.250     1.430     1.330     1.400     1.200     3.500     3.000     3.750     3.540     2.710     1.000     0.000     0.000     0.000     1.000
     1.500     1.750     1.860     1.500     1.200     1.300     3.250     3.000     3.500     2.920     2.430     0.937     0.000     0.052     0.010     1.000
     1.250     1.000     1.140     1.000     1.400     1.000     3.000     2.750     3.750     3.230     2.360     1.000     0.000     0.000     0.000     1.000
     1.000     1.000     1.290     1.000     1.000     1.100     3.250     3.750     3.750     3.080     2.140     1.000     0.000     0.000     0.000     1.000
     1.750     1.750     1.860     1.330     1.200     1.200     3.500     3.250     3.500     3.080     2.430     0.922     0.000     0.073     0.004     1.000
     1.750     1.250     1.140     1.000     1.400     1.000     3.500     3.750     3.750     3.000     2.360     1.000     0.000     0.000     0.000     1.000
     1.250     1.000     1.140     1.000     1.200     1.100     3.250     3.000     3.750     3.150     2.430     1.000     0.000     0.000     0.000     1.000
     2.000     2.250     2.140     1.830     1.600     1.200     3.250     3.000     3.000     2.920     2.210     0.045     0.000     0.860     0.095     3.000
     1.750     2.000     1.290     1.000     1.400     1.000     3.500     3.250     3.750     3.150     2.360     0.992     0.000     0.008     0.000     1.000
     2.000     2.000     1.290     2.000     1.800     1.700     3.250     3.500     3.000     2.920     2.290     0.299     0.000     0.134     0.567     4.000
     2.000     2.000     1.860     1.500     1.200     1.200     3.500     2.750     3.250     2.850     2.710     0.542     0.000     0.440     0.018     1.000
     2.250     2.000     2.140     1.500     1.400     1.300     3.250     3.000     3.000     2.770     2.140     0.119     0.000     0.833     0.048     3.000
     2.250     2.250     2.000     1.500     1.400     1.300     3.500     3.000     3.000     2.850     2.710     0.080     0.000     0.883     0.036     3.000
     1.000     1.250     1.290     1.830     1.400     1.000     3.250     3.750     4.000     3.230     2.570     1.000     0.000     0.000     0.000     1.000
     1.000     1.250     1.430     1.000     1.600     1.000     3.000     3.750     3.750     3.000     2.500     1.000     0.000     0.000     0.000     1.000
     3.250     1.750     1.710     1.000     1.400     1.000     2.250     4.000     2.750     2.310     3.210     0.263     0.000     0.735     0.002     3.000
     1.000     1.000     1.710     1.500     1.000     1.000     4.000     2.500     2.750     2.620     2.430     1.000     0.000     0.000     0.000     1.000
     1.750     2.000     2.430     3.000     2.600     2.700     3.000     2.750     2.000     3.000     2.430     0.000     0.236     0.000     0.763     4.000
     3.000     2.250     1.860     1.830     1.800     1.600     2.500     4.000     3.000     2.460     2.570     0.003     0.004     0.807     0.187     3.000
     1.000     1.250     2.000     1.670     1.800     1.100     4.000     3.500     4.000     3.080     3.140     0.991     0.000     0.003     0.006     1.000
     3.000     2.750     2.860     2.830     2.400     2.300     3.250     2.750     2.750     2.920     2.500     0.000     0.989     0.000     0.010     2.000
     2.000     1.500     2.140     2.170     2.400     1.200     3.000     2.750     3.000     3.310     2.930     0.083     0.000     0.203     0.714     4.000
     1.000     1.750     1.000     1.500     1.000     1.000     4.000     4.000     3.500     3.150     2.640     1.000     0.000     0.000     0.000     1.000
     2.750     2.000     3.000     3.000     2.000     2.500     2.500     3.250     2.500     2.850     2.210     0.000     0.911     0.000     0.089     2.000
     2.000     2.000     1.710     1.830     2.600     1.900     3.000     3.000     2.750     2.920     2.790     0.016     0.001     0.037     0.946     4.000
     1.000     1.000     1.860     1.170     1.000     1.000     3.000     3.000     3.000     3.080     3.070     1.000     0.000     0.000     0.000     1.000
     1.250     2.000     2.430     2.000     2.800     2.000     3.250     3.000     2.750     2.770     2.570     0.001     0.001     0.006     0.993     4.000
     2.000     2.000     2.000     2.000     2.000     1.700     3.000     3.000     3.000     3.000     3.000     0.019     0.001     0.179     0.801     4.000
     1.000     1.000     1.430     1.000     1.000     1.000     4.000     4.000     4.000     3.690     3.640     1.000     0.000     0.000     0.000     1.000
     2.500     2.000     2.140     2.330     2.800     1.900     3.000     3.750     2.750     2.920     3.000     0.000     0.046     0.021     0.933     4.000
     2.000     2.000     2.140     1.830     2.000     2.000     3.000     3.000     3.000     3.540     3.000     0.007     0.002     0.088     0.903     4.000
     2.000     1.500     2.430     2.000     2.000     1.100     4.000     3.750     3.000     2.920     2.860     0.120     0.000     0.533     0.348     3.000
     1.000     1.000     1.000     1.000     2.600     1.500     4.000     3.250     4.000     4.000     4.000     1.000     0.000     0.000     0.000     1.000
     1.750     1.000     2.140     1.000     1.000     1.000     4.000     4.000     4.000     3.690     3.360     0.996     0.000     0.004     0.000     1.000
     1.000     1.000     1.000     1.330     1.200     1.100     3.750     4.000     3.250     3.690     3.360     1.000     0.000     0.000     0.000     1.000
     2.000     2.000     3.000     2.670     4.000     2.700     3.000     2.250     3.000     2.850     3.000     0.000     0.783     0.000     0.217     2.000
     1.500     1.750     2.140     1.170     1.200     1.500     3.000     3.750     2.750     3.920     3.210     0.903     0.000     0.082     0.016     1.000
     1.000     1.000     1.000     1.000     1.000     1.000     4.000     4.000     4.000     3.920     3.710     1.000     0.000     0.000     0.000     1.000
     1.000     1.500     1.710     1.500     1.000     1.400     3.750     4.000     3.750     3.850     3.290     0.997     0.000     0.002     0.001     1.000
     1.250     1.750     2.290     2.170     3.200     2.700     4.000     3.500     2.750     2.620     3.000     0.000     0.005     0.000     0.995     4.000
     2.250     2.250     2.000     2.000     2.600     1.500     3.500     3.750     3.500     3.000     2.500     0.004     0.003     0.260     0.732     4.000
     2.000     1.000     1.710     1.500     1.400     1.600     3.000     4.000     3.750     3.850     2.000     0.975     0.000     0.009     0.016     1.000
     3.250     3.250     2.570     1.670     2.200     2.000     3.500     3.750     2.750     3.080     2.710     0.000     0.706     0.247     0.048     2.000
     2.000     1.750     2.000     1.830     2.400     1.000     4.000     3.500     3.250     4.000     3.140     0.322     0.000     0.449     0.229     3.000
     1.000     1.000     1.000     1.000     1.000     1.000     4.000     4.000     4.000     4.000     3.860     1.000     0.000     0.000     0.000     1.000
     2.000     2.500     2.710     1.830     2.400     2.500     3.000     3.000     3.000     2.920     2.710     0.000     0.180     0.013     0.807     4.000
     2.250     1.750     1.570     1.830     2.200     2.200     2.750     4.000     3.000     3.150     3.140     0.017     0.001     0.021     0.961     4.000
     3.000     2.500     2.290     2.830     2.000     3.000     2.000     2.750     2.000     3.000     2.570     0.000     0.985     0.000     0.015     2.000
     1.750     2.000     2.570     2.170     2.600     2.200     3.750     2.750     2.750     3.620     2.640     0.000     0.015     0.005     0.979     4.000
     2.000     1.750     2.570     2.670     2.400     2.600     4.000     3.000     4.000     2.850     2.640     0.000     0.117     0.000     0.882     4.000
     3.000     2.000     1.000     1.500     2.200     2.000     3.000     3.750     3.250     2.920     2.640     0.143     0.002     0.226     0.630     4.000
     1.250     1.250     1.430     1.170     1.200     1.400     4.000     4.000     3.750     3.850     3.570     1.000     0.000     0.000     0.000     1.000
     3.000     3.000     2.290     2.500     2.400     2.200     3.000     2.750     2.250     2.850     2.570     0.000     0.951     0.004     0.045     2.000
     1.000     1.000     1.000     1.330     2.000     1.100     3.750     4.000     3.750     3.620     2.000     1.000     0.000     0.000     0.000     1.000
     1.000     1.000     1.290     1.000     1.000     1.100     4.000     3.750     3.000     3.540     3.500     1.000     0.000     0.000     0.000     1.000
     1.000     1.500     1.140     1.000     1.000     1.000     3.000     3.000     2.000     3.380     2.930     1.000     0.000     0.000     0.000     1.000
     1.000     1.000     2.290     1.000     1.200     1.500     3.500     3.500     2.500     2.920     2.930     0.998     0.000     0.001     0.001     1.000
     2.000     2.000     1.860     2.000     2.200     1.400     4.000     3.750     3.500     3.920     2.930     0.072     0.000     0.312     0.615     4.000
     1.000     2.000     2.290     2.000     2.600     2.000     3.000     3.000     4.000     3.000     2.860     0.004     0.000     0.005     0.991     4.000
     1.000     1.500     1.710     1.330     1.000     1.200     4.000     4.000     4.000     3.770     3.710     0.999     0.000     0.001     0.000     1.000
     3.000     3.500     3.000     1.670     2.600     2.100     3.000     3.000     3.000     2.620     2.500     0.000     0.958     0.028     0.014     2.000
     2.000     1.000     1.430     1.000     2.400     1.100     4.000     3.500     4.000     4.000     3.860     0.999     0.000     0.001     0.000     1.000
     2.000     1.750     3.000     2.330     2.000     1.400     3.500     3.500     2.500     3.150     2.140     0.001     0.003     0.284     0.712     4.000
     2.500     1.500     2.290     1.170     3.400     1.700     3.500     3.500     3.250     3.000     3.140     0.025     0.001     0.094     0.880     4.000
     2.000     2.500     2.710     2.170     2.400     2.000     4.000     4.000     3.500     2.770     2.210     0.000     0.098     0.052     0.850     4.000
     1.000     1.000     1.000     1.000     1.000     1.100     4.000     3.750     3.500     3.850     3.790     1.000     0.000     0.000     0.000     1.000
     3.000     2.750     2.710     2.830     2.200     2.600     2.250     2.000     1.250     2.770     2.360     0.000     0.993     0.000     0.007     2.000
     3.250     2.000     2.570     2.000     2.400     1.300     3.000     3.250     3.000     3.000     2.790     0.000     0.017     0.804     0.179     3.000
     1.000     1.000     2.140     1.670     1.000     2.500     3.000     4.000     2.750     3.150     1.290     0.513     0.000     0.003     0.484     1.000
     2.000     2.000     2.140     2.170     2.200     2.000     2.250     2.750     2.750     2.770     2.640     0.001     0.005     0.030     0.963     4.000
     2.000     2.750     3.000     1.830     2.000     2.200     2.750     3.000     3.500     3.230     2.430     0.000     0.196     0.136     0.668     4.000
     2.000     2.000     2.710     2.170     1.000     1.600     3.250     2.750     2.750     3.460     2.430     0.003     0.001     0.678     0.318     3.000
     1.000     1.000     1.140     1.000     1.000     1.000     4.000     3.500     4.000     4.000     3.860     1.000     0.000     0.000     0.000     1.000
     3.250     2.500     2.000     1.000     3.200     1.400     3.000     4.000     3.500     2.230     2.290     0.002     0.003     0.906     0.089     3.000
     2.000     2.500     2.290     2.000     2.000     2.000     4.000     3.000     3.000     3.080     3.000     0.000     0.019     0.134     0.846     4.000
     1.500     1.750     1.430     1.330     2.600     1.600     4.000     2.750     3.750     3.150     2.860     0.910     0.000     0.010     0.080     1.000
     2.500     2.750     2.710     2.500     2.000     2.100     3.000     3.000     2.500     2.850     2.570     0.000     0.701     0.034     0.265     2.000
     2.000     1.500     1.570     1.670     2.600     1.400     3.000     4.000     2.000     2.620     2.860     0.682     0.000     0.052     0.265     1.000
     2.500     3.250     3.000     2.670     2.600     1.200     3.750     4.000     4.000     2.850     2.640     0.000     0.519     0.364     0.117     2.000
     1.000     1.000     1.000     1.000     1.000     1.000     4.000     3.250     4.000     4.000     4.000     1.000     0.000     0.000     0.000     1.000
     1.000     1.000     1.000     1.000     1.000     1.000     4.000     4.000     3.500     3.690     3.140     1.000     0.000     0.000     0.000     1.000
     2.000     2.000     2.290     2.500     1.000     1.400     2.750     2.750     2.250     3.150     2.930     0.010     0.000     0.656     0.334     3.000
     2.000     2.000     2.710     2.670     2.200     2.100     3.250     2.000     2.250     2.540     2.570     0.000     0.076     0.008     0.916     4.000
     2.000     2.000     3.000     2.830     1.000     1.000     4.000     3.250     2.000     2.690     2.000     0.000     0.000     0.874     0.125     3.000
     2.000     2.000     2.140     2.000     2.000     2.000     3.000     3.000     3.000     3.310     3.000     0.003     0.003     0.063     0.931     4.000
     1.000     1.500     1.140     1.000     2.200     1.000     3.250     2.500     4.000     3.540     3.360     1.000     0.000     0.000     0.000     1.000
     1.000     1.000     1.140     1.170     1.000     1.000     4.000     3.750     4.000     3.690     3.640     1.000     0.000     0.000     0.000     1.000
     1.000     1.000     1.000     2.170     2.800     1.100     4.000     4.000     4.000     3.540     2.210     0.993     0.000     0.000     0.007     1.000
     3.000     2.500     2.570     2.500     3.000     2.200     3.000     3.000     2.250     2.850     2.640     0.000     0.928     0.001     0.071     2.000
     1.000     1.000     1.000     1.000     1.200     1.000     4.000     3.500     3.750     3.770     3.290     1.000     0.000     0.000     0.000     1.000
     2.500     2.750     2.290     2.830     2.400     2.700     3.000     2.750     2.750     2.620     2.710     0.000     0.942     0.000     0.058     2.000
     1.000     1.000     2.140     2.000     2.000     2.100     2.750     3.000     3.000     3.770     2.500     0.156     0.000     0.002     0.842     4.000
     2.250     2.750     2.570     2.170     2.400     2.600     4.000     3.250     2.500     2.850     3.000     0.000     0.697     0.003     0.300     2.000
     2.000     2.000     2.860     2.000     2.000     2.100     3.000     2.500     2.250     3.000     2.930     0.000     0.020     0.056     0.923     4.000
     1.000     1.000     1.290     1.000     1.000     1.000     3.000     3.750     3.250     3.310     2.790     1.000     0.000     0.000     0.000     1.000
     3.250     1.000     1.570     1.330     1.800     1.700     4.000     3.250     2.750     3.080     3.290     0.672     0.000     0.197     0.131     1.000
     3.000     2.250     3.860     3.170     4.000     3.100     3.000     3.000     1.750     3.080     1.140     0.000     1.000     0.000     0.000     2.000
     1.000     1.250     1.860     1.000     1.200     1.000     4.000     4.000     4.000     4.000     3.500     1.000     0.000     0.000     0.000     1.000
     1.500     2.000     2.140     1.170     1.000     1.000     3.750     3.750     3.500     3.690     1.290     0.855     0.000     0.144     0.002     1.000
     1.500     2.000     1.140     1.170     1.200     1.000     3.000     4.000     3.250     3.770     3.000     0.997     0.000     0.003     0.000     1.000
     1.500     1.000     2.000     1.000     2.000     1.200     4.000     4.000     3.250     3.690     3.500     0.998     0.000     0.001     0.001     1.000
     2.000     2.250     2.000     1.670     1.600     1.000     4.000     4.000     2.750     2.920     2.640     0.137     0.000     0.833     0.030     3.000
     2.000     2.250     2.140     1.170     2.000     1.400     4.000     3.250     3.250     3.150     3.140     0.163     0.000     0.743     0.094     3.000
     1.000     1.000     1.430     1.000     3.400     2.300     4.000     4.000     4.000     3.380     3.000     0.851     0.000     0.000     0.149     1.000
     1.000     1.000     1.570     1.330     2.400     1.000     4.000     4.000     3.750     3.310     3.000     1.000     0.000     0.000     0.000     1.000
     1.500     2.000     1.570     2.170     1.200     1.900     2.500     3.000     2.250     3.310     3.000     0.209     0.000     0.084     0.706     4.000
     1.000     1.750     2.290     1.330     1.000     1.000     4.000     4.000     3.500     3.770     2.290     0.969     0.000     0.029     0.001     1.000
     2.000     2.000     2.570     1.670     2.000     1.100     3.000     3.500     2.500     3.150     2.860     0.031     0.000     0.855     0.114     3.000
     1.000     1.250     1.570     2.170     2.000     1.200     3.750     3.500     3.500     3.230     2.930     0.967     0.000     0.002     0.031     1.000
     1.000     1.000     2.570     1.170     1.000     1.200     3.750     4.000     4.000     2.080     1.000     0.996     0.000     0.003     0.001     1.000
     2.000     1.500     2.290     2.170     2.000     2.000     2.750     2.750     2.500     2.770     2.500     0.003     0.001     0.022     0.974     4.000
     3.000     3.000     2.710     2.500     1.000     1.000     3.000     3.000     3.000     2.920     2.860     0.000     0.002     0.994     0.004     3.000
     2.500     1.750     2.430     1.500     1.800     1.600     3.750     2.750     2.000     3.080     2.290     0.026     0.000     0.699     0.274     3.000
     1.000     1.000     2.140     2.000     2.800     1.400     3.500     3.500     2.500     4.000     2.930     0.514     0.000     0.004     0.482     1.000
     1.250     1.500     2.000     1.330     1.200     1.100     4.000     4.000     2.750     3.080     2.930     0.991     0.000     0.008     0.001     1.000
     2.250     1.750     2.860     1.830     1.800     1.900     4.000     3.000     2.750     2.920     3.640     0.001     0.006     0.224     0.769     4.000
     1.250     2.500     2.860     2.670     3.000     2.500     2.500     2.500     3.000     2.380     2.070     0.000     0.222     0.000     0.778     4.000
     1.000     1.000     1.000     1.000     1.000     1.000     4.000     4.000     3.000     3.000     2.790     1.000     0.000     0.000     0.000     1.000
     2.000     2.000     2.000     1.830     2.000     1.900     2.000     3.000     2.500     2.850     2.360     0.017     0.001     0.121     0.861     4.000
     3.000     3.250     2.570     2.170     2.800     2.000     3.000     3.500     2.000     3.000     3.000     0.000     0.959     0.011     0.030     2.000
     2.500     2.750     2.570     1.830     2.400     1.600     2.000     2.250     3.000     2.310     2.500     0.000     0.044     0.641     0.314     3.000
     2.000     2.000     2.290     2.000     2.000     2.000     3.000     4.000     3.750     2.920     2.360     0.002     0.004     0.067     0.927     4.000
     2.000     2.000     2.140     2.000     2.800     2.000     3.000     3.000     3.000     2.920     2.570     0.001     0.006     0.014     0.979     4.000
     1.250     2.500     2.140     2.500     1.600     1.900     4.000     2.500     2.250     2.850     2.860     0.001     0.002     0.050     0.946     4.000
     2.000     1.500     2.140     1.000     2.000     1.500     4.000     3.500     3.750     3.770     2.790     0.833     0.000     0.117     0.050     1.000
     2.000     2.250     2.860     2.330     2.800     2.300     3.000     4.000     3.000     2.920     2.860     0.000     0.251     0.003     0.746     4.000
     2.000     1.250     2.290     1.500     1.800     3.000     4.000     4.000     4.000     4.000     2.930     0.002     0.002     0.001     0.995     4.000
     1.500     2.250     2.140     1.170     2.600     1.200     3.000     4.000     4.000     2.850     2.710     0.472     0.000     0.391     0.137     1.000
     2.000     2.500     2.140     1.170     1.800     1.200     3.000     3.750     3.250     3.150     2.860     0.085     0.000     0.893     0.022     3.000
     3.500     2.250     3.430     2.000     1.000     1.300     3.000     3.000     2.500     3.690     3.070     0.000     0.005     0.990     0.005     3.000
     2.250     1.000     1.860     1.670     3.000     2.300     3.250     3.000     2.750     3.310     3.210     0.009     0.000     0.002     0.989     4.000
     1.000     1.000     2.710     2.670     2.000     2.000     4.000     2.000     2.250     2.620     2.860     0.001     0.000     0.001     0.997     4.000
     1.000     1.000     1.290     2.500     1.000     1.000     4.000     4.000     3.250     3.080     2.930     0.998     0.000     0.000     0.001     1.000
     1.750     1.500     2.570     2.830     2.200     2.500     2.500     2.750     2.750     3.150     2.790     0.000     0.024     0.000     0.976     4.000
     3.000     3.000     3.000     2.830     2.400     2.600     2.000     3.000     3.000     2.850     2.500     0.000     0.999     0.000     0.001     2.000
     2.250     2.000     2.290     1.330     2.800     2.400     3.000     3.000     2.250     2.690     2.640     0.001     0.013     0.018     0.968     4.000
     2.000     2.000     2.860     2.170     2.400     2.200     3.000     3.000     2.250     2.920     2.500     0.000     0.055     0.012     0.933     4.000
     1.000     1.500     1.000     1.000     3.000     1.000     4.000     4.000     3.500     3.310     3.290     1.000     0.000     0.000     0.000     1.000
     1.000     1.250     1.710     1.500     1.200     1.100     4.000     3.750     4.000     3.380     3.000     0.999     0.000     0.001     0.000     1.000
     2.500     1.500     2.290     1.000     2.400     1.600     4.000     4.000     3.750     3.310     3.360     0.262     0.000     0.451     0.287     3.000
     1.500     2.250     2.570     2.000     2.800     1.600     3.250     3.500     3.500     2.690     2.930     0.001     0.002     0.065     0.932     4.000
     1.000     1.500     1.290     1.170     1.000     1.100     4.000     3.250     2.750     3.460     3.710     1.000     0.000     0.000     0.000     1.000
     1.000     1.750     2.290     2.000     3.600     2.700     4.000     2.750     3.000     2.620     3.070     0.000     0.002     0.000     0.998     4.000
     1.750     1.250     2.000     2.670     2.200     2.800     3.000     2.250     3.500     3.620     3.000     0.000     0.005     0.000     0.995     4.000
     2.000     2.000     2.430     2.330     3.000     2.400     2.500     2.250     2.250     2.380     2.430     0.000     0.083     0.001     0.916     4.000
     1.000     1.000     1.000     1.000     1.800     1.000     4.000     4.000     3.250     3.770     3.860     1.000     0.000     0.000     0.000     1.000
     3.000     1.750     2.860     3.500     2.200     2.800     2.000     2.000     2.750     2.770     2.860     0.000     0.985     0.000     0.015     2.000
     3.250     2.500     2.860     2.500     2.400     2.500     2.000     2.750     2.250     2.620     2.070     0.000     0.988     0.000     0.012     2.000
     3.000     2.000     2.000     2.000     2.800     1.400     3.000     3.750     2.750     3.230     2.570     0.002     0.012     0.420     0.566     4.000
     1.000     1.000     1.290     1.000     1.200     1.000     3.750     3.500     3.750     3.540     3.500     1.000     0.000     0.000     0.000     1.000
     1.000     1.000     1.290     1.000     2.200     1.000     4.000     4.000     4.000     3.540     3.070     1.000     0.000     0.000     0.000     1.000
     2.000     2.000     1.140     1.000     1.600     1.700     3.250     2.750     3.000     2.540     2.930     0.977     0.000     0.018     0.006     1.000
     2.500     2.750     2.860     2.830     2.200     2.900     3.250     3.000     3.000     2.920     2.710     0.000     0.989     0.000     0.011     2.000
     1.000     1.000     1.430     1.000     1.000     1.000     4.000     4.000     3.750     3.230     3.070     1.000     0.000     0.000     0.000     1.000
     1.000     1.250     1.570     2.170     3.000     1.800     4.000     3.500     3.000     3.920     2.500     0.158     0.000     0.001     0.841     4.000
     2.000     1.500     1.860     1.000     1.000     1.100     4.000     4.000     4.000     2.690     2.500     0.975     0.000     0.024     0.000     1.000
     2.750     2.000     2.570     1.830     4.000     2.100     3.000     3.000     3.750     2.230     2.860     0.000     0.302     0.004     0.694     4.000
     1.250     2.250     1.710     2.830     3.000     2.300     3.000     3.000     3.000     3.000     2.500     0.000     0.008     0.000     0.992     4.000
     2.000     1.000     2.430     2.830     2.200     2.000     4.000     4.000     3.250     3.150     2.930     0.000     0.002     0.002     0.996     4.000
     2.500     2.000     2.570     1.330     1.000     1.400     3.500     3.250     3.750     3.380     3.070     0.015     0.000     0.969     0.016     3.000
     1.000     1.000     1.000     1.170     1.000     1.200     4.000     4.000     3.750     3.770     3.710     1.000     0.000     0.000     0.000     1.000
     2.000     1.000     2.860     2.000     2.000     2.000     3.000     2.000     2.000     2.620     2.930     0.003     0.001     0.019     0.978     4.000
     3.000     2.000     2.430     1.170     1.800     1.900     4.000     4.000     3.250     3.850     2.570     0.004     0.003     0.817     0.177     3.000
     1.000     1.500     2.430     2.000     2.000     2.000     4.000     4.000     3.750     3.770     3.930     0.027     0.000     0.008     0.965     4.000
     1.000     1.000     1.430     2.170     2.800     2.700     3.000     2.750     2.750     3.230     2.640     0.011     0.000     0.000     0.989     4.000
     1.750     2.000     2.430     2.000     3.200     2.100     3.750     4.000     2.750     3.080     1.570     0.000     0.009     0.004     0.987     4.000
     2.500     1.750     2.140     2.000     2.000     2.100     3.000     2.750     2.750     2.460     2.430     0.001     0.009     0.057     0.932     4.000
     2.000     2.000     2.140     2.500     3.200     2.600     2.500     3.500     2.500     2.230     2.290     0.000     0.125     0.000     0.875     4.000
     1.000     1.000     1.000     1.170     3.000     1.000     4.000     3.750     3.500     3.620     3.290     1.000     0.000     0.000     0.000     1.000
     2.500     2.750     2.430     2.330     2.600     2.100     4.000     3.500     3.250     3.380     2.930     0.000     0.594     0.020     0.385     2.000
     2.250     2.000     2.710     2.170     3.400     3.000     2.250     3.000     2.000     2.920     2.290     0.000     0.670     0.000     0.330     2.000
     1.000     1.000     2.000     2.000     1.800     1.900     4.000     4.000     3.750     3.380     3.210     0.563     0.000     0.003     0.434     1.000
     1.750     3.000     3.000     2.000     1.400     1.100     4.000     3.750     3.750     3.620     3.210     0.000     0.000     0.978     0.021     3.000
     3.250     3.000     3.000     2.830     2.600     2.000     2.750     3.250     2.500     3.150     2.360     0.000     0.996     0.000     0.003     2.000
     1.250     1.750     1.860     2.330     2.000     2.000     2.750     2.750     2.500     2.920     2.790     0.016     0.000     0.006     0.978     4.000
     1.250     1.000     1.430     1.000     1.000     1.000     3.250     3.250     2.750     3.310     2.860     1.000     0.000     0.000     0.000     1.000
     1.000     1.250     2.430     2.170     3.800     3.900     2.000     3.500     3.750     3.620     2.640     0.000     0.030     0.000     0.970     4.000
     2.750     2.500     2.000     2.170     3.000     2.900     4.000     2.500     2.750     2.310     2.860     0.000     0.849     0.000     0.151     2.000
     1.500     1.000     2.290     2.170     2.800     2.500     3.000     3.500     2.750     2.920     2.710     0.000     0.000     0.000     0.999     4.000
     1.250     1.250     1.860     1.000     1.200     1.100     3.500     4.000     3.250     3.770     3.640     0.999     0.000     0.001     0.000     1.000
     2.000     1.500     2.290     2.500     1.200     1.000     4.000     3.250     3.500     2.460     3.140     0.102     0.000     0.688     0.210     3.000
     2.500     2.250     2.140     2.500     1.800     1.300     4.000     4.000     3.750     3.080     3.430     0.001     0.005     0.650     0.344     3.000
     1.250     1.000     1.710     1.000     2.000     1.100     3.500     4.000     3.250     3.850     2.860     1.000     0.000     0.000     0.000     1.000
     1.000     1.750     3.570     2.330     3.000     1.200     2.750     3.500     4.000     3.770     3.360     0.000     0.001     0.040     0.959     4.000
     2.000     2.000     1.140     1.670     2.000     2.000     3.000     3.000     3.000     2.000     3.000     0.376     0.000     0.051     0.573     4.000
     2.750     1.500     2.860     4.000     1.600     2.100     1.000     3.000     2.250     3.080     3.500     0.000     0.772     0.000     0.228     2.000
     1.500     2.000     1.860     2.170     1.600     1.600     3.500     3.250     2.750     3.080     3.140     0.133     0.000     0.160     0.708     4.000
     1.500     2.250     2.000     2.000     2.400     1.300     4.000     2.500     3.250     2.850     3.000     0.069     0.000     0.268     0.663     4.000
     2.000     2.750     2.430     2.000     2.400     2.000     1.750     3.000     3.000     2.920     2.000     0.000     0.076     0.097     0.826     4.000
     2.250     2.500     2.710     2.830     3.400     2.400     3.000     3.750     3.000     3.380     2.570     0.000     0.887     0.000     0.113     2.000
     2.250     2.500     2.710     1.670     2.200     2.100     3.000     2.750     2.500     3.000     2.430     0.000     0.071     0.190     0.738     4.000
     1.500     1.500     1.860     1.330     2.800     2.400     3.250     3.250     2.250     3.000     2.930     0.051     0.000     0.002     0.946     4.000
     2.000     2.250     1.710     2.830     2.600     3.800     3.750     2.500     3.000     2.920     2.640     0.000     0.828     0.000     0.172     2.000
     2.000     2.000     1.860     2.000     2.400     1.900     3.000     3.000     3.000     2.770     2.640     0.006     0.002     0.040     0.952     4.000
     2.750     2.500     1.710     2.830     3.400     2.500     3.750     3.250     4.000     2.150     2.860     0.000     0.850     0.000     0.150     2.000
     2.250     2.000     2.430     2.330     3.000     2.700     3.000     2.500     2.750     2.920     2.640     0.000     0.325     0.000     0.675     4.000
     2.000     2.500     2.140     1.500     2.800     2.500     3.250     3.750     3.000     3.000     3.070     0.000     0.039     0.011     0.950     4.000
     2.750     1.500     2.290     2.500     2.800     2.800     4.000     3.000     2.250     2.920     2.640     0.000     0.381     0.000     0.619     4.000
     2.250     2.500     2.140     2.500     3.600     2.500     3.000     3.750     2.500     3.380     1.710     0.000     0.619     0.000     0.381     2.000
     1.000     1.500     1.430     1.500     2.200     1.500     4.000     3.500     4.000     2.540     3.290     0.989     0.000     0.001     0.010     1.000
     1.250     1.500     2.000     1.330     1.000     1.000     4.000     4.000     3.750     3.770     3.570     0.992     0.000     0.007     0.000     1.000
     1.000     1.000     1.140     1.000     1.000     1.300     4.000     4.000     3.000     4.000     3.360     1.000     0.000     0.000     0.000     1.000
     2.000     2.000     2.290     2.330     2.000     2.100     3.000     2.750     2.500     3.080     2.570     0.000     0.012     0.022     0.966     4.000
     2.250     2.000     2.000     2.000     2.600     1.200     3.000     3.500     4.000     3.380     2.860     0.026     0.000     0.446     0.528     4.000
     2.000     2.000     2.430     2.500     2.400     2.600     3.000     3.000     3.000     3.000     2.710     0.000     0.128     0.001     0.872     4.000
     1.000     1.000     2.140     2.330     2.400     2.100     2.750     3.000     2.750     2.920     2.640     0.016     0.000     0.000     0.983     4.000
     1.500     1.500     2.290     1.500     2.400     1.100     3.250     3.500     3.000     2.920     3.070     0.781     0.000     0.109     0.110     1.000
     4.000     3.250     3.140     2.330     1.000     1.000     4.000     3.500     3.000     3.920     1.790     0.000     0.020     0.980     0.000     3.000
     1.750     1.250     2.000     1.830     2.000     1.100     4.000     4.000     2.500     3.000     2.790     0.865     0.000     0.062     0.072     1.000
     1.250     1.500     1.860     1.330     1.000     1.000     4.000     4.000     3.750     4.000     3.860     0.996     0.000     0.004     0.000     1.000
     1.250     1.500     1.290     1.830     3.000     1.600     4.000     3.250     3.000     2.770     3.210     0.699     0.000     0.002     0.299     1.000
     1.500     2.250     2.860     2.500     2.800     2.200     4.000     3.750     3.250     3.620     1.210     0.000     0.068     0.002     0.930     4.000
     1.000     1.250     1.860     1.170     1.800     1.200     3.250     3.250     3.000     2.770     3.430     0.999     0.000     0.001     0.001     1.000
     2.750     2.250     1.710     2.170     2.400     2.000     3.000     3.000     2.500     3.000     2.710     0.000     0.056     0.069     0.875     4.000
     1.000     1.000     1.290     1.330     2.600     1.000     4.000     3.500     4.000     2.920     3.860     1.000     0.000     0.000     0.000     1.000
     1.000     1.250     2.570     1.670     2.400     1.000     4.000     4.000     2.500     3.850     3.000     0.870     0.000     0.036     0.094     1.000
     3.250     4.000     2.710     2.670     2.600     2.400     2.000     3.000     3.000     2.380     2.000     0.000     1.000     0.000     0.000     2.000
     1.750     2.500     2.430     1.000     3.200     1.000     3.000     3.250     3.750     3.540     3.140     0.068     0.000     0.823     0.109     3.000
     1.000     1.250     2.570     1.330     3.200     2.500     4.000     3.000     3.250     3.620     1.930     0.005     0.000     0.000     0.995     4.000
     2.750     3.000     2.570     2.500     2.400     2.000     3.000     3.000     2.750     2.850     2.500     0.000     0.893     0.016     0.090     2.000
     2.000     1.250     2.290     2.330     2.800     2.200     3.000     2.750     2.500     3.000     2.640     0.000     0.003     0.001     0.996     4.000
     4.000     2.500     2.860     2.000     3.000     1.300     3.250     3.500     1.750     2.920     2.930     0.000     0.582     0.383     0.036     2.000
     2.000     2.000     1.710     1.170     1.000     1.000     3.000     3.000     3.000     3.000     2.930     0.866     0.000     0.133     0.001     1.000
     1.000     1.000     2.140     2.000     1.000     1.300     4.000     4.000     3.750     3.850     3.430     0.983     0.000     0.005     0.012     1.000
     1.000     1.500     2.430     2.000     2.200     2.000     4.000     4.000     3.000     3.620     4.000     0.018     0.000     0.005     0.976     4.000
     1.250     1.000     3.860     2.000     2.000     2.000     3.500     4.000     4.000     3.310     2.710     0.000     0.001     0.010     0.989     4.000
     2.750     2.750     2.570     1.670     2.800     2.500     3.500     3.250     3.000     2.380     2.430     0.000     0.792     0.009     0.199     2.000
     1.250     1.250     1.710     1.500     1.000     1.100     3.750     4.000     4.000     3.540     3.710     0.998     0.000     0.001     0.000     1.000
     2.000     2.000     2.290     2.330     2.000     2.100     3.500     3.000     2.750     3.080     2.790     0.000     0.012     0.022     0.966     4.000
     1.250     2.000     1.860     1.330     2.800     1.300     4.000     3.750     2.250     3.620     3.210     0.805     0.000     0.053     0.143     1.000
     1.500     2.000     1.430     1.670     2.000     1.000     4.000     3.500     4.000     3.380     3.210     0.951     0.000     0.038     0.011     1.000
     2.500     1.500     1.430     2.170     1.000     1.000     4.000     3.250     4.000     3.920     3.860     0.691     0.000     0.288     0.021     1.000
     1.750     1.750     2.000     2.330     2.600     1.800     4.000     3.500     2.750     3.380     2.790     0.003     0.001     0.010     0.986     4.000
     2.500     2.250     2.570     2.000     2.000     1.800     3.000     3.000     3.000     3.150     2.710     0.000     0.034     0.355     0.611     4.000
     1.000     1.500     2.290     2.170     1.400     1.700     4.000     3.750     3.250     1.690     3.000     0.244     0.000     0.041     0.715     4.000
     2.250     1.750     2.290     1.830     2.000     1.200     4.000     4.000     3.750     3.150     3.140     0.061     0.000     0.701     0.238     3.000
     2.500     3.250     2.710     2.000     2.000     1.700     4.000     3.750     3.250     2.920     2.710     0.000     0.193     0.663     0.144     3.000
     1.750     1.500     2.290     2.500     2.400     1.200     3.000     3.000     3.000     3.000     3.000     0.020     0.000     0.090     0.890     4.000
     3.250     2.750     1.290     1.830     2.000     2.700     3.500     4.000     2.750     3.310     2.640     0.000     0.592     0.027     0.381     2.000
     2.000     2.000     1.000     1.000     1.000     1.000     4.000     3.750     3.750     4.000     3.790     0.995     0.000     0.005     0.000     1.000
     1.000     1.000     1.000     1.170     1.000     1.000     4.000     4.000     4.000     3.380     3.790     1.000     0.000     0.000     0.000     1.000
     2.000     2.000     1.000     1.000     1.000     1.000     4.000     4.000     3.500     3.850     3.290     0.995     0.000     0.005     0.000     1.000
     1.250     1.250     2.140     2.170     1.800     2.000     3.250     3.750     2.750     2.920     3.070     0.062     0.000     0.006     0.931     4.000
     1.000     1.000     1.000     1.170     1.200     1.100     3.500     1.000     3.250     3.620     2.500     1.000     0.000     0.000     0.000     1.000
     2.750     2.750     2.710     2.330     2.000     2.300     3.000     2.000     2.000     2.620     2.140     0.000     0.866     0.014     0.120     2.000
     4.000     2.500     2.430     2.000     3.200     2.800     2.750     3.000     3.500     2.690     1.790     0.000     0.998     0.000     0.002     2.000
     1.000     1.500     1.140     1.000     3.000     1.200     4.000     3.250     3.500     2.770     2.290     1.000     0.000     0.000     0.000     1.000
     2.250     2.500     3.290     1.830     1.000     1.000     3.000     3.000     3.000     3.540     2.640     0.000     0.000     0.996     0.004     3.000
     1.500     2.750     2.570     2.170     3.200     1.700     3.000     3.500     3.250     3.080     2.860     0.000     0.027     0.030     0.942     4.000
     1.000     1.750     2.000     2.000     2.000     2.100     3.000     2.000     2.000     2.770     3.000     0.043     0.000     0.006     0.951     4.000
     2.000     2.000     2.430     2.000     2.600     2.000     3.000     3.000     2.750     2.770     2.710     0.000     0.010     0.024     0.966     4.000
     3.000     3.250     2.430     1.670     1.600     1.000     4.000     4.000     4.000     3.690     3.430     0.000     0.000     0.998     0.001     3.000
     3.000     2.500     2.710     2.830     2.400     2.600     3.000     3.000     2.750     2.620     2.140     0.000     0.986     0.000     0.013     2.000
     2.000     2.500     2.860     2.670     2.800     2.300     3.000     4.000     3.000     2.920     2.640     0.000     0.614     0.001     0.385     2.000
     1.500     2.750     1.290     1.000     1.000     1.200     3.000     3.250     3.750     2.920     2.860     0.924     0.000     0.076     0.001     1.000
     2.750     1.500     2.140     1.500     1.000     1.700     4.000     4.000     4.000     3.380     2.860     0.129     0.000     0.754     0.117     3.000
     2.000     2.000     2.140     1.830     1.000     1.000     3.000     3.000     3.250     2.080     2.860     0.164     0.000     0.817     0.019     3.000
     3.000     3.250     2.570     3.000     2.400     2.300     2.750     1.500     2.250     2.770     2.360     0.000     0.997     0.000     0.003     2.000
     1.000     1.750     2.000     1.830     2.200     1.400     4.000     4.000     3.750     3.000     2.790     0.654     0.000     0.038     0.308     1.000
     2.000     2.000     1.290     1.000     2.000     1.200     3.750     4.000     4.000     3.540     3.000     0.973     0.000     0.025     0.002     1.000
     1.500     1.750     1.570     1.670     2.800     1.800     3.750     3.500     3.000     3.000     3.140     0.241     0.000     0.013     0.745     4.000
     1.750     1.500     2.000     1.000     1.000     1.000     4.000     3.250     3.250     3.620     4.000     0.982     0.000     0.018     0.000     1.000
     3.750     4.000     2.430     2.330     2.000     2.000     3.000     2.750     2.750     2.770     2.640     0.000     0.995     0.005     0.000     2.000
     1.000     1.250     2.140     2.000     2.600     1.600     4.000     4.000     3.500     3.690     3.860     0.241     0.000     0.006     0.753     4.000
     1.000     1.000     1.860     1.170     1.000     1.000     3.000     3.000     3.000     3.690     3.790     1.000     0.000     0.000     0.000     1.000
     2.250     2.500     1.570     2.500     2.200     1.000     4.000     3.750     2.250     3.690     3.640     0.011     0.001     0.706     0.282     3.000
     2.000     1.500     1.710     1.330     1.400     1.100     4.000     4.000     3.500     4.000     3.360     0.965     0.000     0.033     0.002     1.000
     2.000     2.000     2.290     2.670     3.000     2.900     2.750     3.000     2.250     2.230     2.860     0.000     0.371     0.000     0.629     4.000
     1.500     2.750     1.290     1.000     1.200     1.100     3.750     2.500     3.250     2.920     2.290     0.925     0.000     0.074     0.001     1.000
     2.250     1.750     2.860     2.170     3.000     2.100     3.000     2.500     2.250     3.230     2.360     0.000     0.067     0.006     0.927     4.000
     2.000     1.250     2.290     1.000     2.200     1.200     4.000     3.250     3.750     3.150     2.860     0.911     0.000     0.071     0.018     1.000
     2.500     2.500     2.140     2.330     3.000     2.200     4.000     2.500     3.250     2.540     2.790     0.000     0.397     0.006     0.597     4.000
     1.250     1.750     2.140     1.330     3.200     1.900     4.000     3.250     2.500     3.080     2.430     0.075     0.000     0.010     0.915     4.000
     1.750     1.250     1.570     1.500     1.400     1.100     2.250     2.750     2.000     3.770     3.790     0.995     0.000     0.004     0.001     1.000
     1.750     1.500     2.290     1.330     2.000     1.600     2.750     2.500     3.500     3.620     2.930     0.558     0.000     0.155     0.287     1.000
     2.000     2.000     2.570     1.830     3.000     1.900     4.000     3.250     2.500     2.920     2.140     0.000     0.009     0.026     0.964     4.000
     1.250     1.000     1.430     1.500     1.200     1.000     4.000     3.500     3.000     3.770     3.570     1.000     0.000     0.000     0.000     1.000
     3.500     1.250     1.710     3.000     3.800     2.800     3.250     4.000     1.750     3.310     2.790     0.000     0.855     0.000     0.145     2.000
     1.500     2.000     2.000     1.330     1.800     1.100     4.000     2.500     3.000     3.310     2.070     0.829     0.000     0.154     0.018     1.000
     2.500     2.500     2.140     2.000     4.000     3.200     3.000     2.500     2.000     2.380     2.790     0.000     0.923     0.000     0.077     2.000
     1.250     1.750     1.570     1.500     1.800     1.400     4.000     3.500     4.000     3.460     3.210     0.978     0.000     0.009     0.013     1.000
     1.000     2.000     1.570     1.670     2.000     1.200     3.000     3.750     3.000     3.690     2.710     0.966     0.000     0.014     0.020     1.000
     1.750     2.500     1.710     1.000     1.400     1.200     4.000     4.000     3.250     3.540     3.070     0.693     0.000     0.303     0.004     1.000
     1.500     1.500     2.140     2.000     2.400     2.200     3.750     3.000     2.750     3.000     2.640     0.005     0.000     0.003     0.992     4.000
     3.000     3.000     2.430     3.000     2.600     2.900     3.000     2.750     2.250     2.620     2.070     0.000     0.999     0.000     0.001     2.000
     2.250     2.750     2.570     1.000     3.400     2.500     4.000     4.000     3.500     3.770     2.930     0.000     0.212     0.023     0.765     4.000
     1.750     2.000     1.290     1.170     1.200     1.100     4.000     3.750     4.000     3.620     2.930     0.987     0.000     0.013     0.000     1.000
     2.000     2.000     2.860     2.500     2.000     2.600     3.500     3.500     2.250     3.150     3.210     0.000     0.219     0.002     0.779     4.000
     1.000     1.250     1.430     1.670     1.400     1.000     4.000     4.000     3.750     3.310     3.640     1.000     0.000     0.000     0.000     1.000
     1.000     1.500     2.140     1.330     1.000     1.100     4.000     3.250     3.500     3.380     2.140     0.993     0.000     0.006     0.001     1.000
     2.250     2.750     2.430     1.330     2.200     2.400     3.250     4.000     3.750     3.230     2.710     0.000     0.094     0.153     0.753     4.000
     1.500     2.000     1.710     1.000     2.000     1.000     4.000     3.250     3.750     3.380     2.710     0.976     0.000     0.023     0.001     1.000
     1.000     1.250     1.430     1.330     1.400     1.000     4.000     3.500     3.250     3.690     2.790     1.000     0.000     0.000     0.000     1.000
     2.000     1.500     2.290     2.000     1.200     1.000     4.000     3.500     3.000     3.080     2.640     0.325     0.000     0.613     0.061     3.000
     2.750     2.000     2.140     2.000     2.400     2.000     3.000     3.000     2.750     3.000     3.000     0.000     0.045     0.082     0.873     4.000
     2.250     2.250     2.860     2.330     3.000     2.300     3.000     3.000     2.750     2.230     2.500     0.000     0.470     0.002     0.528     4.000
     1.750     2.000     2.000     1.500     1.400     1.100     3.500     3.500     3.500     3.310     3.070     0.610     0.000     0.370     0.020     1.000
     2.000     2.000     2.430     2.000     1.000     1.300     3.000     2.750     2.750     2.690     1.000     0.027     0.000     0.882     0.091     3.000
     2.000     2.750     2.710     1.670     1.600     2.100     3.750     3.000     3.500     2.770     2.640     0.000     0.031     0.440     0.529     4.000
     1.500     2.250     1.860     2.170     2.400     1.500     2.750     3.750     3.250     3.080     3.000     0.025     0.000     0.098     0.876     4.000
     1.500     2.000     2.430     2.330     2.400     1.900     4.000     3.500     3.250     2.380     2.070     0.000     0.003     0.012     0.984     4.000
     1.750     1.000     2.000     1.170     1.200     1.300     4.000     1.250     3.000     3.690     3.210     0.995     0.000     0.004     0.001     1.000
     1.000     2.750     2.570     1.000     3.000     1.900     3.500     3.250     4.000     3.230     2.860     0.013     0.001     0.115     0.871     4.000
     1.000     1.000     1.000     1.000     1.000     1.000     4.000     4.000     4.000     3.230     4.000     1.000     0.000     0.000     0.000     1.000
     1.000     1.250     2.290     2.000     1.000     1.000     3.000     3.750     3.000     3.080     2.710     0.971     0.000     0.020     0.009     1.000
     2.000     2.250     2.570     1.000     1.600     1.500     3.500     3.000     3.750     3.310     3.140     0.052     0.000     0.902     0.046     3.000
     2.000     1.000     2.710     3.500     2.200     2.800     3.000     2.500     2.750     3.620     3.790     0.000     0.142     0.000     0.858     4.000
     1.000     1.000     1.710     1.330     3.400     1.100     4.000     4.000     2.500     2.620     3.070     0.993     0.000     0.000     0.006     1.000
     1.750     1.250     1.860     1.670     1.800     1.500     4.000     4.000     4.000     3.230     3.070     0.875     0.000     0.030     0.095     1.000
     2.000     2.000     2.290     2.170     2.000     2.000     4.000     3.000     2.750     2.850     3.500     0.001     0.006     0.047     0.946     4.000
     1.250     1.250     2.140     2.170     1.600     2.500     4.000     3.000     3.000     3.460     3.360     0.009     0.000     0.001     0.990     4.000
     1.250     2.500     2.570     2.500     2.000     1.500     4.000     3.750     2.250     2.920     2.930     0.001     0.002     0.140     0.857     4.000
     2.000     2.000     2.140     2.000     2.600     2.000     3.000     2.750     3.000     3.000     3.000     0.001     0.005     0.021     0.973     4.000
     1.500     1.750     1.140     1.170     1.000     1.100     4.000     4.000     4.000     3.850     3.290     0.999     0.000     0.001     0.000     1.000
     2.000     1.750     3.140     1.670     2.000     1.000     4.000     4.000     3.500     3.850     3.570     0.009     0.000     0.900     0.090     3.000
     2.000     2.000     2.430     2.170     2.600     2.200     3.000     2.750     3.000     3.230     3.360     0.000     0.025     0.007     0.968     4.000
     3.000     1.500     2.430     2.830     2.600     2.600     3.000     3.000     2.750     3.380     3.140     0.000     0.659     0.000     0.341     2.000
     1.000     2.000     2.140     1.670     2.000     1.200     3.000     3.000     3.250     3.310     2.860     0.750     0.000     0.122     0.128     1.000
     1.500     2.000     2.430     2.000     2.000     1.500     4.000     3.750     3.250     3.150     2.710     0.026     0.000     0.227     0.747     4.000
     1.750     2.000     2.000     2.330     2.000     1.100     2.250     2.500     2.500     3.540     3.500     0.076     0.000     0.445     0.478     4.000
     2.000     2.250     2.710     2.500     3.000     2.100     3.000     3.000     2.750     2.920     2.500     0.000     0.189     0.003     0.808     4.000
     1.250     1.000     2.430     1.330     1.000     1.000     3.500     3.750     3.750     3.310     3.500     0.994     0.000     0.006     0.001     1.000
     1.000     1.000     1.430     1.000     2.000     1.000     4.000     4.000     3.500     3.230     3.360     1.000     0.000     0.000     0.000     1.000
     1.000     1.000     1.000     1.000     1.000     1.000     4.000     4.000     3.750     3.770     3.640     1.000     0.000     0.000     0.000     1.000
     1.000     1.500     1.570     1.170     1.000     1.100     4.000     4.000     3.250     3.850     3.570     1.000     0.000     0.000     0.000     1.000
     2.250     2.250     2.430     1.330     1.600     1.300     3.750     3.500     2.750     3.230     3.210     0.021     0.000     0.947     0.032     3.000
     1.750     1.250     1.860     2.330     2.000     1.800     4.000     3.750     3.000     3.080     3.000     0.054     0.000     0.013     0.933     4.000
     3.500     2.750     1.710     2.000     1.200     2.300     2.750     2.500     2.250     3.850     2.930     0.000     0.423     0.389     0.188     2.000
     1.000     1.000     1.000     1.000     1.800     1.000     4.000     4.000     3.500     3.920     3.860     1.000     0.000     0.000     0.000     1.000
     2.500     2.000     1.000     1.330     1.000     1.300     4.000     3.250     2.750     3.000     3.000     0.923     0.000     0.075     0.002     1.000
     1.250     2.000     2.430     2.170     1.200     1.500     3.750     4.000     3.750     3.150     3.000     0.078     0.000     0.366     0.556     4.000
     1.000     1.250     1.140     1.330     1.000     1.100     4.000     4.000     3.000     3.850     2.710     1.000     0.000     0.000     0.000     1.000
     2.000     2.000     1.290     1.170     3.000     1.600     3.750     3.000     4.000     3.310     3.210     0.736     0.000     0.050     0.214     1.000
     1.750     2.750     2.710     2.000     2.600     2.300     3.000     3.000     2.250     3.080     2.640     0.000     0.172     0.015     0.814     4.000
     1.000     1.250     2.000     1.830     2.000     1.000     4.000     3.500     3.750     2.920     2.710     0.983     0.000     0.005     0.011     1.000
     1.000     2.000     2.000     2.330     2.400     1.400     3.000     3.750     3.000     2.770     2.570     0.060     0.000     0.037     0.902     4.000
     2.000     2.000     2.000     1.500     2.200     1.200     4.000     3.750     3.500     3.690     2.640     0.297     0.000     0.557     0.146     3.000
     1.500     2.250     2.000     2.330     2.800     2.100     2.750     3.750     2.000     2.770     2.790     0.000     0.005     0.003     0.991     4.000
     1.000     1.750     1.430     1.170     1.800     1.000     3.500     3.250     3.250     2.850     2.570     0.999     0.000     0.001     0.000     1.000
     1.000     1.000     2.000     1.330     2.400     1.000     4.000     3.250     3.500     3.850     1.930     0.998     0.000     0.001     0.001     1.000
     1.000     1.000     2.000     1.830     1.800     2.200     3.000     3.000     2.500     3.080     3.640     0.397     0.000     0.002     0.601     4.000
     4.000     4.000     2.290     1.830     2.000     1.500     3.000     2.500     2.000     3.230     2.930     0.000     0.434     0.565     0.002     3.000
     1.250     1.500     1.860     2.000     2.600     1.700     4.000     3.250     2.750     3.150     3.210     0.150     0.000     0.009     0.841     4.000
     1.750     1.250     1.430     1.330     2.200     1.400     3.500     4.000     3.500     3.920     3.570     0.991     0.000     0.002     0.006     1.000
     2.250     2.000     2.710     1.000     1.000     1.000     3.000     3.500     3.000     3.540     2.710     0.061     0.000     0.937     0.002     3.000
     2.000     2.250     2.570     2.670     2.800     2.800     3.000     2.500     2.000     2.230     2.000     0.000     0.611     0.000     0.389     2.000
     3.250     2.500     1.710     1.170     1.000     1.300     4.000     1.000     3.250     3.380     2.930     0.009     0.000     0.989     0.002     3.000
     2.000     1.250     2.290     1.830     2.200     1.000     4.000     3.250     2.500     3.310     2.360     0.517     0.000     0.288     0.195     1.000
     1.500     1.750     1.710     1.670     1.800     1.600     2.750     3.750     3.750     2.770     2.500     0.773     0.000     0.052     0.175     1.000
     1.000     1.000     1.290     1.170     1.000     1.000     4.000     4.000     2.250     3.920     3.430     1.000     0.000     0.000     0.000     1.000
     2.000     2.000     2.140     2.500     3.200     2.000     2.250     2.750     2.750     2.850     2.570     0.000     0.025     0.002     0.973     4.000
     1.750     2.250     2.140     1.330     2.000     1.000     3.500     4.000     2.750     3.380     2.640     0.306     0.000     0.662     0.032     3.000
     3.000     3.000     2.710     2.500     2.000     2.000     2.750     2.750     3.000     3.620     2.210     0.000     0.934     0.025     0.042     2.000
     1.500     1.750     2.290     1.830     3.000     1.900     3.000     3.500     3.000     3.000     2.790     0.004     0.000     0.008     0.988     4.000
     4.000     3.250     3.570     1.670     1.400     1.000     2.750     2.500     2.500     4.000     2.290     0.000     0.007     0.993     0.000     3.000
     1.500     1.000     1.570     1.000     1.400     1.000     4.000     4.000     3.750     3.920     3.710     1.000     0.000     0.000     0.000     1.000
     2.750     2.250     2.710     2.670     2.400     2.000     3.000     3.250     2.250     3.000     2.710     0.000     0.640     0.014     0.346     2.000
     2.250     2.000     2.140     1.830     2.000     1.700     3.750     3.750     3.000     3.000     3.070     0.013     0.001     0.328     0.658     4.000
     2.250     1.750     2.140     2.670     2.000     2.000     4.000     3.500     2.500     2.920     2.430     0.000     0.015     0.014     0.971     4.000
     2.000     1.500     2.000     2.000     1.200     1.200     3.000     3.750     2.500     3.000     2.790     0.549     0.000     0.356     0.094     1.000
     2.000     2.250     2.570     2.670     3.000     2.300     3.000     2.750     2.750     3.000     2.360     0.000     0.306     0.001     0.693     4.000
     2.000     2.000     2.140     2.500     2.400     3.000     4.000     3.000     2.750     2.920     2.860     0.000     0.193     0.000     0.807     4.000
     4.000     3.500     1.860     2.830     1.200     2.300     2.500     3.500     2.500     2.540     1.430     0.000     0.997     0.002     0.001     2.000
     4.000     1.750     2.430     2.330     3.000     2.900     3.000     2.500     2.000     3.080     1.360     0.000     0.991     0.000     0.009     2.000
     2.500     2.000     2.430     2.500     3.000     2.300     3.000     2.750     2.250     2.770     2.290     0.000     0.337     0.001     0.661     4.000
     2.000     2.000     2.000     2.170     2.200     1.900     3.000     3.000     3.000     3.080     2.860     0.002     0.003     0.043     0.952     4.000
     3.000     2.750     2.570     2.330     2.600     2.100     2.250     2.250     2.000     2.620     1.570     0.000     0.906     0.010     0.084     2.000
     2.000     2.000     1.860     2.000     2.000     1.900     3.750     3.000     2.750     3.000     2.860     0.014     0.001     0.081     0.904     4.000
     1.750     1.750     2.000     1.830     3.200     1.000     4.000     3.750     3.000     3.150     2.570     0.241     0.000     0.175     0.584     4.000
     1.500     1.750     1.290     1.330     1.000     1.900     2.250     2.750     2.500     3.080     2.860     0.988     0.000     0.005     0.007     1.000
     1.500     1.750     2.000     2.000     2.600     2.700     3.000     2.750     2.750     3.080     2.500     0.000     0.003     0.000     0.997     4.000
     4.000     3.750     2.430     2.670     3.600     3.600     1.750     2.000     1.750     2.230     2.430     0.000     1.000     0.000     0.000     2.000
     1.000     1.000     1.430     1.000     2.200     1.000     4.000     4.000     4.000     3.850     2.710     1.000     0.000     0.000     0.000     1.000
     1.250     1.500     2.140     1.500     3.400     1.000     2.750     3.000     2.500     3.080     2.430     0.773     0.000     0.029     0.198     1.000
     1.250     1.250     2.860     3.170     3.600     1.800     3.250     3.000     2.750     3.920     3.500     0.000     0.004     0.000     0.996     4.000
     1.000     1.250     1.430     1.670     1.400     1.600     3.500     3.250     3.000     3.080     3.570     0.996     0.000     0.000     0.003     1.000
     2.500     3.250     3.710     2.000     2.200     2.100     4.000     4.000     3.500     3.770     3.860     0.000     0.960     0.019     0.021     2.000
     2.500     2.250     2.290     2.830     1.800     2.400     2.500     3.000     2.000     2.380     2.860     0.000     0.469     0.005     0.526     4.000
     1.000     2.250     1.710     1.000     1.400     2.300     2.750     4.000     3.000     3.690     2.500     0.835     0.000     0.022     0.143     1.000
     2.250     3.000     2.710     2.330     2.400     2.600     3.000     2.750     2.500     2.920     2.570     0.000     0.908     0.001     0.091     2.000
     3.000     2.500     2.430     2.170     2.200     1.700     2.750     3.500     3.000     2.850     2.640     0.000     0.210     0.431     0.359     3.000
     1.250     1.250     1.570     1.000     2.800     1.200     4.000     3.500     3.500     3.920     3.500     0.999     0.000     0.000     0.001     1.000
     1.500     1.250     3.000     2.170     2.800     2.300     3.000     4.000     2.750     3.230     2.570     0.000     0.003     0.001     0.997     4.000
     4.000     3.000     2.710     2.330     2.800     2.500     2.000     2.500     1.750     2.310     2.860     0.000     1.000     0.000     0.000     2.000
     1.000     1.500     2.140     2.170     1.600     2.200     2.500     2.000     2.250     2.920     3.140     0.032     0.000     0.004     0.964     4.000
     2.500     2.750     2.860     2.000     2.600     1.400     3.250     4.000     2.750     3.150     2.860     0.000     0.069     0.667     0.264     3.000
     2.000     2.000     2.140     1.830     1.600     1.200     3.000     3.750     2.000     3.690     2.930     0.113     0.000     0.761     0.125     3.000
     4.000     3.750     3.140     3.170     2.200     2.700     3.000     3.000     2.000     3.380     3.210     0.000     1.000     0.000     0.000     2.000
     2.000     3.000     1.860     2.170     2.200     2.200     3.000     3.000     3.000     2.850     2.210     0.000     0.106     0.049     0.845     4.000
     3.500     3.750     3.290     1.830     3.400     2.700     2.750     2.750     3.250     3.230     1.290     0.000     1.000     0.000     0.000     2.000
     3.000     3.000     2.570     2.330     2.600     1.800     2.500     3.250     2.750     3.000     3.070     0.000     0.863     0.052     0.085     2.000
     2.000     1.750     2.140     2.170     2.200     2.000     3.000     2.750     3.000     2.920     2.500     0.002     0.002     0.021     0.975     4.000
     2.000     1.500     2.140     1.500     1.200     1.900     2.250     2.750     3.000     2.920     2.140     0.416     0.000     0.228     0.356     1.000
     1.750     1.500     1.140     1.000     3.200     1.100     4.000     3.500     3.750     3.380     2.570     0.997     0.000     0.001     0.002     1.000
     1.000     1.000     1.860     2.170     2.200     2.000     3.000     4.000     3.000     3.380     2.640     0.200     0.000     0.001     0.798     4.000
     1.500     1.000     1.000     2.000     1.400     2.200     3.500     3.250     2.250     3.150     2.640     0.915     0.000     0.000     0.084     1.000
     2.250     3.250     2.710     2.670     3.200     2.800     4.000     3.250     2.500     3.150     2.210     0.000     0.994     0.000     0.006     2.000
     3.000     3.000     2.710     2.500     1.800     1.900     3.000     2.750     2.500     3.230     2.140     0.000     0.861     0.079     0.060     2.000
     3.000     1.750     2.570     2.670     1.600     3.500     3.250     3.500     3.000     3.150     2.430     0.000     0.960     0.000     0.040     2.000
     1.000     1.750     2.140     1.500     1.200     1.200     3.000     2.750     3.000     3.850     2.640     0.964     0.000     0.029     0.007     1.000
     1.000     1.000     1.860     2.830     1.000     1.800     4.000     4.000     3.250     3.620     2.570     0.275     0.000     0.005     0.720     4.000
     3.000     3.000     4.000     3.170     1.000     3.300     3.000     2.750     3.000     3.380     3.140     0.000     1.000     0.000     0.000     2.000
     2.250     2.000     2.430     2.330     3.000     2.000     3.750     1.250     2.750     2.620     2.790     0.000     0.061     0.007     0.932     4.000
     2.750     2.500     3.000     1.000     1.400     1.100     3.000     2.750     2.000     4.000     2.140     0.000     0.000     0.998     0.001     3.000
     3.500     2.750     2.570     3.000     2.400     3.400     1.750     2.250     1.750     2.000     1.640     0.000     1.000     0.000     0.000     2.000
     1.000     1.000     1.140     1.000     1.600     1.000     4.000     4.000     4.000     4.000     3.710     1.000     0.000     0.000     0.000     1.000
     2.000     2.000     2.140     1.500     1.600     1.100     3.000     3.250     2.500     3.230     2.860     0.261     0.000     0.703     0.036     3.000
     2.250     2.000     1.860     2.670     3.200     2.400     3.500     3.500     3.750     2.000     2.860     0.000     0.125     0.000     0.874     4.000
     2.000     2.250     1.860     1.330     1.600     1.200     4.000     3.750     3.500     3.080     2.710     0.368     0.000     0.607     0.025     3.000
     4.000     3.250     2.570     1.170     3.600     2.500     1.750     3.500     1.000     2.080     2.710     0.000     0.998     0.001     0.001     2.000
     2.500     3.000     2.710     2.000     2.400     2.000     3.000     3.500     3.000     3.000     2.860     0.000     0.581     0.122     0.297     2.000
     2.500     2.250     2.430     2.170     2.800     1.900     3.000     3.000     2.750     3.000     2.860     0.000     0.122     0.045     0.833     4.000
     3.250     2.250     2.430     1.500     1.400     2.200     1.250     1.500     1.500     3.920     2.640     0.000     0.071     0.688     0.241     3.000
     3.500     2.000     2.290     2.330     1.000     1.100     4.000     4.000     3.750     3.540     3.140     0.000     0.000     0.988     0.011     3.000
     1.000     1.250     1.140     1.000     1.200     1.000     3.500     4.000     3.000     3.380     3.210     1.000     0.000     0.000     0.000     1.000
     1.000     1.000     1.000     1.000     1.000     1.200     4.000     4.000     3.750     4.000     3.500     1.000     0.000     0.000     0.000     1.000
     1.500     2.500     2.430     1.670     2.600     1.600     3.750     3.750     2.250     2.770     2.290     0.006     0.001     0.226     0.767     4.000
     2.750     2.750     2.430     2.170     3.000     2.600     2.250     2.250     2.750     2.770     2.360     0.000     0.932     0.000     0.067     2.000
     2.750     2.500     2.570     2.170     2.400     1.900     3.000     2.750     2.500     2.770     2.360     0.000     0.367     0.131     0.502     4.000
     2.000     1.750     2.570     1.170     1.000     1.000     4.000     3.500     3.000     3.230     3.000     0.334     0.000     0.662     0.004     3.000
     2.000     2.000     1.290     1.000     1.400     1.000     3.000     3.000     2.500     3.310     3.000     0.981     0.000     0.019     0.000     1.000
     3.250     1.000     1.000     1.000     1.000     1.000     2.750     3.250     2.750     4.000     3.360     0.994     0.000     0.006     0.000     1.000
     2.500     2.250     2.710     2.330     3.000     2.000     3.250     2.750     2.750     2.690     2.860     0.000     0.375     0.012     0.613     4.000
     2.500     2.500     2.430     2.330     2.400     1.800     3.000     2.750     2.750     2.850     3.000     0.000     0.177     0.127     0.696     4.000
     1.000     2.000     2.000     1.830     2.600     1.600     4.000     3.500     3.000     2.920     2.710     0.145     0.000     0.031     0.825     4.000
     1.750     1.500     1.570     1.000     1.000     1.000     4.000     4.000     4.000     3.230     3.790     0.997     0.000     0.003     0.000     1.000
     1.000     1.000     1.000     1.000     1.000     1.000     4.000     4.000     3.750     3.920     4.000     1.000     0.000     0.000     0.000     1.000
     3.000     2.500     2.860     2.670     3.000     2.600     3.000     2.750     1.750     2.540     1.860     0.000     0.991     0.000     0.009     2.000
     1.000     1.250     1.430     2.170     1.600     1.800     2.500     2.250     2.250     3.460     3.790     0.864     0.000     0.002     0.135     1.000
     1.000     2.750     3.000     2.170     2.000     1.400     3.000     4.000     3.750     2.460     2.070     0.001     0.001     0.393     0.605     4.000
     3.250     2.000     3.290     2.670     1.400     2.900     2.500     2.750     3.250     3.000     2.570     0.000     0.989     0.000     0.011     2.000
     3.000     3.000     2.290     1.830     2.400     1.000     4.000     4.000     3.000     3.540     2.930     0.000     0.002     0.984     0.014     3.000
     1.750     2.000     2.290     2.000     1.800     1.100     2.250     3.750     2.750     3.150     2.570     0.087     0.000     0.697     0.216     3.000
     1.500     2.000     3.430     2.500     2.600     2.500     2.500     3.000     2.250     3.460     2.500     0.000     0.192     0.001     0.807     4.000
     1.750     1.000     1.290     1.000     2.400     1.000     4.000     4.000     4.000     3.310     2.860     1.000     0.000     0.000     0.000     1.000
     1.000     1.000     1.000     1.000     2.200     4.000     4.000     3.250     4.000     3.770     3.710     0.076     0.000     0.000     0.924     4.000
     1.250     1.250     1.290     1.170     3.800     1.400     2.750     3.500     1.500     3.920     2.790     0.980     0.000     0.000     0.020     1.000
     1.250     1.750     1.000     1.830     1.800     1.500     3.000     3.000     3.000     4.000     3.360     0.985     0.000     0.002     0.013     1.000
     1.500     1.000     1.430     1.170     2.200     1.300     3.250     4.000     3.500     3.150     3.070     0.999     0.000     0.000     0.001     1.000
     2.250     2.000     2.140     2.330     2.000     2.000     3.250     2.750     2.750     2.620     2.360     0.000     0.015     0.044     0.941     4.000
     2.250     2.250     1.570     2.330     3.800     2.900     2.500     3.250     2.000     3.380     2.570     0.000     0.338     0.000     0.661     4.000
     1.500     1.250     1.710     1.330     1.000     1.000     4.000     4.000     2.750     3.540     3.790     0.998     0.000     0.002     0.000     1.000
     4.000     3.250     2.860     2.330     3.800     2.600     4.000     3.000     3.000     2.540     2.290     0.000     1.000     0.000     0.000     2.000
     2.500     1.500     2.000     2.170     1.000     1.000     4.000     2.500     3.250     3.000     2.860     0.173     0.000     0.784     0.043     3.000
     2.000     2.000     2.140     2.000     2.000     2.000     3.000     2.000     3.000     2.920     3.000     0.003     0.003     0.063     0.931     4.000
     2.250     2.250     2.860     1.670     2.600     1.600     3.250     3.750     2.750     3.310     2.640     0.000     0.012     0.412     0.576     4.000
     2.250     2.750     2.430     2.670     2.200     2.300     3.000     4.000     3.750     3.310     2.930     0.000     0.650     0.005     0.344     2.000
     1.000     2.250     2.570     1.170     1.400     1.300     4.000     4.000     3.500     3.540     2.640     0.559     0.000     0.403     0.038     1.000
     2.250     2.000     2.430     2.500     2.200     1.600     4.000     3.750     3.750     3.080     2.790     0.000     0.014     0.116     0.870     4.000
     2.500     3.250     2.570     1.830     1.400     1.100     2.750     3.000     2.250     3.540     2.640     0.000     0.000     0.996     0.004     3.000
     1.000     1.000     1.570     1.000     1.000     1.000     4.000     4.000     4.000     3.920     3.500     1.000     0.000     0.000     0.000     1.000
     2.000     1.500     2.290     1.830     1.000     1.000     4.000     4.000     4.000     3.620     3.710     0.451     0.000     0.524     0.025     3.000
     2.000     2.000     2.290     2.000     1.000     1.000     3.000     3.000     2.500     2.620     3.000     0.063     0.000     0.909     0.028     3.000
     1.500     2.250     2.290     1.500     1.400     1.000     3.750     3.750     3.000     3.310     2.500     0.298     0.000     0.681     0.021     3.000
     3.000     2.750     2.570     2.000     2.600     1.800     3.000     4.000     3.000     2.850     2.860     0.000     0.542     0.211     0.248     2.000
     3.000     2.750     2.430     2.170     2.200     2.500     2.750     2.750     2.750     2.690     2.570     0.000     0.922     0.004     0.073     2.000
     2.000     2.000     2.000     2.000     2.000     2.000     4.000     3.250     3.000     2.770     3.000     0.005     0.002     0.059     0.934     4.000
     2.000     2.250     2.290     2.000     2.000     2.000     3.000     2.750     3.000     3.770     2.790     0.001     0.009     0.095     0.895     4.000
     3.000     3.000     3.430     2.330     2.600     2.200     3.000     3.000     2.750     2.770     3.140     0.000     0.995     0.001     0.005     2.000
     1.000     1.500     1.000     1.000     1.200     1.100     4.000     4.000     3.750     3.000     2.790     1.000     0.000     0.000     0.000     1.000
     2.000     2.000     2.710     2.170     2.000     1.800     4.000     4.000     4.000     3.690     4.000     0.000     0.009     0.120     0.871     4.000
     1.000     2.000     1.140     1.330     1.400     1.000     3.750     3.500     3.250     3.460     3.000     0.999     0.000     0.001     0.000     1.000
     1.000     1.000     2.290     2.330     1.000     1.000     4.000     3.000     2.750     3.850     2.930     0.962     0.000     0.016     0.022     1.000
     2.000     2.500     2.140     1.670     3.000     2.600     2.000     2.250     2.500     2.460     2.570     0.000     0.084     0.003     0.912     4.000
     2.000     3.000     3.000     2.500     2.000     2.400     2.250     2.750     2.750     3.080     2.210     0.000     0.833     0.005     0.162     2.000
     1.000     2.500     3.000     2.330     3.400     1.800     3.000     3.000     2.750     3.000     2.500     0.000     0.015     0.004     0.981     4.000
     1.000     1.000     1.140     2.670     1.400     1.300     4.000     2.000     3.750     2.850     2.360     0.983     0.000     0.000     0.016     1.000
     1.250     2.500     2.710     1.330     1.000     1.000     3.000     3.750     3.500     2.690     3.430     0.096     0.000     0.897     0.007     3.000
     1.000     2.000     2.140     1.170     1.600     1.100     4.000     3.250     2.750     3.460     3.140     0.959     0.000     0.037     0.004     1.000
     2.250     1.750     2.140     2.170     3.400     1.500     4.000     3.500     3.500     2.310     3.070     0.001     0.003     0.025     0.971     4.000
     2.000     2.250     2.570     2.670     2.600     2.300     2.250     2.500     2.750     2.620     2.210     0.000     0.243     0.002     0.755     4.000
     1.500     2.000     2.570     2.330     2.400     1.800     3.000     3.500     3.000     3.230     3.500     0.000     0.003     0.020     0.977     4.000
     2.500     2.750     3.000     2.000     3.600     2.100     3.000     2.750     2.750     2.690     2.570     0.000     0.850     0.003     0.147     2.000
     2.250     2.250     2.860     2.670     3.400     2.300     2.750     3.000     3.500     3.230     2.070     0.000     0.723     0.000     0.276     2.000
     2.500     2.500     2.000     2.000     2.600     1.900     3.000     3.000     3.000     3.000     2.070     0.000     0.059     0.116     0.824     4.000
     1.500     1.750     2.290     1.170     2.600     1.300     3.000     3.000     2.750     2.920     2.500     0.695     0.000     0.145     0.160     1.000
     2.250     2.750     2.570     2.170     2.800     2.100     3.000     3.500     2.750     2.920     2.710     0.000     0.424     0.021     0.555     4.000
     3.000     3.250     2.860     2.330     2.400     2.000     3.250     3.000     2.750     2.310     2.070     0.000     0.975     0.010     0.015     2.000
     1.000     1.000     1.710     1.000     1.200     1.000     3.750     3.750     4.000     2.770     2.710     1.000     0.000     0.000     0.000     1.000
     2.500     1.500     2.000     2.330     2.400     2.400     4.000     3.250     2.750     3.690     3.070     0.000     0.022     0.002     0.975     4.000
     2.000     2.250     1.570     1.000     2.800     1.000     3.250     3.500     3.000     3.310     2.930     0.787     0.000     0.195     0.018     1.000
     2.750     2.500     2.140     2.000     3.000     2.600     4.000     3.000     3.250     2.690     3.210     0.000     0.690     0.002     0.308     2.000
     2.750     2.500     2.860     3.000     2.000     1.300     2.500     2.750     2.750     2.770     2.140     0.000     0.345     0.364     0.290     3.000
     2.250     2.750     2.290     2.170     2.200     2.100     3.000     2.750     3.000     3.080     2.930     0.000     0.187     0.077     0.736     4.000
     3.000     2.250     2.290     2.670     3.800     2.000     3.500     3.000     2.500     2.770     2.640     0.000     0.830     0.001     0.169     2.000
     2.000     2.000     2.290     2.170     2.200     2.000     2.750     2.750     3.000     2.920     2.430     0.001     0.008     0.032     0.960     4.000
     2.000     2.500     2.140     2.170     2.400     1.900     4.000     3.000     3.000     3.310     2.790     0.000     0.022     0.066     0.912     4.000
     1.000     1.750     2.000     1.000     2.200     1.000     4.000     3.250     3.750     3.850     3.640     0.994     0.000     0.005     0.001     1.000
     4.000     2.750     3.570     2.330     2.800     1.000     3.000     2.500     2.750     3.230     3.070     0.000     0.709     0.286     0.005     2.000
     1.000     1.000     2.290     2.000     2.000     1.900     4.000     4.000     3.500     2.690     2.860     0.221     0.000     0.004     0.775     4.000
     1.500     1.750     1.290     1.170     1.200     1.000     4.000     3.750     3.750     3.540     3.070     0.998     0.000     0.002     0.000     1.000
     1.000     1.000     1.290     1.000     1.000     1.000     4.000     3.250     3.500     3.920     3.360     1.000     0.000     0.000     0.000     1.000
     1.000     1.000     2.000     2.000     2.000     1.300     3.000     2.500     2.500     3.000     1.930     0.940     0.000     0.003     0.057     1.000
     4.000     4.000     1.000     1.000     2.200     4.000     4.000     1.000     1.000     2.310     4.000     0.000     1.000     0.000     0.000     2.000
     2.750     2.500     2.290     2.500     3.000     2.800     4.000     3.250     2.750     2.920     2.860     0.000     0.945     0.000     0.055     2.000
     3.750     3.000     3.860     3.000     3.000     2.600     4.000     1.250     2.750     4.000     1.570     0.000     1.000     0.000     0.000     2.000
     3.250     3.000     3.000     2.170     2.400     2.100     3.000     2.750     3.000     3.000     2.930     0.000     0.981     0.007     0.012     2.000
     2.500     2.000     2.860     2.500     2.400     2.000     4.000     2.500     3.500     3.380     3.000     0.000     0.257     0.021     0.722     4.000
     1.000     1.000     1.860     1.330     2.800     1.300     4.000     4.000     3.750     3.770     3.570     0.991     0.000     0.000     0.008     1.000
     1.000     1.500     2.000     1.500     3.000     1.300     4.000     4.000     3.750     3.920     3.570     0.844     0.000     0.009     0.147     1.000
     1.250     1.500     1.860     1.170     2.800     2.000     4.000     4.000     3.750     3.080     3.140     0.576     0.000     0.005     0.419     1.000
     1.000     1.000     2.000     1.170     2.200     1.300     4.000     4.000     3.750     3.850     3.570     0.998     0.000     0.000     0.002     1.000
     2.000     2.250     2.140     2.000     2.400     2.000     4.000     2.750     3.000     3.770     3.070     0.001     0.009     0.044     0.946     4.000
     1.000     1.000     1.860     1.330     2.400     1.000     4.000     3.250     3.750     3.380     3.500     0.999     0.000     0.000     0.001     1.000
     1.000     1.250     2.570     2.330     2.600     2.000     4.000     3.250     2.250     3.770     2.790     0.002     0.000     0.001     0.997     4.000
     2.000     2.000     2.570     2.170     2.000     2.000     4.000     3.500     2.750     2.920     2.930     0.000     0.012     0.052     0.936     4.000
     2.000     1.500     2.710     1.670     1.400     1.300     3.500     4.000     2.500     3.000     2.570     0.118     0.000     0.732     0.150     3.000
     2.750     2.750     2.000     1.330     2.200     3.600     4.000     4.000     4.000     2.850     4.000     0.000     0.881     0.000     0.119     2.000
     2.500     2.250     2.430     1.830     2.000     1.800     4.000     4.000     3.500     3.460     3.930     0.001     0.015     0.436     0.548     4.000
     1.000     1.250     2.140     1.330     1.000     1.000     4.000     3.750     3.000     3.770     3.500     0.998     0.000     0.002     0.000     1.000
     1.500     2.000     2.290     1.500     1.000     1.100     3.250     3.750     4.000     3.850     2.860     0.552     0.000     0.434     0.014     1.000
     1.250     2.250     2.140     1.500     2.400     1.700     3.000     3.250     2.250     3.000     2.210     0.114     0.000     0.128     0.757     4.000
     2.000     3.000     2.570     2.170     1.000     1.200     3.500     2.500     3.250     3.310     2.360     0.000     0.000     0.981     0.019     3.000
     1.000     1.000     1.000     1.000     1.000     1.000     4.000     4.000     3.000     2.920     3.640     1.000     0.000     0.000     0.000     1.000
     2.250     2.750     2.860     2.170     2.400     2.200     3.000     4.000     2.250     2.690     2.430     0.000     0.573     0.024     0.403     2.000
     3.500     2.000     2.430     2.330     2.400     2.400     3.000     3.250     2.750     2.850     2.710     0.000     0.880     0.003     0.117     2.000
     1.250     1.250     2.860     2.000     2.600     1.300     3.000     3.000     2.750     3.310     3.500     0.053     0.000     0.052     0.895     4.000
     2.750     1.500     2.710     1.670     1.400     1.100     2.750     2.750     2.250     3.540     2.210     0.014     0.000     0.958     0.028     3.000
     1.750     2.000     1.860     2.000     2.800     2.300     4.000     3.500     2.750     3.000     3.000     0.001     0.003     0.003     0.993     4.000
     2.000     2.750     2.140     2.170     2.800     2.100     3.000     2.750     3.000     1.770     2.290     0.000     0.112     0.019     0.869     4.000
     1.000     2.000     2.860     2.000     2.600     1.800     4.000     1.000     2.500     3.850     2.290     0.001     0.001     0.016     0.982     4.000
     1.000     1.500     1.430     1.830     2.200     1.500     3.000     3.000     2.750     2.920     3.000     0.952     0.000     0.002     0.046     1.000
     2.250     3.750     2.140     2.500     2.800     1.800     3.750     4.000     3.250     3.080     3.290     0.000     0.830     0.035     0.135     2.000
     1.750     2.500     3.000     1.170     2.000     1.200     4.000     3.250     3.000     3.850     3.790     0.006     0.000     0.960     0.034     3.000
     1.500     2.000     1.290     1.000     2.000     1.400     4.000     4.000     3.500     4.000     3.290     0.993     0.000     0.005     0.002     1.000
     2.750     3.500     2.140     2.000     3.000     2.900     4.000     3.750     3.250     2.690     3.140     0.000     0.992     0.000     0.008     2.000
     2.500     2.750     1.710     1.000     1.800     1.200     3.000     3.750     3.000     2.850     2.790     0.053     0.000     0.941     0.006     3.000
     3.000     2.750     2.430     1.670     3.000     2.600     3.000     2.250     2.000     2.620     2.500     0.000     0.909     0.002     0.089     2.000
     1.250     1.000     1.000     1.170     2.200     1.800     4.000     4.000     3.250     3.380     3.790     0.999     0.000     0.000     0.001     1.000
     2.000     2.250     2.290     1.170     1.600     1.000     4.000     3.000     3.750     3.920     3.140     0.147     0.000     0.844     0.009     3.000
     1.000     1.000     1.860     1.670     3.000     1.600     3.000     3.000     3.000     2.690     2.930     0.779     0.000     0.001     0.220     1.000
     2.000     1.000     2.290     1.830     2.200     1.600     3.750     3.500     3.000     3.380     3.140     0.194     0.000     0.059     0.747     4.000
     1.000     1.000     2.140     1.000     1.400     1.000     4.000     4.000     3.500     2.770     2.930     1.000     0.000     0.000     0.000     1.000
     1.250     1.250     1.860     1.000     2.400     1.400     4.000     4.000     3.000     3.310     2.640     0.995     0.000     0.001     0.004     1.000
     1.000     1.750     1.290     2.170     2.600     2.700     2.000     2.500     2.250     2.850     2.930     0.004     0.000     0.000     0.996     4.000
     1.000     1.250     1.290     1.170     2.800     1.800     2.750     3.250     3.000     2.920     3.430     0.990     0.000     0.000     0.010     1.000
     1.000     2.250     1.000     1.000     1.800     1.000     4.000     3.500     4.000     3.150     3.070     0.999     0.000     0.001     0.000     1.000
     1.750     2.000     1.430     1.330     1.000     1.000     3.000     2.500     2.500     3.850     3.290     0.970     0.000     0.030     0.000     1.000
     1.000     2.000     2.570     2.830     1.000     1.300     3.000     3.000     3.000     3.310     3.000     0.017     0.000     0.271     0.712     4.000
     1.000     1.000     2.140     1.500     1.800     1.700     3.750     4.000     4.000     2.620     2.710     0.955     0.000     0.002     0.043     1.000
     1.500     1.000     2.430     2.330     3.600     1.600     3.750     3.500     2.500     3.080     2.790     0.002     0.000     0.001     0.997     4.000
     3.000     2.500     2.710     2.170     3.400     2.400     3.000     3.000     2.250     2.770     3.070     0.000     0.953     0.000     0.046     2.000
     2.000     2.500     2.290     2.670     2.600     2.300     3.000     3.000     2.500     3.000     3.000     0.000     0.274     0.002     0.723     4.000
     2.750     1.000     2.430     1.500     1.000     2.600     3.000     3.500     3.750     2.620     2.570     0.014     0.002     0.069     0.914     4.000
     2.250     1.750     2.000     1.830     1.000     2.500     4.000     3.750     3.000     3.230     2.860     0.010     0.003     0.066     0.921     4.000
     1.500     1.500     1.710     1.830     1.800     1.200     3.500     3.500     2.250     2.620     2.930     0.942     0.000     0.025     0.033     1.000
     1.000     1.000     1.140     1.000     1.000     1.000     4.000     4.000     3.750     3.150     2.930     1.000     0.000     0.000     0.000     1.000
     2.250     2.000     2.290     2.500     2.800     1.700     4.000     3.500     3.750     3.080     2.710     0.000     0.024     0.025     0.951     4.000
     2.500     1.750     1.710     2.330     3.400     2.000     4.000     3.750     3.000     2.380     2.790     0.000     0.018     0.003     0.979     4.000
     1.000     1.000     1.710     1.000     1.000     1.000     4.000     4.000     3.500     3.230     3.070     1.000     0.000     0.000     0.000     1.000
     2.750     1.250     2.140     2.330     2.200     2.100     3.500     2.250     2.250     2.920     2.290     0.000     0.011     0.013     0.976     4.000
     2.000     1.000     2.000     2.000     2.000     2.000     3.000     3.000     2.750     2.920     3.000     0.067     0.000     0.012     0.921     4.000
     1.750     1.750     2.140     2.000     3.000     1.700     4.000     3.500     3.000     3.080     2.710     0.005     0.001     0.016     0.978     4.000
     1.250     1.250     1.710     2.330     2.200     2.300     3.500     3.250     3.000     3.380     2.860     0.015     0.000     0.001     0.985     4.000
     1.750     2.250     1.860     1.000     2.400     1.300     3.750     4.000     3.000     3.690     2.710     0.676     0.000     0.271     0.053     1.000
     1.500     2.250     2.430     2.500     2.800     1.700     3.750     3.500     4.000     3.150     3.070     0.000     0.007     0.014     0.980     4.000
     2.000     1.250     1.290     1.500     3.000     2.200     3.500     3.250     3.250     2.770     2.570     0.202     0.000     0.002     0.796     4.000
     2.000     1.750     1.710     1.000     2.000     1.200     4.000     4.000     4.000     3.690     2.360     0.945     0.000     0.050     0.005     1.000
     1.750     1.250     1.140     2.000     1.800     1.900     3.500     3.750     3.750     3.380     2.570     0.792     0.000     0.004     0.204     1.000
     1.000     1.000     1.140     1.330     1.000     1.000     4.000     4.000     3.750     3.690     3.430     1.000     0.000     0.000     0.000     1.000
     2.250     2.500     2.290     2.170     2.200     2.200     3.000     3.500     3.500     3.080     2.860     0.000     0.128     0.038     0.834     4.000
     1.500     1.500     1.860     1.670     3.400     3.300     2.250     2.250     1.750     2.920     2.930     0.000     0.004     0.000     0.996     4.000
     3.000     3.000     1.710     2.170     2.000     2.000     4.000     4.000     4.000     3.620     2.860     0.000     0.387     0.270     0.342     2.000
     1.500     1.500     2.140     2.500     3.800     3.300     2.250     2.250     2.250     2.460     2.070     0.000     0.064     0.000     0.936     4.000
     2.750     2.750     2.860     3.000     2.400     2.900     3.000     3.000     3.000     3.000     2.710     0.000     0.997     0.000     0.003     2.000
     1.000     1.000     1.140     1.000     1.000     1.000     2.250     4.000     4.000     2.150     1.000     1.000     0.000     0.000     0.000     1.000
     1.500     1.250     2.140     1.670     2.800     1.700     4.000     3.500     2.500     3.850     3.570     0.184     0.000     0.013     0.803     4.000
     2.000     2.000     2.000     1.830     2.200     2.400     2.500     2.750     2.250     2.850     2.070     0.001     0.006     0.011     0.982     4.000
     4.000     1.000     1.000     1.000     1.000     1.000     4.000     3.250     1.000     2.850     4.000     0.931     0.000     0.069     0.000     1.000
     3.000     2.750     2.570     2.330     1.200     1.600     4.000     3.000     2.750     3.620     3.290     0.000     0.056     0.878     0.065     3.000
     2.750     1.250     2.430     1.330     1.000     1.000     3.000     3.000     1.750     2.920     2.710     0.270     0.000     0.725     0.005     3.000
     1.250     1.750     2.140     1.000     1.400     1.000     4.000     4.000     4.000     3.850     3.930     0.982     0.000     0.018     0.001     1.000
     4.000     3.000     2.860     1.830     2.000     2.000     3.000     2.750     2.250     3.150     3.140     0.000     0.933     0.062     0.005     2.000
     1.000     1.500     1.430     1.000     1.800     1.000     4.000     4.000     2.500     2.850     3.430     1.000     0.000     0.000     0.000     1.000
     2.000     1.750     2.290     2.170     2.000     1.600     2.750     2.750     2.250     2.920     2.790     0.010     0.001     0.150     0.840     4.000
     2.000     1.750     2.860     2.500     2.400     3.400     3.500     2.750     2.500     2.690     2.860     0.000     0.630     0.000     0.370     2.000
     4.000     2.750     2.000     1.000     2.800     1.000     4.000     4.000     3.500     3.380     2.930     0.000     0.000     0.998     0.002     3.000
     2.500     2.000     1.860     2.330     2.800     2.400     3.500     3.750     3.000     3.080     2.710     0.000     0.099     0.002     0.899     4.000
     2.250     2.250     3.000     1.000     1.000     1.000     3.000     3.000     3.250     2.540     2.290     0.007     0.000     0.992     0.001     3.000
     1.750     1.500     1.430     1.330     1.400     1.000     3.000     3.500     3.000     3.310     3.290     0.996     0.000     0.004     0.000     1.000
     3.000     3.000     3.140     2.330     3.400     3.800     3.250     2.500     2.500     2.770     2.570     0.000     1.000     0.000     0.000     2.000
     1.750     1.000     2.140     2.000     2.000     2.000     3.000     3.750     3.750     3.620     2.860     0.065     0.000     0.009     0.926     4.000
     3.000     1.750     2.000     2.330     2.600     2.000     3.500     2.500     2.750     3.080     3.140     0.000     0.085     0.025     0.890     4.000
     2.000     2.000     2.710     2.170     2.000     1.700     3.000     3.000     2.750     3.230     2.710     0.001     0.006     0.173     0.821     4.000
     1.750     1.750     1.860     2.000     2.000     1.900     3.250     2.250     2.250     3.080     2.790     0.043     0.000     0.039     0.918     4.000
     2.000     2.000     2.000     1.830     2.000     1.500     4.000     3.250     3.250     3.080     2.790     0.077     0.000     0.397     0.526     4.000
     2.500     2.000     1.860     2.330     2.200     1.600     3.250     2.000     3.000     2.920     2.930     0.003     0.006     0.177     0.815     4.000
     2.000     2.000     2.290     2.330     2.600     2.000     3.250     2.750     2.750     3.000     2.790     0.000     0.015     0.011     0.974     4.000
     1.000     1.250     1.140     1.170     1.600     1.300     3.500     4.000     3.500     3.380     3.710     1.000     0.000     0.000     0.000     1.000
     3.250     1.000     2.140     2.170     2.000     1.900     3.000     2.750     2.500     2.920     2.860     0.002     0.008     0.080     0.909     4.000
     2.000     2.000     2.000     2.330     2.000     1.500     3.250     2.250     2.750     3.000     3.070     0.011     0.001     0.197     0.792     4.000
     2.000     2.250     2.140     2.000     2.000     1.700     3.250     2.750     3.000     3.000     2.860     0.006     0.002     0.259     0.733     4.000
     2.750     2.000     2.290     2.170     2.400     1.800     3.750     1.000     1.250     2.460     3.360     0.000     0.049     0.131     0.820     4.000
     2.250     2.000     2.430     2.170     1.800     1.900     3.750     2.500     3.000     3.080     2.930     0.001     0.011     0.142     0.846     4.000
     1.750     1.750     2.290     2.000     2.000     2.000     4.000     2.750     2.750     3.000     2.790     0.006     0.001     0.032     0.961     4.000
     2.000     1.750     2.000     2.330     2.000     1.900     3.750     3.000     2.750     3.080     2.930     0.003     0.002     0.030     0.965     4.000
     2.500     2.500     2.860     2.500     2.200     2.000     3.000     3.000     2.250     2.770     2.860     0.000     0.574     0.037     0.389     2.000
     1.000     1.000     1.570     1.000     1.000     1.600     4.000     4.000     3.250     3.310     3.500     1.000     0.000     0.000     0.000     1.000
     1.750     1.750     1.710     2.500     3.800     2.200     4.000     4.000     2.500     2.770     2.000     0.000     0.006     0.000     0.994     4.000
     2.000     2.000     2.140     1.830     1.400     1.900     3.250     3.000     3.250     3.150     2.430     0.029     0.001     0.308     0.662     4.000
     2.000     2.000     2.570     2.670     3.000     2.300     3.000     2.750     2.250     3.150     2.930     0.000     0.167     0.001     0.833     4.000
     1.000     1.750     1.570     1.170     1.600     1.300     4.000     3.250     2.750     3.770     2.930     0.998     0.000     0.001     0.001     1.000
     1.750     1.750     2.570     2.670     2.800     2.000     4.000     2.750     2.750     2.690     2.710     0.000     0.014     0.002     0.984     4.000
     2.250     2.250     2.570     2.170     2.400     1.400     3.250     1.500     3.000     2.850     2.500     0.000     0.009     0.408     0.583     4.000
     2.000     2.250     2.570     1.500     2.000     1.600     4.000     3.750     4.000     3.080     2.930     0.009     0.001     0.659     0.332     3.000
     1.750     1.250     3.000     2.000     1.000     1.000     4.000     3.250     2.250     3.460     3.070     0.147     0.000     0.771     0.082     3.000
     3.250     2.500     2.000     2.330     3.400     2.600     3.000     4.000     2.750     3.000     2.070     0.000     0.960     0.000     0.040     2.000
     1.500     2.000     2.140     1.500     2.000     1.700     2.750     3.750     3.000     3.620     2.790     0.235     0.000     0.198     0.567     4.000
     1.250     1.000     1.140     1.500     2.200     1.800     4.000     3.000     3.000     3.380     3.140     0.993     0.000     0.000     0.007     1.000
     1.250     1.000     1.860     2.000     2.000     1.400     4.000     3.500     2.750     3.620     3.360     0.908     0.000     0.004     0.088     1.000
     1.750     2.250     2.000     2.500     3.000     2.400     3.000     2.500     2.500     3.080     2.860     0.000     0.047     0.001     0.952     4.000
     2.000     1.500     1.710     2.000     1.400     1.800     3.250     3.250     2.750     2.920     3.000     0.327     0.000     0.103     0.570     4.000
     2.000     2.250     3.140     2.670     3.000     2.800     3.000     2.750     2.250     3.000     3.000     0.000     0.868     0.000     0.132     2.000
     2.000     2.250     2.570     2.330     3.800     2.400     1.750     2.500     2.000     2.690     2.930     0.000     0.339     0.000     0.661     4.000
     1.750     2.250     2.140     2.170     3.400     2.200     3.750     3.750     3.250     3.230     2.500     0.000     0.024     0.001     0.974     4.000
     1.250     2.250     2.430     2.500     2.200     2.800     3.000     3.500     3.000     2.850     3.140     0.000     0.041     0.000     0.959     4.000
     2.500     3.000     3.000     2.500     3.000     1.400     3.250     3.500     3.750     3.850     2.710     0.000     0.673     0.125     0.202     2.000
     3.750     3.750     3.140     2.500     1.000     1.000     4.000     1.000     4.000     2.850     4.000     0.000     0.057     0.943     0.000     3.000
     2.000     2.000     2.430     1.330     1.200     1.000     2.750     3.000     4.000     3.000     3.000     0.167     0.000     0.825     0.008     3.000
     2.000     2.000     2.140     2.170     2.000     2.100     4.000     4.000     2.500     2.770     2.710     0.001     0.006     0.029     0.964     4.000
     1.750     1.500     1.140     1.170     3.800     1.800     3.000     3.250     2.250     3.150     3.000     0.703     0.000     0.002     0.295     1.000
     3.750     3.500     2.710     1.670     1.800     1.000     1.250     2.250     1.000     3.540     3.000     0.000     0.004     0.996     0.000     3.000
     2.250     2.500     2.000     2.500     3.000     1.900     3.000     3.000     2.750     2.770     2.570     0.000     0.116     0.013     0.870     4.000
     2.500     3.250     3.000     3.170     3.000     3.000     3.750     2.750     2.500     2.850     2.360     0.000     1.000     0.000     0.000     2.000
     2.000     2.750     2.710     2.500     3.000     3.000     2.500     2.750     3.000     2.850     2.290     0.000     0.937     0.000     0.063     2.000
     1.250     1.250     1.710     1.330     2.200     1.600     4.000     4.000     3.500     3.620     3.790     0.981     0.000     0.002     0.017     1.000
     2.000     3.500     2.710     2.000     2.400     2.500     3.000     3.000     2.500     3.000     2.210     0.000     0.880     0.006     0.114     2.000
     4.000     4.000     2.860     2.670     3.800     3.900     2.500     2.250     2.250     2.460     1.930     0.000     1.000     0.000     0.000     2.000
     2.750     3.000     2.570     2.830     3.600     3.200     3.750     3.000     2.500     2.380     2.140     0.000     0.999     0.000     0.001     2.000
     4.000     1.750     3.140     2.330     4.000     3.800     3.000     2.750     2.250     2.540     2.430     0.000     1.000     0.000     0.000     2.000
     1.000     1.250     2.710     2.500     2.600     1.900     4.000     3.250     3.250     2.920     2.930     0.001     0.000     0.001     0.998     4.000
     3.000     3.000     3.140     2.000     2.000     2.000     3.000     2.000     2.000     2.620     2.000     0.000     0.857     0.098     0.045     2.000
     1.000     1.500     1.860     3.000     2.800     2.700     2.750     2.500     2.500     2.460     2.140     0.000     0.002     0.000     0.998     4.000
     2.000     2.000     2.290     2.170     2.000     2.100     3.000     3.500     2.750     2.850     2.790     0.000     0.009     0.031     0.960     4.000
     1.000     1.500     1.570     2.330     2.200     1.900     4.000     3.750     3.500     2.770     2.930     0.135     0.000     0.002     0.863     4.000
     1.000     1.500     2.290     2.170     2.400     1.400     4.000     3.750     3.000     3.620     2.860     0.146     0.000     0.025     0.829     4.000
     4.000     1.500     1.140     1.830     1.600     1.500     3.500     1.750     3.250     3.690     2.710     0.057     0.001     0.849     0.093     3.000
     1.250     2.000     2.290     2.330     2.600     1.200     3.000     3.500     3.750     3.080     2.790     0.021     0.000     0.095     0.883     4.000
     1.750     2.000     2.140     1.330     1.800     1.600     3.750     3.000     3.250     3.380     3.360     0.354     0.000     0.401     0.245     3.000
     2.000     2.500     2.290     1.170     2.000     1.000     3.750     4.000     3.000     3.460     3.140     0.052     0.000     0.934     0.014     3.000
     2.750     3.000     2.290     2.170     2.000     1.400     3.000     3.000     3.000     2.690     2.930     0.000     0.032     0.870     0.097     3.000
     2.000     2.250     1.860     1.170     1.800     1.100     3.250     4.000     2.750     2.850     3.140     0.475     0.000     0.511     0.014     3.000
     1.750     1.750     1.710     1.000     1.800     1.000     4.000     3.750     3.500     3.460     3.290     0.981     0.000     0.018     0.001     1.000
     1.750     2.000     1.860     1.330     2.000     1.400     4.000     4.000     3.000     3.460     3.000     0.686     0.000     0.218     0.096     1.000
     1.750     2.500     2.140     1.000     1.600     1.400     3.750     4.000     3.250     3.080     3.360     0.230     0.000     0.741     0.029     3.000
     3.500     2.250     2.860     2.670     2.000     2.700     3.000     3.000     2.750     3.540     2.930     0.000     0.994     0.000     0.006     2.000
     2.250     2.000     1.860     1.330     1.800     1.000     3.250     4.000     3.250     2.920     3.290     0.439     0.000     0.546     0.015     3.000
     2.250     2.000     2.140     1.330     1.400     1.100     2.750     4.000     3.000     3.080     3.070     0.201     0.000     0.786     0.013     3.000
     2.250     1.750     2.140     1.000     1.400     1.000     4.000     3.750     3.500     3.230     3.290     0.642     0.000     0.355     0.003     1.000
     1.000     2.000     1.860     1.170     1.800     1.200     3.250     3.250     2.750     3.080     2.500     0.983     0.000     0.013     0.004     1.000
     3.000     2.750     1.860     1.170     3.000     1.400     4.000     4.000     3.250     2.770     2.710     0.002     0.003     0.904     0.091     3.000
     3.250     3.250     2.570     1.500     1.400     1.200     3.500     3.250     4.000     3.000     2.930     0.000     0.001     0.998     0.001     3.000
     1.500     1.750     2.140     1.170     1.600     1.100     4.000     4.000     3.750     3.150     3.290     0.926     0.000     0.069     0.005     1.000
     3.000     3.000     2.290     1.000     2.000     1.000     4.000     3.750     3.500     2.920     3.290     0.000     0.000     0.999     0.001     3.000
     1.750     1.750     2.140     1.170     1.400     1.200     4.000     3.750     3.250     3.080     3.360     0.841     0.000     0.151     0.008     1.000
     1.750     1.750     2.140     1.000     1.800     1.100     3.500     3.000     1.250     3.380     3.290     0.888     0.000     0.106     0.006     1.000
     1.000     3.250     2.570     2.000     1.000     1.300     4.000     4.000     3.000     3.540     2.790     0.003     0.000     0.943     0.054     3.000
     2.000     1.750     2.570     2.000     1.400     1.300     3.000     3.500     2.750     3.080     2.930     0.033     0.000     0.740     0.227     3.000
     2.000     2.500     2.290     2.330     2.200     2.300     2.250     2.500     2.500     3.000     2.860     0.000     0.113     0.013     0.874     4.000
     2.000     2.750     2.430     2.330     1.800     2.200     2.500     2.500     3.000     2.850     2.570     0.000     0.166     0.059     0.775     4.000
     2.000     2.500     1.860     1.170     3.000     1.200     3.000     3.250     3.250     3.000     3.000     0.150     0.000     0.666     0.184     3.000
     2.250     2.250     2.290     1.830     1.600     1.000     4.000     3.750     3.000     3.380     2.570     0.013     0.000     0.957     0.030     3.000
     2.000     2.000     2.710     2.500     2.600     2.300     2.750     3.000     3.000     2.380     2.210     0.000     0.120     0.002     0.878     4.000
     1.750     3.250     2.430     1.170     1.000     1.500     3.000     2.750     3.750     2.770     2.290     0.003     0.000     0.990     0.007     3.000
     2.500     2.500     2.570     2.670     3.400     2.300     3.000     3.000     2.500     2.850     2.790     0.000     0.872     0.000     0.128     2.000
     2.000     1.000     2.710     2.000     2.400     1.300     2.750     3.000     2.750     2.770     2.640     0.056     0.000     0.129     0.814     4.000
     2.000     2.500     2.140     2.000     2.200     2.000     4.000     4.000     3.250     2.620     2.930     0.001     0.017     0.091     0.892     4.000
     1.000     1.500     1.710     1.670     1.600     1.100     3.500     3.500     3.500     3.000     2.930     0.995     0.000     0.003     0.002     1.000
     2.250     3.000     3.290     2.170     2.800     2.700     4.000     4.000     2.500     3.080     2.500     0.000     0.979     0.000     0.021     2.000
     1.250     1.250     1.430     1.670     1.000     1.300     3.250     3.000     3.750     3.460     3.570     0.999     0.000     0.001     0.001     1.000
     2.000     1.750     2.710     2.170     4.000     1.400     4.000     4.000     3.000     3.770     2.430     0.000     0.007     0.011     0.982     4.000
     3.000     3.000     2.000     2.000     2.600     2.800     3.000     3.000     2.500     3.000     2.570     0.000     0.958     0.001     0.041     2.000
     1.750     1.750     1.860     2.330     1.600     2.300     4.000     3.250     3.500     3.230     3.430     0.003     0.001     0.008     0.988     4.000
     1.000     2.000     2.710     2.670     3.400     1.500     4.000     4.000     4.000     3.150     3.500     0.000     0.001     0.003     0.996     4.000
     2.250     2.000     1.860     1.000     2.000     1.600     2.500     2.750     3.000     3.380     2.570     0.479     0.000     0.422     0.099     1.000
     1.000     1.000     1.290     1.000     1.000     1.000     4.000     3.750     4.000     3.770     4.000     1.000     0.000     0.000     0.000     1.000
     2.000     2.500     2.290     2.170     3.000     1.900     2.500     3.000     2.500     2.850     2.360     0.000     0.050     0.023     0.927     4.000
     1.750     2.750     1.860     2.170     2.400     2.000     3.500     3.750     2.500     3.380     3.000     0.000     0.016     0.041     0.943     4.000
     1.000     1.000     1.000     1.330     1.200     1.000     3.750     4.000     4.000     3.380     3.210     1.000     0.000     0.000     0.000     1.000
     2.750     2.500     2.140     1.830     1.400     1.100     4.000     4.000     3.000     3.000     3.000     0.002     0.000     0.987     0.011     3.000
     2.250     3.250     2.290     2.000     3.200     1.700     3.250     3.250     3.250     3.230     3.070     0.000     0.318     0.146     0.536     4.000
     2.000     2.000     1.710     1.830     2.000     1.500     3.000     3.750     3.000     2.690     2.860     0.206     0.000     0.316     0.477     4.000
     3.000     2.000     2.290     1.170     1.600     1.400     2.750     2.250     2.250     2.850     2.290     0.012     0.000     0.970     0.019     3.000
     4.000     2.000     2.710     1.500     1.000     1.000     4.000     3.000     2.500     4.000     3.210     0.000     0.000     0.999     0.000     3.000
     1.500     2.000     2.290     2.830     2.600     1.700     4.000     3.250     3.500     3.380     3.430     0.000     0.004     0.006     0.990     4.000
     4.000     3.750     2.710     2.830     2.400     3.400     2.000     2.500     2.250     3.540     2.140     0.000     1.000     0.000     0.000     2.000
     3.000     2.500     3.000     2.170     2.000     1.900     3.000     3.000     3.000     2.770     2.640     0.000     0.616     0.190     0.195     2.000
     1.250     1.750     1.570     1.170     2.400     1.700     4.000     4.000     3.750     3.310     2.640     0.952     0.000     0.005     0.043     1.000
     2.250     2.000     2.290     2.000     3.200     2.300     4.000     3.500     2.500     3.230     2.360     0.000     0.059     0.003     0.938     4.000
     2.250     2.000     2.140     1.830     1.000     1.000     3.000     2.000     2.750     3.150     1.500     0.078     0.000     0.908     0.014     3.000
     1.000     1.000     2.000     1.830     1.000     1.000     4.000     4.000     3.000     3.460     3.290     0.998     0.000     0.001     0.001     1.000
     1.250     1.250     1.290     1.500     2.600     1.400     3.000     3.250     3.750     3.620     2.500     0.992     0.000     0.000     0.007     1.000
     2.750     2.250     2.860     2.830     1.800     2.600     2.750     2.250     2.000     2.920     2.500     0.000     0.927     0.001     0.072     2.000
     1.000     1.250     1.140     1.000     1.400     1.100     4.000     3.250     4.000     3.620     3.790     1.000     0.000     0.000     0.000     1.000
     3.250     2.250     2.290     1.830     1.000     1.200     3.500     4.000     2.500     3.080     2.210     0.000     0.000     0.994     0.005     3.000
     1.000     2.000     1.710     1.670     2.200     1.100     4.000     4.000     3.750     3.310     3.500     0.945     0.000     0.025     0.030     1.000
     1.750     2.000     1.570     2.170     1.400     1.400     4.000     3.500     3.000     3.310     3.210     0.416     0.000     0.287     0.297     1.000
     2.250     2.500     2.710     2.170     2.600     2.000     3.000     2.750     2.500     2.920     2.430     0.000     0.223     0.044     0.733     4.000
     1.000     1.750     1.860     2.500     3.200     1.700     3.000     3.750     2.500     3.150     2.500     0.004     0.000     0.001     0.995     4.000
     3.250     1.500     2.430     1.500     2.800     1.600     2.500     1.750     2.000     3.770     2.210     0.003     0.008     0.430     0.559     4.000
     2.750     2.500     1.710     1.000     2.400     1.400     4.000     4.000     3.000     4.000     1.790     0.046     0.000     0.908     0.046     3.000
     2.000     2.000     2.140     2.000     2.000     2.200     3.000     2.750     2.750     2.540     2.930     0.001     0.006     0.028     0.965     4.000
     3.000     1.250     2.140     2.000     2.400     2.000     4.000     3.250     2.750     3.690     3.640     0.001     0.010     0.039     0.949     4.000
     2.000     1.000     2.000     2.000     1.000     1.100     2.500     3.000     4.000     3.620     2.000     0.917     0.000     0.066     0.017     1.000
     1.750     2.750     1.860     1.170     1.800     1.100     3.750     4.000     3.750     3.460     2.500     0.211     0.000     0.775     0.014     3.000
     1.250     1.500     2.140     1.000     3.200     1.200     3.750     4.000     4.000     3.460     2.790     0.950     0.000     0.011     0.039     1.000
     1.750     2.000     2.430     1.670     1.000     1.300     3.500     4.000     4.000     3.460     3.360     0.136     0.000     0.806     0.057     3.000
     2.500     1.500     1.860     1.670     3.000     2.200     3.000     3.750     3.250     2.850     2.000     0.003     0.003     0.007     0.987     4.000
     2.000     1.750     2.140     2.330     3.000     2.500     3.000     3.000     2.000     2.770     2.790     0.000     0.028     0.000     0.972     4.000
     2.000     2.250     1.710     1.330     2.000     1.400     4.000     4.000     2.000     3.540     2.790     0.421     0.000     0.475     0.104     3.000
     3.750     2.750     1.860     2.170     3.000     3.200     3.500     3.750     3.500     3.310     2.710     0.000     0.998     0.000     0.002     2.000
     2.000     2.000     2.290     2.000     2.800     1.800     3.000     3.000     3.000     3.000     2.500     0.001     0.005     0.035     0.959     4.000
     3.250     3.750     3.290     1.330     1.400     1.300     3.000     4.000     2.750     3.150     2.070     0.000     0.004     0.995     0.000     3.000
     1.000     1.750     1.290     1.000     3.000     1.100     4.000     4.000     4.000     2.770     3.430     0.999     0.000     0.000     0.001     1.000
     3.000     3.000     2.290     3.000     3.000     2.500     3.000     3.750     4.000     2.460     2.640     0.000     0.996     0.000     0.004     2.000
     2.000     2.000     2.000     2.000     2.000     2.000     3.000     2.000     2.000     2.620     2.570     0.005     0.002     0.059     0.934     4.000
     3.000     2.750     2.710     2.830     2.800     2.600     2.750     2.500     2.250     3.080     2.790     0.000     0.995     0.000     0.005     2.000
     3.250     3.000     2.430     2.500     1.600     3.000     3.000     3.000     3.000     3.000     2.710     0.000     0.997     0.000     0.003     2.000
     4.000     3.250     2.430     2.500     3.200     2.700     3.250     2.500     1.750     3.460     3.070     0.000     1.000     0.000     0.000     2.000
     2.000     2.000     2.000     2.170     1.000     1.500     2.500     2.500     2.500     2.920     2.710     0.069     0.000     0.654     0.277     3.000
     1.500     2.500     2.430     2.000     2.000     2.000     4.000     4.000     3.500     3.460     2.710     0.001     0.006     0.075     0.919     4.000
     1.000     1.750     2.290     2.500     1.200     1.000     4.000     3.250     4.000     3.080     3.860     0.460     0.000     0.287     0.252     1.000
     2.250     2.750     2.570     2.330     2.000     2.100     3.000     2.750     2.250     2.850     2.710     0.000     0.342     0.071     0.587     4.000
     2.750     2.750     2.570     2.330     2.600     1.600     3.500     3.250     3.000     2.920     2.430     0.000     0.409     0.235     0.356     2.000
     1.000     1.500     1.570     1.670     2.800     2.200     3.000     3.250     3.000     2.690     2.640     0.185     0.000     0.001     0.814     4.000
     2.000     3.000     2.000     1.670     2.600     1.700     3.500     3.750     3.500     3.080     2.790     0.001     0.011     0.416     0.572     4.000
     1.000     1.000     1.000     1.170     1.400     1.000     4.000     4.000     4.000     2.850     2.860     1.000     0.000     0.000     0.000     1.000
     1.250     1.750     1.140     1.000     1.400     1.200     4.000     4.000     3.250     3.540     3.070     1.000     0.000     0.000     0.000     1.000
     3.750     2.750     3.000     1.830     3.400     2.400     3.000     3.000     3.500     3.380     2.930     0.000     0.998     0.000     0.002     2.000
     2.250     2.000     3.570     2.500     3.200     2.200     4.000     4.000     3.250     3.150     3.000     0.000     0.719     0.001     0.280     2.000
     2.500     2.000     2.710     3.000     3.400     3.400     4.000     3.250     2.250     2.920     3.210     0.000     0.989     0.000     0.011     2.000
     3.000     2.500     1.290     2.330     3.600     2.500     4.000     3.750     4.000     3.000     2.070     0.000     0.655     0.000     0.345     2.000
     1.000     1.000     1.140     1.000     1.000     1.000     4.000     4.000     4.000     3.540     3.640     1.000     0.000     0.000     0.000     1.000
     2.750     1.000     1.860     1.830     1.000     1.500     4.000     4.000     2.750     3.920     2.860     0.622     0.000     0.280     0.097     1.000
     3.000     2.500     2.140     2.670     2.200     2.400     2.750     3.000     2.250     3.540     2.790     0.000     0.871     0.002     0.127     2.000
     1.750     2.750     2.430     1.670     2.600     1.600     3.000     3.000     3.000     3.000     2.570     0.002     0.004     0.384     0.610     4.000
     1.000     2.750     2.140     1.170     1.800     1.200     4.000     3.750     4.000     3.380     3.500     0.487     0.000     0.478     0.035     1.000
     2.000     1.750     1.570     1.170     1.000     1.000     4.000     3.750     2.250     3.000     3.210     0.970     0.000     0.029     0.000     1.000
     1.250     1.500     2.000     1.330     2.000     2.000     3.750     3.250     2.750     3.310     3.000     0.670     0.000     0.013     0.317     1.000
     2.250     2.250     2.140     2.500     2.600     2.400     3.000     2.500     2.250     2.850     2.860     0.000     0.201     0.002     0.797     4.000
     1.750     2.000     1.430     1.170     2.600     1.300     4.000     3.750     4.000     2.690     3.000     0.937     0.000     0.036     0.027     1.000
     1.500     1.250     1.140     1.170     1.000     1.200     4.000     4.000     3.000     3.920     3.290     1.000     0.000     0.000     0.000     1.000
     1.750     1.750     1.430     2.170     2.600     1.900     2.750     3.750     3.000     2.920     2.710     0.028     0.000     0.007     0.965     4.000
     2.250     2.500     2.710     3.170     3.800     3.700     3.000     3.000     2.250     2.460     3.210     0.000     0.999     0.000     0.001     2.000
     1.750     1.500     2.290     2.330     1.800     1.900     4.000     3.750     3.500     3.850     3.860     0.006     0.001     0.023     0.970     4.000
     1.500     1.250     1.430     1.670     1.000     1.100     4.000     3.750     3.000     3.850     3.790     0.998     0.000     0.001     0.000     1.000
     2.250     2.250     1.430     1.500     2.400     1.300     4.000     3.500     3.250     3.850     3.360     0.362     0.000     0.472     0.166     3.000
     2.000     1.000     2.000     1.830     2.600     1.300     4.000     2.500     2.250     3.380     1.860     0.562     0.000     0.045     0.392     1.000
     2.000     2.250     2.430     3.000     2.600     2.400     3.000     3.000     2.750     3.230     2.790     0.000     0.396     0.000     0.603     4.000
     2.500     2.500     1.860     1.170     2.600     1.500     3.000     3.500     2.750     3.150     2.360     0.029     0.000     0.795     0.176     3.000
     3.750     3.000     3.430     2.330     1.800     3.200     2.750     2.000     3.250     3.080     1.790     0.000     1.000     0.000     0.000     2.000
     2.000     2.000     2.290     2.170     2.200     2.200     3.000     3.000     2.750     3.080     2.360     0.000     0.014     0.014     0.972     4.000
     1.000     2.250     2.290     1.670     1.200     1.000     4.000     4.000     4.000     3.770     2.710     0.608     0.000     0.369     0.023     1.000
     1.500     1.000     1.710     1.170     3.400     2.500     3.000     1.500     2.000     3.380     3.000     0.110     0.000     0.000     0.889     4.000
     1.250     1.500     1.860     1.830     2.200     2.300     4.000     3.750     2.750     3.000     2.360     0.046     0.000     0.002     0.951     4.000
     1.500     1.500     2.000     2.500     2.000     1.400     4.000     3.500     3.000     3.920     3.070     0.083     0.000     0.049     0.868     4.000
     1.750     2.500     1.860     3.170     2.000     2.800     2.000     2.750     2.250     3.310     2.500     0.000     0.337     0.000     0.662     4.000
     2.500     2.750     2.430     2.500     3.000     2.100     3.250     3.000     2.500     2.850     2.790     0.000     0.753     0.004     0.243     2.000
     1.000     2.250     3.000     2.000     2.600     2.100     3.000     2.500     2.500     2.920     2.570     0.000     0.004     0.007     0.989     4.000
     1.250     1.000     1.430     1.500     1.000     1.400     4.000     4.000     3.750     3.380     3.210     1.000     0.000     0.000     0.000     1.000
     2.000     2.500     2.710     2.670     3.000     2.400     3.000     2.750     2.750     2.920     2.640     0.000     0.639     0.000     0.361     2.000
     3.000     3.000     2.860     3.170     4.000     3.000     4.000     3.250     3.250     2.080     2.570     0.000     1.000     0.000     0.000     2.000
     1.000     1.000     1.000     1.000     1.000     1.000     4.000     4.000     2.500     3.230     1.930     1.000     0.000     0.000     0.000     1.000
     2.000     2.250     1.570     2.000     2.000     2.000     3.000     3.500     4.000     2.850     1.430     0.013     0.002     0.071     0.914     4.000
     2.000     2.000     3.000     2.830     2.000     2.200     3.000     2.000     2.000     2.620     3.000     0.000     0.204     0.005     0.791     4.000
     1.000     2.250     2.140     1.830     2.200     1.600     3.000     3.250     3.500     3.460     3.140     0.103     0.000     0.100     0.797     4.000
     2.500     2.500     2.430     2.000     2.800     2.200     3.000     3.000     2.500     3.000     2.640     0.000     0.334     0.021     0.644     4.000
     2.000     2.000     2.290     1.830     2.000     1.000     3.250     3.500     3.000     2.850     2.860     0.068     0.000     0.816     0.115     3.000
     1.500     2.750     2.000     2.330     2.600     2.500     2.750     3.000     2.500     2.920     2.930     0.000     0.066     0.002     0.933     4.000
     2.000     1.750     2.430     1.330     4.000     3.300     3.000     3.750     4.000     3.150     2.710     0.000     0.111     0.000     0.889     4.000
     4.000     3.250     2.570     1.670     3.800     3.600     3.000     4.000     1.000     3.690     1.790     0.000     1.000     0.000     0.000     2.000
     1.750     2.500     2.430     2.170     3.000     1.700     4.000     3.250     3.500     3.150     2.430     0.000     0.017     0.040     0.942     4.000
     1.500     2.000     2.290     2.170     2.200     2.400     3.000     3.000     3.500     3.080     2.430     0.000     0.005     0.003     0.992     4.000
     1.000     1.000     2.710     2.500     1.800     1.000     4.000     1.000     1.000     2.620     4.000     0.390     0.000     0.072     0.538     4.000
     1.500     1.500     1.860     2.330     1.000     1.200     4.000     3.750     4.000     3.620     2.430     0.791     0.000     0.114     0.095     1.000
     1.500     2.250     1.710     1.330     1.800     2.400     2.250     3.000     1.500     2.690     2.710     0.101     0.000     0.041     0.858     4.000
     1.500     1.250     2.000     2.000     2.000     1.900     4.000     3.750     3.000     2.920     3.000     0.141     0.000     0.012     0.847     4.000
     1.000     1.000     2.000     2.000     2.000     2.000     4.000     2.750     3.250     3.770     3.000     0.339     0.000     0.002     0.659     4.000
     3.500     2.250     2.430     2.670     2.800     2.100     4.000     3.250     3.000     2.770     2.210     0.000     0.953     0.001     0.046     2.000
     1.000     1.750     2.570     1.000     2.200     1.100     3.750     4.000     3.500     3.310     3.210     0.927     0.000     0.057     0.016     1.000
     3.000     2.500     2.570     2.170     2.600     2.500     3.500     3.750     2.750     3.850     2.210     0.000     0.913     0.002     0.085     2.000
     1.000     2.000     1.000     1.000     1.000     1.000     3.500     3.250     3.250     3.850     3.710     1.000     0.000     0.000     0.000     1.000
     2.500     2.250     2.290     1.670     1.800     1.300     3.500     3.500     3.500     3.380     2.500     0.006     0.000     0.922     0.072     3.000
     2.750     2.250     2.570     2.170     2.400     1.900     3.750     3.750     3.500     3.080     2.860     0.000     0.220     0.117     0.663     4.000
     2.000     2.000     2.290     1.670     2.800     2.200     3.000     3.000     3.000     3.150     2.790     0.001     0.007     0.014     0.978     4.000
     2.000     1.750     1.570     1.000     1.000     1.000     3.250     3.750     2.750     4.000     2.860     0.981     0.000     0.019     0.000     1.000
     1.000     2.500     2.000     1.830     2.400     1.300     4.000     4.000     4.000     3.620     3.210     0.187     0.000     0.242     0.571     4.000
     4.000     1.000     1.710     1.500     3.400     2.900     3.000     2.750     2.500     2.770     3.570     0.000     0.315     0.001     0.685     4.000
     1.500     1.750     2.570     2.330     3.000     2.600     3.000     2.500     1.000     2.850     3.210     0.000     0.019     0.000     0.981     4.000
     2.000     2.000     2.290     2.000     2.400     1.900     4.000     3.500     2.750     3.080     2.570     0.001     0.004     0.049     0.946     4.000
     1.750     1.750     2.000     2.330     2.000     1.700     4.000     3.250     3.000     3.310     3.000     0.015     0.000     0.047     0.938     4.000
     2.250     2.000     2.430     2.170     3.200     2.300     2.500     2.000     1.000     2.850     2.210     0.000     0.112     0.002     0.886     4.000
     1.000     1.000     1.430     1.000     1.000     1.000     4.000     3.500     4.000     3.460     2.640     1.000     0.000     0.000     0.000     1.000
     1.000     1.250     1.140     1.000     1.800     1.100     4.000     3.250     3.750     4.000     3.860     1.000     0.000     0.000     0.000     1.000
     1.000     2.000     2.140     1.670     2.200     2.000     4.000     3.500     3.750     3.770     4.000     0.066     0.000     0.020     0.913     4.000
     1.750     2.000     2.290     2.500     2.000     1.900     3.000     3.250     3.250     2.920     2.860     0.000     0.005     0.024     0.971     4.000
     1.000     1.000     1.000     1.000     1.000     1.000     4.000     4.000     4.000     3.920     3.710     1.000     0.000     0.000     0.000     1.000
     2.250     2.000     2.290     2.170     1.400     1.900     2.500     2.750     2.000     3.850     1.570     0.002     0.005     0.250     0.743     4.000
     2.250     2.250     1.860     1.670     1.800     1.000     3.250     3.000     3.250     3.230     2.710     0.103     0.000     0.863     0.033     3.000
     1.500     1.500     2.860     2.670     1.800     2.400     3.000     2.750     2.750     3.150     2.500     0.000     0.008     0.001     0.991     4.000
     1.000     1.000     1.000     1.000     1.000     1.000     4.000     3.250     3.250     4.000     3.860     1.000     0.000     0.000     0.000     1.000
     1.250     1.250     1.140     1.000     1.400     1.400     4.000     4.000     3.750     3.690     3.500     1.000     0.000     0.000     0.000     1.000
     2.000     1.250     2.710     3.000     3.600     2.400     4.000     2.250     2.750     3.310     3.500     0.000     0.102     0.000     0.898     4.000
     2.250     2.500     2.140     1.170     3.200     1.200     4.000     3.000     3.250     2.920     2.930     0.022     0.000     0.784     0.194     3.000
     3.000     2.500     2.290     2.330     1.800     1.400     3.250     3.000     3.250     2.770     2.500     0.000     0.027     0.833     0.140     3.000
     3.000     2.750     3.000     2.830     1.200     1.900     3.000     3.750     3.000     3.080     3.000     0.000     0.867     0.080     0.053     2.000
     1.000     1.000     2.860     1.330     1.200     1.900     3.000     3.250     3.000     3.080     2.860     0.802     0.000     0.024     0.174     1.000
     1.000     1.000     1.140     1.000     1.000     1.000     3.750     4.000     4.000     4.000     2.710     1.000     0.000     0.000     0.000     1.000
     1.000     1.000     1.140     2.170     1.000     1.900     4.000     4.000     4.000     3.540     2.860     0.987     0.000     0.000     0.012     1.000
     2.500     2.250     2.430     2.000     2.800     2.200     3.000     3.250     3.000     2.850     2.710     0.000     0.187     0.018     0.795     4.000
     2.000     2.000     2.000     1.830     1.000     1.000     3.000     3.500     4.000     2.770     2.860     0.261     0.000     0.722     0.017     3.000
     1.250     2.000     2.000     2.170     2.600     2.500     3.000     3.000     3.250     3.460     2.500     0.000     0.002     0.001     0.997     4.000
     2.250     2.250     2.000     2.170     3.000     2.900     3.000     2.750     2.750     2.460     2.710     0.000     0.333     0.000     0.666     4.000
     1.750     1.000     1.430     2.830     2.800     2.200     4.000     3.750     2.750     3.380     2.210     0.001     0.000     0.000     0.998     4.000
     1.500     2.250     2.430     2.170     1.400     1.200     4.000     4.000     3.500     2.460     3.070     0.029     0.000     0.751     0.220     3.000
     2.000     2.000     2.000     2.000     2.000     2.000     2.000     3.000     3.000     3.000     3.000     0.005     0.002     0.059     0.934     4.000
     1.000     1.000     1.140     1.170     1.000     1.100     4.000     4.000     3.750     2.920     3.140     1.000     0.000     0.000     0.000     1.000
     1.000     1.000     1.140     1.000     1.400     1.000     4.000     4.000     4.000     3.850     3.790     1.000     0.000     0.000     0.000     1.000
     1.000     1.500     2.290     2.670     2.200     2.300     4.000     3.500     2.250     3.460     3.290     0.000     0.000     0.000     0.999     4.000
     2.000     1.000     1.860     1.670     1.800     1.500     3.000     2.750     2.750     3.000     2.710     0.892     0.000     0.025     0.083     1.000
     1.000     2.250     3.000     2.000     2.000     2.300     3.000     2.750     3.000     2.690     2.000     0.000     0.004     0.010     0.986     4.000
     2.000     2.000     3.000     2.670     1.400     1.300     2.000     2.250     2.000     2.920     2.000     0.000     0.004     0.567     0.429     3.000
     1.000     1.000     2.570     1.500     1.600     1.100     4.000     3.750     4.000     3.310     2.860     0.985     0.000     0.008     0.007     1.000
     2.000     2.000     2.000     2.170     2.000     2.300     4.000     3.500     3.000     3.540     2.710     0.001     0.008     0.012     0.979     4.000
     2.750     2.500     2.710     2.830     2.600     2.600     3.000     3.000     3.000     2.920     2.860     0.000     0.974     0.000     0.026     2.000
     2.000     2.250     2.570     2.830     3.000     2.700     3.500     2.500     2.750     2.690     2.210     0.000     0.664     0.000     0.336     2.000
     1.750     2.000     1.570     1.330     2.200     1.300     4.000     3.750     4.000     3.540     3.290     0.880     0.000     0.081     0.039     1.000
     2.250     1.500     1.000     1.000     1.000     1.000     3.750     4.000     3.500     4.000     3.640     0.998     0.000     0.001     0.000     1.000
     1.500     1.500     2.430     1.670     2.200     1.100     2.750     2.500     3.000     3.620     2.790     0.583     0.000     0.214     0.203     1.000
     1.500     1.750     2.290     2.670     2.600     2.400     2.000     2.750     2.750     2.850     2.570     0.000     0.009     0.000     0.991     4.000
     2.000     1.000     1.710     2.000     3.000     2.100     3.000     3.500     2.250     3.230     2.860     0.015     0.000     0.001     0.984     4.000
     2.000     1.250     2.430     2.000     2.000     2.000     3.000     2.750     2.750     2.920     3.000     0.007     0.001     0.023     0.969     4.000
     1.000     1.250     1.860     1.000     1.800     1.400     3.000     3.500     3.500     3.770     2.790     0.999     0.000     0.000     0.001     1.000
     1.000     1.000     1.000     1.000     1.000     1.000     4.000     3.250     4.000     3.310     3.790     1.000     0.000     0.000     0.000     1.000
     2.000     2.000     2.860     2.830     2.200     2.400     4.000     3.250     2.750     2.380     2.790     0.000     0.280     0.001     0.719     4.000
     1.750     2.000     2.430     1.830     2.200     1.600     4.000     4.000     2.750     3.230     3.070     0.015     0.001     0.219     0.766     4.000
     1.000     1.500     2.570     1.170     1.000     1.100     4.000     1.000     2.500     3.920     3.360     0.974     0.000     0.024     0.002     1.000
     2.250     1.500     2.000     1.000     1.000     1.000     3.250     2.750     3.250     3.000     2.930     0.910     0.000     0.090     0.001     1.000
     3.000     2.750     2.290     2.830     3.000     1.600     2.750     3.750     2.750     2.920     2.360     0.000     0.838     0.019     0.144     2.000
     1.250     2.000     1.860     1.330     3.800     1.600     3.750     3.250     3.750     3.000     2.860     0.128     0.000     0.014     0.858     4.000
     2.500     2.750     2.570     2.670     3.600     2.300     2.250     2.750     2.250     2.920     2.640     0.000     0.946     0.000     0.054     2.000
     3.000     2.250     2.140     1.170     3.600     3.100     3.000     2.500     3.000     1.770     2.140     0.000     0.704     0.000     0.296     2.000
     1.750     2.250     2.140     1.670     3.600     1.900     3.750     3.750     3.750     2.920     2.210     0.001     0.004     0.010     0.985     4.000
     2.000     2.000     2.140     2.670     2.600     2.600     3.000     2.750     2.500     2.850     2.640     0.000     0.116     0.000     0.884     4.000
     1.750     1.500     2.290     2.000     2.200     1.500     4.000     4.000     3.500     3.080     2.640     0.070     0.000     0.105     0.825     4.000
     2.500     2.750     2.710     2.170     2.000     1.600     3.000     3.000     2.750     2.920     2.290     0.000     0.087     0.625     0.288     3.000
     1.000     1.000     1.570     1.000     2.600     1.600     4.000     4.000     3.000     3.230     2.430     0.998     0.000     0.000     0.002     1.000
     1.000     2.250     2.140     1.330     1.400     1.400     4.000     2.750     3.250     2.620     2.640     0.806     0.000     0.155     0.038     1.000
     1.000     1.250     1.000     1.000     1.000     1.000     4.000     3.750     3.750     3.230     2.790     1.000     0.000     0.000     0.000     1.000
     2.500     2.750     2.290     2.830     2.800     2.500     3.000     3.750     2.750     2.310     2.360     0.000     0.927     0.000     0.073     2.000
     1.750     2.250     2.570     2.330     3.200     1.800     3.250     4.000     2.250     3.380     2.930     0.000     0.025     0.009     0.966     4.000
     2.000     2.500     2.570     2.330     2.600     2.100     3.000     2.250     2.000     2.850     3.000     0.000     0.155     0.015     0.829     4.000
     1.500     1.750     2.140     2.670     1.000     2.100     4.000     3.250     2.750     3.230     3.140     0.003     0.001     0.021     0.975     4.000
     2.000     2.250     2.430     2.170     2.200     2.000     3.000     3.000     3.000     2.540     2.430     0.000     0.022     0.049     0.928     4.000
     4.000     1.750     3.140     2.500     2.400     2.200     4.000     3.000     2.750     2.690     2.710     0.000     0.985     0.001     0.014     2.000
     2.000     2.500     2.860     2.000     2.800     1.500     4.000     4.000     3.250     2.920     3.000     0.000     0.026     0.263     0.711     4.000
     2.250     2.500     2.860     2.830     3.000     2.500     3.000     2.750     2.250     2.920     2.860     0.000     0.914     0.000     0.086     2.000
     2.000     2.500     2.710     2.500     2.600     1.800     3.000     3.250     2.500     2.770     2.570     0.000     0.132     0.039     0.829     4.000
     2.000     2.750     2.290     2.670     2.600     2.700     2.000     2.750     3.000     2.230     2.430     0.000     0.723     0.000     0.277     2.000
     3.750     3.250     3.000     2.500     2.600     3.000     2.000     2.000     2.250     3.000     2.070     0.000     1.000     0.000     0.000     2.000
     1.750     2.250     1.860     2.000     4.000     3.300     3.000     3.000     3.000     2.690     2.790     0.000     0.251     0.000     0.749     4.000
     1.250     1.250     2.430     2.170     2.000     2.100     3.000     3.000     2.750     2.850     2.640     0.009     0.000     0.003     0.988     4.000
     1.000     1.500     1.140     1.000     3.000     1.300     4.000     4.000     3.000     3.380     4.000     0.999     0.000     0.000     0.001     1.000
     3.000     2.250     2.570     2.670     4.000     2.200     3.250     3.750     2.750     2.850     1.290     0.000     0.950     0.000     0.050     2.000
     1.000     1.500     2.570     2.330     1.600     1.600     3.000     2.750     3.000     3.000     2.710     0.054     0.000     0.043     0.903     4.000
     1.000     1.250     1.140     1.330     2.400     1.200     4.000     3.750     3.750     2.770     2.790     1.000     0.000     0.000     0.000     1.000
     1.000     1.250     1.140     2.670     1.800     1.100     3.750     3.750     2.250     2.310     1.930     0.972     0.000     0.001     0.027     1.000
     1.000     1.000     2.140     1.670     1.000     1.100     4.000     3.250     4.000     3.310     3.070     0.997     0.000     0.002     0.001     1.000
     2.000     2.500     2.000     1.000     1.200     1.200     3.000     3.250     2.500     3.150     2.860     0.233     0.000     0.763     0.004     3.000
     1.500     1.000     1.710     1.000     1.400     1.200     3.750     3.750     3.750     3.000     2.290     1.000     0.000     0.000     0.000     1.000
     2.250     2.000     2.000     1.670     2.000     2.000     3.000     3.000     2.500     2.850     3.000     0.013     0.002     0.156     0.828     4.000
     1.750     2.000     1.140     1.000     2.800     1.300     3.250     3.250     3.500     3.380     3.430     0.986     0.000     0.008     0.007     1.000
     2.250     3.250     2.000     2.000     3.200     2.700     3.750     3.250     3.750     2.310     2.500     0.000     0.842     0.001     0.158     2.000
     1.750     2.250     2.860     2.000     2.600     2.000     1.750     2.250     2.500     3.310     2.710     0.000     0.024     0.029     0.946     4.000
     2.250     2.500     1.710     1.170     2.000     1.400     4.000     3.500     4.000     3.380     3.140     0.157     0.000     0.786     0.056     3.000
     2.500     2.250     1.860     1.830     2.600     1.200     3.750     4.000     2.000     2.620     2.860     0.017     0.001     0.700     0.283     3.000
     2.000     2.000     2.290     2.000     2.400     2.200     3.750     3.500     2.750     2.540     2.360     0.000     0.011     0.014     0.975     4.000
     2.000     1.750     2.000     2.170     1.600     1.200     2.750     3.750     2.500     2.770     2.640     0.170     0.000     0.533     0.296     3.000
     1.750     2.000     2.000     2.000     2.800     2.600     2.500     2.750     2.750     2.690     2.710     0.000     0.011     0.001     0.988     4.000
     1.750     1.750     1.710     2.170     2.200     2.200     2.750     3.000     2.000     3.000     2.070     0.005     0.001     0.005     0.989     4.000
     1.250     1.000     2.000     1.000     1.200     1.100     3.750     4.000     3.000     2.770     2.790     0.999     0.000     0.000     0.000     1.000
     3.000     2.500     2.290     1.170     1.200     1.000     3.750     3.750     3.000     2.850     3.210     0.002     0.000     0.997     0.001     3.000
     2.000     2.250     2.710     2.670     2.600     2.300     3.500     3.500     3.250     2.850     2.930     0.000     0.306     0.002     0.693     4.000
     1.000     1.000     1.430     1.000     1.000     1.000     2.750     2.250     2.500     3.150     2.860     1.000     0.000     0.000     0.000     1.000
     2.250     2.250     2.290     1.830     2.000     2.200     3.000     3.000     4.000     2.690     2.570     0.000     0.025     0.086     0.889     4.000
     2.500     2.500     2.430     2.500     2.000     1.800     3.000     2.750     2.750     2.380     2.570     0.000     0.177     0.173     0.650     4.000
     1.000     1.250     1.710     2.330     1.000     1.100     4.000     3.750     3.750     3.380     3.430     0.987     0.000     0.005     0.008     1.000
     1.750     2.000     2.140     1.830     2.200     2.200     3.250     3.500     2.750     2.690     3.500     0.003     0.002     0.020     0.976     4.000
     2.750     2.500     2.430     2.500     3.000     2.200     4.000     4.000     1.750     3.770     1.000     0.000     0.807     0.002     0.191     2.000
     2.500     2.500     2.140     2.170     2.600     2.100     2.500     2.500     2.750     2.920     2.640     0.000     0.196     0.034     0.770     4.000
     1.750     2.500     2.140     1.670     2.200     2.200     3.000     2.750     2.500     3.080     2.640     0.002     0.007     0.059     0.933     4.000
     2.000     2.500     2.000     2.000     3.000     1.900     3.000     3.750     2.500     3.000     2.860     0.000     0.018     0.030     0.951     4.000
     1.750     1.500     1.570     1.170     1.200     1.100     3.250     2.000     3.000     3.000     2.790     0.995     0.000     0.005     0.000     1.000
     1.000     1.000     1.860     1.500     1.000     1.200     4.000     3.750     3.750     3.920     3.140     0.999     0.000     0.000     0.000     1.000
     2.000     2.000     2.140     2.000     3.000     2.100     2.000     3.000     2.500     2.380     2.000     0.000     0.009     0.007     0.984     4.000
     1.000     1.000     1.710     1.500     1.800     1.100     4.000     3.250     4.000     3.310     3.500     0.999     0.000     0.000     0.000     1.000
     4.000     2.250     3.710     2.670     3.000     2.200     3.750     3.250     3.750     3.230     2.070     0.000     1.000     0.000     0.000     2.000
     1.000     1.250     1.860     1.330     3.400     2.100     4.000     4.000     4.000     3.540     2.710     0.251     0.000     0.001     0.749     4.000
     2.250     2.250     1.570     1.330     2.600     1.500     3.750     4.000     2.750     3.620     3.140     0.234     0.000     0.433     0.333     3.000
     4.000     3.000     4.000     3.830     2.400     3.500     3.750     2.750     3.250     3.620     2.140     0.000     1.000     0.000     0.000     2.000
     2.500     2.500     2.710     2.330     2.800     1.700     2.750     3.250     2.250     2.850     2.790     0.000     0.299     0.090     0.610     4.000
     2.000     2.250     2.000     1.330     1.000     1.000     3.000     4.000     2.750     3.920     2.860     0.311     0.000     0.685     0.004     3.000
     3.000     2.500     2.290     1.670     3.200     1.900     3.000     2.750     2.750     2.920     2.210     0.000     0.306     0.126     0.568     4.000
     1.000     2.250     2.000     1.000     1.400     1.000     4.000     3.000     3.750     3.380     3.210     0.966     0.000     0.033     0.001     1.000
     2.500     2.500     1.570     1.000     4.000     1.600     3.750     4.000     2.250     2.920     2.640     0.025     0.003     0.205     0.767     4.000
     1.000     1.750     2.430     2.500     1.800     1.700     3.750     3.250     2.750     3.540     3.140     0.009     0.000     0.020     0.971     4.000
     1.000     1.750     1.710     1.500     2.800     1.700     3.500     3.500     3.000     3.080     3.140     0.649     0.000     0.007     0.344     1.000
     1.250     1.000     1.710     2.330     1.600     1.000     3.750     3.500     2.500     3.080     2.710     0.981     0.000     0.004     0.015     1.000
     2.250     1.000     2.860     2.830     1.000     1.700     3.000     3.500     3.250     2.620     2.210     0.001     0.002     0.092     0.905     4.000
     2.000     2.750     2.860     2.170     2.000     2.000     3.750     3.500     2.750     3.230     2.710     0.000     0.177     0.142     0.681     4.000
     1.750     2.500     1.860     1.830     2.000     1.700     3.250     3.500     3.000     3.310     3.210     0.027     0.001     0.310     0.662     4.000
     2.000     2.000     2.000     1.830     2.000     1.500     4.000     4.000     2.750     3.460     3.290     0.077     0.000     0.397     0.526     4.000
     2.000     1.000     1.000     1.000     2.000     1.000     4.000     4.000     3.000     3.540     2.860     1.000     0.000     0.000     0.000     1.000
     2.250     2.250     2.430     2.670     3.400     2.200     3.500     3.250     2.500     3.230     3.210     0.000     0.428     0.001     0.571     4.000
     3.000     2.750     2.430     2.830     3.200     3.400     3.000     3.000     2.250     3.000     2.570     0.000     0.999     0.000     0.001     2.000
     2.000     2.500     2.860     2.000     2.200     2.000     2.250     3.250     2.500     3.000     2.790     0.000     0.076     0.114     0.810     4.000
     2.000     2.000     2.570     2.330     1.400     2.000     4.000     4.000     3.000     2.770     2.570     0.000     0.010     0.107     0.882     4.000
     1.750     2.000     1.430     1.330     1.000     1.000     3.000     3.750     2.750     3.000     4.000     0.970     0.000     0.030     0.000     1.000
     1.000     1.000     1.570     2.330     1.800     1.600     3.250     3.500     3.000     3.380     3.360     0.854     0.000     0.001     0.144     1.000
     2.250     2.000     1.860     1.330     1.600     1.800     4.000     4.000     2.000     3.000     2.930     0.234     0.000     0.499     0.267     3.000
     2.000     2.000     2.710     2.000     1.400     1.100     3.000     3.000     3.000     3.150     3.000     0.009     0.000     0.914     0.076     3.000
     2.000     2.000     2.290     2.170     2.200     2.300     3.750     3.000     3.000     3.000     2.860     0.000     0.018     0.009     0.973     4.000
     2.000     1.750     2.430     1.670     2.000     2.500     3.250     3.500     4.000     3.920     2.930     0.001     0.006     0.013     0.981     4.000
     1.250     1.500     1.570     1.500     1.200     1.000     4.000     4.000     3.750     3.770     3.930     0.998     0.000     0.002     0.000     1.000
     2.000     2.000     2.140     1.830     2.000     1.900     3.000     2.250     2.500     2.920     2.640     0.010     0.001     0.128     0.860     4.000
     2.000     2.000     2.000     2.170     2.600     2.300     3.000     2.500     2.000     2.920     2.860     0.000     0.013     0.004     0.983     4.000
     2.000     1.750     2.290     2.170     2.200     2.500     2.500     3.250     3.000     2.850     2.570     0.000     0.015     0.003     0.983     4.000
     2.500     2.000     2.710     2.330     2.000     2.500     2.750     3.250     2.750     2.770     2.640     0.000     0.342     0.007     0.651     4.000
     2.000     1.250     2.290     1.830     1.600     2.000     3.000     4.000     3.750     3.460     2.210     0.060     0.000     0.060     0.880     4.000
     2.750     2.000     1.710     2.000     3.600     2.600     3.000     3.500     2.750     2.920     2.930     0.000     0.219     0.000     0.780     4.000
     3.000     3.000     2.860     2.670     3.200     2.900     2.250     2.000     2.000     2.850     2.860     0.000     0.999     0.000     0.001     2.000
     1.250     1.000     1.570     1.670     2.200     1.600     3.000     2.750     2.250     3.540     2.070     0.972     0.000     0.001     0.027     1.000
     1.000     1.000     1.860     1.830     2.200     1.700     3.250     3.750     1.750     3.000     3.140     0.847     0.000     0.002     0.151     1.000
     1.000     1.250     1.860     1.000     1.400     1.200     4.000     4.000     3.500     4.000     3.360     1.000     0.000     0.000     0.000     1.000
     1.000     2.000     2.140     2.000     3.600     2.200     4.000     3.250     4.000     3.770     3.500     0.000     0.001     0.000     0.999     4.000
     1.500     1.000     1.710     1.000     1.000     1.000     4.000     3.250     3.250     3.770     3.930     1.000     0.000     0.000     0.000     1.000
     3.000     2.500     2.860     1.170     2.600     2.100     3.750     3.750     3.250     3.920     3.140     0.000     0.242     0.409     0.349     3.000
     1.000     1.000     1.000     1.330     1.400     1.000     4.000     4.000     2.500     3.000     3.570     1.000     0.000     0.000     0.000     1.000
     2.000     2.000     2.290     2.000     2.400     3.000     3.000     3.000     2.500     2.920     2.930     0.000     0.098     0.000     0.901     4.000
     1.000     1.500     2.000     1.670     1.000     1.200     4.000     4.000     3.250     2.770     2.930     0.988     0.000     0.009     0.003     1.000
     2.000     1.000     2.140     1.000     2.600     1.500     2.750     3.500     2.000     3.310     2.360     0.925     0.000     0.019     0.056     1.000
     1.750     1.500     2.860     2.500     2.200     2.000     4.000     4.000     3.500     3.150     2.860     0.000     0.005     0.006     0.988     4.000
     2.000     3.500     2.570     1.670     2.800     2.400     2.250     3.250     3.750     2.080     2.430     0.000     0.721     0.019     0.260     2.000
     2.250     2.250     2.710     2.170     1.400     1.200     3.000     3.000     2.250     3.150     2.710     0.001     0.000     0.919     0.080     3.000
     2.000     1.250     1.570     1.670     1.400     1.700     4.000     3.750     4.000     4.000     3.070     0.914     0.000     0.023     0.063     1.000
     2.750     3.500     1.860     2.330     2.400     1.300     4.000     3.750     3.250     3.380     2.710     0.000     0.091     0.810     0.100     3.000
     3.000     2.750     2.430     1.670     2.200     1.200     3.000     3.000     3.000     3.150     1.070     0.000     0.002     0.976     0.022     3.000
     2.000     1.500     1.140     1.000     1.800     1.000     4.000     4.000     2.500     4.000     2.860     0.999     0.000     0.001     0.000     1.000
     2.000     2.000     2.140     1.500     3.200     1.500     3.000     3.250     2.750     3.460     3.070     0.026     0.001     0.143     0.830     4.000
     1.000     1.000     2.570     2.500     1.800     1.500     4.000     3.250     2.750     3.000     2.860     0.092     0.000     0.014     0.894     4.000
     2.000     2.500     2.710     2.670     3.200     2.400     3.000     2.750     2.500     2.540     2.790     0.000     0.674     0.000     0.325     2.000
     2.500     2.500     2.430     1.500     2.200     1.900     3.250     3.000     3.250     3.000     2.860     0.001     0.021     0.515     0.464     3.000
     1.750     2.250     1.860     1.830     1.800     1.200     3.750     3.750     2.750     3.080     2.790     0.231     0.000     0.609     0.161     3.000
     1.000     1.500     1.000     1.170     1.800     1.200     4.000     3.500     3.750     3.770     3.360     1.000     0.000     0.000     0.000     1.000
     2.000     1.500     1.860     2.000     2.200     1.700     3.250     3.000     3.000     3.150     2.640     0.083     0.000     0.056     0.861     4.000
     2.000     2.000     2.140     1.830     3.200     1.800     3.000     3.750     3.250     3.080     2.790     0.001     0.003     0.023     0.973     4.000
     1.250     1.500     1.860     1.170     1.600     1.500     4.000     3.750     3.750     3.850     3.290     0.991     0.000     0.005     0.005     1.000
     1.000     2.750     2.140     2.170     2.000     2.100     3.250     3.500     3.500     2.690     2.710     0.001     0.003     0.023     0.974     4.000
     1.000     1.500     1.430     1.330     1.000     1.500     4.000     4.000     3.750     3.540     3.070     0.999     0.000     0.000     0.000     1.000
     2.250     2.500     2.290     2.170     2.000     2.200     3.000     3.000     2.750     3.000     2.640     0.000     0.109     0.056     0.835     4.000
     2.000     1.750     2.430     1.000     3.400     1.900     3.750     4.000     3.000     3.380     2.860     0.019     0.001     0.048     0.933     4.000
     1.750     2.500     1.860     2.000     2.400     2.000     3.000     3.000     3.000     2.850     2.790     0.002     0.005     0.041     0.953     4.000
     2.750     2.500     2.710     1.170     1.800     1.500     3.750     4.000     2.000     3.310     2.000     0.001     0.000     0.976     0.023     3.000
     1.000     1.750     2.430     2.670     1.000     2.000     3.750     3.500     3.250     3.000     2.290     0.005     0.000     0.018     0.977     4.000
     1.500     1.500     1.710     1.170     1.000     1.100     3.000     3.500     3.250     3.150     2.640     0.996     0.000     0.004     0.000     1.000
     1.000     1.250     2.140     2.170     1.000     1.100     4.000     3.250     2.500     3.460     3.140     0.964     0.000     0.018     0.018     1.000
     1.250     1.750     2.570     1.500     2.800     1.200     4.000     4.000     2.750     3.690     3.710     0.290     0.000     0.187     0.523     4.000
     2.500     2.750     1.860     2.000     2.400     2.600     2.250     3.000     3.250     3.000     2.070     0.000     0.418     0.009     0.574     4.000
     2.250     2.250     2.290     2.000     2.800     2.100     4.000     3.250     3.750     2.380     3.140     0.000     0.053     0.020     0.926     4.000
     2.250     2.500     2.430     2.330     2.000     2.000     3.000     3.500     3.000     2.920     2.860     0.000     0.115     0.092     0.793     4.000
     2.000     1.500     2.000     1.500     2.200     1.100     4.000     3.250     4.000     3.620     2.790     0.769     0.000     0.167     0.064     1.000
     2.250     2.500     2.290     2.330     2.600     2.400     3.000     2.750     2.250     3.150     2.430     0.000     0.346     0.004     0.650     4.000
     2.000     1.500     2.000     1.170     2.200     1.300     2.750     3.250     2.750     3.150     2.860     0.866     0.000     0.094     0.040     1.000
     1.000     1.250     1.570     1.000     2.600     1.100     4.000     3.500     3.500     3.920     3.570     1.000     0.000     0.000     0.000     1.000
     1.000     1.250     1.860     1.830     1.200     1.400     2.750     2.750     4.000     3.000     2.860     0.988     0.000     0.003     0.009     1.000
     1.500     1.250     1.570     2.000     3.000     1.200     3.750     3.500     2.750     3.310     3.210     0.749     0.000     0.008     0.243     1.000
     2.000     2.000     2.140     2.170     2.000     1.000     3.500     2.750     2.750     2.920     2.500     0.047     0.000     0.720     0.232     3.000
     1.000     1.750     2.140     1.670     1.400     1.100     4.000     4.000     3.500     2.920     2.570     0.943     0.000     0.043     0.014     1.000
     2.000     2.000     2.430     2.170     3.000     2.200     3.000     3.000     3.000     2.920     2.860     0.000     0.034     0.003     0.962     4.000
     2.000     2.000     1.000     1.000     1.800     2.100     4.000     1.000     3.000     3.230     3.000     0.949     0.000     0.013     0.038     1.000
     2.000     2.000     2.140     2.330     2.000     2.100     3.000     2.750     3.000     3.620     2.930     0.000     0.009     0.021     0.970     4.000
     1.000     1.000     1.290     1.170     1.200     1.100     3.750     3.500     3.500     3.230     3.000     1.000     0.000     0.000     0.000     1.000
     1.000     1.000     1.140     1.000     1.800     1.600     4.000     3.750     3.500     3.770     3.790     1.000     0.000     0.000     0.000     1.000
     1.750     2.500     2.140     2.000     1.000     1.100     3.750     3.750     3.500     3.690     3.210     0.033     0.000     0.936     0.031     3.000
     2.000     2.500     2.430     2.000     3.000     2.500     3.750     3.250     3.500     3.620     2.290     0.000     0.218     0.002     0.780     4.000
     2.000     1.500     2.000     2.170     2.600     1.900     4.000     3.750     3.250     2.690     3.000     0.004     0.001     0.009     0.986     4.000
     1.500     2.750     3.000     1.670     3.000     1.300     3.500     3.250     4.000     3.690     1.210     0.000     0.003     0.482     0.514     4.000
     3.000     2.500     2.860     2.330     2.000     1.900     3.000     2.750     2.500     2.850     2.930     0.000     0.669     0.129     0.202     2.000
     1.000     1.500     1.860     1.670     1.000     1.000     2.750     3.500     2.000     3.690     2.640     0.995     0.000     0.004     0.001     1.000
     2.250     2.000     2.570     1.170     2.200     1.000     4.000     3.750     3.250     3.620     2.640     0.052     0.000     0.922     0.027     3.000
     4.000     3.750     3.140     2.170     2.400     2.400     3.750     3.750     2.750     2.690     2.430     0.000     1.000     0.000     0.000     2.000
     2.000     3.000     2.430     2.330     3.200     3.000     2.750     2.500     2.750     3.080     2.140     0.000     0.933     0.000     0.067     2.000
     2.500     2.000     2.430     2.170     2.000     2.000     3.000     2.750     2.750     2.380     2.640     0.000     0.041     0.094     0.865     4.000
     1.250     1.750     1.710     1.170     1.200     1.000     4.000     3.250     3.250     3.850     3.710     0.995     0.000     0.004     0.000     1.000
     2.000     2.000     2.430     2.330     2.400     2.000     3.000     2.750     3.000     2.690     2.710     0.000     0.017     0.017     0.966     4.000
     2.250     2.750     2.570     2.170     3.600     2.700     3.000     2.750     2.500     2.850     2.710     0.000     0.888     0.000     0.112     2.000
     3.500     2.500     3.290     2.830     2.200     3.000     2.000     3.250     2.750     2.150     1.140     0.000     1.000     0.000     0.000     2.000
     1.000     1.250     1.430     1.000     1.000     1.000     4.000     4.000     3.500     3.770     3.710     1.000     0.000     0.000     0.000     1.000
     1.250     1.500     2.140     1.670     2.800     1.300     4.000     3.750     4.000     2.850     3.210     0.567     0.000     0.036     0.398     1.000
     2.500     2.250     2.430     2.500     2.600     3.200     3.000     2.500     2.500     2.920     2.930     0.000     0.914     0.000     0.086     2.000
     2.000     2.750     2.570     2.170     3.000     2.300     3.250     3.500     3.500     3.150     2.360     0.000     0.409     0.005     0.586     4.000
     2.000     2.000     2.000     1.330     1.600     2.100     3.000     2.750     3.000     3.380     2.860     0.121     0.000     0.247     0.631     4.000
     2.500     2.750     2.430     2.500     2.400     1.700     2.250     2.500     1.500     3.150     2.140     0.000     0.325     0.149     0.526     4.000
     2.250     1.750     2.430     1.830     2.600     1.700     4.000     3.500     3.750     2.310     3.290     0.003     0.003     0.109     0.886     4.000
     1.000     1.000     1.290     1.000     1.000     1.000     4.000     4.000     4.000     3.770     3.860     1.000     0.000     0.000     0.000     1.000
     2.000     2.000     2.000     2.330     4.000     3.000     3.000     2.750     2.500     2.770     2.640     0.000     0.295     0.000     0.705     4.000
     2.000     1.500     1.860     1.830     1.800     1.400     3.750     3.750     3.000     3.920     3.210     0.569     0.000     0.180     0.251     1.000
     3.000     2.500     2.290     2.830     2.400     2.300     2.500     2.500     3.250     2.540     2.930     0.000     0.923     0.001     0.076     2.000
     1.250     1.250     1.860     1.170     2.600     1.100     4.000     4.000     3.500     3.460     3.430     0.996     0.000     0.002     0.003     1.000
     1.000     1.000     1.290     1.830     1.000     1.200     4.000     4.000     3.000     3.540     3.640     1.000     0.000     0.000     0.000     1.000
     2.000     1.250     1.710     1.500     2.400     1.400     3.250     3.500     3.750     2.920     2.860     0.885     0.000     0.027     0.088     1.000
     1.500     1.250     2.710     3.170     1.200     2.000     1.500     3.250     2.250     3.460     2.570     0.000     0.002     0.004     0.994     4.000
     1.750     1.750     2.140     1.670     1.400     1.200     4.000     3.750     3.250     3.770     3.140     0.573     0.000     0.366     0.062     1.000
     2.500     2.000     2.430     3.000     3.000     3.000     3.250     4.000     3.000     2.850     2.570     0.000     0.920     0.000     0.080     2.000
     2.250     2.000     2.290     3.000     2.800     3.100     3.000     3.000     3.000     4.000     2.860     0.000     0.809     0.000     0.191     2.000
     1.500     2.000     2.430     2.170     3.000     1.800     3.000     2.750     2.250     3.150     3.000     0.000     0.002     0.009     0.989     4.000
     1.000     1.250     2.140     2.000     1.800     1.400     3.750     3.750     3.500     3.770     3.570     0.815     0.000     0.015     0.170     1.000
     2.250     2.250     2.570     3.330     2.800     3.100     2.750     2.500     2.500     2.770     2.360     0.000     0.973     0.000     0.027     2.000
     2.000     2.000     3.000     2.170     2.800     1.800     3.250     3.500     3.250     3.620     2.790     0.000     0.033     0.032     0.935     4.000
     2.000     1.250     1.710     1.170     1.200     1.400     3.250     2.500     3.250     3.850     2.430     0.989     0.000     0.009     0.002     1.000
     3.000     1.750     2.290     3.330     1.600     2.600     4.000     2.500     1.250     2.540     3.430     0.000     0.813     0.000     0.187     2.000
     1.000     1.250     1.290     1.330     2.400     1.000     3.500     3.750     3.500     3.620     3.860     1.000     0.000     0.000     0.000     1.000
     1.000     1.000     1.290     1.000     1.800     1.200     4.000     4.000     4.000     4.000     4.000     1.000     0.000     0.000     0.000     1.000
     2.500     2.500     2.570     2.170     2.600     2.400     3.500     3.250     3.250     3.000     2.640     0.000     0.608     0.006     0.386     2.000
     2.000     1.750     2.000     1.500     2.200     2.100     3.000     3.000     2.750     2.000     2.640     0.041     0.000     0.053     0.906     4.000
     1.500     2.250     2.290     1.830     2.200     1.600     3.750     4.000     3.250     3.080     3.070     0.021     0.000     0.213     0.766     4.000
     1.500     1.250     1.570     1.170     1.400     2.100     4.000     4.000     3.250     3.380     3.360     0.981     0.000     0.002     0.017     1.000
     1.000     1.000     1.000     1.000     1.400     1.100     4.000     4.000     4.000     3.850     3.140     1.000     0.000     0.000     0.000     1.000
     2.000     2.000     2.140     2.000     2.000     2.100     3.000     2.750     3.000     2.920     3.000     0.002     0.004     0.042     0.952     4.000
     1.250     2.250     2.290     2.000     1.600     2.100     3.000     2.750     3.750     3.460     2.790     0.006     0.001     0.048     0.946     4.000
     1.750     1.250     1.570     2.000     2.000     1.800     3.000     3.250     2.750     2.460     2.570     0.447     0.000     0.014     0.539     4.000
     1.500     1.750     2.140     2.000     2.800     1.500     4.000     3.750     2.500     3.000     3.290     0.033     0.000     0.037     0.930     4.000
     1.000     1.250     1.000     1.000     2.400     1.200     4.000     4.000     4.000     3.770     3.290     1.000     0.000     0.000     0.000     1.000
     2.250     1.750     2.430     2.000     2.400     1.700     4.000     4.000     3.000     3.540     2.640     0.002     0.003     0.109     0.886     4.000
     1.000     2.000     2.000     2.330     2.000     3.300     4.000     4.000     3.750     3.380     2.860     0.000     0.008     0.000     0.992     4.000
     2.500     2.000     2.710     1.330     2.000     2.200     3.750     3.000     3.500     2.920     2.570     0.001     0.017     0.251     0.731     4.000
     2.000     2.000     2.570     2.330     1.000     1.000     4.000     1.000     1.500     3.460     4.000     0.009     0.000     0.938     0.053     3.000
     1.750     1.500     2.000     1.170     1.800     1.700     4.000     3.250     3.000     3.460     2.860     0.875     0.000     0.049     0.076     1.000
     1.000     1.250     1.430     1.170     1.400     1.400     4.000     4.000     3.500     3.850     3.140     1.000     0.000     0.000     0.000     1.000
     1.250     1.500     1.140     1.000     2.200     1.000     4.000     4.000     4.000     3.460     3.640     1.000     0.000     0.000     0.000     1.000
     2.000     2.000     1.860     1.670     1.600     1.800     4.000     3.250     3.000     3.690     3.000     0.150     0.000     0.322     0.528     4.000
     3.000     4.000     3.000     3.170     1.000     3.600     2.000     2.500     2.500     2.080     2.430     0.000     1.000     0.000     0.000     2.000
     1.250     2.000     2.140     2.000     2.600     1.700     2.750     3.750     2.750     2.460     2.430     0.017     0.000     0.025     0.959     4.000
     1.000     1.500     1.860     2.830     1.400     2.500     4.000     4.000     2.500     3.850     2.210     0.001     0.000     0.000     0.998     4.000
     3.000     2.000     2.140     2.670     1.200     2.500     3.000     2.500     2.500     2.850     2.930     0.000     0.452     0.019     0.529     4.000
     1.750     2.750     2.430     2.170     1.000     1.300     4.000     3.500     2.750     3.080     3.210     0.002     0.000     0.936     0.062     3.000
     1.000     1.750     2.140     1.500     3.000     1.900     4.000     3.750     3.000     3.230     2.930     0.083     0.000     0.007     0.910     4.000
     1.750     2.750     2.570     2.330     2.000     2.000     3.000     3.000     2.750     2.690     2.710     0.000     0.073     0.076     0.851     4.000
     1.000     2.500     2.570     2.170     1.000     1.200     3.000     3.500     4.000     3.770     2.000     0.037     0.000     0.816     0.147     3.000
     1.000     2.000     1.710     2.500     2.000     1.500     3.250     4.000     3.000     2.690     2.860     0.109     0.000     0.030     0.861     4.000
     3.250     3.250     2.570     1.830     1.800     2.200     2.750     3.000     2.500     2.920     2.570     0.000     0.863     0.105     0.032     2.000
     2.000     2.250     2.290     2.330     1.000     1.000     3.000     3.000     3.750     3.850     3.640     0.010     0.000     0.949     0.041     3.000
     2.250     2.500     2.430     1.670     3.000     1.500     3.000     3.500     3.500     3.080     2.930     0.001     0.011     0.380     0.608     4.000
     1.500     1.500     1.710     2.170     1.800     2.000     2.250     2.750     2.500     2.920     2.500     0.096     0.000     0.011     0.893     4.000
     3.000     3.000     2.140     2.330     1.000     1.700     4.000     3.750     3.000     3.310     2.860     0.000     0.047     0.896     0.057     3.000
     3.250     3.000     2.860     2.330     3.800     2.300     3.750     3.000     2.500     2.920     2.500     0.000     0.998     0.000     0.002     2.000
     2.250     2.500     2.860     2.330     3.000     2.300     3.000     2.750     2.250     2.460     2.790     0.000     0.662     0.002     0.336     2.000
     2.000     2.750     2.140     2.170     1.000     1.000     3.000     3.750     2.750     3.620     3.070     0.004     0.000     0.982     0.015     3.000
     4.000     3.500     3.000     3.170     2.000     3.100     3.000     4.000     2.250     3.310     2.930     0.000     1.000     0.000     0.000     2.000
     2.000     2.750     2.000     2.670     1.000     1.000     2.750     3.000     2.250     3.620     2.710     0.002     0.000     0.952     0.046     3.000
     2.500     2.250     4.000     3.670     1.800     3.800     1.000     3.250     1.000     3.230     1.640     0.000     1.000     0.000     0.000     2.000
     2.500     2.500     2.570     2.830     1.800     2.700     2.500     2.750     2.750     2.850     2.430     0.000     0.896     0.000     0.103     2.000
     2.750     2.250     2.290     1.830     2.200     1.800     3.000     2.000     2.250     2.690     2.860     0.000     0.030     0.411     0.559     4.000
     3.500     3.000     2.570     2.330     2.400     2.400     3.000     3.000     2.250     2.920     2.640     0.000     0.995     0.001     0.004     2.000
     2.000     2.250     2.710     2.500     2.000     2.200     3.000     2.500     2.250     2.920     2.570     0.000     0.122     0.016     0.862     4.000
     2.250     2.000     2.140     2.000     2.400     2.000     3.000     3.000     2.500     3.380     2.930     0.001     0.010     0.043     0.947     4.000
     2.000     2.000     2.000     2.000     2.000     2.000     3.000     3.000     3.000     2.920     2.710     0.005     0.002     0.059     0.934     4.000
     1.750     1.750     1.140     1.330     1.200     1.500     3.500     4.000     3.500     3.850     3.070     0.994     0.000     0.005     0.001     1.000
     2.250     2.250     2.290     1.830     1.200     1.600     3.500     3.000     2.250     3.540     2.930     0.008     0.000     0.839     0.153     3.000
     3.000     3.000     3.000     2.500     2.000     2.200     3.000     2.500     3.000     3.000     2.290     0.000     0.983     0.004     0.013     2.000
     1.000     1.000     1.000     1.000     1.400     1.000     3.750     3.750     3.500     3.380     3.290     1.000     0.000     0.000     0.000     1.000
     2.000     2.250     2.430     2.170     2.600     2.100     3.000     2.750     2.500     2.850     2.710     0.000     0.041     0.015     0.944     4.000
     1.250     1.500     1.710     2.000     3.200     3.100     2.750     3.000     3.000     3.920     2.360     0.000     0.001     0.000     0.999     4.000
     2.000     2.000     1.000     1.000     1.000     1.000     4.000     3.750     3.500     3.310     3.710     0.995     0.000     0.005     0.000     1.000
     1.000     1.000     1.430     1.830     1.800     1.400     4.000     3.250     3.250     2.850     3.290     0.996     0.000     0.000     0.003     1.000
     2.500     2.000     2.710     2.170     2.600     2.200     3.000     2.750     2.500     3.080     2.930     0.000     0.198     0.013     0.789     4.000
     1.500     1.500     2.860     1.170     1.400     1.300     4.000     4.000     3.500     3.080     2.210     0.600     0.000     0.354     0.046     1.000
     1.500     2.000     2.710     1.830     2.200     1.600     4.000     3.250     2.750     3.380     2.430     0.009     0.000     0.183     0.808     4.000
     2.000     2.000     2.430     2.000     2.400     1.800     4.000     4.000     3.000     2.920     2.570     0.001     0.004     0.076     0.918     4.000
     1.750     1.000     2.430     2.330     1.800     1.000     3.000     3.250     2.750     3.310     2.860     0.413     0.000     0.200     0.387     1.000
     1.500     1.250     1.710     1.830     2.400     1.900     3.500     3.250     3.000     3.000     2.290     0.317     0.000     0.006     0.678     4.000
     1.750     1.000     1.430     1.330     1.000     1.000     3.000     4.000     3.250     3.310     2.860     0.999     0.000     0.000     0.000     1.000
     1.250     2.000     2.710     1.670     2.000     1.200     4.000     4.000     3.250     3.460     2.360     0.134     0.000     0.553     0.313     3.000
     1.750     2.250     2.430     2.170     2.200     1.600     4.000     4.000     3.500     3.000     2.860     0.002     0.003     0.166     0.830     4.000
     1.750     2.250     1.570     1.830     2.400     1.000     3.000     3.000     2.500     2.770     2.790     0.475     0.000     0.374     0.151     1.000
     1.000     1.000     1.710     2.000     2.600     1.700     4.000     3.500     2.750     2.770     2.570     0.648     0.000     0.001     0.351     1.000
     2.000     2.000     2.140     1.830     2.600     1.800     4.000     3.750     2.750     3.000     2.140     0.005     0.002     0.068     0.926     4.000
     1.000     1.000     1.290     1.000     1.400     1.000     3.750     3.250     3.000     3.460     3.360     1.000     0.000     0.000     0.000     1.000
     2.000     2.000     2.430     2.000     2.000     1.900     3.000     3.750     2.000     3.460     2.360     0.002     0.004     0.104     0.890     4.000
     2.000     2.000     2.430     2.670     2.000     1.700     4.000     3.500     2.750     2.690     2.710     0.000     0.011     0.057     0.932     4.000
     1.000     1.000     1.860     2.000     1.800     1.100     3.000     3.750     2.750     2.920     2.860     0.990     0.000     0.002     0.009     1.000
     2.000     2.000     2.140     2.670     2.200     2.300     4.000     3.500     2.250     2.850     2.790     0.000     0.039     0.003     0.958     4.000
     2.000     2.000     2.290     3.000     2.800     2.600     3.500     3.750     2.750     2.690     2.710     0.000     0.310     0.000     0.690     4.000
     2.000     2.000     2.000     2.000     2.400     1.300     3.000     3.000     2.750     2.920     2.930     0.045     0.000     0.344     0.610     4.000
     2.000     2.000     2.290     2.000     2.800     1.900     3.000     3.000     2.750     2.920     2.210     0.001     0.006     0.023     0.970     4.000
     2.000     1.000     2.140     2.000     2.400     3.000     4.000     3.750     2.750     3.000     3.000     0.000     0.003     0.000     0.996     4.000
     2.000     2.500     2.860     2.830     3.000     2.100     3.000     3.000     2.000     2.310     2.210     0.000     0.601     0.001     0.398     2.000
     1.000     1.000     2.140     2.000     2.200     1.500     4.000     3.750     3.000     2.850     3.210     0.698     0.000     0.005     0.296     1.000
     2.000     2.000     2.860     2.670     2.200     2.300     3.000     2.500     2.500     2.850     2.570     0.000     0.169     0.003     0.827     4.000
     2.000     2.000     2.710     2.170     2.000     2.000     4.000     2.750     3.000     3.000     2.790     0.000     0.016     0.055     0.929     4.000
     2.000     2.000     1.860     1.330     1.800     1.400     4.000     4.000     3.000     2.770     2.500     0.538     0.000     0.383     0.080     1.000
     3.250     3.000     3.140     2.670     2.200     2.700     2.750     3.500     3.500     2.000     2.930     0.000     0.999     0.000     0.001     2.000
     2.000     2.500     2.290     1.500     1.800     1.200     4.000     4.000     3.000     2.920     3.140     0.020     0.000     0.934     0.046     3.000
     2.250     2.750     2.710     1.330     2.200     1.300     4.000     3.500     1.500     3.150     2.790     0.001     0.000     0.959     0.040     3.000
     2.250     1.750     1.860     1.000     1.400     1.000     4.000     4.000     4.000     3.230     3.140     0.852     0.000     0.146     0.001     1.000
     1.750     2.250     2.140     1.000     2.000     1.000     4.000     3.750     3.750     3.460     3.290     0.511     0.000     0.478     0.011     1.000
     2.250     2.500     2.860     2.170     2.600     2.100     4.000     3.000     2.250     3.230     2.430     0.000     0.352     0.026     0.621     4.000
     2.000     1.750     1.430     1.000     2.200     1.300     3.500     3.750     3.500     3.620     3.000     0.977     0.000     0.018     0.005     1.000
     1.000     1.000     1.290     1.330     2.800     1.400     4.000     4.000     2.750     4.000     3.930     0.998     0.000     0.000     0.002     1.000
     1.000     1.250     2.710     1.330     1.000     1.000     4.000     4.000     3.500     3.540     3.640     0.977     0.000     0.021     0.002     1.000
     1.750     3.000     3.570     2.170     2.800     2.300     4.000     3.500     3.500     2.230     3.210     0.000     0.844     0.003     0.154     2.000
     2.750     2.000     2.570     2.000     2.400     1.800     3.000     3.500     2.250     3.460     2.860     0.000     0.058     0.197     0.746     4.000
     2.000     1.750     2.430     1.670     1.000     1.400     4.000     3.250     3.250     3.540     3.210     0.145     0.000     0.769     0.086     3.000
     2.000     1.500     1.140     1.000     2.000     1.200     3.000     4.000     3.000     2.920     2.430     0.998     0.000     0.002     0.000     1.000
     1.500     2.000     1.860     1.170     2.600     1.100     3.500     3.250     3.000     3.150     2.860     0.895     0.000     0.075     0.029     1.000
     1.000     2.000     1.710     1.170     1.200     1.500     3.500     3.250     4.000     3.000     3.000     0.990     0.000     0.008     0.002     1.000
     1.250     2.250     2.570     2.330     2.600     1.200     3.000     4.000     2.750     3.380     2.710     0.004     0.000     0.153     0.842     4.000
     1.500     1.750     2.140     1.330     2.600     1.900     4.000     3.750     3.250     3.150     2.860     0.148     0.000     0.039     0.813     4.000
     2.000     2.000     1.860     2.330     3.000     2.100     3.750     4.000     3.000     3.080     2.640     0.000     0.011     0.003     0.987     4.000
     2.750     2.000     2.570     1.330     3.200     1.900     3.000     3.250     2.250     3.230     3.140     0.000     0.035     0.139     0.825     4.000
     2.000     2.000     2.140     2.000     2.000     2.100     3.000     3.000     2.750     3.000     2.860     0.002     0.004     0.042     0.952     4.000
     2.000     2.250     2.430     1.830     1.200     1.200     3.000     3.000     3.250     2.850     2.930     0.016     0.000     0.941     0.043     3.000
     2.000     2.000     2.000     1.830     2.000     1.600     3.000     3.000     3.000     3.080     2.430     0.056     0.000     0.313     0.631     4.000
     2.250     2.750     2.710     2.500     3.000     1.900     2.750     3.250     3.250     2.850     2.430     0.000     0.585     0.012     0.403     2.000
     1.750     2.250     2.000     2.170     1.800     1.300     4.000     3.750     3.000     2.850     2.640     0.044     0.000     0.530     0.426     3.000
     2.000     2.000     2.290     2.170     2.800     2.800     2.250     2.250     2.500     2.690     2.860     0.000     0.110     0.000     0.890     4.000
     1.000     2.000     1.140     1.000     2.800     1.300     3.000     3.500     3.250     3.380     3.290     0.998     0.000     0.001     0.002     1.000
     2.750     3.000     2.860     2.330     3.000     1.800     3.000     2.750     2.250     2.770     2.860     0.000     0.906     0.017     0.077     2.000
     2.250     2.500     2.290     2.170     2.200     1.700     2.750     2.500     4.000     3.380     2.210     0.000     0.026     0.267     0.706     4.000
     2.750     2.000     2.570     2.330     2.400     1.800     3.000     3.000     2.750     2.920     2.930     0.000     0.126     0.098     0.776     4.000
     2.000     2.000     2.000     2.000     2.000     2.000     3.000     3.000     3.000     2.850     2.930     0.005     0.002     0.059     0.934     4.000
     4.000     3.000     2.140     2.670     3.200     2.700     3.000     3.000     2.500     2.850     2.790     0.000     1.000     0.000     0.000     2.000
     2.000     2.250     2.000     1.670     2.600     1.000     3.250     3.500     3.250     3.150     3.000     0.094     0.000     0.733     0.173     3.000
     2.000     1.250     2.290     2.330     2.800     2.100     4.000     3.500     3.000     2.770     2.640     0.000     0.002     0.002     0.996     4.000
     2.750     3.250     3.000     3.000     3.000     2.400     2.750     2.750     4.000     2.380     2.710     0.000     0.999     0.000     0.001     2.000
     1.500     2.500     1.860     2.500     2.400     2.200     3.000     2.250     2.500     2.380     2.710     0.000     0.012     0.004     0.984     4.000
     2.000     2.000     1.000     1.000     1.000     1.200     3.000     2.750     2.250     3.310     2.860     0.994     0.000     0.006     0.000     1.000
     2.500     2.750     2.710     2.330     3.000     2.400     2.750     2.750     2.500     2.920     2.640     0.000     0.902     0.001     0.097     2.000
     3.000     2.750     2.710     2.830     3.400     2.700     3.000     2.500     2.500     2.080     2.140     0.000     0.998     0.000     0.002     2.000
     2.000     2.000     2.430     2.170     2.600     2.300     3.000     2.500     2.500     3.080     3.430     0.000     0.033     0.005     0.962     4.000
     2.000     2.500     3.000     1.670     3.400     2.100     4.000     3.250     2.250     3.310     2.570     0.000     0.170     0.017     0.813     4.000
     1.000     1.000     1.860     2.170     1.400     1.100     3.000     4.000     2.750     3.230     2.860     0.990     0.000     0.002     0.008     1.000
     2.500     2.250     2.710     2.330     3.600     3.000     3.000     2.750     2.500     2.540     2.500     0.000     0.944     0.000     0.056     2.000
     2.250     2.000     2.000     1.330     2.400     2.700     2.750     2.750     4.000     3.310     2.430     0.001     0.012     0.010     0.977     4.000
     1.000     2.000     2.570     2.170     2.200     2.000     4.000     3.000     2.500     2.850     3.000     0.001     0.001     0.009     0.989     4.000
     2.000     2.000     1.570     2.170     1.600     1.000     4.000     2.500     1.750     3.080     4.000     0.398     0.000     0.504     0.098     3.000
     2.500     2.000     2.290     1.830     2.400     3.400     3.000     2.500     1.250     3.850     2.790     0.000     0.543     0.000     0.457     2.000
     1.750     2.000     2.140     1.670     2.400     1.000     4.000     3.750     3.000     2.920     3.140     0.273     0.000     0.549     0.178     3.000
     1.000     1.500     2.000     1.670     1.400     1.100     4.000     4.000     3.000     3.690     3.640     0.986     0.000     0.009     0.005     1.000
     2.250     1.750     3.290     2.830     3.400     2.800     3.000     2.000     1.250     3.230     3.000     0.000     0.894     0.000     0.106     2.000
     2.000     1.750     2.570     2.000     2.000     2.000     2.750     2.250     2.000     3.080     2.430     0.001     0.004     0.052     0.943     4.000
     2.000     3.000     3.290     2.170     1.800     2.100     2.500     2.500     2.750     3.150     2.570     0.000     0.556     0.118     0.326     2.000
     1.000     1.000     1.430     1.500     1.200     1.400     4.000     4.000     4.000     3.380     2.930     1.000     0.000     0.000     0.000     1.000
     1.000     1.000     2.430     2.000     1.600     1.000     3.250     3.500     2.750     2.000     3.000     0.957     0.000     0.015     0.028     1.000
     2.000     2.000     2.140     2.170     2.000     2.200     3.000     2.750     2.500     3.230     2.430     0.001     0.008     0.019     0.972     4.000
     2.000     1.750     2.430     2.830     2.000     2.700     2.750     2.500     2.500     2.690     2.930     0.000     0.119     0.000     0.880     4.000
     4.000     2.750     2.710     2.500     3.000     1.800     2.250     2.750     2.750     2.920     2.290     0.000     0.995     0.002     0.003     2.000
     2.000     1.000     2.140     2.170     1.400     1.500     3.250     3.000     3.250     3.000     3.070     0.398     0.000     0.117     0.485     4.000
     2.500     2.000     1.860     2.000     3.000     2.500     3.000     2.500     1.500     3.850     2.860     0.000     0.075     0.002     0.922     4.000
     2.000     1.750     2.570     2.000     2.200     1.900     3.000     3.000     2.250     2.920     2.290     0.001     0.003     0.054     0.942     4.000
     2.000     1.500     2.140     2.170     3.200     2.000     3.000     2.000     2.500     2.690     2.790     0.000     0.003     0.002     0.995     4.000
     1.000     1.000     1.140     1.000     1.400     1.000     4.000     4.000     4.000     2.920     2.710     1.000     0.000     0.000     0.000     1.000
     2.750     2.750     2.290     2.170     1.600     2.000     4.000     3.500     3.250     3.000     2.500     0.000     0.231     0.389     0.380     3.000
     1.000     1.250     2.140     2.000     2.200     2.400     4.000     3.500     3.000     3.150     2.790     0.014     0.000     0.001     0.985     4.000
     2.000     1.750     2.860     1.670     1.400     1.600     3.750     4.000     3.250     3.460     2.570     0.016     0.000     0.675     0.309     3.000
     2.500     2.250     3.000     2.170     3.000     2.900     2.500     2.000     2.000     3.000     3.000     0.000     0.914     0.000     0.086     2.000
     2.500     2.750     1.290     1.000     1.200     1.000     2.750     3.250     3.250     3.150     3.430     0.306     0.000     0.693     0.001     3.000
     2.000     3.000     2.430     2.170     2.000     1.900     3.000     2.000     2.000     2.920     3.000     0.000     0.106     0.251     0.644     4.000
     1.000     1.500     1.710     1.170     1.600     1.000     4.000     4.000     3.750     3.770     3.570     0.999     0.000     0.001     0.000     1.000
     2.500     1.250     2.430     2.830     3.800     1.500     4.000     3.500     2.250     3.230     2.930     0.000     0.019     0.002     0.979     4.000
     2.750     2.500     3.000     3.000     3.000     3.000     3.000     2.000     2.000     2.620     3.000     0.000     0.998     0.000     0.002     2.000
     2.000     2.000     2.000     2.170     2.600     2.400     3.000     2.750     2.750     2.920     2.710     0.000     0.017     0.003     0.980     4.000
     1.000     1.500     1.430     1.500     2.400     1.400     3.000     2.750     2.500     2.920     2.570     0.990     0.000     0.001     0.009     1.000
     2.000     2.250     2.430     2.670     2.600     2.200     4.000     3.500     3.500     2.850     2.710     0.000     0.150     0.003     0.847     4.000
     1.250     1.000     2.570     2.330     1.400     1.500     4.000     4.000     3.750     3.380     3.640     0.238     0.000     0.049     0.712     4.000
     2.500     2.250     2.140     2.170     2.200     2.600     3.000     2.750     2.250     3.080     2.570     0.000     0.258     0.006     0.736     4.000
     1.000     1.500     1.290     1.330     2.800     1.000     4.000     4.000     3.250     3.380     2.790     0.999     0.000     0.000     0.001     1.000
     2.000     2.000     2.290     1.830     1.200     1.000     3.000     3.750     3.250     4.000     2.790     0.090     0.000     0.883     0.027     3.000
     1.000     2.000     2.430     1.830     1.800     1.100     3.000     3.000     3.000     3.230     3.070     0.464     0.000     0.336     0.199     1.000
     1.250     1.000     1.000     1.830     3.000     1.300     3.000     3.750     3.250     3.000     3.000     0.991     0.000     0.000     0.009     1.000
     1.000     1.250     1.290     1.000     2.000     1.600     4.000     3.750     3.500     3.380     3.710     1.000     0.000     0.000     0.000     1.000
     2.750     3.000     2.570     2.500     3.600     1.800     2.750     3.000     2.000     2.920     2.360     0.000     0.932     0.003     0.065     2.000
     1.750     2.250     1.710     1.830     1.800     1.100     3.000     2.750     3.000     3.380     2.210     0.392     0.000     0.513     0.095     3.000
     2.000     2.000     2.430     2.000     2.200     2.200     4.000     3.500     3.000     3.310     2.710     0.000     0.013     0.022     0.965     4.000
     1.000     1.500     2.290     1.170     2.800     1.000     4.000     3.500     3.750     3.000     3.140     0.974     0.000     0.011     0.015     1.000
     2.000     1.750     2.430     2.670     2.000     1.900     3.000     3.000     2.750     2.850     2.860     0.000     0.009     0.017     0.973     4.000
     1.000     1.000     1.140     1.170     1.400     1.200     3.000     3.000     2.500     3.690     3.000     1.000     0.000     0.000     0.000     1.000
     1.250     1.000     1.000     1.000     1.000     2.000     1.750     2.500     3.000     4.000     3.570     1.000     0.000     0.000     0.000     1.000
     1.750     2.000     2.290     2.830     2.400     2.800     3.000     2.750     2.250     3.000     3.070     0.000     0.149     0.000     0.851     4.000
     2.250     2.000     2.140     2.670     2.400     2.500     3.000     2.500     2.250     3.540     2.430     0.000     0.160     0.001     0.839     4.000
     1.000     1.500     1.140     1.330     1.600     1.700     3.500     3.250     4.000     3.690     2.930     0.999     0.000     0.000     0.001     1.000
     2.000     2.250     2.430     2.500     3.000     2.400     3.000     2.750     1.250     2.620     3.000     0.000     0.226     0.001     0.773     4.000
     3.000     3.250     2.570     1.330     2.400     1.500     3.000     2.750     2.000     3.000     2.360     0.000     0.019     0.959     0.022     3.000
     3.500     3.000     2.140     2.500     3.600     3.000     3.000     2.750     2.250     2.920     2.570     0.000     0.999     0.000     0.001     2.000
     1.250     1.500     3.140     1.670     2.800     2.300     3.750     3.750     2.750     3.310     2.710     0.000     0.001     0.002     0.997     4.000
     1.750     2.250     1.000     1.000     1.600     1.300     2.750     3.500     3.000     3.620     2.640     0.991     0.000     0.009     0.001     1.000
     2.250     2.750     2.000     2.330     2.400     1.200     4.000     3.750     2.750     3.150     2.570     0.001     0.006     0.656     0.337     3.000
     2.500     2.000     2.710     2.170     3.200     2.000     3.000     2.750     2.000     2.920     3.000     0.000     0.183     0.010     0.807     4.000
     1.750     2.000     2.000     2.330     2.000     2.100     3.000     1.500     2.500     2.540     2.640     0.001     0.003     0.014     0.982     4.000
     2.000     1.250     2.000     2.330     2.600     2.000     3.000     3.000     4.000     2.000     2.140     0.002     0.001     0.003     0.994     4.000
     1.750     1.750     2.290     2.500     2.400     1.700     3.000     3.250     2.500     3.150     3.140     0.001     0.002     0.018     0.979     4.000
     2.000     1.500     1.290     1.670     1.800     1.700     3.000     3.000     3.750     3.620     3.000     0.883     0.000     0.021     0.096     1.000
     2.000     2.250     2.430     2.000     3.200     1.500     3.000     3.000     3.750     2.690     2.640     0.000     0.008     0.087     0.905     4.000
     2.500     2.000     2.570     3.000     2.400     2.000     2.250     3.000     2.500     2.850     2.570     0.000     0.361     0.005     0.634     4.000
     1.500     1.500     2.570     2.830     2.400     2.600     3.000     3.000     2.000     2.380     2.360     0.000     0.017     0.000     0.983     4.000
     1.250     1.250     1.430     1.170     2.600     1.200     4.000     4.000     3.250     3.850     3.790     0.999     0.000     0.000     0.001     1.000
     1.500     1.500     1.860     2.170     2.800     2.500     3.250     3.750     2.750     3.000     2.930     0.001     0.001     0.000     0.998     4.000
     2.250     2.750     1.860     1.000     1.800     1.000     4.000     4.000     3.250     3.850     3.500     0.076     0.000     0.921     0.004     3.000
     4.000     3.250     3.140     2.830     2.800     3.700     2.500     4.000     3.000     3.380     1.500     0.000     1.000     0.000     0.000     2.000
     2.000     2.500     2.570     2.170     1.400     2.000     2.000     2.250     2.750     2.770     2.860     0.000     0.027     0.270     0.703     4.000
     2.750     2.250     2.430     2.500     2.800     2.800     3.000     3.000     2.750     2.850     2.930     0.000     0.900     0.000     0.100     2.000
     1.500     2.250     2.000     1.500     2.600     2.200     4.000     3.750     2.750     2.920     2.710     0.008     0.001     0.019     0.972     4.000
     2.000     1.000     1.570     1.170     2.600     2.800     4.000     4.000     3.250     3.460     3.290     0.090     0.000     0.001     0.909     4.000
     2.250     2.500     2.710     2.670     1.800     2.000     3.000     3.500     2.500     2.850     2.640     0.000     0.314     0.057     0.629     4.000
     2.750     2.500     2.290     2.170     1.800     1.100     4.000     2.750     2.500     2.690     2.210     0.000     0.001     0.953     0.046     3.000
     1.250     2.000     2.140     1.330     2.000     1.100     4.000     3.750     4.000     3.230     3.140     0.845     0.000     0.126     0.028     1.000
     2.250     2.000     2.140     2.500     2.600     1.500     3.000     3.500     2.750     3.380     2.790     0.001     0.008     0.077     0.915     4.000
     1.000     1.500     1.000     1.000     1.000     1.000     4.000     2.750     2.250     3.080     3.070     1.000     0.000     0.000     0.000     1.000
     1.000     1.000     1.290     1.000     1.000     1.000     3.000     3.250     3.500     4.000     3.790     1.000     0.000     0.000     0.000     1.000
     2.000     2.500     2.860     2.330     2.600     2.100     3.000     3.000     3.000     2.540     2.000     0.000     0.260     0.015     0.725     4.000
     1.000     1.750     1.860     2.000     2.400     2.000     3.500     3.000     2.750     3.000     2.860     0.050     0.000     0.004     0.946     4.000
     2.000     2.000     2.140     2.000     2.800     1.200     4.000     3.000     3.000     2.850     2.710     0.021     0.000     0.294     0.685     4.000
     1.500     2.250     1.570     1.330     2.800     1.600     4.000     4.000     3.500     2.540     2.290     0.504     0.000     0.081     0.415     1.000
     1.250     2.000     2.140     2.000     2.400     1.800     3.000     2.750     3.000     2.850     2.790     0.016     0.000     0.024     0.961     4.000
     1.000     1.750     1.430     2.670     3.200     4.000     1.750     2.500     3.000     3.310     2.640     0.000     0.039     0.000     0.961     4.000
     2.250     2.250     2.860     2.830     2.800     2.300     3.000     3.000     2.750     2.690     2.070     0.000     0.700     0.001     0.299     2.000
     3.000     1.250     2.290     3.500     3.400     2.800     4.000     4.000     4.000     3.620     2.710     0.000     0.905     0.000     0.095     2.000
     2.500     2.000     2.710     2.830     2.200     3.100     2.750     2.500     2.000     3.380     2.930     0.000     0.913     0.000     0.087     2.000
     2.500     3.000     3.000     2.830     3.000     3.000     2.750     2.000     2.000     2.230     2.930     0.000     0.999     0.000     0.001     2.000
     1.000     1.000     1.000     1.000     2.200     4.000     3.000     3.000     3.250     2.380     2.430     0.076     0.000     0.000     0.924     4.000
     2.000     2.000     2.570     2.000     2.000     2.000     3.000     2.000     2.500     3.080     1.930     0.001     0.008     0.075     0.917     4.000
     3.500     3.500     2.290     1.830     2.200     1.900     3.000     3.500     3.000     2.770     2.070     0.000     0.788     0.194     0.019     2.000
     4.000     4.000     3.000     2.170     2.800     2.400     4.000     3.250     2.750     1.540     1.070     0.000     1.000     0.000     0.000     2.000
     2.250     2.250     2.140     2.330     3.200     1.800     3.000     3.000     3.000     2.850     2.500     0.000     0.047     0.015     0.938     4.000
     1.750     1.750     2.140     1.830     3.600     1.900     2.500     3.500     2.750     2.380     2.710     0.001     0.001     0.003     0.994     4.000
     2.500     2.750     2.570     2.170     2.000     2.200     3.000     3.750     2.500     2.850     2.500     0.000     0.513     0.068     0.419     2.000
     1.500     2.250     1.860     1.170     2.200     1.500     2.500     2.250     2.500     2.920     2.790     0.676     0.000     0.195     0.129     1.000
     1.500     1.250     2.000     2.170     2.000     1.900     3.000     2.750     3.000     2.690     2.930     0.068     0.000     0.009     0.923     4.000
     1.000     1.000     1.570     1.000     1.000     1.000     3.500     3.750     3.250     3.460     2.860     1.000     0.000     0.000     0.000     1.000
     2.500     2.250     3.000     2.670     2.000     1.300     2.750     2.750     2.250     3.540     3.000     0.000     0.063     0.530     0.406     3.000
     1.000     1.000     1.290     1.000     1.000     1.000     4.000     3.250     3.000     3.770     2.930     1.000     0.000     0.000     0.000     1.000
     2.250     2.250     2.860     2.830     2.800     2.300     3.000     2.750     2.750     3.150     2.500     0.000     0.700     0.001     0.299     2.000
     2.250     2.500     2.710     2.500     2.000     2.000     3.000     3.000     2.750     3.000     2.430     0.000     0.268     0.061     0.672     4.000
     1.750     2.250     2.430     1.670     1.000     1.000     2.000     4.000     2.250     2.920     2.790     0.068     0.000     0.919     0.012     3.000
     1.000     1.250     2.710     2.000     2.800     2.100     4.000     3.750     4.000     3.000     3.570     0.002     0.000     0.001     0.997     4.000
     1.500     1.500     1.710     2.000     2.800     1.400     4.000     4.000     3.500     3.460     2.860     0.347     0.000     0.021     0.632     4.000
     3.000     3.000     1.860     3.000     1.000     1.000     4.000     1.000     2.500     2.620     2.790     0.000     0.004     0.979     0.016     3.000
     1.000     1.000     2.000     1.500     1.400     1.100     3.000     4.000     3.000     3.150     3.000     0.999     0.000     0.001     0.001     1.000
     3.000     2.500     2.000     2.000     2.000     1.600     3.000     3.750     3.500     2.850     2.430     0.000     0.023     0.745     0.232     3.000
     4.000     4.000     3.570     3.500     1.600     2.200     4.000     3.250     4.000     2.150     1.000     0.000     1.000     0.000     0.000     2.000
     2.000     1.500     2.000     1.830     2.400     1.900     2.750     2.750     2.750     3.000     2.860     0.029     0.000     0.028     0.942     4.000
     2.000     2.000     2.570     2.500     3.400     1.900     3.000     3.000     2.750     3.000     2.790     0.000     0.056     0.003     0.941     4.000
     2.000     2.000     2.710     2.170     3.000     2.100     3.000     3.000     2.500     2.380     2.430     0.000     0.048     0.006     0.947     4.000
     2.000     2.000     2.000     2.000     1.200     1.600     3.500     3.000     2.250     2.690     2.070     0.080     0.000     0.559     0.361     3.000
     1.750     1.500     2.000     1.330     1.600     1.300     4.000     3.000     3.000     3.080     3.360     0.929     0.000     0.056     0.016     1.000
     2.000     2.000     2.140     2.000     2.000     2.000     3.000     3.000     3.000     2.850     2.930     0.003     0.003     0.063     0.931     4.000
     3.000     3.250     2.140     2.330     2.600     2.600     3.000     3.000     3.000     2.380     2.290     0.000     0.988     0.000     0.012     2.000
     1.000     1.000     1.430     1.000     1.000     1.000     3.250     3.750     3.750     2.920     3.570     1.000     0.000     0.000     0.000     1.000
     1.750     1.250     2.000     2.000     3.000     1.000     3.000     3.000     3.000     3.310     2.930     0.474     0.000     0.063     0.464     1.000
     2.250     2.500     2.570     2.000     3.400     3.100     2.750     2.500     2.250     2.620     3.140     0.000     0.868     0.000     0.132     2.000
     3.500     2.250     3.000     1.000     1.000     1.000     4.000     1.750     3.000     3.310     3.790     0.000     0.000     1.000     0.000     3.000
     1.000     1.000     1.290     1.000     1.000     1.000     4.000     3.750     4.000     3.540     3.790     1.000     0.000     0.000     0.000     1.000
     2.000     2.000     1.000     1.000     1.000     1.000     4.000     1.000     1.500     2.850     4.000     0.995     0.000     0.005     0.000     1.000
     2.750     2.750     2.570     2.670     3.000     2.300     3.000     2.750     2.500     2.770     2.710     0.000     0.961     0.000     0.039     2.000
     2.250     3.000     2.000     2.170     1.800     1.000     2.500     2.750     3.000     2.540     2.930     0.001     0.000     0.967     0.032     3.000
     2.500     2.500     2.430     2.170     2.000     2.300     3.000     3.250     3.250     2.920     2.790     0.000     0.336     0.042     0.622     4.000
     2.750     3.250     2.710     2.670     3.000     2.500     3.000     2.000     2.000     2.540     2.360     0.000     0.997     0.000     0.003     2.000
     1.750     2.500     2.710     2.670     2.800     2.500     3.000     2.750     2.750     3.080     3.210     0.000     0.471     0.000     0.529     4.000
     1.000     1.000     1.000     1.670     1.000     1.000     4.000     4.000     3.500     3.460     3.930     1.000     0.000     0.000     0.000     1.000
     3.250     3.250     2.860     1.830     1.600     2.300     4.000     2.500     2.750     2.460     2.070     0.000     0.928     0.057     0.016     2.000
     1.000     1.750     2.000     1.830     2.600     1.700     4.000     3.250     3.000     3.080     3.000     0.167     0.000     0.013     0.820     4.000
     2.000     2.500     2.710     2.170     2.000     1.800     3.000     4.000     4.000     2.850     2.500     0.000     0.035     0.225     0.739     4.000
     2.000     2.000     1.000     1.000     1.000     1.000     3.000     4.000     4.000     4.000     3.930     0.995     0.000     0.005     0.000     1.000
     2.750     2.000     2.140     2.000     2.000     1.900     3.000     2.750     2.750     2.850     2.860     0.001     0.021     0.228     0.750     4.000
     2.250     3.000     3.140     2.830     3.000     2.800     3.000     2.500     2.500     2.850     2.570     0.000     0.996     0.000     0.004     2.000
     2.000     2.000     2.430     2.000     2.200     2.100     3.500     3.000     2.750     2.920     2.930     0.000     0.009     0.033     0.957     4.000
     2.250     2.750     2.710     2.170     3.800     2.500     2.500     3.750     2.250     2.920     2.000     0.000     0.878     0.000     0.122     2.000
     1.750     2.000     2.000     1.000     1.000     1.000     3.500     3.250     3.250     3.310     2.710     0.874     0.000     0.125     0.001     1.000
     2.250     2.000     3.290     2.500     1.800     1.000     2.500     3.500     3.500     3.310     3.000     0.000     0.002     0.838     0.160     3.000
     1.000     1.250     2.290     1.330     2.800     1.000     4.000     4.000     3.500     3.770     2.790     0.977     0.000     0.006     0.017     1.000
     1.500     1.500     2.430     2.000     3.000     2.000     4.000     4.000     2.500     3.380     3.070     0.001     0.001     0.003     0.996     4.000
     1.000     1.250     1.860     1.500     3.600     1.300     4.000     4.000     2.750     3.230     3.290     0.834     0.000     0.002     0.164     1.000
     1.000     1.750     1.710     2.000     2.200     2.000     3.000     3.750     3.000     3.230     3.000     0.124     0.000     0.005     0.870     4.000
     2.500     2.500     2.290     1.830     1.000     1.000     3.750     4.000     3.000     3.000     2.070     0.002     0.000     0.993     0.005     3.000
     3.000     2.750     3.290     3.170     3.200     2.300     2.750     1.750     1.000     3.230     2.930     0.000     0.999     0.000     0.001     2.000
     1.000     2.000     2.570     2.000     1.600     1.100     3.750     4.000     3.250     3.230     3.290     0.252     0.000     0.481     0.267     3.000
     1.500     1.000     2.290     1.670     1.000     1.700     3.500     3.250     2.250     2.920     3.430     0.898     0.000     0.026     0.076     1.000
     1.750     1.750     1.710     1.330     1.400     1.200     4.000     4.000     2.500     3.230     4.000     0.953     0.000     0.042     0.004     1.000
     1.000     1.750     2.140     1.000     1.200     1.000     3.000     3.500     2.000     2.690     3.290     0.992     0.000     0.007     0.000     1.000
     1.000     1.000     1.000     1.000     1.000     1.000     4.000     4.000     4.000     3.920     4.000     1.000     0.000     0.000     0.000     1.000
     2.000     2.000     2.570     2.000     2.000     2.000     4.000     1.000     1.000     3.230     4.000     0.001     0.008     0.075     0.917     4.000
     3.000     1.750     2.430     1.000     1.000     1.000     3.000     2.000     1.000     3.540     2.640     0.044     0.000     0.955     0.001     3.000
     2.000     1.500     2.710     2.000     2.000     2.400     4.000     2.500     3.750     2.850     2.570     0.000     0.007     0.007     0.985     4.000
     4.000     1.000     2.860     1.500     2.000     3.300     1.500     2.000     1.750     3.310     2.360     0.000     0.863     0.001     0.137     2.000
     1.000     1.000     1.000     1.330     1.600     1.000     4.000     4.000     4.000     4.000     4.000     1.000     0.000     0.000     0.000     1.000
     3.000     2.750     2.430     3.000     2.400     3.300     2.500     3.250     2.250     2.690     1.570     0.000     0.999     0.000     0.001     2.000
     1.000     2.000     1.710     1.330     3.200     1.100     4.000     3.250     3.750     3.230     3.210     0.936     0.000     0.013     0.051     1.000
     2.000     1.750     2.290     1.330     1.000     1.000     4.000     4.000     3.750     3.380     3.640     0.517     0.000     0.478     0.005     1.000
     3.250     2.000     3.860     3.170     3.200     2.300     4.000     4.000     2.750     3.000     2.640     0.000     0.999     0.000     0.001     2.000
     1.000     1.000     2.140     1.000     1.000     1.000     4.000     4.000     4.000     4.000     3.570     1.000     0.000     0.000     0.000     1.000
     4.000     2.750     2.430     2.670     3.600     2.600     3.500     3.500     2.750     3.310     2.140     0.000     1.000     0.000     0.000     2.000
     1.000     1.000     1.710     2.000     2.800     1.100     3.750     3.250     1.250     2.380     3.210     0.958     0.000     0.001     0.041     1.000
     3.750     2.500     2.570     2.500     2.600     2.300     4.000     3.750     2.750     2.850     2.790     0.000     0.993     0.000     0.007     2.000
     2.000     2.250     2.710     1.170     2.200     1.300     4.000     3.750     4.000     3.460     3.430     0.019     0.000     0.897     0.084     3.000
     2.500     2.750     2.140     1.830     3.000     1.400     2.000     2.250     2.000     2.540     2.070     0.000     0.021     0.544     0.434     3.000
     1.000     2.000     2.570     1.830     2.400     1.300     4.000     3.500     3.750     3.080     1.930     0.102     0.000     0.179     0.719     4.000
     1.000     1.000     2.860     2.500     2.000     2.000     4.000     1.000     1.000     3.770     3.640     0.002     0.000     0.001     0.997     4.000
     2.000     2.000     3.000     3.000     3.000     3.000     3.750     3.000     2.750     2.540     2.360     0.000     0.890     0.000     0.110     2.000
     2.000     2.250     2.860     2.670     2.600     3.200     2.750     2.250     2.250     3.230     2.210     0.000     0.889     0.000     0.111     2.000
     2.500     2.000     2.430     2.170     1.000     1.000     4.000     3.250     2.250     3.690     3.070     0.004     0.000     0.975     0.020     3.000
     2.000     2.000     2.000     2.000     2.000     2.100     4.000     1.000     2.000     2.920     3.000     0.003     0.003     0.039     0.954     4.000
     1.000     1.000     1.000     1.000     1.800     1.200     3.000     4.000     4.000     3.380     2.790     1.000     0.000     0.000     0.000     1.000
     2.000     2.000     3.000     2.500     1.000     1.000     4.000     3.250     3.000     3.920     3.790     0.001     0.000     0.935     0.064     3.000
     1.500     1.000     1.710     1.500     2.400     1.200     4.000     4.000     4.000     3.770     3.570     0.991     0.000     0.002     0.007     1.000
     1.250     1.000     1.000     1.000     1.600     1.000     3.000     3.500     3.750     3.150     2.710     1.000     0.000     0.000     0.000     1.000
     1.000     1.000     2.140     2.000     2.000     2.000     4.000     1.750     3.500     3.540     4.000     0.233     0.000     0.002     0.764     4.000
     2.250     1.750     2.290     2.000     2.000     2.000     3.750     3.250     4.000     3.540     3.430     0.002     0.004     0.065     0.929     4.000
     3.750     2.500     2.430     2.000     1.000     1.300     3.000     3.750     3.000     3.150     2.930     0.000     0.002     0.994     0.004     3.000
     2.250     2.250     2.430     2.170     3.800     2.200     3.000     2.500     2.000     2.690     2.860     0.000     0.250     0.001     0.748     4.000
     1.500     2.250     2.860     2.330     1.000     1.000     3.750     2.500     2.500     2.460     3.210     0.005     0.000     0.930     0.065     3.000
     2.000     2.250     2.000     1.670     3.400     1.800     4.000     3.500     3.500     3.380     3.000     0.002     0.004     0.031     0.963     4.000
     3.000     2.750     2.140     1.500     2.800     2.000     3.000     3.000     2.750     3.080     2.710     0.000     0.256     0.287     0.456     4.000
     3.000     3.000     2.000     2.000     1.000     1.000     3.000     2.750     2.000     2.770     2.640     0.000     0.000     0.998     0.002     3.000
     4.000     3.250     3.430     2.170     2.200     1.600     3.750     4.000     4.000     2.230     1.000     0.000     0.966     0.034     0.001     2.000
     2.000     2.750     1.860     2.000     2.800     2.000     4.000     3.000     2.500     3.230     2.570     0.000     0.033     0.040     0.928     4.000
     1.000     1.000     1.430     1.000     1.000     1.000     4.000     4.000     4.000     4.000     3.930     1.000     0.000     0.000     0.000     1.000
     1.750     2.000     2.000     2.000     2.400     2.300     4.000     3.750     4.000     3.380     3.290     0.001     0.003     0.006     0.990     4.000
     1.250     3.000     2.140     1.500     1.600     1.100     3.000     3.500     2.750     3.150     2.570     0.068     0.000     0.904     0.029     3.000
     2.000     1.500     2.000     2.500     2.600     2.100     3.000     3.500     2.500     2.850     2.790     0.000     0.003     0.002     0.995     4.000
     2.000     2.000     2.570     2.330     2.600     1.300     3.000     3.500     2.500     2.850     3.140     0.001     0.003     0.192     0.804     4.000
     1.750     1.500     1.710     1.000     2.000     3.400     4.000     2.500     4.000     3.690     3.140     0.011     0.001     0.000     0.988     4.000
     2.000     2.000     2.570     2.830     2.800     2.800     3.000     2.750     3.000     2.850     2.790     0.000     0.505     0.000     0.495     2.000
     2.750     2.250     2.430     2.830     3.000     2.300     3.000     3.000     2.500     2.770     2.570     0.000     0.842     0.000     0.158     2.000
     2.000     2.000     2.000     2.000     2.000     2.000     4.000     3.250     3.000     3.000     3.000     0.005     0.002     0.059     0.934     4.000
     3.000     1.250     3.000     3.000     3.600     2.600     3.000     2.750     2.250     2.080     1.710     0.000     0.910     0.000     0.090     2.000
     2.750     2.750     2.290     2.330     2.200     2.100     3.000     2.750     2.500     2.920     2.290     0.000     0.618     0.050     0.332     2.000
     1.000     1.000     1.000     1.000     1.000     1.000     4.000     3.000     2.500     2.850     4.000     1.000     0.000     0.000     0.000     1.000
     1.000     1.500     1.290     1.000     1.400     1.200     4.000     4.000     3.500     3.770     3.500     1.000     0.000     0.000     0.000     1.000
     3.000     2.750     2.710     2.830     2.000     2.100     3.750     3.500     2.250     2.460     2.790     0.000     0.962     0.004     0.034     2.000
     1.000     1.500     1.430     1.170     2.800     1.100     3.750     3.500     3.250     3.080     2.640     0.999     0.000     0.000     0.001     1.000
     2.250     2.500     2.430     2.500     2.800     2.400     3.000     3.000     2.750     2.460     2.430     0.000     0.554     0.001     0.444     2.000
     2.500     1.250     2.430     2.670     2.400     2.700     3.000     2.750     1.750     2.920     2.790     0.000     0.120     0.000     0.880     4.000
     2.000     2.250     2.000     2.000     1.600     1.000     4.000     3.250     3.750     3.230     2.930     0.062     0.000     0.873     0.065     3.000
     1.750     2.000     2.430     2.170     1.800     2.000     3.750     4.000     3.750     3.460     2.290     0.001     0.003     0.050     0.945     4.000
     1.750     1.750     2.000     2.330     2.000     1.600     4.000     3.750     2.750     3.080     2.930     0.023     0.000     0.069     0.907     4.000
     3.000     3.000     2.290     2.000     2.600     2.200     3.000     3.000     2.250     3.000     2.500     0.000     0.870     0.022     0.108     2.000
     3.250     2.250     2.290     2.500     2.200     2.100     2.750     3.750     3.000     3.690     3.070     0.000     0.723     0.024     0.253     2.000
     2.000     1.000     1.710     2.000     1.000     1.300     4.000     3.750     4.000     3.920     3.430     0.960     0.000     0.024     0.016     1.000
     2.500     2.250     2.140     2.500     2.600     2.600     2.250     2.500     2.000     2.770     2.790     0.000     0.502     0.001     0.498     2.000
     1.500     2.000     1.000     1.000     2.400     1.700     3.250     3.750     3.000     3.380     2.790     0.990     0.000     0.002     0.007     1.000
     2.000     1.750     1.710     1.330     2.000     1.000     3.750     4.000     4.000     3.460     3.930     0.897     0.000     0.094     0.008     1.000
     2.000     2.250     2.430     1.830     2.800     1.400     4.000     4.000     3.500     3.460     3.930     0.003     0.002     0.312     0.683     4.000
     2.250     2.000     2.570     2.500     2.400     1.900     2.750     3.000     3.000     2.920     2.500     0.000     0.057     0.025     0.918     4.000
     1.000     1.250     1.710     2.830     1.800     2.500     1.250     2.000     2.750     2.000     3.140     0.002     0.000     0.000     0.998     4.000
     1.000     1.000     2.290     2.330     2.600     2.100     3.750     3.500     3.000     2.230     3.790     0.006     0.000     0.000     0.994     4.000
     1.250     1.750     2.140     3.000     3.200     2.900     2.750     2.500     2.250     2.310     2.790     0.000     0.039     0.000     0.961     4.000
     2.750     3.500     2.570     2.500     2.800     2.100     3.000     2.500     3.000     3.380     2.790     0.000     0.987     0.001     0.011     2.000
     2.750     2.500     2.140     2.500     3.600     2.600     4.000     3.750     3.250     2.690     2.710     0.000     0.917     0.000     0.083     2.000
     2.250     1.000     2.290     2.670     1.400     1.700     4.000     4.000     3.500     2.920     3.000     0.009     0.000     0.049     0.941     4.000
     2.500     2.250     2.290     1.670     2.400     1.500     4.000     4.000     3.000     3.310     2.710     0.003     0.003     0.635     0.359     3.000
     3.500     2.250     2.430     2.170     2.800     2.800     3.000     3.000     2.500     2.920     2.860     0.000     0.980     0.000     0.020     2.000
     1.000     1.000     2.570     1.170     2.800     1.700     4.000     4.000     3.000     3.230     3.570     0.713     0.000     0.005     0.281     1.000
     2.000     1.750     2.290     2.500     2.400     2.100     3.250     2.750     2.750     3.230     3.000     0.000     0.011     0.005     0.984     4.000
     2.750     2.750     2.570     2.330     3.000     2.400     2.000     2.250     2.250     2.770     2.570     0.000     0.938     0.001     0.061     2.000
     2.500     2.250     2.430     2.330     3.000     3.200     3.750     2.500     2.000     2.460     3.070     0.000     0.909     0.000     0.091     2.000
     2.000     2.000     2.000     2.500     2.000     2.000     3.000     3.000     2.750     3.000     2.790     0.000     0.007     0.020     0.972     4.000
     3.250     2.250     2.860     1.670     2.400     2.500     4.000     3.750     4.000     3.150     3.790     0.000     0.841     0.015     0.144     2.000
     1.000     1.000     1.290     1.000     1.800     1.200     4.000     2.750     3.750     3.460     3.360     1.000     0.000     0.000     0.000     1.000
     1.000     1.000     1.290     1.170     1.800     1.100     4.000     3.750     3.500     3.620     3.570     1.000     0.000     0.000     0.000     1.000
     1.250     1.500     1.860     3.000     4.000     2.900     2.750     2.750     2.500     2.850     2.290     0.000     0.018     0.000     0.982     4.000
     3.500     3.750     3.140     3.670     2.400     3.400     2.500     2.750     1.000     3.150     1.500     0.000     1.000     0.000     0.000     2.000
     3.000     1.750     2.570     2.330     2.000     2.300     2.250     2.250     2.500     2.770     2.570     0.000     0.328     0.021     0.651     4.000
     1.000     1.500     1.710     1.830     1.000     1.000     4.000     4.000     3.500     3.150     3.070     0.996     0.000     0.003     0.001     1.000
     3.000     1.750     2.570     2.670     2.600     2.200     2.250     3.000     3.000     3.080     1.930     0.000     0.564     0.003     0.433     2.000
     2.250     2.250     2.290     1.330     1.800     1.000     3.000     3.500     2.750     3.000     2.640     0.044     0.000     0.942     0.014     3.000
     4.000     4.000     2.000     1.000     1.000     1.000     3.250     4.000     2.000     2.620     3.000     0.000     0.000     1.000     0.000     3.000
     3.000     3.500     2.570     2.170     2.200     1.900     3.500     3.250     2.500     3.000     1.210     0.000     0.901     0.072     0.027     2.000
     3.500     3.000     1.710     1.500     2.000     2.300     2.500     2.500     1.000     2.770     1.210     0.000     0.498     0.338     0.164     2.000
     1.000     1.500     1.430     1.000     2.200     1.100     3.750     4.000     4.000     4.000     2.430     1.000     0.000     0.000     0.000     1.000
     2.250     3.000     3.000     2.830     2.800     2.700     2.000     2.000     2.750     2.380     2.070     0.000     0.991     0.000     0.009     2.000
     2.250     2.250     2.710     2.500     3.000     2.400     3.000     3.000     2.750     2.770     2.640     0.000     0.553     0.001     0.446     2.000
     1.250     2.000     2.140     2.000     2.800     2.500     3.000     3.500     3.250     3.080     2.710     0.000     0.002     0.001     0.997     4.000
     2.000     1.500     3.430     1.830     2.400     1.800     4.000     3.250     3.750     3.080     3.140     0.000     0.006     0.079     0.915     4.000
     2.750     1.000     1.430     1.330     1.600     1.200     3.250     4.000     3.500     3.620     2.860     0.979     0.000     0.019     0.002     1.000
     3.250     2.500     3.000     2.330     1.000     1.000     4.000     3.500     2.500     3.460     1.790     0.000     0.001     0.995     0.003     3.000
     1.000     1.250     2.290     1.670     2.400     1.200     4.000     4.000     3.000     3.620     3.790     0.895     0.000     0.013     0.091     1.000
     1.000     1.250     3.290     2.170     1.000     1.000     4.000     3.750     3.750     3.310     3.570     0.253     0.000     0.531     0.216     3.000
     2.000     1.500     1.860     2.170     2.800     2.200     4.000     3.750     3.500     2.920     3.000     0.001     0.002     0.002     0.996     4.000
     3.000     2.000     2.290     2.170     2.400     2.400     3.000     3.000     2.250     2.850     2.430     0.000     0.425     0.010     0.564     4.000
     2.000     2.250     2.000     2.000     2.400     3.000     4.000     3.500     3.000     3.000     3.000     0.000     0.111     0.001     0.888     4.000
     2.750     1.750     2.290     1.670     3.200     1.000     4.000     3.500     2.000     3.000     2.640     0.013     0.001     0.666     0.320     3.000
     1.750     1.750     2.000     2.500     2.200     2.000     3.000     3.000     2.000     3.310     2.930     0.001     0.002     0.007     0.991     4.000
     2.250     2.000     2.290     2.170     2.400     2.000     2.750     2.500     3.000     3.000     3.000     0.000     0.020     0.031     0.949     4.000
     1.000     1.000     1.430     1.000     1.000     1.000     4.000     1.000     4.000     3.460     4.000     1.000     0.000     0.000     0.000     1.000
     1.000     2.500     2.860     1.330     2.400     1.100     3.750     4.000     2.750     3.310     3.210     0.066     0.000     0.761     0.172     3.000
     2.000     1.500     2.290     1.670     1.800     1.800     3.500     3.250     4.000     2.920     2.710     0.098     0.000     0.168     0.733     4.000
     1.000     1.000     2.140     2.170     2.200     1.200     4.000     2.500     1.250     3.540     3.930     0.816     0.000     0.008     0.176     1.000
     2.750     2.250     2.290     2.500     1.000     1.100     3.250     3.250     3.000     2.460     2.430     0.000     0.000     0.968     0.031     3.000
     1.250     1.750     1.290     1.670     2.600     1.300     3.750     1.500     3.250     3.310     3.430     0.960     0.000     0.005     0.035     1.000
     1.000     1.000     1.000     1.000     1.400     1.000     4.000     3.500     4.000     3.000     2.930     1.000     0.000     0.000     0.000     1.000
     1.000     2.750     2.860     2.670     4.000     2.200     4.000     4.000     3.000     3.620     2.930     0.000     0.206     0.000     0.794     4.000
     1.000     2.000     1.710     1.330     1.400     1.200     4.000     4.000     3.500     3.150     3.640     0.989     0.000     0.010     0.002     1.000
     3.000     2.500     2.710     2.000     3.600     2.100     2.750     2.750     2.250     2.620     2.710     0.000     0.872     0.003     0.124     2.000
     1.000     2.000     2.140     2.000     2.000     2.000     3.000     2.000     2.000     3.380     3.140     0.022     0.000     0.015     0.963     4.000
     1.250     1.000     1.140     1.170     1.600     1.100     4.000     4.000     4.000     3.620     4.000     1.000     0.000     0.000     0.000     1.000
     2.000     2.750     2.000     2.330     2.000     2.000     3.000     3.000     3.000     2.770     2.500     0.000     0.047     0.086     0.867     4.000
     1.000     1.000     1.290     1.000     2.200     4.000     4.000     4.000     4.000     3.920     3.570     0.027     0.000     0.000     0.973     4.000
     2.500     2.750     2.860     2.500     2.000     2.100     3.000     3.000     2.500     2.920     2.860     0.000     0.765     0.028     0.207     2.000
     2.500     2.750     2.710     2.500     3.000     2.100     3.000     3.000     2.250     2.690     2.860     0.000     0.851     0.003     0.147     2.000
     1.250     1.500     2.570     2.000     2.600     2.200     4.000     3.500     2.500     2.150     2.930     0.001     0.000     0.002     0.997     4.000
     1.000     2.250     2.290     2.500     2.600     2.200     3.000     2.750     2.250     2.690     2.790     0.000     0.003     0.001     0.995     4.000
     2.250     2.000     2.290     2.000     3.000     2.000     3.000     3.000     3.000     2.460     2.860     0.000     0.022     0.015     0.963     4.000
     2.000     2.750     3.430     2.830     4.000     1.200     4.000     2.500     2.750     3.850     3.290     0.000     0.660     0.013     0.327     2.000
     2.500     1.000     2.570     1.830     2.000     2.000     2.750     1.750     2.250     2.620     2.430     0.007     0.001     0.048     0.944     4.000
     3.000     1.000     2.710     2.170     1.000     1.000     3.000     3.750     1.500     2.920     2.570     0.016     0.000     0.944     0.040     3.000
     1.250     1.500     2.570     2.000     2.800     2.100     4.000     3.500     2.500     2.150     2.930     0.001     0.000     0.002     0.997     4.000
     2.250     2.000     1.860     1.830     3.000     2.000     4.000     2.750     3.250     2.920     2.640     0.001     0.006     0.018     0.975     4.000
     2.250     2.250     2.290     1.670     2.800     1.000     4.000     3.500     3.750     3.310     2.790     0.013     0.000     0.815     0.172     3.000
     3.000     2.750     3.000     2.170     1.200     1.800     2.000     2.750     2.500     2.380     2.140     0.000     0.202     0.726     0.072     3.000
     1.000     1.500     2.290     2.170     2.000     1.600     4.000     3.500     3.750     3.080     3.140     0.131     0.000     0.024     0.846     4.000
     3.000     1.500     2.000     2.170     1.800     1.900     4.000     3.000     2.750     3.230     2.360     0.003     0.010     0.155     0.832     4.000
     2.750     2.000     1.430     2.330     2.800     2.000     3.000     2.000     2.000     2.620     2.860     0.000     0.029     0.015     0.956     4.000
     2.500     3.000     3.140     2.170     2.000     1.000     3.750     4.000     2.750     4.000     2.860     0.000     0.006     0.974     0.020     3.000
     2.500     2.750     3.000     3.000     3.400     2.700     3.000     2.500     2.250     2.620     2.290     0.000     0.996     0.000     0.004     2.000
     1.000     1.000     1.290     1.170     1.400     1.100     4.000     4.000     4.000     3.230     2.790     1.000     0.000     0.000     0.000     1.000
     1.250     1.000     1.570     1.000     1.000     1.000     4.000     4.000     4.000     3.690     2.710     1.000     0.000     0.000     0.000     1.000
     1.000     1.250     2.710     2.170     3.400     1.400     3.750     3.250     3.500     2.380     2.790     0.008     0.000     0.004     0.988     4.000
     2.500     2.000     2.430     1.830     1.600     1.500     3.750     3.250     2.750     2.850     2.930     0.005     0.001     0.797     0.197     3.000
     2.500     1.750     2.140     2.330     2.000     2.600     2.750     3.000     2.750     3.150     2.640     0.000     0.081     0.003     0.916     4.000
     1.000     1.250     2.000     2.000     2.200     1.300     4.000     3.500     4.000     3.380     2.860     0.841     0.000     0.009     0.150     1.000
     3.000     3.000     2.710     2.330     2.400     2.100     2.750     3.000     3.000     3.080     2.710     0.000     0.956     0.009     0.034     2.000
     1.000     1.000     1.140     1.170     2.400     1.400     4.000     4.000     4.000     3.850     2.710     1.000     0.000     0.000     0.000     1.000
     1.000     1.000     2.000     2.000     2.000     2.000     3.750     3.250     3.000     3.920     3.070     0.339     0.000     0.002     0.659     4.000
     2.250     1.750     2.290     2.170     3.200     1.900     3.000     2.750     3.000     3.150     2.930     0.000     0.013     0.007     0.980     4.000
     2.500     2.500     2.710     2.830     1.400     1.300     4.000     4.000     2.000     3.460     3.790     0.000     0.033     0.762     0.205     3.000
     1.000     1.000     1.000     1.000     1.000     1.000     3.750     3.500     3.250     3.380     2.790     1.000     0.000     0.000     0.000     1.000
     2.000     2.000     2.000     2.500     2.800     2.200     2.500     2.000     1.750     2.920     2.430     0.000     0.024     0.002     0.974     4.000
     2.000     1.750     1.860     1.670     1.800     1.500     2.500     3.000     3.000     2.920     2.360     0.437     0.000     0.281     0.282     1.000
     1.000     1.500     2.140     1.830     1.400     1.100     4.000     3.750     3.500     3.620     2.860     0.960     0.000     0.023     0.016     1.000
     3.000     1.500     1.000     1.670     1.000     2.400     4.000     2.500     4.000     3.850     1.790     0.357     0.000     0.107     0.535     4.000
     1.500     1.750     1.860     1.670     2.400     1.300     4.000     3.500     3.750     3.080     2.500     0.693     0.000     0.081     0.226     1.000
     2.500     2.000     2.570     3.000     2.000     2.700     2.500     2.250     2.250     3.080     2.430     0.000     0.753     0.000     0.246     2.000
     3.000     3.000     2.860     2.830     3.000     2.900     3.000     2.000     2.000     2.920     3.070     0.000     0.999     0.000     0.001     2.000
     3.250     1.250     3.430     2.830     2.200     1.800     3.500     3.000     2.000     3.380     2.930     0.000     0.569     0.023     0.408     2.000
     3.250     3.000     2.290     1.830     4.000     3.400     2.750     2.500     2.750     2.080     2.930     0.000     0.999     0.000     0.001     2.000
     2.000     2.250     2.140     2.500     1.000     1.000     4.000     4.000     4.000     3.080     2.930     0.012     0.000     0.925     0.063     3.000
     2.500     2.250     3.140     2.500     1.000     1.000     3.000     2.000     2.000     2.690     3.000     0.000     0.001     0.979     0.021     3.000
     1.500     1.500     2.430     1.830     1.800     1.600     3.750     3.750     3.250     3.080     3.570     0.183     0.000     0.132     0.685     4.000
     2.000     1.000     2.570     2.670     1.800     2.200     3.500     3.000     1.500     3.540     2.930     0.000     0.002     0.002     0.995     4.000
     2.500     2.250     2.000     2.000     2.000     1.500     3.000     3.750     1.750     3.000     2.790     0.005     0.002     0.610     0.383     3.000
     3.000     2.000     2.140     2.000     2.200     3.000     2.500     2.750     2.250     3.000     2.640     0.000     0.634     0.001     0.365     2.000
     1.250     2.500     3.140     2.500     2.400     1.800     3.000     3.250     3.000     3.000     3.070     0.000     0.029     0.026     0.944     4.000
     1.500     1.750     2.430     2.000     2.800     2.200     3.000     2.750     2.500     2.690     3.070     0.000     0.002     0.002     0.995     4.000
     2.000     2.250     3.000     1.830     2.000     1.800     3.000     2.500     2.250     2.920     2.790     0.000     0.013     0.328     0.659     4.000
     2.500     2.250     2.430     2.330     2.400     2.300     2.500     2.750     2.750     2.460     2.360     0.000     0.321     0.010     0.669     4.000
     1.000     2.750     2.430     1.170     1.800     1.000     4.000     1.000     4.000     2.850     3.500     0.255     0.000     0.726     0.020     3.000
     2.000     2.500     2.140     2.000     2.200     1.600     3.000     3.000     2.750     2.920     2.930     0.003     0.004     0.351     0.642     4.000
     2.000     2.000     1.140     1.330     1.600     1.100     3.750     3.500     3.000     2.540     2.930     0.973     0.000     0.026     0.001     1.000
     2.000     2.500     2.430     2.000     2.000     2.000     3.000     2.250     2.000     2.770     2.860     0.000     0.026     0.141     0.833     4.000
     2.000     2.500     2.570     2.170     3.000     2.100     3.000     2.750     3.000     2.850     2.710     0.000     0.150     0.010     0.839     4.000
     1.000     1.250     2.140     2.000     2.600     1.800     4.000     3.250     4.000     3.000     3.070     0.106     0.000     0.003     0.891     4.000
     2.250     2.000     1.860     2.330     2.400     2.000     3.000     3.000     2.750     2.920     3.000     0.000     0.011     0.019     0.970     4.000
     1.250     1.500     2.000     1.000     1.200     1.000     4.000     2.500     3.750     3.540     3.790     0.996     0.000     0.003     0.000     1.000
     1.000     1.500     2.000     2.170     2.200     1.700     3.000     2.750     3.000     2.920     2.860     0.152     0.000     0.009     0.839     4.000
     3.000     3.000     2.430     2.670     2.600     2.700     2.000     1.000     2.250     2.770     2.710     0.000     0.995     0.000     0.005     2.000
     3.500     2.750     3.430     3.330     3.400     1.100     4.000     3.750     4.000     3.080     3.640     0.000     0.996     0.001     0.003     2.000
     3.000     2.500     2.430     2.170     3.000     2.500     3.750     3.500     3.000     3.000     2.790     0.000     0.914     0.001     0.085     2.000
     2.000     2.000     2.570     2.330     2.800     2.000     4.000     4.000     2.500     3.920     3.710     0.000     0.033     0.008     0.959     4.000
     2.000     2.500     2.140     2.500     3.000     2.300     3.250     3.750     3.000     2.850     2.930     0.000     0.202     0.002     0.797     4.000
     2.000     2.000     2.570     2.330     2.200     2.000     3.000     2.750     2.250     3.540     2.930     0.000     0.020     0.026     0.954     4.000
     2.500     2.250     2.570     2.170     2.400     2.600     2.000     2.750     3.000     2.920     2.360     0.000     0.517     0.003     0.480     2.000
     1.500     2.250     2.570     2.000     2.200     1.700     3.000     3.500     2.750     3.230     2.930     0.002     0.002     0.124     0.872     4.000
     2.000     1.750     1.290     1.000     1.200     1.000     3.000     3.750     2.750     3.380     2.930     0.994     0.000     0.006     0.000     1.000
     4.000     1.000     1.000     1.000     1.000     1.000     4.000     1.250     4.000     3.920     3.500     0.931     0.000     0.069     0.000     1.000
     2.000     2.000     2.140     2.000     2.000     1.900     3.000     3.500     2.750     3.460     2.860     0.005     0.002     0.092     0.901     4.000
     1.750     1.500     2.140     1.830     1.000     1.000     3.500     3.000     2.250     1.920     2.360     0.779     0.000     0.206     0.015     1.000
     2.250     2.000     2.430     2.170     3.000     2.300     3.000     2.750     3.000     2.850     2.790     0.000     0.097     0.003     0.900     4.000
     2.750     2.000     2.710     2.670     2.800     2.000     4.000     2.000     1.750     3.080     2.860     0.000     0.532     0.006     0.462     2.000
     2.500     2.250     2.860     2.170     2.400     2.200     3.750     3.750     2.750     2.920     2.790     0.000     0.389     0.023     0.588     4.000
     1.000     1.750     1.710     1.170     1.200     1.000     2.750     3.750     1.000     3.460     2.710     0.998     0.000     0.002     0.000     1.000
     1.000     2.000     1.570     1.000     1.000     1.000     4.000     4.000     4.000     3.380     2.930     0.998     0.000     0.002     0.000     1.000
     4.000     3.000     2.860     2.670     3.800     3.700     3.000     3.750     2.750     2.380     1.640     0.000     1.000     0.000     0.000     2.000
     3.500     2.000     2.860     2.330     2.200     2.900     3.000     3.500     3.000     2.620     2.930     0.000     0.986     0.000     0.014     2.000
     2.750     2.000     2.570     2.330     2.000     2.700     2.500     2.500     2.000     2.850     2.570     0.000     0.604     0.002     0.393     2.000
     1.000     1.000     1.290     1.000     1.000     1.000     4.000     3.250     4.000     3.770     3.570     1.000     0.000     0.000     0.000     1.000
     1.000     1.000     3.140     2.000     2.400     1.000     4.000     3.250     4.000     3.540     3.210     0.273     0.000     0.100     0.627     4.000
     2.000     2.500     3.140     2.500     3.800     2.800     4.000     3.750     3.750     3.690     3.790     0.000     0.949     0.000     0.051     2.000
     2.250     2.750     2.430     2.000     3.800     2.400     3.000     2.750     2.750     2.920     2.710     0.000     0.662     0.001     0.337     2.000
     4.000     3.000     3.570     4.000     3.200     2.900     4.000     3.250     2.000     3.080     3.070     0.000     1.000     0.000     0.000     2.000
     2.250     2.250     2.430     2.500     3.000     2.100     2.750     1.750     2.000     2.770     2.360     0.000     0.219     0.004     0.777     4.000
     2.000     2.000     2.860     2.500     1.800     2.600     4.000     3.250     4.000     2.920     3.000     0.000     0.193     0.003     0.804     4.000
     1.500     1.500     2.000     1.830     4.000     1.900     3.000     2.750     1.250     2.920     2.930     0.003     0.000     0.001     0.996     4.000
     1.750     1.750     2.000     2.000     2.000     2.000     3.000     3.000     2.750     3.150     2.930     0.016     0.000     0.028     0.955     4.000
     1.250     1.250     2.140     1.500     1.600     1.000     4.000     3.250     3.250     3.770     4.000     0.989     0.000     0.008     0.003     1.000
     1.000     1.000     1.140     1.170     2.200     1.000     4.000     4.000     4.000     3.230     3.640     1.000     0.000     0.000     0.000     1.000
     1.750     1.750     2.140     2.000     1.800     1.400     3.000     3.750     3.250     3.080     3.140     0.161     0.000     0.306     0.533     4.000
     1.000     1.000     2.140     2.500     1.000     1.800     4.000     3.250     2.500     2.850     3.640     0.389     0.000     0.010     0.601     4.000
     2.250     3.000     2.430     2.500     1.800     2.000     2.750     3.250     2.500     3.000     2.640     0.000     0.413     0.120     0.467     4.000
     1.250     1.250     2.860     3.670     3.400     3.200     2.500     3.500     2.000     3.460     2.930     0.000     0.342     0.000     0.658     4.000
     2.250     2.250     2.000     2.500     2.800     2.400     2.500     3.000     2.750     2.460     2.500     0.000     0.177     0.001     0.821     4.000
     1.500     1.250     1.570     1.500     2.400     1.500     3.000     4.000     3.750     3.080     2.430     0.962     0.000     0.003     0.035     1.000
     1.750     1.000     2.710     2.830     2.600     1.300     3.000     2.500     1.750     3.230     2.930     0.001     0.000     0.012     0.987     4.000
     2.750     2.250     2.000     1.500     1.800     1.500     3.000     3.000     2.750     2.690     2.070     0.012     0.000     0.900     0.088     3.000
     1.250     2.250     1.430     1.000     2.000     1.100     4.000     4.000     3.500     3.690     3.000     0.990     0.000     0.009     0.001     1.000
     1.250     2.000     2.570     2.000     2.000     1.800     2.750     3.500     3.500     3.460     2.210     0.007     0.000     0.059     0.933     4.000
     1.000     2.000     2.570     1.330     2.400     1.400     4.000     4.000     4.000     3.080     2.570     0.385     0.000     0.204     0.411     4.000
     1.250     1.750     2.430     2.170     3.200     2.200     2.750     2.750     2.500     3.000     2.210     0.000     0.002     0.001     0.998     4.000
     2.000     2.000     2.000     1.830     1.800     1.900     3.000     3.250     2.750     3.000     2.710     0.025     0.001     0.166     0.808     4.000
     1.000     1.750     1.290     1.670     2.800     1.100     3.500     3.500     3.500     3.380     2.000     0.986     0.000     0.002     0.013     1.000
     1.000     2.000     2.140     1.830     1.800     1.100     3.250     4.000     3.250     3.230     2.710     0.735     0.000     0.158     0.107     1.000
     1.750     1.500     2.430     1.670     1.000     1.400     3.000     3.750     3.250     3.460     2.710     0.504     0.000     0.401     0.096     1.000
     1.250     2.250     2.000     2.670     1.800     2.700     3.500     3.500     3.500     3.540     2.360     0.000     0.013     0.001     0.987     4.000
     2.250     1.750     2.000     2.000     3.000     1.900     4.000     4.000     3.250     3.770     2.710     0.001     0.004     0.014     0.981     4.000
     1.250     1.500     1.570     1.330     2.000     1.300     2.500     3.250     4.000     2.690     2.930     0.995     0.000     0.002     0.003     1.000
     2.500     2.500     2.000     1.500     3.000     2.000     3.000     2.750     2.500     2.850     2.290     0.001     0.036     0.112     0.851     4.000
     3.000     2.000     1.710     1.500     2.200     2.800     4.000     3.500     3.500     2.460     1.290     0.000     0.107     0.015     0.878     4.000
     2.000     2.000     2.140     2.000     2.400     2.400     3.000     3.250     3.000     3.150     2.710     0.000     0.014     0.006     0.980     4.000
     2.000     2.250     2.290     1.170     1.000     1.000     3.750     4.000     3.250     3.920     2.860     0.168     0.000     0.829     0.003     3.000
     2.000     2.500     2.290     2.500     3.000     2.800     3.000     2.750     2.250     2.620     1.930     0.000     0.596     0.000     0.404     2.000
     2.000     2.000     2.140     2.000     2.400     2.000     3.000     3.000     2.750     2.850     2.430     0.001     0.004     0.030     0.964     4.000
     1.000     1.000     2.140     2.000     3.400     1.400     3.750     3.250     3.250     3.310     2.640     0.227     0.000     0.002     0.771     4.000
     1.000     1.000     1.860     1.830     2.000     1.700     3.000     3.500     2.750     2.920     2.790     0.895     0.000     0.002     0.104     1.000
     2.000     2.750     2.430     2.670     2.600     2.000     3.750     4.000     2.750     3.080     2.500     0.000     0.323     0.012     0.664     4.000
     1.000     1.000     1.570     1.000     1.000     1.000     3.000     3.250     3.000     3.310     2.930     1.000     0.000     0.000     0.000     1.000
     1.000     2.250     2.570     1.830     3.600     2.900     3.000     3.500     3.500     2.690     2.640     0.000     0.022     0.000     0.978     4.000
     1.000     1.750     2.710     2.330     3.000     2.300     3.250     3.750     3.000     2.920     2.640     0.000     0.002     0.000     0.997     4.000
     2.250     2.250     2.430     2.330     2.400     2.000     3.000     3.000     3.500     3.000     2.930     0.000     0.080     0.033     0.887     4.000
     2.250     2.000     2.570     3.000     2.800     2.000     3.250     2.750     2.500     3.460     3.360     0.000     0.256     0.002     0.742     4.000
     2.000     1.500     2.140     2.330     2.800     2.500     2.250     2.750     2.500     3.000     3.070     0.000     0.011     0.000     0.989     4.000
     1.250     1.000     1.430     2.330     2.600     1.400     3.000     3.750     3.750     3.230     2.710     0.746     0.000     0.002     0.253     1.000
     1.000     1.500     1.710     1.500     2.400     1.100     3.750     3.500     4.000     3.230     2.500     0.992     0.000     0.002     0.006     1.000
     2.000     2.000     2.290     2.170     2.600     2.000     3.750     3.000     3.250     2.770     2.790     0.000     0.011     0.015     0.974     4.000
     1.750     1.500     2.140     1.830     2.600     1.800     4.000     3.750     3.500     3.000     2.710     0.030     0.000     0.022     0.948     4.000
     2.750     2.000     1.860     1.670     2.800     3.100     2.500     3.500     3.000     2.920     2.430     0.000     0.294     0.001     0.706     4.000
     1.750     2.250     2.140     2.000     2.600     1.800     3.250     3.000     2.750     3.150     2.790     0.002     0.003     0.049     0.946     4.000
     2.000     2.250     2.140     2.830     2.800     2.400     4.000     4.000     3.000     2.770     2.860     0.000     0.215     0.001     0.785     4.000
     2.000     2.250     2.570     2.000     2.400     2.000     4.000     3.000     2.750     2.920     2.860     0.000     0.024     0.052     0.923     4.000
     1.000     2.000     2.570     2.500     3.000     2.200     2.500     2.500     2.000     2.770     2.360     0.000     0.004     0.000     0.996     4.000
     2.000     2.750     3.140     2.500     2.200     2.200     3.000     2.750     3.000     3.310     2.860     0.000     0.671     0.011     0.318     2.000
     1.750     2.500     1.860     1.170     2.800     3.400     3.000     3.000     1.750     3.380     2.930     0.000     0.056     0.000     0.944     4.000
     3.000     2.500     3.000     2.670     1.000     1.000     2.500     1.750     1.250     3.380     3.140     0.000     0.004     0.986     0.010     3.000
     3.000     2.250     3.290     2.330     3.000     2.600     4.000     3.250     1.500     3.380     2.710     0.000     0.984     0.000     0.015     2.000
     2.000     1.750     1.140     1.000     1.200     1.000     3.000     3.000     4.000     3.230     2.860     0.997     0.000     0.003     0.000     1.000
     2.000     2.000     2.290     2.000     2.000     2.100     3.750     3.000     2.250     3.620     3.070     0.001     0.006     0.045     0.948     4.000
     2.750     2.250     2.140     2.500     2.600     2.700     3.000     2.750     2.750     2.770     2.500     0.000     0.752     0.000     0.248     2.000
     2.500     2.000     2.140     1.000     3.000     1.300     4.000     4.000     3.500     2.770     2.860     0.103     0.000     0.706     0.191     3.000
     2.500     2.250     1.710     1.830     2.800     2.300     3.250     2.750     2.750     3.080     2.710     0.000     0.040     0.015     0.945     4.000
     4.000     2.750     3.430     2.170     2.400     1.000     3.000     3.000     3.000     3.770     2.070     0.000     0.243     0.752     0.005     3.000
     2.000     1.250     2.000     2.000     2.600     1.800     4.000     3.000     2.750     3.000     2.290     0.027     0.000     0.014     0.959     4.000
     2.500     1.750     2.140     2.330     2.400     2.600     4.000     3.500     2.500     3.000     2.710     0.000     0.108     0.001     0.891     4.000
     3.500     1.500     2.710     2.170     3.600     1.900     3.000     3.750     2.750     3.080     2.290     0.000     0.552     0.008     0.440     2.000
     1.000     2.000     2.140     1.830     2.400     1.000     3.000     4.000     3.000     3.000     2.640     0.644     0.000     0.150     0.207     1.000
     1.000     1.250     1.000     1.830     1.800     1.000     2.500     3.750     3.500     2.850     2.930     1.000     0.000     0.000     0.000     1.000
     2.000     2.000     1.140     1.000     1.000     1.400     3.750     3.250     3.000     3.000     2.570     0.987     0.000     0.012     0.000     1.000
     2.750     2.500     2.570     2.170     2.600     2.100     3.000     2.000     2.250     2.620     2.790     0.000     0.584     0.030     0.386     2.000
     2.000     2.000     2.000     1.830     1.800     1.800     2.000     2.750     2.750     2.770     2.290     0.037     0.001     0.229     0.733     4.000
     2.000     2.000     2.570     2.500     2.600     2.000     3.000     3.000     2.500     2.770     2.500     0.000     0.040     0.008     0.951     4.000
     2.250     1.500     1.710     1.330     2.600     1.100     4.000     3.250     3.750     3.540     2.710     0.864     0.000     0.094     0.041     1.000
     3.250     2.500     2.430     2.170     4.000     3.000     3.000     3.500     3.500     2.620     2.210     0.000     0.995     0.000     0.005     2.000
     3.250     2.500     4.000     2.830     2.600     1.700     2.750     2.500     2.250     1.690     2.930     0.000     0.995     0.001     0.004     2.000
     4.000     2.250     2.290     2.000     3.200     3.600     4.000     4.000     3.500     2.460     2.710     0.000     0.999     0.000     0.001     2.000
     1.750     2.000     2.290     2.170     2.800     1.900     3.250     3.500     3.000     2.770     2.930     0.000     0.004     0.011     0.984     4.000
     2.500     2.500     2.860     1.830     2.200     1.700     3.000     2.750     3.000     3.000     2.640     0.000     0.053     0.568     0.379     3.000
     2.000     2.000     2.000     2.000     1.000     1.500     4.000     3.250     3.000     3.000     2.710     0.112     0.000     0.688     0.200     3.000
     2.000     2.500     1.710     1.670     1.400     1.100     4.000     4.000     3.250     3.460     2.640     0.157     0.000     0.820     0.023     3.000
     1.250     3.250     2.000     1.170     2.800     1.200     4.000     4.000     4.000     2.850     2.860     0.061     0.000     0.809     0.130     3.000
     1.250     2.500     2.000     1.000     1.400     1.000     4.000     4.000     4.000     2.620     3.290     0.812     0.000     0.186     0.002     1.000
     3.000     2.750     2.860     2.000     4.000     2.600     3.000     3.000     2.500     2.920     2.860     0.000     0.992     0.000     0.008     2.000
     3.250     2.500     2.860     2.830     2.200     2.600     2.750     2.250     2.250     2.460     2.640     0.000     0.995     0.000     0.005     2.000
     2.500     2.000     2.430     2.330     2.000     2.000     3.500     3.000     3.000     2.460     2.860     0.000     0.059     0.066     0.875     4.000
     1.250     2.250     2.710     2.000     2.000     2.000     3.000     2.750     2.750     3.150     2.790     0.001     0.002     0.041     0.956     4.000
     2.250     2.000     2.430     2.330     3.800     2.200     2.000     2.750     2.500     2.850     2.140     0.000     0.178     0.001     0.821     4.000
     1.000     1.000     1.000     1.000     1.000     1.000     3.000     3.000     2.250     2.850     3.000     1.000     0.000     0.000     0.000     1.000
     2.250     2.000     2.430     2.170     2.400     1.900     4.000     4.000     2.250     2.690     3.070     0.000     0.020     0.050     0.930     4.000
     2.250     2.000     2.570     3.000     2.000     1.300     3.000     3.500     3.500     3.080     3.000     0.000     0.020     0.191     0.790     4.000
     2.000     2.250     2.000     2.000     2.400     2.000     3.000     3.500     2.750     2.770     2.290     0.001     0.007     0.042     0.950     4.000
     1.000     1.500     2.290     1.830     2.600     1.400     3.000     3.500     3.000     3.850     3.000     0.357     0.000     0.027     0.616     4.000
     2.250     2.250     2.140     2.670     2.800     2.000     3.250     3.000     3.000     3.080     3.430     0.000     0.121     0.006     0.873     4.000
     2.000     2.500     2.430     2.170     3.000     1.400     2.750     2.750     3.500     3.000     2.070     0.000     0.014     0.176     0.809     4.000
     2.000     2.250     2.570     2.330     2.600     2.100     4.000     4.000     4.000     3.000     2.570     0.000     0.077     0.011     0.911     4.000
     2.000     2.250     2.140     2.000     2.000     2.000     3.000     3.750     2.750     3.080     3.000     0.002     0.007     0.090     0.902     4.000
     1.250     1.000     3.570     2.170     1.200     1.300     4.000     3.500     1.000     4.000     3.930     0.044     0.000     0.328     0.627     4.000
     1.250     2.000     2.290     1.830     1.000     1.000     4.000     3.500     3.250     3.540     2.790     0.567     0.000     0.407     0.026     1.000
     2.000     2.250     2.570     1.670     2.800     1.600     3.000     2.750     3.000     2.540     2.710     0.002     0.004     0.229     0.766     4.000
     2.250     2.500     2.570     1.830     2.600     1.400     3.250     3.250     2.500     2.690     2.070     0.001     0.007     0.598     0.394     3.000
     3.000     2.500     2.000     2.000     3.000     2.000     3.000     2.750     2.750     3.080     2.290     0.000     0.380     0.051     0.569     4.000
     2.250     2.000     2.710     3.000     3.000     2.900     4.000     3.000     2.500     3.000     2.930     0.000     0.878     0.000     0.122     2.000
     2.000     2.000     2.000     2.000     2.800     2.200     3.000     3.250     3.000     2.770     3.000     0.000     0.008     0.006     0.986     4.000
     2.000     2.000     2.000     2.000     2.400     3.000     3.000     3.000     2.750     2.850     2.860     0.000     0.054     0.000     0.946     4.000
     1.750     1.250     2.710     2.170     1.200     2.200     2.500     3.000     3.000     3.770     2.140     0.004     0.001     0.024     0.971     4.000
     1.000     1.000     1.000     1.000     1.000     1.200     3.000     3.750     3.000     3.460     2.640     1.000     0.000     0.000     0.000     1.000
     1.500     1.500     2.570     2.330     2.400     2.500     3.000     2.500     2.500     2.920     2.710     0.000     0.004     0.000     0.995     4.000
     2.000     2.000     2.000     2.170     2.000     2.000     3.000     2.750     2.750     2.920     2.860     0.002     0.003     0.041     0.953     4.000
     2.250     1.750     1.570     1.000     1.600     1.700     2.000     2.750     1.000     3.080     2.500     0.896     0.000     0.081     0.023     1.000
     3.250     2.000     2.290     1.170     1.000     1.700     3.000     2.500     2.750     3.000     2.070     0.005     0.000     0.980     0.015     3.000
     2.000     2.000     2.290     2.000     3.000     2.000     3.000     3.000     3.000     2.690     2.570     0.000     0.010     0.011     0.979     4.000
     1.500     2.000     2.290     2.000     2.200     2.000     4.000     3.250     3.000     2.770     2.930     0.003     0.001     0.023     0.973     4.000
     1.250     1.750     1.710     1.000     1.600     1.700     4.000     4.000     4.000     4.000     3.000     0.989     0.000     0.005     0.006     1.000
     1.500     1.500     1.710     1.830     2.000     2.100     3.000     2.500     2.750     2.850     2.000     0.175     0.000     0.009     0.815     4.000
     2.000     1.750     2.570     2.170     1.000     1.100     3.000     3.750     2.750     3.230     3.570     0.033     0.000     0.887     0.080     3.000
     3.500     3.750     2.140     2.000     3.200     2.800     3.750     3.750     2.250     2.540     1.570     0.000     1.000     0.000     0.000     2.000
     2.750     1.500     1.570     1.330     2.800     1.700     3.250     3.500     3.250     3.230     2.710     0.262     0.000     0.144     0.595     4.000
     1.500     3.000     2.710     2.000     2.400     2.200     3.250     1.750     2.250     3.850     1.640     0.000     0.113     0.035     0.852     4.000
     1.500     2.000     1.860     2.170     2.400     2.000     4.000     4.000     3.500     3.150     2.570     0.005     0.001     0.009     0.986     4.000
     2.000     2.000     1.140     1.000     2.400     1.000     4.000     4.000     3.500     3.310     2.500     0.986     0.000     0.013     0.001     1.000
     2.000     2.000     1.570     1.330     1.000     1.000     4.000     4.000     4.000     3.620     2.930     0.885     0.000     0.114     0.001     1.000
     1.750     1.500     2.860     2.330     3.000     2.700     2.000     3.000     2.000     2.460     1.640     0.000     0.048     0.000     0.951     4.000
     2.000     3.000     2.140     2.000     2.000     2.000     2.750     2.750     2.750     2.540     2.790     0.000     0.055     0.233     0.712     4.000
     1.500     1.750     1.570     2.830     2.600     1.600     3.250     4.000     3.500     3.310     2.570     0.005     0.000     0.005     0.990     4.000
     1.000     1.250     1.430     1.170     2.000     1.500     3.500     3.250     3.500     2.380     3.210     0.999     0.000     0.000     0.001     1.000
     3.000     2.750     2.710     2.170     2.400     2.700     3.000     3.500     3.000     2.850     2.360     0.000     0.980     0.000     0.020     2.000
     1.500     2.500     3.000     2.830     2.800     3.100     3.000     2.500     2.250     2.920     2.430     0.000     0.857     0.000     0.143     2.000
     2.750     2.500     2.860     2.670     2.800     2.200     2.750     2.500     2.500     3.000     2.710     0.000     0.932     0.001     0.067     2.000
     1.500     1.250     1.430     1.170     1.800     1.000     3.000     3.750     3.250     3.230     2.710     0.999     0.000     0.000     0.000     1.000
     3.000     2.500     2.430     1.330     2.600     2.500     3.250     2.500     2.750     3.230     2.790     0.000     0.513     0.054     0.433     2.000
     3.000     2.000     2.290     1.000     1.400     1.000     4.000     3.750     3.000     3.540     2.500     0.026     0.000     0.973     0.002     3.000
     2.250     2.000     2.290     2.170     2.600     2.300     3.000     3.250     3.500     2.540     2.290     0.000     0.054     0.006     0.940     4.000
     2.750     2.000     2.860     2.500     2.000     2.500     3.750     2.500     1.750     3.230     2.710     0.000     0.707     0.003     0.290     2.000
     2.750     2.000     4.000     3.330     3.000     2.800     3.750     3.500     1.500     3.850     2.290     0.000     0.999     0.000     0.001     2.000
     1.250     1.000     1.860     1.830     2.000     1.900     4.000     3.250     3.000     3.540     2.640     0.660     0.000     0.003     0.337     1.000
     2.000     2.750     2.570     2.500     2.000     2.600     3.000     3.500     2.500     3.380     2.500     0.000     0.609     0.003     0.388     2.000
     2.000     2.250     1.570     2.000     2.000     2.400     4.000     4.000     4.000     2.460     2.640     0.002     0.006     0.014     0.978     4.000
     2.000     1.500     2.430     1.670     1.000     1.000     4.000     3.250     2.500     3.690     3.210     0.411     0.000     0.571     0.018     3.000
     2.250     2.000     2.290     2.670     2.000     2.300     3.000     2.250     2.250     2.460     2.500     0.000     0.099     0.006     0.896     4.000
     1.750     2.750     2.140     2.500     1.800     2.900     3.250     3.000     4.000     2.850     1.290     0.000     0.347     0.001     0.652     4.000
     1.000     1.000     2.290     2.170     2.400     1.900     4.000     2.500     2.500     2.850     2.860     0.051     0.000     0.002     0.947     4.000
     2.250     2.500     2.570     2.000     2.800     1.300     3.000     3.000     2.500     3.000     2.930     0.000     0.011     0.514     0.474     3.000
     1.000     1.250     1.860     1.170     1.000     1.000     4.000     3.250     4.000     3.770     3.140     1.000     0.000     0.000     0.000     1.000
     2.500     2.500     2.000     2.170     2.400     2.100     2.250     2.750     2.750     2.460     2.070     0.000     0.130     0.050     0.820     4.000
     3.500     3.000     2.430     2.330     2.400     2.700     3.000     3.000     3.000     2.460     2.570     0.000     0.998     0.000     0.002     2.000
     2.250     2.250     2.140     2.000     2.000     1.900     4.000     2.500     2.250     3.620     2.930     0.001     0.010     0.177     0.811     4.000
     1.750     1.000     3.140     1.830     1.000     1.300     3.000     2.500     1.500     3.770     3.210     0.214     0.000     0.578     0.208     3.000
     2.000     2.000     1.860     2.170     2.000     2.000     4.000     3.500     2.750     3.000     2.640     0.004     0.002     0.039     0.955     4.000
     2.250     2.750     2.570     2.000     3.000     2.200     2.750     3.000     2.750     3.080     2.860     0.000     0.442     0.014     0.545     4.000
     2.250     2.000     3.000     2.830     2.600     2.800     3.000     2.750     2.250     2.920     2.640     0.000     0.838     0.000     0.162     2.000
     1.250     1.750     2.430     1.830     2.000     2.800     4.000     3.000     3.500     3.080     3.000     0.000     0.002     0.001     0.997     4.000
     1.000     1.000     1.710     1.500     1.600     1.900     4.000     4.000     3.000     3.540     3.210     0.984     0.000     0.000     0.015     1.000
     2.000     1.500     2.860     2.830     2.600     2.100     3.000     3.750     3.000     3.230     2.860     0.000     0.045     0.001     0.954     4.000
     2.750     2.250     2.430     2.500     2.000     1.300     2.500     3.000     3.500     3.150     2.640     0.000     0.021     0.665     0.314     3.000
     3.000     2.000     2.140     2.000     2.000     1.600     4.000     2.500     4.000     3.000     2.860     0.001     0.011     0.600     0.388     3.000
     2.250     2.000     2.290     1.330     1.400     1.100     4.000     3.250     4.000     3.230     3.000     0.119     0.000     0.868     0.014     3.000
     2.250     1.750     2.290     2.830     3.800     2.800     3.000     3.250     2.250     2.690     2.930     0.000     0.550     0.000     0.450     2.000
     2.000     2.000     2.290     2.000     3.000     2.100     3.000     3.000     2.750     3.000     2.860     0.000     0.013     0.007     0.980     4.000
     1.250     2.000     2.290     2.000     1.800     1.800     4.000     3.750     3.000     3.460     2.930     0.030     0.000     0.073     0.896     4.000
     2.250     2.250     2.570     2.000     2.200     1.800     2.750     3.000     3.000     2.770     2.640     0.000     0.022     0.212     0.766     4.000
     1.000     1.000     3.000     1.830     1.400     1.000     3.000     4.000     2.500     3.080     2.140     0.852     0.000     0.088     0.060     1.000
     4.000     3.000     3.140     1.000     1.000     1.000     3.000     3.500     4.000     2.310     2.210     0.000     0.000     1.000     0.000     3.000
     2.250     2.750     2.430     2.000     2.600     1.900     3.750     3.250     3.500     2.080     2.500     0.000     0.135     0.130     0.735     4.000
     1.000     1.000     2.000     2.500     1.400     1.600     3.000     3.500     1.500     3.310     3.000     0.551     0.000     0.007     0.442     1.000
     3.000     1.000     2.290     1.670     2.400     2.100     3.250     3.500     3.500     3.380     2.570     0.004     0.004     0.039     0.953     4.000
     2.000     2.500     2.710     2.500     2.000     2.800     2.750     2.500     3.000     2.620     3.000     0.000     0.632     0.001     0.367     2.000
     1.000     1.000     2.570     2.500     2.200     2.000     3.000     2.750     2.500     3.150     2.860     0.004     0.000     0.001     0.995     4.000
     3.000     2.500     2.860     2.170     2.400     2.300     3.000     3.000     2.250     2.920     2.640     0.000     0.902     0.007     0.091     2.000
     2.000     2.000     1.860     2.000     2.200     1.500     4.000     4.000     4.000     3.850     3.070     0.051     0.000     0.237     0.712     4.000
     2.500     3.000     2.710     2.170     2.400     2.100     3.000     2.000     2.000     2.920     2.500     0.000     0.763     0.037     0.200     2.000
     2.000     2.000     2.430     2.170     2.600     2.400     3.750     3.500     3.250     3.080     1.570     0.000     0.044     0.003     0.953     4.000
     2.750     2.250     2.430     2.670     2.800     3.100     2.250     2.500     2.000     3.000     2.290     0.000     0.969     0.000     0.031     2.000
     2.250     2.500     2.860     2.830     3.200     2.700     3.250     3.000     2.000     1.850     2.640     0.000     0.957     0.000     0.043     2.000
     1.000     1.500     1.710     1.500     2.200     1.700     4.000     3.500     3.500     3.460     3.570     0.926     0.000     0.003     0.071     1.000
     1.250     1.000     2.570     2.330     2.200     2.200     4.000     3.500     3.250     3.690     2.570     0.002     0.000     0.001     0.997     4.000
     1.500     1.750     2.290     2.170     1.800     2.200     3.000     3.000     2.000     3.000     2.790     0.002     0.001     0.010     0.987     4.000
     2.250     2.250     2.570     2.330     2.400     2.100     3.250     2.500     2.000     2.540     2.290     0.000     0.138     0.022     0.840     4.000
     2.000     2.000     3.000     2.830     2.400     2.300     3.000     2.750     2.000     2.920     2.930     0.000     0.319     0.001     0.680     4.000
     2.250     2.000     2.140     2.330     2.800     2.300     3.000     3.000     2.500     2.850     2.570     0.000     0.064     0.003     0.933     4.000
     2.250     2.000     2.430     1.500     1.400     1.100     3.000     1.500     1.000     2.690     2.710     0.046     0.000     0.934     0.020     3.000
     2.000     2.000     2.290     2.000     2.000     2.000     3.500     3.750     4.000     3.380     3.000     0.002     0.004     0.067     0.927     4.000
     1.750     1.750     2.000     2.330     2.800     1.500     4.000     4.000     2.250     3.540     3.070     0.007     0.000     0.025     0.968     4.000
     1.500     1.000     1.000     1.330     1.000     1.800     4.000     4.000     4.000     3.850     2.860     1.000     0.000     0.000     0.000     1.000
     2.000     2.250     2.000     1.000     3.000     1.200     3.250     3.750     2.750     4.000     2.860     0.302     0.000     0.552     0.146     3.000
     1.250     1.000     1.710     1.500     1.600     1.500     4.000     3.750     3.250     3.690     3.430     0.996     0.000     0.001     0.004     1.000
     2.750     1.500     3.140     2.170     3.000     2.200     3.000     3.000     2.250     2.920     2.140     0.000     0.294     0.004     0.702     4.000
     3.750     3.000     3.000     2.170     2.000     2.400     3.000     2.750     2.750     3.080     2.430     0.000     0.998     0.001     0.001     2.000
     2.250     1.250     2.430     3.500     4.000     3.200     4.000     3.250     2.750     3.080     3.000     0.000     0.850     0.000     0.150     2.000
     2.500     3.000     2.710     1.830     2.600     2.100     3.000     3.000     2.500     2.920     2.500     0.000     0.621     0.080     0.299     2.000
     1.500     2.250     2.570     2.170     2.400     1.100     4.000     3.750     3.250     3.230     2.430     0.008     0.000     0.450     0.541     4.000
     1.250     1.000     1.140     1.000     1.000     1.000     4.000     4.000     4.000     4.000     3.790     1.000     0.000     0.000     0.000     1.000
     2.500     3.000     2.000     3.000     2.400     2.500     4.000     3.250     3.250     2.460     2.930     0.000     0.939     0.000     0.060     2.000
     2.250     2.000     1.570     1.330     2.200     1.000     3.000     3.500     2.500     2.920     3.000     0.697     0.000     0.285     0.019     1.000
     3.000     2.500     2.710     2.170     2.000     2.200     2.750     2.750     2.250     2.770     2.500     0.000     0.758     0.047     0.195     2.000
     1.250     1.750     2.710     1.670     1.200     1.100     4.000     3.500     3.250     3.000     2.710     0.446     0.000     0.494     0.060     3.000
     2.000     2.250     2.000     2.000     2.800     1.800     3.000     3.000     3.000     3.000     2.860     0.001     0.005     0.045     0.948     4.000
     3.000     1.750     2.140     1.830     1.400     1.800     2.750     2.750     2.500     3.000     2.360     0.006     0.003     0.665     0.326     3.000
     1.500     2.000     1.860     1.170     1.200     1.000     4.000     4.000     4.000     4.000     3.430     0.947     0.000     0.052     0.001     1.000
     1.000     1.000     2.140     2.000     2.000     1.900     4.000     3.250     4.000     3.230     3.000     0.332     0.000     0.003     0.664     4.000
     2.000     2.250     2.860     2.670     2.400     2.500     3.000     2.750     2.250     3.000     2.500     0.000     0.482     0.001     0.517     4.000
     1.500     2.250     2.710     2.170     2.400     1.400     4.000     2.750     2.500     3.150     2.360     0.002     0.001     0.200     0.797     4.000
     2.250     2.000     2.430     2.670     2.800     2.000     3.750     4.000     3.000     2.770     2.930     0.000     0.107     0.005     0.888     4.000
     1.250     2.000     1.710     1.830     2.400     2.000     3.000     2.750     2.500     2.690     2.070     0.062     0.000     0.012     0.926     4.000
     1.000     2.250     2.140     1.670     1.000     1.000     4.000     4.000     3.000     3.540     1.710     0.756     0.000     0.233     0.011     1.000
     1.000     1.000     1.000     1.330     1.000     1.000     4.000     1.000     2.500     4.000     3.000     1.000     0.000     0.000     0.000     1.000
     2.000     2.000     2.430     2.000     2.400     1.900     3.000     3.000     2.750     3.080     2.710     0.001     0.006     0.051     0.942     4.000
     1.250     1.750     1.860     2.000     3.000     1.900     4.000     3.750     3.500     3.620     3.000     0.014     0.000     0.003     0.982     4.000
     1.000     2.000     2.290     2.500     2.400     1.700     3.000     3.750     2.000     3.080     2.360     0.002     0.000     0.009     0.988     4.000
     2.000     3.000     2.570     2.170     3.000     1.800     2.250     3.000     2.250     2.850     2.000     0.000     0.253     0.065     0.682     4.000
     2.500     2.500     2.860     2.830     2.000     2.000     3.000     2.000     2.500     2.460     2.290     0.000     0.713     0.018     0.269     2.000
     2.000     2.000     2.430     2.170     2.200     1.900     2.750     2.750     2.500     3.000     2.210     0.000     0.008     0.051     0.940     4.000
     2.500     2.000     2.140     2.000     3.000     2.300     3.000     3.750     3.250     2.920     2.790     0.000     0.079     0.005     0.915     4.000
     1.000     1.500     1.860     2.000     1.400     1.400     3.000     3.000     3.500     3.460     3.140     0.931     0.000     0.013     0.055     1.000
     2.000     1.750     2.710     2.500     2.400     2.300     3.000     2.750     2.750     3.000     2.860     0.000     0.050     0.002     0.947     4.000
     3.000     1.750     1.000     1.000     4.000     1.000     4.000     3.000     3.000     3.080     2.860     0.841     0.000     0.099     0.060     1.000
     2.750     1.750     2.140     1.330     2.000     1.400     4.000     3.500     3.750     3.540     2.930     0.074     0.000     0.817     0.109     3.000
     2.250     1.750     2.570     1.500     2.000     1.500     4.000     3.500     2.500     3.770     2.930     0.032     0.000     0.642     0.326     3.000
     2.500     1.750     2.710     3.000     2.200     2.600     3.750     3.500     2.250     2.770     2.500     0.000     0.625     0.000     0.374     2.000
     2.000     2.250     2.290     2.330     2.000     2.100     3.000     3.000     2.250     2.920     2.710     0.000     0.027     0.032     0.942     4.000
     1.000     2.750     2.570     2.500     4.000     2.600     2.000     2.750     2.250     2.620     2.290     0.000     0.225     0.000     0.775     4.000
     2.750     2.250     2.710     2.000     2.200     2.000     3.000     2.500     2.500     3.150     2.930     0.000     0.218     0.163     0.619     4.000
     2.000     2.250     2.290     2.170     2.000     2.200     3.000     2.750     3.000     2.920     2.360     0.000     0.025     0.030     0.945     4.000
     2.750     2.000     2.570     2.170     2.200     2.000     3.500     3.750     2.250     2.770     2.860     0.000     0.133     0.088     0.779     4.000
     3.000     2.250     2.710     2.830     3.000     1.000     2.500     3.250     2.000     2.690     2.860     0.000     0.228     0.362     0.410     4.000
     2.500     2.250     2.290     2.330     3.000     2.400     4.000     3.250     2.500     2.770     2.570     0.000     0.427     0.002     0.572     4.000
     1.500     1.750     2.430     2.830     1.600     1.300     3.250     3.250     2.500     3.460     2.290     0.007     0.000     0.137     0.856     4.000
     3.000     2.250     2.430     3.000     2.400     2.400     3.500     2.750     2.500     2.920     3.000     0.000     0.936     0.000     0.064     2.000
     1.000     1.000     1.570     1.170     1.000     1.400     4.000     4.000     4.000     3.620     2.710     1.000     0.000     0.000     0.000     1.000
     2.750     3.000     2.860     2.830     3.200     3.600     3.250     3.750     3.750     2.770     2.640     0.000     1.000     0.000     0.000     2.000
     1.000     1.250     1.860     1.330     2.000     1.000     3.500     4.000     3.250     3.080     3.000     0.999     0.000     0.001     0.001     1.000
     2.250     2.750     2.290     2.500     2.200     2.200     3.000     2.750     3.000     3.000     2.790     0.000     0.407     0.019     0.574     4.000
     2.250     1.250     1.710     1.170     1.600     1.400     3.500     3.500     3.500     3.080     3.000     0.970     0.000     0.024     0.006     1.000
     2.500     2.000     2.430     2.330     3.000     2.300     3.250     3.000     2.500     3.080     2.930     0.000     0.258     0.002     0.740     4.000
     2.750     2.000     2.140     2.330     2.000     2.200     3.750     4.000     4.000     2.770     3.140     0.000     0.119     0.035     0.846     4.000
     1.000     2.000     2.290     2.000     2.200     1.900     3.000     3.500     1.500     3.310     3.070     0.014     0.000     0.017     0.969     4.000
     2.000     1.750     2.000     2.330     2.800     1.900     3.750     3.750     2.750     3.080     2.860     0.001     0.003     0.007     0.989     4.000
     3.000     2.250     2.290     2.330     1.200     2.000     3.750     2.750     3.250     3.000     3.070     0.000     0.129     0.435     0.436     4.000
     2.000     1.750     4.000     3.000     2.600     2.000     2.250     2.750     2.000     2.850     1.790     0.000     0.593     0.001     0.406     2.000
     2.000     2.000     2.140     2.000     2.000     2.000     3.000     3.000     3.000     3.080     2.930     0.003     0.003     0.063     0.931     4.000
     2.000     1.500     2.290     2.670     2.600     2.700     2.000     2.750     2.500     2.770     2.430     0.000     0.048     0.000     0.952     4.000
     2.750     2.250     2.430     2.670     2.600     2.300     2.500     2.750     2.750     3.000     2.790     0.000     0.730     0.002     0.268     2.000
     1.000     1.250     2.570     2.170     2.400     1.900     3.000     3.500     2.750     3.310     3.000     0.010     0.000     0.003     0.987     4.000
     2.000     2.750     2.290     2.170     2.200     2.000     3.000     2.750     2.500     2.540     2.500     0.000     0.071     0.092     0.837     4.000
     2.000     2.250     1.430     1.000     1.200     1.000     4.000     4.000     3.250     4.000     3.000     0.915     0.000     0.084     0.000     1.000
     2.250     3.250     2.430     2.500     3.000     2.400     3.250     3.000     2.750     2.770     2.640     0.000     0.940     0.000     0.060     2.000
     2.000     2.500     2.140     2.000     1.800     2.000     3.000     3.000     3.000     3.000     2.710     0.001     0.011     0.176     0.812     4.000
     2.750     2.500     2.710     2.830     2.600     2.500     3.000     2.750     2.750     2.540     2.360     0.000     0.966     0.000     0.034     2.000
     1.000     1.000     2.140     1.170     2.200     4.000     4.000     3.500     3.250     3.460     2.930     0.001     0.000     0.000     0.999     4.000
     2.000     2.750     2.000     1.500     2.200     4.000     3.000     4.000     3.250     3.770     2.570     0.000     0.746     0.000     0.254     2.000
     2.500     2.750     2.290     2.000     4.000     1.200     4.000     4.000     3.500     3.540     2.790     0.000     0.086     0.222     0.692     4.000
     2.000     2.000     2.140     2.330     2.600     2.800     4.000     3.500     2.250     2.920     3.430     0.000     0.097     0.000     0.902     4.000
     2.000     2.500     1.140     2.170     1.800     1.600     3.750     3.750     2.000     2.620     2.140     0.109     0.000     0.301     0.590     4.000
     3.000     2.750     2.290     2.500     2.200     2.100     4.000     2.500     2.750     2.920     2.500     0.000     0.843     0.020     0.137     2.000
     2.750     2.500     3.290     3.000     2.800     2.600     3.000     2.500     2.000     2.540     2.210     0.000     0.996     0.000     0.004     2.000
     1.000     1.750     2.430     2.330     2.400     2.300     4.000     3.250     3.000     3.080     1.930     0.000     0.001     0.001     0.998     4.000
     2.000     2.500     3.140     2.000     2.800     3.800     2.750     2.500     2.500     2.620     2.570     0.000     0.980     0.000     0.020     2.000
     3.500     2.500     2.140     2.000     1.000     2.200     3.500     3.250     2.500     3.230     2.930     0.000     0.265     0.580     0.154     3.000
     2.000     2.250     2.710     2.170     2.000     2.200     3.000     2.750     2.750     3.000     2.570     0.000     0.061     0.034     0.905     4.000
     1.250     1.000     1.860     1.000     2.400     1.400     4.000     3.750     3.000     2.620     2.500     0.998     0.000     0.000     0.002     1.000
     1.000     1.750     1.860     2.330     1.800     2.600     3.500     3.250     3.750     3.620     3.790     0.002     0.000     0.001     0.997     4.000
     3.500     2.500     2.000     1.170     1.400     1.000     3.250     3.500     2.250     3.080     2.930     0.001     0.000     0.998     0.001     3.000
     3.750     2.500     2.570     2.670     4.000     2.000     3.000     2.750     2.000     2.920     3.000     0.000     0.996     0.000     0.004     2.000
     3.500     2.500     2.000     1.170     1.400     1.200     2.750     3.000     2.250     3.080     2.930     0.001     0.000     0.997     0.001     3.000
     2.000     2.000     2.710     2.500     2.200     3.000     4.000     3.250     2.500     3.150     3.000     0.000     0.423     0.000     0.577     4.000
     2.000     2.000     2.140     2.000     2.000     1.400     4.000     4.000     3.000     3.380     3.000     0.033     0.000     0.441     0.525     4.000
     2.750     1.500     3.000     2.170     3.800     2.300     3.250     3.250     3.250     2.620     2.210     0.000     0.432     0.000     0.567     4.000
     2.500     1.750     2.290     1.830     2.200     2.000     3.500     3.250     3.750     3.080     2.640     0.002     0.008     0.090     0.901     4.000
     2.250     1.750     2.430     1.170     2.400     1.600     4.000     4.000     3.250     3.460     2.930     0.086     0.000     0.496     0.418     3.000
     2.250     1.250     1.860     2.330     2.600     1.400     3.500     3.500     3.500     3.540     2.430     0.040     0.000     0.046     0.914     4.000
     1.750     2.000     2.000     2.000     1.400     1.600     3.000     3.000     3.000     3.460     3.000     0.119     0.000     0.373     0.507     4.000
     3.000     3.000     2.860     2.830     2.800     2.300     3.000     2.750     3.000     2.770     2.640     0.000     0.996     0.000     0.003     2.000
     1.250     2.250     1.860     1.170     1.200     1.200     4.000     4.000     3.250     3.690     3.070     0.926     0.000     0.071     0.003     1.000
     1.000     1.750     2.290     1.000     3.000     1.000     4.000     4.000     2.750     3.310     3.000     0.960     0.000     0.021     0.020     1.000
     2.000     1.500     2.140     2.000     2.000     1.800     3.000     2.750     3.250     3.690     3.140     0.029     0.000     0.064     0.907     4.000
     2.500     1.750     2.140     2.000     2.000     2.000     4.000     3.500     3.250     3.310     2.360     0.002     0.007     0.085     0.906     4.000
     2.000     1.250     1.430     2.170     1.800     1.600     1.750     2.250     2.500     3.150     2.790     0.593     0.000     0.030     0.376     1.000
     2.500     2.000     2.430     2.670     3.800     2.800     3.250     2.750     2.500     2.920     2.500     0.000     0.854     0.000     0.146     2.000
     1.250     1.250     2.290     2.500     1.800     1.200     3.750     3.000     2.500     2.920     2.430     0.274     0.000     0.068     0.659     4.000
     2.000     2.000     2.570     2.670     3.000     2.800     3.000     2.500     3.000     3.620     3.000     0.000     0.454     0.000     0.546     4.000
     2.000     2.000     2.290     2.000     2.600     1.700     3.250     3.750     2.750     2.920     2.430     0.002     0.003     0.075     0.920     4.000
     2.000     1.500     2.140     2.330     3.000     2.000     2.500     3.000     2.500     2.620     2.210     0.000     0.003     0.002     0.994     4.000
     2.250     2.250     2.290     1.830     2.600     1.400     3.500     3.500     2.250     2.920     2.640     0.004     0.002     0.471     0.523     4.000
     2.000     2.250     3.000     2.330     2.600     2.100     2.500     3.000     2.250     2.540     2.710     0.000     0.180     0.012     0.808     4.000
     1.000     1.000     1.000     1.000     1.600     2.800     4.000     3.750     3.750     2.850     4.000     0.991     0.000     0.000     0.009     1.000
     3.000     3.250     2.000     2.170     1.600     2.800     3.000     3.750     2.500     3.080     2.430     0.000     0.969     0.003     0.028     2.000
     2.750     1.750     1.430     1.500     1.000     1.000     3.250     4.000     4.000     4.000     3.140     0.663     0.000     0.335     0.003     1.000
     2.000     2.500     2.140     2.000     1.800     1.900     4.000     4.000     3.500     3.460     2.500     0.002     0.008     0.246     0.745     4.000
     1.000     1.250     2.860     2.170     1.000     1.000     4.000     4.000     4.000     4.000     4.000     0.658     0.000     0.229     0.113     1.000
     1.000     1.000     1.710     1.000     1.000     1.000     2.750     2.250     2.250     2.620     2.640     1.000     0.000     0.000     0.000     1.000
     2.000     2.500     3.570     2.170     1.800     1.600     3.250     3.250     3.250     3.770     2.790     0.000     0.059     0.568     0.373     3.000
     2.000     2.000     2.140     2.000     2.000     2.000     4.000     2.500     3.750     3.690     2.860     0.003     0.003     0.063     0.931     4.000
     2.000     2.000     2.000     2.000     2.800     4.000     4.000     3.250     3.250     3.230     2.290     0.000     0.574     0.000     0.426     2.000
     1.000     1.250     2.000     1.830     1.600     1.200     3.750     3.500     3.500     3.540     3.360     0.982     0.000     0.005     0.013     1.000
     2.000     1.500     1.570     2.500     2.200     1.800     4.000     4.000     4.000     3.380     2.430     0.016     0.000     0.012     0.972     4.000
     2.500     1.750     3.570     2.170     2.000     2.100     4.000     3.250     2.250     3.230     2.930     0.000     0.254     0.055     0.691     4.000
     1.000     1.000     1.000     1.000     2.200     4.000     4.000     4.000     4.000     3.770     4.000     0.076     0.000     0.000     0.924     4.000
     2.500     2.750     3.290     2.670     3.200     1.800     4.000     3.250     2.500     3.000     2.860     0.000     0.937     0.002     0.060     2.000
     1.000     1.000     1.710     1.000     3.400     1.600     2.500     3.500     3.500     3.460     2.570     0.984     0.000     0.000     0.015     1.000
     2.750     3.000     2.710     2.500     2.600     1.800     1.750     2.000     2.000     2.770     2.570     0.000     0.873     0.030     0.097     2.000
     2.000     2.000     2.140     1.500     1.800     1.800     4.000     3.000     3.250     3.690     3.360     0.079     0.000     0.377     0.544     4.000
     2.750     2.000     2.570     1.830     2.800     2.100     3.000     3.500     2.750     3.000     2.500     0.000     0.139     0.042     0.819     4.000
     1.750     1.000     1.000     1.000     2.200     4.000     4.000     3.250     4.000     3.690     3.790     0.019     0.000     0.000     0.981     4.000
     1.000     1.000     3.570     1.830     1.000     1.000     3.000     2.750     2.250     3.460     1.000     0.442     0.000     0.446     0.111     3.000
     2.000     2.000     2.860     2.830     2.800     2.600     3.500     2.750     2.250     2.850     2.930     0.000     0.525     0.000     0.475     2.000
     2.250     2.000     2.570     2.670     2.000     1.800     3.000     3.000     2.750     3.080     2.790     0.000     0.045     0.055     0.900     4.000
     2.250     2.500     2.290     2.170     2.000     2.000     3.750     3.500     3.000     2.920     2.860     0.000     0.060     0.127     0.813     4.000
     2.000     2.500     2.290     1.330     1.200     1.000     4.000     4.000     4.000     3.620     3.000     0.043     0.000     0.952     0.004     3.000
     2.250     2.250     2.290     2.330     2.000     2.300     4.000     4.000     3.750     3.150     2.710     0.000     0.100     0.018     0.882     4.000
     3.000     2.500     2.140     2.830     2.600     3.700     2.750     2.000     2.750     2.380     2.360     0.000     0.998     0.000     0.002     2.000
     2.000     2.000     2.140     2.170     2.600     2.900     3.000     2.500     2.250     3.000     2.790     0.000     0.091     0.000     0.909     4.000
     2.750     2.250     3.000     2.170     2.400     2.000     3.000     3.000     2.500     3.080     2.790     0.000     0.503     0.061     0.435     2.000
     2.000     2.250     2.140     2.170     3.200     1.400     3.000     3.000     3.000     3.230     2.000     0.001     0.005     0.080     0.914     4.000
     2.000     2.000     2.430     2.000     2.200     2.100     3.000     2.750     2.500     2.850     2.360     0.000     0.009     0.033     0.957     4.000
     4.000     3.250     2.710     2.830     4.000     3.600     4.000     4.000     1.750     1.920     1.570     0.000     1.000     0.000     0.000     2.000
     2.000     2.000     2.430     2.170     3.000     2.300     3.000     2.500     1.750     2.920     3.000     0.000     0.045     0.002     0.953     4.000
     1.500     2.250     2.140     2.170     2.000     2.000     3.750     2.250     3.000     2.540     2.360     0.002     0.002     0.032     0.964     4.000
     1.000     1.500     1.860     1.830     2.800     1.500     4.000     3.750     3.250     2.920     2.360     0.530     0.000     0.008     0.462     1.000
     1.250     1.000     3.000     1.830     2.600     1.600     3.500     4.000     4.000     1.920     2.140     0.032     0.000     0.016     0.951     4.000
     2.000     2.000     2.140     2.330     2.000     2.000     3.750     3.500     2.750     3.080     2.860     0.001     0.007     0.031     0.962     4.000
     2.000     2.250     2.140     2.330     2.000     1.800     4.000     3.500     2.500     3.080     2.790     0.001     0.008     0.099     0.892     4.000
     1.000     1.000     1.430     1.000     1.000     1.000     4.000     4.000     4.000     3.770     3.860     1.000     0.000     0.000     0.000     1.000
     2.000     1.750     2.140     2.330     2.000     2.000     3.000     2.750     2.500     3.000     2.570     0.001     0.003     0.021     0.975     4.000
     1.000     1.000     1.290     1.000     2.400     1.400     3.750     4.000     4.000     3.380     2.640     1.000     0.000     0.000     0.000     1.000
     2.000     1.750     2.140     2.000     2.600     1.900     3.000     3.000     2.750     3.150     2.790     0.003     0.002     0.022     0.974     4.000
     2.500     2.000     2.570     2.500     1.800     2.100     2.500     2.250     2.250     3.150     2.360     0.000     0.127     0.044     0.829     4.000
     3.000     2.750     2.140     2.830     1.000     2.100     3.000     2.500     2.500     3.230     2.570     0.000     0.685     0.124     0.191     2.000
     2.750     1.750     2.430     2.170     2.200     1.900     3.000     3.000     2.750     2.920     3.000     0.000     0.037     0.095     0.868     4.000
     1.250     1.000     2.290     2.330     2.800     2.900     3.000     3.000     2.250     2.850     2.570     0.000     0.001     0.000     0.999     4.000
     1.250     1.750     3.430     2.830     1.000     1.000     4.000     4.000     4.000     3.380     3.570     0.002     0.000     0.656     0.342     3.000
     2.000     1.750     2.140     2.330     3.000     2.300     3.000     3.250     2.750     2.770     2.640     0.000     0.016     0.001     0.983     4.000
     2.000     2.250     2.290     2.000     2.200     2.000     4.000     3.500     3.000     3.230     2.930     0.001     0.011     0.067     0.921     4.000
     1.750     2.500     1.860     2.170     3.200     1.500     3.500     2.750     3.250     2.770     2.710     0.002     0.003     0.050     0.945     4.000
     1.750     2.000     2.290     2.000     2.400     2.300     3.250     2.750     2.750     2.850     2.790     0.000     0.006     0.007     0.987     4.000
     1.250     2.500     1.430     1.500     1.400     1.100     4.000     4.000     2.250     3.540     3.790     0.920     0.000     0.075     0.005     1.000
     1.000     1.000     1.000     1.000     1.400     1.000     4.000     3.250     4.000     3.080     2.000     1.000     0.000     0.000     0.000     1.000
     2.000     2.000     2.710     3.000     3.000     2.600     3.000     3.000     2.750     2.690     2.570     0.000     0.575     0.000     0.425     2.000
     3.000     3.000     2.290     2.330     3.600     2.200     4.000     3.000     2.750     2.770     2.930     0.000     0.973     0.000     0.026     2.000
     2.000     2.000     2.570     2.170     2.200     2.600     2.500     2.500     3.000     2.770     2.360     0.000     0.075     0.003     0.922     4.000
     2.000     1.250     2.570     2.670     2.200     1.700     3.250     3.000     3.000     2.920     1.860     0.001     0.002     0.013     0.984     4.000
     1.000     1.000     1.710     1.000     1.600     1.200     3.000     4.000     4.000     3.310     2.860     1.000     0.000     0.000     0.000     1.000
     3.500     2.250     1.860     3.500     3.800     2.300     3.750     3.250     4.000     3.000     1.500     0.000     0.993     0.000     0.007     2.000
     2.000     2.000     2.290     1.670     2.000     1.600     3.000     3.000     2.750     3.080     2.710     0.035     0.000     0.431     0.534     4.000
     2.000     1.750     2.000     2.000     2.200     1.900     3.000     3.250     2.750     3.000     3.000     0.011     0.001     0.042     0.947     4.000
     1.000     1.000     1.430     1.330     2.200     1.700     2.750     3.750     3.000     3.310     2.570     0.997     0.000     0.000     0.003     1.000
     2.750     2.000     2.290     2.000     2.600     2.400     3.000     3.000     2.500     2.920     1.930     0.000     0.208     0.010     0.782     4.000
     2.000     2.000     2.000     2.000     2.800     2.000     3.000     3.000     2.750     2.690     2.360     0.001     0.004     0.014     0.981     4.000
     2.250     1.000     2.710     2.500     2.400     1.600     4.000     4.000     4.000     2.850     2.790     0.001     0.001     0.021     0.977     4.000
     1.750     2.000     2.290     2.170     3.000     2.400     3.500     3.500     3.000     2.920     2.570     0.000     0.020     0.001     0.979     4.000
     3.250     2.750     2.430     2.500     2.600     2.300     2.750     2.500     2.500     3.000     2.500     0.000     0.978     0.001     0.021     2.000
     1.000     1.000     1.430     1.330     1.000     1.600     3.500     4.000     3.000     3.540     3.070     1.000     0.000     0.000     0.000     1.000
     1.500     1.250     1.570     1.500     1.200     1.000     4.000     2.000     3.750     3.230     3.290     0.998     0.000     0.002     0.000     1.000
     2.000     2.000     2.140     2.000     2.200     1.800     3.000     3.000     2.250     2.920     2.570     0.005     0.002     0.096     0.897     4.000
     1.250     1.250     1.710     1.000     3.400     1.000     3.000     3.500     3.000     2.850     3.070     0.997     0.000     0.001     0.002     1.000
     2.250     2.750     3.000     2.330     2.800     2.400     3.750     3.000     2.500     3.080     2.860     0.000     0.870     0.001     0.129     2.000
     1.000     1.000     1.000     1.000     1.200     1.000     4.000     4.000     4.000     3.230     2.500     1.000     0.000     0.000     0.000     1.000
     2.250     1.750     2.570     2.830     3.400     2.000     3.750     3.750     2.750     2.690     2.710     0.000     0.146     0.001     0.853     4.000
     1.500     1.750     2.290     2.000     2.600     2.200     4.000     4.000     3.000     3.620     2.500     0.001     0.001     0.003     0.995     4.000
     1.500     1.250     1.710     1.170     1.400     1.400     3.750     3.750     3.500     3.540     3.210     0.997     0.000     0.002     0.001     1.000
     1.750     1.750     1.710     1.170     2.000     1.600     3.250     2.750     3.000     3.230     3.210     0.910     0.000     0.042     0.048     1.000
     2.000     2.250     2.430     1.670     2.000     1.800     3.250     3.000     2.750     3.230     2.930     0.005     0.002     0.352     0.641     4.000
     2.000     2.500     2.570     1.670     2.800     1.800     3.000     3.000     2.750     2.770     2.500     0.000     0.017     0.158     0.825     4.000
     1.750     1.750     1.710     1.500     1.600     1.500     3.500     3.250     3.250     3.380     3.290     0.866     0.000     0.078     0.056     1.000
     1.750     1.500     1.710     1.170     1.600     1.400     3.250     1.500     3.250     3.380     3.290     0.983     0.000     0.013     0.004     1.000
     1.750     2.500     2.570     2.670     2.400     2.700     2.750     1.750     2.500     2.540     2.500     0.000     0.456     0.000     0.543     4.000
     2.750     3.250     2.570     2.000     2.200     1.900     3.250     2.750     2.000     3.230     2.570     0.000     0.617     0.247     0.135     2.000
     1.750     1.750     1.710     1.500     1.000     1.100     3.500     3.500     3.000     3.310     3.210     0.943     0.000     0.054     0.002     1.000
     2.500     2.500     2.570     2.170     2.400     1.800     3.000     2.500     2.500     3.310     2.710     0.000     0.160     0.182     0.658     4.000
     1.500     1.500     1.860     1.170     1.600     1.500     3.250     3.250     3.500     3.460     3.070     0.982     0.000     0.011     0.007     1.000
     1.500     1.500     1.710     1.500     1.600     1.400     3.250     2.750     3.000     3.380     2.930     0.975     0.000     0.012     0.012     1.000
     1.500     1.750     2.140     1.500     2.200     1.800     3.250     2.500     3.250     3.000     2.860     0.221     0.000     0.074     0.704     4.000
     2.750     2.500     1.570     1.830     1.800     1.700     2.500     2.500     2.250     2.620     3.000     0.007     0.004     0.712     0.277     3.000
     2.250     2.500     2.570     2.670     2.600     2.600     2.750     2.500     2.250     2.920     2.710     0.000     0.790     0.000     0.209     2.000
     2.750     2.500     2.000     2.170     2.600     1.400     3.250     2.500     1.750     2.850     3.140     0.000     0.026     0.518     0.455     3.000
     1.250     1.750     2.140     2.170     2.200     1.800     3.250     3.500     2.250     3.310     2.570     0.020     0.000     0.016     0.964     4.000
     2.750     2.750     1.710     1.670     1.400     1.600     3.500     1.500     2.250     3.460     3.000     0.003     0.001     0.946     0.050     3.000
     2.250     2.250     2.710     2.500     2.600     2.200     3.000     2.500     2.750     3.150     2.500     0.000     0.337     0.006     0.658     4.000
     2.500     2.000     2.290     2.500     2.600     2.600     2.250     2.500     2.250     2.920     2.710     0.000     0.390     0.001     0.609     4.000
     2.500     2.750     2.140     1.330     2.400     2.600     4.000     3.250     2.750     3.310     2.790     0.000     0.220     0.055     0.725     4.000
     1.500     1.500     1.290     1.670     2.800     2.000     4.000     4.000     3.750     3.380     2.860     0.393     0.000     0.003     0.604     4.000
     1.000     1.000     1.290     1.170     1.000     1.200     4.000     4.000     4.000     4.000     3.640     1.000     0.000     0.000     0.000     1.000
     3.000     2.500     2.710     2.830     3.400     1.800     3.000     2.500     2.750     2.230     2.710     0.000     0.941     0.001     0.057     2.000
     2.250     1.750     2.430     2.830     3.000     1.800     4.000     3.250     1.250     2.770     3.360     0.000     0.049     0.004     0.947     4.000
     1.000     1.000     2.710     1.330     1.000     1.000     4.000     2.500     3.000     3.770     2.570     0.991     0.000     0.008     0.001     1.000
     1.000     1.000     3.000     1.330     1.000     1.000     4.000     3.250     3.000     3.770     2.500     0.972     0.000     0.025     0.003     1.000
     2.000     1.000     1.430     2.000     2.000     2.100     3.000     3.000     2.500     2.460     3.000     0.269     0.000     0.005     0.726     4.000
     2.750     1.750     2.140     1.330     2.000     1.000     4.000     2.750     2.750     3.150     2.710     0.106     0.000     0.872     0.022     3.000
     2.000     2.000     2.710     2.830     2.400     2.700     2.000     2.500     2.250     3.000     2.790     0.000     0.434     0.000     0.566     4.000
     3.000     2.000     2.140     2.670     2.200     2.300     3.000     3.250     2.500     3.150     2.860     0.000     0.512     0.006     0.482     2.000
     2.750     1.750     2.000     2.170     2.600     2.600     4.000     3.500     2.750     3.690     2.930     0.000     0.140     0.002     0.858     4.000
     2.250     1.750     1.710     2.170     3.400     2.000     2.750     3.000     1.250     3.620     3.000     0.000     0.006     0.003     0.991     4.000
     2.750     3.500     3.140     2.000     1.400     2.800     4.000     3.250     1.250     3.000     1.710     0.000     0.995     0.001     0.004     2.000
     1.750     1.000     1.430     1.170     2.400     1.800     3.000     4.000     2.500     3.000     2.860     0.983     0.000     0.001     0.017     1.000
     2.500     1.250     1.570     1.830     2.600     2.000     3.750     3.250     2.250     2.620     2.930     0.041     0.000     0.014     0.944     4.000
     2.000     2.000     1.860     2.170     2.000     1.900     3.000     4.000     2.250     3.000     2.930     0.006     0.002     0.058     0.934     4.000
     1.000     3.500     2.430     1.670     2.000     2.900     2.750     3.250     3.250     2.850     3.140     0.000     0.146     0.008     0.847     4.000
     3.500     2.000     3.000     3.000     2.200     2.900     2.500     2.500     3.000     2.850     2.430     0.000     0.998     0.000     0.002     2.000
     2.750     3.000     2.290     2.330     1.800     1.600     3.250     1.750     1.750     3.540     3.000     0.000     0.127     0.696     0.177     3.000
     2.250     1.500     2.570     2.670     2.800     2.600     2.500     2.250     2.250     2.620     3.000     0.000     0.157     0.000     0.842     4.000
     4.000     3.500     3.140     2.500     2.400     1.800     3.000     2.750     2.250     1.850     1.360     0.000     0.999     0.001     0.000     2.000
     2.500     2.000     2.290     1.000     3.000     2.400     4.000     3.250     2.750     2.920     2.000     0.001     0.016     0.036     0.946     4.000
     2.500     2.750     2.000     1.830     2.000     1.700     2.250     2.250     1.500     2.540     2.710     0.001     0.012     0.680     0.308     3.000
     2.500     2.500     2.570     2.670     2.400     2.700     3.000     3.250     2.500     3.080     2.640     0.000     0.906     0.000     0.093     2.000
     2.500     2.500     3.290     3.170     2.800     1.000     3.500     1.250     1.500     3.080     3.290     0.000     0.508     0.178     0.315     2.000
     2.500     2.250     2.570     2.500     1.800     1.400     3.250     2.000     2.750     3.310     2.930     0.000     0.018     0.590     0.392     3.000
     2.250     2.000     2.290     2.500     2.800     1.900     2.750     2.000     3.000     3.380     3.140     0.000     0.043     0.011     0.947     4.000
     2.500     1.250     2.570     2.000     3.200     2.500     3.750     2.750     2.000     3.150     3.000     0.000     0.042     0.001     0.957     4.000
     2.000     2.750     2.710     2.670     1.600     2.100     2.750     3.000     2.250     3.770     2.640     0.000     0.337     0.055     0.609     4.000
     2.750     2.750     2.710     2.670     2.200     1.600     2.500     2.250     2.500     2.920     2.790     0.000     0.591     0.169     0.240     2.000
     1.750     1.750     2.710     2.670     2.800     2.400     2.750     2.500     2.500     3.230     2.930     0.000     0.059     0.000     0.941     4.000
     2.750     2.500     1.710     2.000     2.400     2.600     3.750     1.750     1.750     2.310     2.570     0.000     0.345     0.009     0.647     4.000
     1.750     1.500     2.710     2.670     3.000     2.600     3.250     2.250     2.250     2.770     2.930     0.000     0.055     0.000     0.945     4.000
     1.750     1.750     1.860     1.670     1.200     1.100     3.250     3.000     3.750     3.150     2.360     0.840     0.000     0.147     0.013     1.000
     1.250     1.250     1.290     1.000     1.000     1.100     3.250     3.250     3.750     3.230     2.360     1.000     0.000     0.000     0.000     1.000
     1.250     1.250     1.290     1.000     1.200     1.100     3.500     3.750     3.750     3.150     2.360     1.000     0.000     0.000     0.000     1.000
     1.500     1.000     1.140     1.170     1.800     1.100     3.500     3.250     3.250     3.080     2.140     1.000     0.000     0.000     0.000     1.000
     2.250     1.000     1.860     1.170     2.200     1.000     3.250     3.250     3.250     3.150     2.430     0.983     0.000     0.014     0.003     1.000
     1.750     1.250     1.430     1.000     1.200     1.300     3.000     3.500     3.500     3.230     2.290     0.999     0.000     0.001     0.000     1.000
     1.500     1.500     1.290     1.000     1.400     1.000     3.500     3.250     4.000     3.080     2.360     1.000     0.000     0.000     0.000     1.000
     1.250     1.000     1.000     1.170     1.800     1.000     3.250     3.250     4.000     3.230     2.430     1.000     0.000     0.000     0.000     1.000
     1.750     1.250     2.000     1.170     1.400     1.100     3.000     3.250     3.750     3.150     2.210     0.988     0.000     0.011     0.001     1.000
     1.250     1.250     1.430     1.170     1.200     1.000     3.000     3.000     3.750     3.310     2.500     1.000     0.000     0.000     0.000     1.000
     2.250     1.250     1.710     1.670     1.200     1.100     3.000     3.250     3.250     2.920     2.140     0.934     0.000     0.060     0.006     1.000
     1.250     1.750     1.570     1.000     1.400     1.200     3.000     3.250     3.750     3.150     2.360     0.998     0.000     0.002     0.000     1.000
     1.000     1.500     1.860     1.670     2.200     1.300     3.250     3.000     3.500     3.000     2.290     0.953     0.000     0.007     0.040     1.000
     1.250     1.000     1.140     1.000     1.000     1.100     3.250     4.000     3.750     3.150     2.290     1.000     0.000     0.000     0.000     1.000
     1.250     1.000     1.140     1.000     1.400     1.100     3.750     4.000     3.750     3.150     2.640     1.000     0.000     0.000     0.000     1.000
     1.250     1.500     1.430     1.000     1.400     1.000     3.250     2.750     3.250     3.000     2.360     1.000     0.000     0.000     0.000     1.000
     1.750     1.250     1.140     1.000     1.400     1.000     3.250     3.500     3.750     3.000     2.290     1.000     0.000     0.000     0.000     1.000
     1.000     1.000     1.140     1.000     1.200     1.000     3.750     3.250     3.000     3.080     3.790     1.000     0.000     0.000     0.000     1.000
     1.000     1.000     1.140     1.000     1.800     1.000     3.500     3.750     3.750     3.080     2.640     1.000     0.000     0.000     0.000     1.000
     1.750     2.000     1.570     1.000     1.400     1.000     3.000     2.750     3.750     2.770     2.430     0.974     0.000     0.025     0.000     1.000
     1.000     1.000     1.290     1.000     1.200     1.000     4.000     4.000     4.000     4.000     3.710     1.000     0.000     0.000     0.000     1.000
     2.000     2.000     2.430     2.330     2.400     2.200     3.000     2.750     2.000     3.000     2.360     0.000     0.031     0.007     0.962     4.000
     2.000     2.000     2.430     2.170     2.200     1.800     3.000     3.750     3.000     3.080     2.570     0.001     0.006     0.076     0.917     4.000
     2.250     2.500     2.290     2.000     3.000     2.000     2.250     3.000     2.750     2.770     2.290     0.000     0.097     0.030     0.873     4.000
[truncated: 17,067 more chars]
