# Supplementary material for: Risk Profiles of Korean Adolescents in Relations With Contextual Factors: Implications for Multi-Tiered Systems of Support
Source: Front Psychiatry. 2022 Mar 16;13:796928. doi: 10.3389/fpsyt.2022.796928 (PMC9134854; doi:10.3389/fpsyt.2022.796928)
Supplement: Supplementary file 1 [file Data_Sheet_1.ZIP › last5.dat]

     1.000     1.000     1.570     2.330     2.400     3.300     4.000     2.000     0.000     0.011     0.000     0.988     0.000     4.000
     3.750     3.250     2.000     2.500     4.000     4.000     2.000     2.000     0.000     0.000     0.000     0.000     1.000     5.000
     1.000     1.000     1.710     1.170     2.000     1.100     4.000     4.000     0.942     0.058     0.000     0.000     0.000     1.000
     3.000     2.000     3.140     2.170     2.600     1.400     4.000     5.000     0.000     0.025     0.570     0.395     0.010     3.000
     1.000     1.250     1.430     1.170     2.000     1.400     3.000     5.000     0.948     0.052     0.000     0.000     0.000     1.000
     1.500     1.500     2.290     1.330     1.000     1.000     1.000     5.000     0.346     0.653     0.000     0.000     0.000     2.000
     2.000     2.000     2.710     2.670     3.000     1.800     2.000     4.000     0.000     0.011     0.001     0.985     0.003     4.000
     2.250     2.000     2.000     1.170     2.600     1.300     3.000     5.000     0.031     0.935     0.010     0.024     0.000     2.000
     1.750     2.250     2.710     2.330     2.200     2.000     3.000     4.000     0.000     0.042     0.003     0.953     0.001     4.000
     1.000     1.000     1.570     1.500     1.200     1.100     5.000     5.000     0.962     0.038     0.000     0.000     0.000     1.000
     1.000     1.500     1.710     1.670     1.600     1.700     4.000     5.000     0.388     0.608     0.000     0.004     0.000     2.000
     1.250     1.000     1.710     1.670     1.400     1.400     5.000     4.000     0.725     0.275     0.000     0.000     0.000     1.000
     2.000     1.750     2.000     2.000     2.600     1.800     4.000     4.000     0.001     0.413     0.001     0.585     0.000     4.000
     1.000     1.000     1.570     1.170     1.000     1.000     3.000     2.000     0.991     0.009     0.000     0.000     0.000     1.000
     2.000     2.250     2.860     2.000     3.000     2.000     4.000     4.000     0.000     0.018     0.003     0.976     0.003     4.000
     2.000     2.000     2.000     2.330     2.400     2.000     4.000     3.000     0.000     0.090     0.001     0.909     0.000     4.000
     2.250     1.500     2.430     2.000     2.800     2.800     3.000     3.000     0.000     0.003     0.000     0.994     0.003     4.000
     2.000     2.500     2.860     2.670     2.400     2.700     4.000     3.000     0.000     0.000     0.000     0.837     0.163     4.000
     2.750     2.500     3.000     1.670     1.000     1.000     2.000     2.000     0.000     0.017     0.983     0.001     0.000     3.000
     3.000     3.500     3.140     2.000     1.600     2.300     3.000     5.000     0.000     0.000     0.433     0.034     0.533     5.000
     1.000     1.000     2.290     1.000     1.000     1.000     2.000     5.000     0.902     0.098     0.000     0.000     0.000     1.000
     2.000     1.500     2.430     1.830     2.400     2.300     3.000     4.000     0.000     0.111     0.000     0.889     0.000     4.000
     2.250     2.000     2.140     2.000     2.000     1.900     3.000     4.000     0.000     0.297     0.013     0.689     0.000     4.000
     1.250     1.500     2.000     2.500     1.000     2.900         *     3.000     0.000     0.059     0.000     0.941     0.000     4.000
     2.000     1.500     2.290     2.330     2.800     2.200         *     3.000     0.000     0.028     0.000     0.972     0.000     4.000
     1.500     2.250     1.570     1.170     3.000     1.200     3.000     5.000     0.213     0.781     0.000     0.006     0.000     2.000
     2.000     2.000     2.140     2.170     2.600     1.700     4.000     4.000     0.000     0.266     0.003     0.730     0.000     4.000
     2.000     2.000     2.290     1.670     1.200     1.400     3.000     4.000     0.011     0.944     0.025     0.020     0.000     2.000
     2.250     1.000     2.000     1.330     1.000     1.200     4.000     4.000     0.534     0.465     0.000     0.000     0.000     1.000
     1.000     1.750     1.570     1.330     1.000     1.000     4.000     5.000     0.931     0.069     0.000     0.000     0.000     1.000
     1.000     1.250     1.570     1.500     1.400     1.700     4.000     5.000     0.806     0.194     0.000     0.000     0.000     1.000
     1.000     1.500     2.860     1.830     2.600     1.000     4.000     5.000     0.003     0.984     0.000     0.013     0.000     2.000
     3.000     3.000     2.860     2.670     2.800     2.500     4.000     3.000     0.000     0.000     0.001     0.030     0.969     5.000
     1.750     2.000     1.000     1.000     1.000     1.000     3.000     3.000     0.988     0.012     0.000     0.000     0.000     1.000
     1.000     1.750     3.430     2.830     1.200     1.400     4.000     3.000     0.000     0.614     0.005     0.381     0.000     2.000
     3.500     2.750     1.710     2.500     2.800     3.300     3.000     3.000     0.000     0.000     0.000     0.022     0.978     5.000
     1.750     1.250     2.430     1.670     2.600     2.800     4.000     4.000     0.000     0.032     0.000     0.968     0.000     4.000
     3.000     3.000     2.710     2.830     1.800     2.900     3.000     4.000     0.000     0.000     0.000     0.018     0.982     5.000
     2.750     2.250     3.000     3.000     1.400     2.500     2.000     4.000     0.000     0.000     0.006     0.421     0.572     5.000
     1.000     2.000     1.710     1.670     2.600     2.100         *     3.000     0.025     0.693     0.000     0.282     0.000     2.000
     2.500     3.000     2.290     2.330     2.600     2.200     4.000     4.000     0.000     0.002     0.021     0.827     0.150     4.000
     2.500     2.250     2.140     1.830     1.400     2.000     2.000     2.000     0.000     0.304     0.141     0.554     0.000     4.000
     2.500     3.250     2.430     1.830     1.000     1.100     1.000     4.000     0.000     0.010     0.989     0.001     0.000     3.000
     1.750     1.000     2.000     2.000     2.400     2.100     4.000     4.000     0.007     0.531     0.000     0.462     0.000     2.000
     1.000     1.000     1.860     1.500     1.600     1.000     4.000     5.000     0.851     0.149     0.000     0.000     0.000     1.000
     3.750     3.250     2.570     3.000     3.200     2.900     2.000     1.000     0.000     0.000     0.000     0.000     1.000     5.000
     3.000     2.500     3.290     1.830     1.200     1.400     3.000     3.000     0.000     0.002     0.994     0.004     0.000     3.000
     1.250     1.500     2.290     2.000     2.800     2.000     4.000     4.000     0.001     0.379     0.000     0.620     0.000     4.000
     1.250     1.500     2.290     2.000     2.400     2.100     4.000     4.000     0.001     0.422     0.000     0.577     0.000     4.000
     2.000     2.000     2.140     2.170     2.000     2.000     4.000     4.000     0.000     0.194     0.003     0.802     0.000     4.000
     2.000     2.250     2.570     1.830     2.800     2.400     2.000     5.000     0.000     0.011     0.001     0.986     0.003     4.000
     1.750     3.250     3.000     2.670     1.000     3.100     2.000     2.000     0.000     0.000     0.001     0.406     0.593     5.000
     1.250     1.750     1.710     1.000     2.400     1.200     4.000     5.000     0.681     0.319     0.000     0.000     0.000     1.000
     2.750     2.000     2.430     2.330     1.200     2.600     2.000     4.000     0.000     0.007     0.013     0.945     0.035     4.000
     2.500     1.750     2.140     2.170     3.200     3.500     2.000     2.000     0.000     0.000     0.000     0.887     0.113     4.000
     1.000     2.000     1.000     1.000     1.200     1.100     5.000     5.000     0.994     0.006     0.000     0.000     0.000     1.000
     2.250     2.750     1.710     1.330     1.400     1.900     3.000     4.000     0.013     0.704     0.149     0.134     0.000     2.000
     3.000     3.000     3.000     2.670     3.600     3.100     3.000         *     0.000     0.000     0.000     0.002     0.998     5.000
     2.000     1.000     2.570     2.000     2.800     1.100     2.000     5.000     0.003     0.937     0.001     0.060     0.000     2.000
     2.000     1.250     2.140     1.830     2.000     1.100     3.000     5.000     0.041     0.950     0.001     0.008     0.000     2.000
     2.000     2.500     2.000     1.830     1.000     2.100     3.000     5.000     0.002     0.516     0.056     0.427     0.000     2.000
     2.000     2.500     2.570     2.670     2.200     1.600     4.000     4.000     0.000     0.052     0.038     0.908     0.003     4.000
     4.000     2.250     2.290     2.670     3.000     3.100     3.000     2.000     0.000     0.000     0.000     0.004     0.996     5.000
     1.000     1.250     1.710     1.000     1.000     1.100     3.000     5.000     0.981     0.019     0.000     0.000     0.000     1.000
     2.750     3.500     2.290     2.170     2.800     3.100     2.000     5.000     0.000     0.000     0.000     0.035     0.965     5.000
     2.000     2.000     2.000     1.500     1.800     1.300     4.000     4.000     0.039     0.942     0.007     0.013     0.000     2.000
     2.500     1.000     2.140     2.170     2.600     2.400     4.000     3.000     0.000     0.032     0.000     0.968     0.000     4.000
     2.750     2.250     2.570     1.500     1.600     2.300     2.000     4.000     0.000     0.069     0.206     0.719     0.006     4.000
     1.250     1.000     1.430     1.330     1.000     1.200     5.000     4.000     0.982     0.018     0.000     0.000     0.000     1.000
     1.250     1.250     2.290     2.500     2.800     2.800     5.000     3.000     0.000     0.005     0.000     0.995     0.000     4.000
     1.000     1.500     2.140     1.830     1.000     1.000     2.000     4.000     0.300     0.700     0.000     0.000     0.000     2.000
     2.250     2.250     2.710     2.330     3.000     2.100     2.000     5.000     0.000     0.004     0.002     0.977     0.017     4.000
     2.500     2.500     2.710     1.830     3.600     2.200     2.000     3.000     0.000     0.002     0.003     0.935     0.060     4.000
     3.000     3.000     2.430     2.330     4.000     2.600     3.000     3.000     0.000     0.000     0.000     0.062     0.938     5.000
     3.000     2.000     2.860     2.170     1.800     1.100     4.000     4.000     0.000     0.054     0.907     0.040     0.000     3.000
     1.000     3.250     2.290     1.000     2.200     1.800     2.000     3.000     0.005     0.875     0.011     0.109     0.000     2.000
     1.250     1.500     2.140     1.170     2.200     1.100     3.000     5.000     0.343     0.657     0.000     0.000     0.000     2.000
     3.500     2.500     3.140     3.000     3.800     3.300     3.000     5.000     0.000     0.000     0.000     0.000     1.000     5.000
     2.000     2.000     2.860     1.670     1.200     1.200     2.000     3.000     0.001     0.863     0.117     0.018     0.000     2.000
     2.500     2.250     2.570     2.670     2.800     2.500     3.000     5.000     0.000     0.000     0.000     0.824     0.176     4.000
     2.000     2.500     3.000     2.670     2.200     2.100     4.000     5.000     0.000     0.003     0.006     0.954     0.037     4.000
     2.750     1.750     2.570     2.170     1.400     2.200     4.000     5.000     0.000     0.053     0.045     0.897     0.005     4.000
     3.000     2.750     2.570     2.330     3.200     1.900     2.000     3.000     0.000     0.001     0.055     0.561     0.383     4.000
     2.250     2.750     2.710     3.000     3.400     2.300     3.000     3.000     0.000     0.000     0.000     0.503     0.496     4.000
     3.500     1.250     2.860     1.170     3.800     1.400     5.000     4.000     0.000     0.239     0.203     0.557     0.001     4.000
     2.000     2.000     2.290     2.170     3.000     2.300     3.000     4.000     0.000     0.010     0.000     0.989     0.001     4.000
     2.000     1.000     2.290     2.500     2.600     1.700     5.000     4.000     0.000     0.330     0.000     0.670     0.000     4.000
     1.000     1.000     1.000     1.330     3.000     1.400     3.000     4.000     0.973     0.027     0.000     0.000     0.000     1.000
     2.000     2.750     2.860     2.330     2.400     1.400     3.000     4.000     0.000     0.082     0.252     0.664     0.002     4.000
     2.000     2.000     2.000     2.170     2.200     1.900     4.000     5.000     0.000     0.256     0.003     0.741     0.000     4.000
     2.500     2.000     1.000     1.170     1.400     1.000     4.000     5.000     0.904     0.095     0.000     0.000     0.000     1.000
     3.000     2.500     3.570     2.170     1.200     1.200     2.000     5.000     0.000     0.001     0.997     0.002     0.000     3.000
     2.500     2.750     2.000     1.000     1.800     1.000     3.000     5.000     0.016     0.485     0.496     0.003     0.000     3.000
     1.000     2.750     3.000     1.500     1.800     1.600     4.000     4.000     0.000     0.835     0.021     0.143     0.000     2.000
     1.000     1.500     2.290     1.330     1.600     1.600     4.000     4.000     0.166     0.831     0.000     0.003     0.000     2.000
     2.750     2.000     2.140     1.830     1.000     1.000     5.000     5.000     0.006     0.559     0.430     0.006     0.000     2.000
     2.000     2.500     2.000     2.000     2.000     2.000     3.000     5.000     0.000     0.187     0.014     0.798     0.000     4.000
     1.750     2.000     2.000     2.000     2.000     2.000     2.000     4.000     0.001     0.424     0.001     0.574     0.000     4.000
     2.000     2.500     2.000     2.000     2.000     2.000     3.000     3.000     0.000     0.187     0.014     0.798     0.000     4.000
     3.000     3.250     2.290     2.500     1.600     1.500     3.000     2.000     0.000     0.001     0.966     0.026     0.007     3.000
     1.750     1.750     3.140     2.830     2.800     1.900     2.000     5.000     0.000     0.007     0.000     0.991     0.002     4.000
     2.000     1.250     1.290     1.670     1.200     1.100     4.000     5.000     0.861     0.139     0.000     0.000     0.000     1.000
     1.000     1.000     2.290     1.000     1.000     1.000         *     5.000     0.902     0.098     0.000     0.000     0.000     1.000
     1.250     1.500     2.000     2.000     1.200     1.400     3.000     4.000     0.108     0.887     0.000     0.005     0.000     2.000
     1.250     2.000     2.570     2.170     1.800     1.800     5.000     5.000     0.000     0.569     0.001     0.429     0.000     2.000
     1.500     1.750     2.290     2.500     2.200     1.700     3.000     5.000     0.000     0.389     0.000     0.610     0.000     4.000
     1.000     1.000     1.290     1.170     1.800     1.000     3.000     5.000     0.993     0.007     0.000     0.000     0.000     1.000
     2.000     2.000     2.860     2.830     2.400     2.000         *     5.000     0.000     0.006     0.001     0.986     0.007     4.000
     4.000     3.750     2.290     3.000     4.000     3.400     3.000     4.000     0.000     0.000     0.000     0.000     1.000     5.000
     1.250     1.750     2.000     1.670     2.800     2.000     2.000     5.000     0.008     0.635     0.000     0.358     0.000     2.000
     1.500     1.500     2.140     2.000     2.000     1.900     4.000     4.000     0.006     0.742     0.000     0.252     0.000     2.000
     4.000     3.500     2.710     2.000     1.200     1.300     3.000     3.000     0.000     0.000     1.000     0.000     0.000     3.000
     2.750     2.000     2.430     2.830     2.400     2.600     3.000     2.000     0.000     0.000     0.000     0.786     0.213     4.000
     2.000     2.250     3.290     1.170     1.000     1.200     3.000     4.000     0.001     0.535     0.459     0.005     0.000     2.000
     2.250     2.250     2.570     1.500     2.800     1.700     2.000     3.000     0.000     0.302     0.052     0.645     0.000     4.000
     1.000     1.000     2.290     2.000     1.200     1.000     4.000     5.000     0.232     0.767     0.000     0.000     0.000     2.000
     2.750     2.750     2.710     2.170     2.400     2.300     3.000     5.000     0.000     0.001     0.040     0.642     0.317     4.000
     2.000     2.000     2.140     2.500     2.800     2.400     4.000     4.000     0.000     0.004     0.000     0.993     0.002     4.000
     1.250     1.250     1.430     1.170     1.400     1.000     4.000     4.000     0.980     0.020     0.000     0.000     0.000     1.000
     3.000     3.000     3.000     3.000     2.400     2.000     2.000     3.000     0.000     0.000     0.017     0.056     0.927     5.000
     1.750     1.750     2.140     2.000     3.000     2.100     4.000     4.000     0.000     0.102     0.000     0.898     0.000     4.000
     4.000     2.000     2.710     3.000     2.800     2.100     4.000     5.000     0.000     0.000     0.003     0.033     0.964     5.000
     1.000     1.000     1.570     1.000     1.000     1.000     4.000     5.000     0.995     0.005     0.000     0.000     0.000     1.000
     1.000     1.000     1.000     1.000     1.600     1.000     4.000     5.000     0.999     0.001     0.000     0.000     0.000     1.000
     1.750     2.000     1.710     2.000     2.000     1.900     4.000     4.000     0.007     0.642     0.001     0.350     0.000     2.000
     1.750     2.250     2.140     2.170     2.400     1.300     4.000     5.000     0.001     0.747     0.010     0.242     0.000     2.000
     1.000     1.000     1.430     1.670     1.000     1.500     3.000     4.000     0.942     0.058     0.000     0.000     0.000     1.000
     2.000     2.000     1.290     1.000     1.800     1.000     4.000     5.000     0.868     0.132     0.000     0.000     0.000     1.000
     2.000     1.500     1.570     1.000     1.000     1.000     5.000     5.000     0.935     0.065     0.000     0.000     0.000     1.000
     2.000     2.750     2.860     2.330     2.400     1.700     3.000     5.000     0.000     0.028     0.081     0.882     0.008     4.000
     3.500     2.250     2.290     2.170     2.400     2.300     3.000     3.000     0.000     0.001     0.056     0.569     0.374     4.000
     2.500     2.500     2.570     2.670     2.600     2.300     2.000     3.000     0.000     0.000     0.002     0.815     0.182     4.000
     2.000     2.000     2.000     2.170     2.000     1.900     3.000     4.000     0.000     0.321     0.004     0.675     0.000     4.000
     2.750     3.000     3.140     2.670     2.200     2.100     1.000     5.000     0.000     0.000     0.049     0.163     0.788     5.000
     2.750     3.000     2.430     1.830     1.800     1.600     2.000     3.000     0.000     0.014     0.927     0.058     0.001     3.000
     2.750     2.250     2.430     2.170     3.000     2.200     2.000     3.000     0.000     0.003     0.005     0.939     0.053     4.000
     2.000     1.750     2.570     2.170     3.200     2.000     4.000     4.000     0.000     0.026     0.000     0.973     0.001     4.000
     1.250     1.500     2.290     1.000     3.000     1.300     4.000     4.000     0.120     0.876     0.000     0.004     0.000     2.000
     1.500     1.000     2.430     1.830     1.200     1.200     4.000     5.000     0.088     0.911     0.000     0.002     0.000     2.000
     2.000     2.000     2.710     1.330     1.600     1.200     3.000     3.000     0.005     0.937     0.047     0.011     0.000     2.000
     1.000     2.250     1.000     2.500     1.000     1.800     4.000     5.000     0.224     0.741     0.000     0.036     0.000     2.000
     2.750     2.500     2.140     2.330     2.200     2.100     2.000     3.000     0.000     0.009     0.041     0.914     0.035     4.000
     2.250     2.250     1.710     1.000     1.000     1.000     4.000     5.000     0.527     0.460     0.013     0.000     0.000     1.000
     2.500     2.500     3.000     2.500     2.200     2.800     3.000     3.000     0.000     0.000     0.001     0.400     0.600     5.000
     1.750     1.000     1.860     1.170     1.800     1.000     4.000     5.000     0.807     0.192     0.000     0.000     0.000     1.000
     2.000     1.500     2.140     2.000     2.400     2.000     4.000     4.000     0.001     0.314     0.000     0.684     0.000     4.000
     2.750     3.000     2.290     1.000     3.600     1.000     2.000     3.000     0.000     0.109     0.857     0.034     0.000     3.000
     2.750     2.000     3.000     3.000     1.800     2.700     3.000     2.000     0.000     0.000     0.001     0.403     0.596     5.000
     2.250     2.000     2.140     2.500     2.400     2.100     5.000     3.000     0.000     0.020     0.001     0.977     0.002     4.000
     1.000     1.000     1.570     1.330     1.400     1.400     4.000     5.000     0.953     0.047     0.000     0.000     0.000     1.000
     1.250     1.000     2.000     1.000     1.000     1.000     3.000     3.000     0.955     0.045     0.000     0.000     0.000     1.000
     2.000     2.000     2.290     2.000     3.000     1.800     3.000     3.000     0.000     0.139     0.002     0.859     0.000     4.000
     1.000     1.000     1.000     1.000     1.000     1.000     5.000     5.000     0.999     0.001     0.000     0.000     0.000     1.000
     1.000     2.500     2.570     2.670     1.000     1.300     4.000     3.000     0.000     0.863     0.013     0.124     0.000     2.000
     1.500     1.500     1.290     1.830     3.600     2.100     3.000     4.000     0.020     0.367     0.000     0.613     0.000     4.000
     1.250     1.250     2.000     2.330     2.800     1.900     5.000     5.000     0.002     0.451     0.000     0.546     0.000     4.000
     2.000     2.250     2.140     2.000     2.000     2.100         *     4.000     0.000     0.148     0.006     0.846     0.000     4.000
     1.250     1.000     1.570     1.170     1.600     1.400     4.000     4.000     0.949     0.051     0.000     0.000     0.000     1.000
     2.250     2.750     1.430     1.330     2.600     2.300     3.000     4.000     0.001     0.164     0.008     0.827     0.000     4.000
     1.250     1.000     1.140     1.170     1.400     1.000     5.000     5.000     0.996     0.004     0.000     0.000     0.000     1.000
     2.250     2.500     2.430     1.670     2.200     1.900     3.000     4.000     0.000     0.181     0.095     0.723     0.001     4.000
     2.750     2.500     2.140     1.500     1.600     2.500     2.000     3.000     0.000     0.044     0.106     0.840     0.010     4.000
     1.250     1.750     2.710     2.670     2.600     1.400     4.000     4.000     0.000     0.375     0.000     0.625     0.000     4.000
     2.000     2.000     2.000     1.500     3.000     1.700     4.000     3.000     0.003     0.640     0.002     0.355     0.000     2.000
     1.750     2.500     3.000     2.330     2.400     2.300     4.000     5.000     0.000     0.004     0.002     0.981     0.014     4.000
     1.750     2.500     2.000     2.500     2.000     2.100     3.000     5.000     0.000     0.046     0.002     0.951     0.001     4.000
     2.250     1.500     2.000     2.170     3.000     1.700     3.000     4.000     0.000     0.260     0.001     0.739     0.000     4.000
     1.250     1.000     1.570     1.170     2.800     1.400     4.000     5.000     0.827     0.173     0.000     0.000     0.000     1.000
     2.000     2.750     2.290     1.670     1.400     2.600     4.000     3.000     0.000     0.043     0.019     0.934     0.004     4.000
     2.000     2.250     2.430     2.170     1.800     1.800     3.000     3.000     0.000     0.254     0.032     0.714     0.000     4.000
     1.500     1.750     2.860     2.170     3.400     2.400     3.000     4.000     0.000     0.004     0.000     0.995     0.001     4.000
     3.750     3.000     3.290     2.830     2.800     3.000     3.000     2.000     0.000     0.000     0.000     0.000     1.000     5.000
     1.000     1.000     1.290     1.330     1.000     1.000     5.000     5.000     0.995     0.005     0.000     0.000     0.000     1.000
     1.750     1.500     1.860     1.500     2.400     2.200     3.000     4.000     0.021     0.642     0.000     0.337     0.000     2.000
     2.000     2.000     1.710     1.670     1.800     1.000     5.000     5.000     0.119     0.875     0.003     0.003     0.000     2.000
     1.000     3.000     2.570     2.000     4.000     1.900     2.000     3.000     0.000     0.014     0.000     0.986     0.001     4.000
     2.000     1.000     1.290     1.170     1.000     1.200     3.000     5.000     0.982     0.018     0.000     0.000     0.000     1.000
     1.000     1.000     1.290     1.000     1.000     1.300     4.000     4.000     0.997     0.003     0.000     0.000     0.000     1.000
     2.500     2.000     3.000     1.830     1.800     2.500     3.000     5.000     0.000     0.011     0.015     0.955     0.019     4.000
     3.000     2.000     2.570     2.670     2.600     2.400     3.000     3.000     0.000     0.000     0.002     0.698     0.300     4.000
     2.500     1.500     2.430     2.330     2.000     2.300     4.000     4.000     0.000     0.024     0.001     0.973     0.002     4.000
     1.750     2.000     2.000     1.500     1.000     1.100     3.000     3.000     0.172     0.824     0.003     0.001     0.000     2.000
     2.000     2.500     2.000     2.500     2.200     2.600     4.000     4.000     0.000     0.002     0.000     0.987     0.010     4.000
     2.500     2.500     3.290     2.670     1.000     2.100     2.000     5.000     0.000     0.003     0.317     0.547     0.133     4.000
     1.750     2.250     2.570     2.170     1.000     2.300     4.000     5.000     0.000     0.132     0.011     0.856     0.001     4.000
     2.250     2.000     2.140     2.000     2.400     1.900     3.000     4.000     0.000     0.185     0.007     0.808     0.000     4.000
     1.500     2.500     2.290     1.500     3.000     1.300     3.000     5.000     0.002     0.869     0.006     0.123     0.000     2.000
     2.250     2.250     2.570     2.170     3.000     2.500     5.000     5.000     0.000     0.001     0.000     0.971     0.028     4.000
     1.000     1.250     1.570     1.000     1.000     1.000         *     3.000     0.991     0.009     0.000     0.000     0.000     1.000
     1.000     1.250     1.290     1.670     3.200     2.100     4.000     3.000     0.301     0.595     0.000     0.103     0.000     2.000
     1.000     2.250     2.570     1.830     1.600     2.000     3.000     5.000     0.001     0.671     0.001     0.327     0.000     2.000
     1.000     2.000     2.430     2.000     2.200     2.000     4.000     3.000     0.001     0.464     0.000     0.535     0.000     4.000
     1.000     1.000     2.000     1.330     1.200     1.100     5.000     5.000     0.878     0.122     0.000     0.000     0.000     1.000
     2.250     2.750     3.000     3.000     2.600     3.000     4.000     5.000     0.000     0.000     0.000     0.093     0.907     5.000
     1.500     1.500     2.000     1.830     1.400     1.200     4.000     3.000     0.139     0.858     0.000     0.002     0.000     2.000
     2.000     2.000     2.290     2.000     2.000     1.600     4.000     5.000     0.001     0.651     0.015     0.333     0.000     2.000
     1.000     2.250     2.430     1.670     4.000     1.800     2.000     5.000     0.000     0.186     0.000     0.814     0.000     4.000
     2.000     2.000     2.430     2.000     1.400     1.500     3.000     4.000     0.001     0.829     0.040     0.130     0.000     2.000
     2.000     1.750     2.290     1.830     2.600     2.100     4.000     5.000     0.000     0.160     0.001     0.839     0.000     4.000
     1.250     1.000     1.430     1.330     1.400     1.200     5.000     4.000     0.973     0.027     0.000     0.000     0.000     1.000
     1.000     1.250     2.290     2.330     1.400     1.500     3.000     5.000     0.020     0.958     0.000     0.022     0.000     2.000
     1.000     1.250     1.710     1.000     1.400     1.300     3.000     5.000     0.958     0.042     0.000     0.000     0.000     1.000
     2.250     2.750     2.710     2.500     2.800     2.500     4.000     4.000     0.000     0.000     0.001     0.728     0.271     4.000
     2.000     2.000     2.710     2.500     2.200     2.000     3.000     3.000     0.000     0.026     0.003     0.970     0.002     4.000
     1.750     3.000     2.570     2.170     1.000     1.000     3.000     5.000     0.000     0.294     0.690     0.016     0.000     3.000
     1.000     1.250     1.140     1.170     1.400     1.200     4.000     5.000     0.994     0.006     0.000     0.000     0.000     1.000
     2.250     2.750     2.430     1.670     3.000     2.200     1.000     5.000     0.000     0.012     0.011     0.965     0.012     4.000
     3.250     2.500     1.570     1.000     2.800     2.900     2.000     4.000     0.000     0.006     0.009     0.940     0.046     4.000
     3.000     3.250     2.710     1.170     1.000     1.200     2.000         *     0.000     0.001     0.999     0.000     0.000     3.000
     2.750     2.000     3.710     1.830     1.200     1.100     3.000     5.000     0.000     0.017     0.978     0.005     0.000     3.000
     1.000     1.000     2.710     2.330     2.000     1.200     3.000     5.000     0.005     0.975     0.000     0.020     0.000     2.000
     2.500     3.000     2.860     2.500     1.600     1.500     4.000     5.000     0.000     0.006     0.882     0.106     0.007     3.000
     1.500     1.750     1.710     2.830     1.200     2.800     4.000     5.000     0.000     0.019     0.000     0.981     0.000     4.000
     2.000     2.250     3.430     2.830     2.800     2.500     2.000     4.000     0.000     0.000     0.000     0.729     0.271     4.000
     2.500     2.500     2.430     2.170     3.600     2.300     4.000     4.000     0.000     0.001     0.001     0.911     0.088     4.000
     1.000     1.000     1.710     1.500     2.600     1.400     4.000     5.000     0.630     0.369     0.000     0.001     0.000     1.000
     2.750     2.000     2.570     2.000     2.000     2.100     2.000     5.000     0.000     0.037     0.055     0.900     0.008     4.000
     3.000     2.000     3.570     4.000     1.000     2.100     4.000     2.000     0.000     0.000     0.004     0.060     0.936     5.000
     2.750     1.750     2.140     1.170     2.600     1.000     5.000     5.000     0.022     0.914     0.053     0.011     0.000     2.000
     2.000     2.000     1.000     1.830     2.400     1.600     2.000     2.000     0.206     0.738     0.000     0.056     0.000     2.000
     1.000     1.000     2.290     1.670     3.600     1.900     4.000     3.000     0.008     0.691     0.000     0.301     0.000     2.000
     1.750     1.000     1.710     1.500     2.800     3.200     4.000     4.000     0.001     0.029     0.000     0.971     0.000     4.000
     2.500     3.250     2.710     2.830     2.400     2.200     4.000     5.000     0.000     0.000     0.011     0.237     0.752     5.000
     2.000     2.250     2.290     2.000     2.000     2.000     5.000     3.000     0.000     0.177     0.011     0.812     0.000     4.000
     2.000     2.000     2.000     2.000     2.000     2.000     4.000     4.000     0.001     0.333     0.003     0.663     0.000     4.000
     2.250     2.250     2.290     2.670     2.800     2.200     4.000     4.000     0.000     0.002     0.001     0.981     0.016     4.000
     2.000     1.750     2.000     1.330     2.600     1.800     3.000     4.000     0.017     0.826     0.001     0.157     0.000     2.000
     1.500     1.500     2.000     1.500     1.000     1.000     5.000     5.000     0.508     0.492     0.000     0.000     0.000     1.000
     3.000     3.000     2.000     2.000     2.000     2.000     1.000     1.000     0.000     0.009     0.561     0.390     0.040     3.000
     2.250     2.500     2.290     2.170     3.000     2.000     3.000     3.000     0.000     0.012     0.005     0.976     0.007     4.000
     1.000     1.500     1.860     2.170     1.200     1.900     4.000     4.000     0.068     0.889     0.000     0.042     0.000     2.000
     2.500     1.500     2.430     1.500     1.400     1.400     3.000     5.000     0.011     0.934     0.034     0.021     0.000     2.000
     3.000     1.750     3.000     2.000     1.000     1.400     2.000     5.000     0.000     0.082     0.885     0.034     0.000     3.000
     1.000     2.000     2.140     2.500     4.000     3.300     2.000     5.000     0.000     0.000     0.000     0.998     0.002     4.000
     3.250     2.500     2.570     1.670     3.600     2.400     2.000         *     0.000     0.000     0.008     0.489     0.503     5.000
     1.250     1.500     2.140     3.170     1.000     2.300     3.000     4.000     0.000     0.093     0.000     0.907     0.000     4.000
     2.250     2.500     2.570     2.500     2.600     2.200     3.000     4.000     0.000     0.002     0.003     0.954     0.040     4.000
     2.000     1.000     2.000     1.330     2.200     1.400     5.000     5.000     0.233     0.763     0.000     0.004     0.000     2.000
     2.000     1.750     2.570     2.500     2.800     1.900     5.000     5.000     0.000     0.029     0.001     0.970     0.001     4.000
     2.250     1.250     2.140     1.330     2.600     2.200     3.000     5.000     0.005     0.499     0.000     0.495     0.000     2.000
     1.000     1.250     1.860     2.670     2.000     2.700     4.000     4.000     0.000     0.049     0.000     0.951     0.000     4.000
     1.000     1.000     2.000     2.170     1.800     2.000     5.000     3.000     0.045     0.859     0.000     0.096     0.000     2.000
     2.250     2.000     1.710     2.000     2.800     1.800     3.000     5.000     0.001     0.273     0.002     0.724     0.000     4.000
     3.000     2.750     2.430     2.000     2.200     2.100     3.000     4.000     0.000     0.005     0.299     0.576     0.120     4.000
     1.500     3.000     1.860     2.670     3.000     2.100     4.000     5.000     0.000     0.005     0.000     0.992     0.003     4.000
     1.250     1.750     2.290     2.670     2.800     2.200     2.000     3.000     0.000     0.022     0.000     0.978     0.000     4.000
     2.250     2.500     2.000     2.330     2.800     2.100     4.000     4.000     0.000     0.010     0.002     0.982     0.006     4.000
     1.000     1.250     2.000     1.330     1.000     1.300     3.000     5.000     0.790     0.210     0.000     0.000     0.000     1.000
     3.500     2.500     2.570     1.670     3.200     2.700     2.000     4.000     0.000     0.000     0.003     0.163     0.834     5.000
     3.000     3.000     2.430     2.830     2.400     2.000     2.000     2.000     0.000     0.000     0.052     0.254     0.694     5.000
     3.750     3.000     3.000     2.330     2.400     2.900     2.000         *     0.000     0.000     0.000     0.001     0.999     5.000
     2.750     2.250     2.140     2.330     2.800     2.100     3.000     4.000     0.000     0.006     0.006     0.963     0.025     4.000
     2.000     2.250     2.860     3.000     2.200     2.700     3.000     4.000     0.000     0.000     0.000     0.857     0.143     4.000
     2.000     2.250     2.430     2.330     1.000     2.100     2.000     4.000     0.000     0.161     0.035     0.803     0.001     4.000
     2.000     2.000     2.000     1.670     2.200     2.000     3.000     5.000     0.002     0.494     0.003     0.501     0.000     4.000
     1.000     2.000     2.140     1.670     1.600     1.500     3.000     3.000     0.050     0.940     0.000     0.010     0.000     2.000
     3.000     2.000     1.430     1.500     2.200     1.200     4.000     4.000     0.061     0.818     0.096     0.025     0.000     2.000
     2.000     2.500     2.140     2.330     3.000     2.000     4.000     5.000     0.000     0.014     0.001     0.982     0.003     4.000
     1.250     3.000     2.570     1.830     1.000     1.200     4.000     4.000     0.001     0.845     0.134     0.020     0.000     2.000
     2.000     2.000     2.430     2.000     3.000     2.900     3.000     4.000     0.000     0.001     0.000     0.991     0.008     4.000
     1.000     2.000     2.570     1.670     1.000     1.000     2.000     5.000     0.040     0.958     0.001     0.001     0.000     2.000
     2.250     2.250     2.430     2.170     2.000     2.100     3.000     4.000     0.000     0.043     0.014     0.940     0.003     4.000
     4.000     4.000     4.000     4.000     3.400     4.000         *     3.000     0.000     0.000     0.000     0.000     1.000     5.000
     2.000     2.500     2.570     2.000     2.200     2.100     5.000     4.000     0.000     0.042     0.014     0.942     0.003     4.000
     2.000     2.000     2.430     2.830     2.000     2.300     4.000     4.000     0.000     0.005     0.000     0.990     0.005     4.000
     2.000     1.500     1.710     1.170     1.800     1.700     5.000     5.000     0.355     0.640     0.000     0.006     0.000     2.000
     1.000     1.750     1.860     2.000     2.400     1.000     3.000     5.000     0.089     0.907     0.000     0.004     0.000     2.000
     1.500     2.000     2.290     2.000     3.200     2.300     4.000     3.000     0.000     0.026     0.000     0.974     0.000     4.000
     1.000     1.000     1.430     2.000     2.400     2.100     5.000     4.000     0.270     0.657     0.000     0.073     0.000     2.000
     2.250     2.750     2.140     2.170     1.600     2.300     3.000     4.000     0.000     0.024     0.034     0.933     0.010     4.000
     2.000     2.000     2.290     2.000     3.200     1.500     5.000     5.000     0.000     0.313     0.004     0.683     0.000     4.000
     2.000     2.000     2.000     1.830     1.000     1.000     3.000     3.000     0.056     0.927     0.015     0.002     0.000     2.000
     2.250     2.500     3.290     1.500     2.800     1.300     4.000     4.000     0.000     0.151     0.609     0.240     0.000     3.000
     2.000     2.500     2.000     1.000     1.600     1.300     2.000     3.000     0.079     0.884     0.034     0.004     0.000     2.000
     2.250     2.750     2.290     1.670     2.800     1.800     2.000     5.000     0.000     0.105     0.078     0.815     0.002     4.000
     2.000     2.000     2.430     2.000     2.600     2.300     3.000     3.000     0.000     0.025     0.001     0.974     0.001     4.000
     2.000     2.000     2.140     2.670     2.400     2.500     3.000     5.000     0.000     0.003     0.000     0.993     0.004     4.000
     2.750     2.000     2.430     1.500     2.800     1.400     3.000     3.000     0.000     0.480     0.209     0.311     0.000     2.000
     2.000     2.000     2.140     2.170     2.800     2.200     4.000     3.000     0.000     0.027     0.000     0.972     0.001     4.000
     3.000     3.000     3.000     3.000     3.400     3.000     2.000     2.000     0.000     0.000     0.000     0.001     0.999     5.000
     1.750     1.500     1.570     1.500     2.000     1.800     3.000     4.000     0.248     0.731     0.000     0.021     0.000     2.000
     1.000     1.000     2.000     2.000     2.000     1.900     3.000     5.000     0.074     0.874     0.000     0.051     0.000     2.000
     2.250     2.250     2.000     2.170     2.200     2.200     3.000     4.000     0.000     0.039     0.003     0.956     0.002     4.000
     1.750     1.750     1.710     1.000     3.000     1.900     5.000     4.000     0.121     0.807     0.000     0.073     0.000     2.000
     1.000     1.000     1.000     1.000     1.000     1.000     4.000     5.000     0.999     0.001     0.000     0.000     0.000     1.000
     2.000     2.000     2.000     2.170     2.000     1.900     3.000     4.000     0.000     0.321     0.004     0.675     0.000     4.000
     1.000     1.250     1.710     1.500     1.200     1.200     4.000     5.000     0.875     0.125     0.000     0.000     0.000     1.000
     2.250     1.250     2.290     2.000     1.600     2.400     3.000     4.000     0.000     0.173     0.001     0.826     0.000     4.000
     1.000     1.000     1.140     1.170     1.600     1.100     5.000     5.000     0.996     0.004     0.000     0.000     0.000     1.000
     1.500     1.250     1.710     1.330     2.800     1.700     4.000     4.000     0.274     0.710     0.000     0.016     0.000     2.000
     1.250     1.500     1.290     1.000     1.400     1.300     4.000     3.000     0.982     0.018     0.000     0.000     0.000     1.000
     1.500     2.000     1.860     1.830     2.200     1.000     2.000     4.000     0.055     0.938     0.001     0.006     0.000     2.000
     1.750     2.000     2.290     2.170     2.000     1.100     4.000     4.000     0.002     0.933     0.009     0.056     0.000     2.000
     1.000     1.000     1.140     1.000     1.000     1.000     5.000     5.000     0.999     0.001     0.000     0.000     0.000     1.000
     1.000     1.000     1.000     1.000     2.800     1.200     3.000     4.000     0.995     0.005     0.000     0.000     0.000     1.000
     2.000     1.750     2.570     1.830     1.800     1.400     5.000     4.000     0.002     0.897     0.016     0.086     0.000     2.000
     1.500     2.000     2.140     1.000     1.400     1.200     3.000     4.000     0.309     0.690     0.001     0.000     0.000     2.000
     2.000     2.250     2.430     2.330     2.800     2.000     4.000     4.000     0.000     0.018     0.001     0.979     0.002     4.000
     2.250     2.000     2.140     2.000     2.600     1.300     3.000     4.000     0.001     0.698     0.025     0.275     0.000     2.000
     2.000     2.250     2.000     2.000     1.600     1.300     3.000     4.000     0.006     0.902     0.034     0.058     0.000     2.000
     1.000     2.000     2.140     1.170     1.800     1.100     2.000     5.000     0.295     0.704     0.000     0.000     0.000     2.000
     1.000     1.750     1.570     2.170     3.000     1.700     2.000     2.000     0.021     0.748     0.000     0.230     0.000     2.000
     2.000     1.500     1.860     1.500     1.000     1.300     3.000     4.000     0.340     0.659     0.001     0.001     0.000     2.000
     2.250     2.000     2.000     1.500     1.800     1.700         *     4.000     0.012     0.865     0.018     0.105     0.000     2.000
     2.250     2.500     2.710     1.830     1.600     2.000     2.000     5.000     0.000     0.111     0.207     0.680     0.002     4.000
     1.000     1.000     2.710     1.170     1.000     1.700     3.000     5.000     0.213     0.786     0.000     0.001     0.000     2.000
     3.250     3.750     2.290     3.000     3.600     2.500     4.000     4.000     0.000     0.000     0.000     0.001     0.999     5.000
     3.000     2.750     3.000     2.000     1.600     2.100         *         *     0.000     0.002     0.706     0.187     0.105     3.000
     1.750     2.500     2.140     1.670     2.200     1.200     3.000     5.000     0.005     0.926     0.024     0.045     0.000     2.000
     3.000     2.000     2.140     1.830     1.000     1.100     3.000     5.000     0.002     0.292     0.699     0.007     0.000     3.000
     1.000     1.000     1.000     1.000     1.000     1.000     4.000     4.000     0.999     0.001     0.000     0.000     0.000     1.000
     1.000     1.250     2.290     2.500     1.000     1.900     5.000     5.000     0.008     0.881     0.000     0.110     0.000     2.000
     1.000     1.750     1.860     1.330     2.000     1.200     4.000     5.000     0.478     0.522     0.000     0.000     0.000     2.000
     1.500     1.500     1.290     1.000     3.200     1.000     4.000     5.000     0.891     0.109     0.000     0.000     0.000     1.000
     2.000     1.500     2.710     1.830     1.400     1.000     3.000     5.000     0.005     0.976     0.012     0.007     0.000     2.000
     3.000     2.500     2.430     2.330     2.200     2.100     2.000     5.000     0.000     0.003     0.104     0.741     0.152     4.000
     2.000     2.000     2.000     2.000     2.000     2.100     4.000     2.000     0.000     0.242     0.002     0.756     0.000     4.000
     2.000     1.000     1.860     1.000     1.800     1.000     4.000     4.000     0.832     0.168     0.000     0.000     0.000     1.000
     3.750     2.750     2.710     3.000     2.800     2.500     2.000     4.000     0.000     0.000     0.000     0.003     0.997     5.000
     2.250     1.500     2.570     1.670     2.800     1.600     2.000     4.000     0.000     0.578     0.005     0.416     0.000     2.000
     3.000     2.750     2.570     2.000     2.200     2.000     3.000     4.000     0.000     0.005     0.446     0.451     0.098     4.000
     3.000     2.000     4.000     2.170     1.000     1.200     4.000     5.000     0.000     0.002     0.995     0.003     0.000     3.000
     1.500     1.250     2.140     1.670     1.800     1.200     5.000     5.000     0.139     0.859     0.000     0.002     0.000     2.000
     2.500     2.500     2.290     2.670     1.800     2.700     2.000     4.000     0.000     0.000     0.001     0.818     0.180     4.000
     2.500     2.000     1.710     1.670     3.400     1.700     4.000     3.000     0.001     0.294     0.004     0.701     0.000     4.000
     1.500     1.250     1.860     1.170     1.200     1.000     5.000     5.000     0.877     0.123     0.000     0.000     0.000     1.000
     1.000     2.000     1.860     1.830     2.200     1.200     4.000     4.000     0.080     0.913     0.000     0.007     0.000     2.000
     2.250     1.750     2.140     2.330     2.600     2.500     5.000     4.000     0.000     0.006     0.000     0.992     0.002     4.000
     1.250     2.250     2.860     2.500     2.800     2.100     4.000     3.000     0.000     0.011     0.000     0.988     0.001     4.000
     2.000     2.000     2.290     2.500     2.400     2.700     3.000     2.000     0.000     0.002     0.000     0.992     0.007     4.000
     2.000     2.000     2.140     2.170     2.000     2.000     4.000     5.000     0.000     0.194     0.003     0.802     0.000     4.000
     1.000     1.000     1.430     1.000     1.400     1.000         *     5.000     0.995     0.005     0.000     0.000     0.000     1.000
     3.250     3.250     3.140     1.330     3.200     3.300     3.000     1.000     0.000     0.000     0.000     0.004     0.996     5.000
     2.000     2.750     2.570     1.670     3.000     3.100     2.000     3.000     0.000     0.000     0.000     0.908     0.092     4.000
     1.000     1.000     2.000     1.670     1.200     1.500     5.000     4.000     0.547     0.453     0.000     0.000     0.000     1.000
     2.750     2.000     2.570     2.330     2.600     2.200     2.000     3.000     0.000     0.004     0.005     0.953     0.038     4.000
     2.000     1.500     2.430     1.500     2.800     1.800     4.000     4.000     0.002     0.630     0.001     0.367     0.000     2.000
     1.750     2.250     2.570     2.500     2.600     2.600     4.000     4.000     0.000     0.001     0.000     0.990     0.009     4.000
     1.750     1.250     2.860     1.330     1.800     1.200     4.000     4.000     0.016     0.979     0.001     0.004     0.000     2.000
     1.000     1.000     1.710     3.330     3.400     2.500     4.000     5.000     0.000     0.004     0.000     0.996     0.000     4.000
     2.250     2.500     2.570     2.170     2.600     2.000     2.000     4.000     0.000     0.014     0.015     0.960     0.010     4.000
     1.250     1.500     1.860     2.500     2.200     3.500     3.000     1.000     0.000     0.001     0.000     0.999     0.000     4.000
     1.750     1.000     2.140     2.000     1.000     1.100     4.000     3.000     0.161     0.838     0.000     0.001     0.000     2.000
     1.000     2.000     1.430     1.500     2.200     1.200     3.000     5.000     0.602     0.398     0.000     0.001     0.000     1.000
     2.500     2.250     2.000     1.830     2.600     2.100     3.000     3.000     0.000     0.060     0.010     0.928     0.002     4.000
     3.000     3.250     2.570     3.500     3.400     3.500     2.000     4.000     0.000     0.000     0.000     0.000     1.000     5.000
     1.250     1.250     1.710     1.670     3.200     1.200     4.000     5.000     0.225     0.769     0.000     0.006     0.000     2.000
     1.000     1.000     2.000     2.000     1.000     1.200     4.000     5.000     0.472     0.527     0.000     0.000     0.000     2.000
     1.250     1.250     1.860     1.000     2.200     1.500     5.000     5.000     0.706     0.293     0.000     0.000     0.000     1.000
     3.750     3.750     2.860     2.170     2.400     2.500     1.000     1.000     0.000     0.000     0.006     0.001     0.993     5.000
     1.250     1.250     2.000     1.000     2.800     2.100     4.000     5.000     0.184     0.773     0.000     0.043     0.000     2.000
     1.000     1.250     2.140     2.170     2.200     2.300     4.000     4.000     0.003     0.398     0.000     0.599     0.000     4.000
     1.500     1.250     2.290     1.170     1.200     1.100     5.000     5.000     0.499     0.501     0.000     0.000     0.000     2.000
     1.000     1.000     2.000     2.330     2.800     2.100     4.000     4.000     0.004     0.416     0.000     0.580     0.000     4.000
     2.250     2.500     3.290     1.670     2.000     1.200     3.000     5.000     0.000     0.111     0.836     0.052     0.000     3.000
     1.000     1.000     1.430     1.330     1.000     1.300     5.000     5.000     0.986     0.014     0.000     0.000     0.000     1.000
     3.250     3.000     2.290     1.670     3.200     2.300     4.000     5.000     0.000     0.000     0.063     0.388     0.549     5.000
     3.750     2.000     2.710     2.670     2.000     2.500     3.000     5.000     0.000     0.000     0.006     0.091     0.903     5.000
     1.750     2.250     2.430     1.330     1.800     1.100     3.000     5.000     0.014     0.962     0.018     0.006     0.000     2.000
     2.500     2.250     1.710     1.330     2.400     2.000     5.000     5.000     0.005     0.485     0.023     0.487     0.000     4.000
     1.750     1.500     2.000     1.330     3.600     2.300     2.000     4.000     0.001     0.194     0.000     0.805     0.000     4.000
     2.250     2.250     2.140     2.330     3.400     2.300     4.000     4.000     0.000     0.002     0.000     0.988     0.010     4.000
     2.000     1.750     1.860     1.670     2.400     1.400     4.000     4.000     0.028     0.924     0.001     0.046     0.000     2.000
     2.000     1.250     3.290     2.830     2.400     2.300     2.000     5.000     0.000     0.002     0.000     0.993     0.005     4.000
     2.250     2.000     3.290     2.830     2.400     2.300     4.000     2.000     0.000     0.000     0.001     0.883     0.116     4.000
     2.500     2.750     3.710     3.000     2.800     2.400     2.000     3.000     0.000     0.000     0.000     0.035     0.964     5.000
     2.500     2.750     2.430     2.500     2.400     3.100     3.000     3.000     0.000     0.000     0.000     0.302     0.698     5.000
     2.000     2.000     2.710     2.330     2.600     2.100     4.000     3.000     0.000     0.015     0.001     0.982     0.002     4.000
     2.000     2.000     2.000     1.500     2.400     1.800     4.000     5.000     0.006     0.740     0.003     0.250     0.000     2.000
     3.000     2.750     2.290     1.670     4.000     2.700     4.000     3.000     0.000     0.000     0.000     0.415     0.585     5.000
     3.000     2.250     2.430     2.000     3.000     2.900     3.000     3.000     0.000     0.000     0.000     0.546     0.453     4.000
     3.000     2.500     2.290     2.000     2.400     3.000     4.000     3.000     0.000     0.000     0.001     0.460     0.539     5.000
     2.500     2.500     3.290     1.830     3.000     1.600     1.000     3.000     0.000     0.020     0.300     0.661     0.019     4.000
     1.000     1.000     2.140     2.000     1.600     1.300     5.000     5.000     0.175     0.823     0.000     0.002     0.000     2.000
     2.750     3.000     2.290     1.000     1.600     1.500     3.000     5.000     0.000     0.045     0.950     0.006     0.000     3.000
     3.000     1.500     1.860     1.500     2.200     2.300     3.000     4.000     0.001     0.193     0.008     0.798     0.000     4.000
     2.750     2.000     2.140     1.670     3.000     2.800     3.000     4.000     0.000     0.002     0.000     0.975     0.023     4.000
     1.000     1.000     1.140     1.330     1.000     1.100     5.000     4.000     0.997     0.003     0.000     0.000     0.000     1.000
     1.750     1.500     3.140     3.000     2.800     2.500     5.000     5.000     0.000     0.000     0.000     0.990     0.010     4.000
     2.750     2.000     2.570     2.170     3.000     2.900     3.000     4.000     0.000     0.000     0.000     0.768     0.232     4.000
     2.750     1.750     2.860     3.000     4.000     2.500     4.000     5.000     0.000     0.000     0.000     0.466     0.534     5.000
     2.750     2.250     2.140     2.670     3.400     2.800         *     3.000     0.000     0.000     0.000     0.580     0.420     4.000
     2.250     2.000     2.430     2.670     2.200     2.500     2.000     4.000     0.000     0.002     0.000     0.981     0.017     4.000
     2.000     2.000     2.000     2.000     2.000     2.000     2.000     3.000     0.001     0.333     0.003     0.663     0.000     4.000
     1.000     1.000     1.430     1.830     1.600     1.900     3.000     4.000     0.710     0.288     0.000     0.002     0.000     1.000
     2.000     1.500     2.290     2.500     2.200     2.300     4.000     4.000     0.000     0.028     0.000     0.972     0.000     4.000
     2.000     2.000     2.570     1.500     1.000     1.700     5.000     5.000     0.004     0.898     0.046     0.051     0.000     2.000
     1.000     1.500     1.430     1.000     1.000     1.000     3.000     4.000     0.991     0.009     0.000     0.000     0.000     1.000
     2.500     1.750     2.860     2.830     2.800     2.600         *     3.000     0.000     0.000     0.000     0.850     0.150     4.000
     3.000     2.250     2.000     2.000     2.600     2.100     3.000     4.000     0.000     0.017     0.032     0.933     0.018     4.000
     2.000     2.000     2.000     2.000     2.000     1.800     3.000     4.000     0.002     0.551     0.005     0.442     0.000     2.000
     3.000     3.000     3.000     2.830     2.200     2.400     2.000     2.000     0.000     0.000     0.003     0.030     0.967     5.000
     1.250     1.500     1.710     2.500     2.800     2.100     5.000     3.000     0.001     0.177     0.000     0.822     0.000     4.000
     1.000     1.000     2.000     2.170     2.200     1.400     5.000     4.000     0.086     0.902     0.000     0.013     0.000     2.000
     1.750     1.500     2.570     2.670     3.400     1.900     4.000     4.000     0.000     0.015     0.000     0.985     0.000     4.000
     2.000     1.750     1.860     2.000     2.000     1.200         *     4.000     0.023     0.947     0.002     0.027     0.000     2.000
     2.000     2.000     2.430     2.000     2.000     2.000     3.000     4.000     0.000     0.202     0.006     0.791     0.000     4.000
     1.500     1.000     2.430     1.330     1.200     1.000     5.000     5.000     0.402     0.598     0.000     0.000     0.000     2.000
     3.000     2.500     2.000     2.000     2.000     2.400     2.000     3.000     0.000     0.007     0.051     0.879     0.063     4.000
     2.000     2.000     2.430     2.830     2.000     2.100         *     3.000     0.000     0.013     0.001     0.983     0.002     4.000
     2.500     2.000     2.290     2.000     3.200     2.800     5.000     3.000     0.000     0.001     0.000     0.968     0.032     4.000
     1.000     1.000     1.290     2.000     2.000     1.900     5.000     5.000     0.617     0.376     0.000     0.007     0.000     1.000
     1.250     1.500     1.860     2.330     2.800     2.300     3.000     5.000     0.000     0.103     0.000     0.897     0.000     4.000
     2.000     2.250     3.000     1.500     2.400     1.000     3.000     5.000     0.000     0.756     0.196     0.048     0.000     2.000
     2.500     2.750     2.290     2.330     2.200     2.000     2.000     4.000     0.000     0.011     0.070     0.889     0.031     4.000
     2.000     2.000     2.290     2.670     2.000     2.500     3.000     4.000     0.000     0.004     0.000     0.991     0.004     4.000
     1.000     1.000     2.710     1.830     2.200     1.400     4.000     2.000     0.014     0.971     0.000     0.015     0.000     2.000
     1.500     1.750     1.710     2.000     2.000     2.800     3.000     5.000     0.000     0.063     0.000     0.937     0.000     4.000
     2.000     1.250     2.710     1.000     1.000     1.000     3.000     3.000     0.173     0.825     0.002     0.000     0.000     2.000
     2.000     2.000     2.570     2.000     2.000     2.000     4.000     5.000     0.000     0.169     0.008     0.823     0.000     4.000
     2.250     1.750     2.570     2.500     2.800     2.100     3.000     5.000     0.000     0.008     0.000     0.988     0.003     4.000
     2.000     2.000     1.000     1.000     1.000     1.000     5.000     4.000     0.982     0.018     0.000     0.000     0.000     1.000
     1.000     1.250     1.710     2.500     1.000     2.000     5.000     3.000     0.076     0.856     0.000     0.068     0.000     2.000
     1.000     1.750     1.710     1.500     1.400     1.000     4.000     4.000     0.735     0.265     0.000     0.000     0.000     1.000
     1.750     1.750     2.000     2.670     2.600     2.100     4.000     3.000     0.000     0.034     0.000     0.965     0.000     4.000
     2.250     2.250     2.710     2.670     2.600     1.700     2.000     3.000     0.000     0.015     0.014     0.962     0.009     4.000
     1.250     2.250     2.290     2.000     2.200     2.100     3.000     3.000     0.000     0.242     0.000     0.758     0.000     4.000
     2.000     2.000     2.140     2.000     2.000     1.900     4.000     4.000     0.001     0.386     0.006     0.608     0.000     4.000
     2.000     1.500     1.860     1.330     2.800     1.400     4.000     5.000     0.087     0.892     0.000     0.021     0.000     2.000
     2.000     2.000     2.140     1.000     1.800     1.500     3.000     4.000     0.072     0.914     0.006     0.008     0.000     2.000
     1.000     1.000     1.710     1.830     1.000     1.000     4.000     3.000     0.880     0.120     0.000     0.000     0.000     1.000
     1.000     1.000     1.710     1.000     1.400     1.000     2.000     5.000     0.985     0.015     0.000     0.000     0.000     1.000
     2.250     1.250     1.860     1.500     2.200     2.300     3.000     3.000     0.014     0.522     0.000     0.464     0.000     2.000
     3.000     2.000     2.860     2.670     2.000     1.500     1.000     5.000     0.000     0.019     0.441     0.520     0.020     4.000
     4.000     3.000     3.000     2.330     3.600     2.700     2.000     3.000     0.000     0.000     0.000     0.000     1.000     5.000
     1.750     2.250     2.430     2.500     2.600     2.600     3.000     4.000     0.000     0.001     0.000     0.992     0.007     4.000
     2.000     2.500     2.710     2.500     2.600     2.300     1.000     4.000     0.000     0.002     0.001     0.968     0.030     4.000
     2.500     2.500     2.710     2.000     2.800     2.000     3.000     4.000     0.000     0.009     0.034     0.929     0.028     4.000
     2.000     2.750     2.710     2.330     1.000     1.300     3.000     3.000     0.000     0.172     0.752     0.076     0.000     3.000
     2.000     2.500     2.000     1.000     3.600     2.200     2.000     3.000     0.000     0.131     0.001     0.867     0.000     4.000
     2.500     2.750     2.140     2.000     3.000     1.400     4.000     4.000     0.000     0.118     0.244     0.636     0.002     4.000
     2.750     2.000     2.430     2.670     1.400     1.000     3.000     4.000     0.000     0.211     0.707     0.081     0.000     3.000
     3.250     2.250     2.430     1.500     2.600     1.800     3.000     3.000     0.000     0.043     0.555     0.395     0.007     3.000
     2.250     2.000     2.430     2.330     1.400     1.500     4.000     4.000     0.000     0.545     0.117     0.338     0.000     2.000
     1.750     1.750     1.710     1.330     1.400     1.600     5.000     5.000     0.349     0.648     0.000     0.003     0.000     2.000
     1.750     1.500     1.290     1.170     2.600     1.500     4.000     4.000     0.727     0.271     0.000     0.001     0.000     1.000
     1.750     1.750     1.430     1.000     1.800     1.300     3.000     5.000     0.842     0.158     0.000     0.000     0.000     1.000
     2.000     2.000     1.710     1.500     2.400     1.400     4.000     4.000     0.054     0.913     0.002     0.032     0.000     2.000
     1.750     1.750     1.860     1.670     2.000     1.400     3.000     4.000     0.065     0.918     0.001     0.017     0.000     2.000
     1.750     1.750     1.570     1.330     2.400     1.800     3.000     4.000     0.174     0.789     0.000     0.038     0.000     2.000
     2.250     2.250     1.710     1.500     2.000     1.100     2.000     4.000     0.058     0.909     0.024     0.009     0.000     2.000
     2.000     2.000     1.570     2.000     1.800     1.900     3.000     4.000     0.012     0.672     0.002     0.314     0.000     2.000
     1.750     1.750     1.290     1.330     2.200     1.300     4.000     5.000     0.680     0.319     0.000     0.001     0.000     1.000
     2.000     1.750     1.860     1.500     1.800     1.600     4.000     4.000     0.066     0.906     0.001     0.026     0.000     2.000
     1.750     1.250     1.570     1.670     2.000     1.700     4.000     5.000     0.280     0.705     0.000     0.015     0.000     2.000
     1.750     1.750     1.570     1.500     1.600     1.500     3.000     5.000     0.347     0.649     0.000     0.004     0.000     2.000
     2.500     2.000     1.430     1.330     1.400     1.500     2.000     4.000     0.278     0.705     0.010     0.007     0.000     2.000
     1.750     1.750     1.710     1.670     1.600     1.900     3.000     4.000     0.074     0.862     0.000     0.063     0.000     2.000
     2.000     2.000     1.570     1.670     2.000     1.500     3.000     5.000     0.072     0.892     0.002     0.035     0.000     2.000
     2.000     1.500     1.570     1.830     2.200     1.800     3.000     4.000     0.053     0.819     0.000     0.128     0.000     2.000
     2.000     1.750     1.570     1.670     2.000     1.700     3.000     5.000     0.082     0.860     0.001     0.056     0.000     2.000
     2.000     1.500     1.860     1.500     2.000     1.700     3.000     5.000     0.074     0.888     0.000     0.038     0.000     2.000
     3.000     3.250     3.290     2.170     3.000     2.700     3.000     3.000     0.000     0.000     0.000     0.008     0.992     5.000
     1.750     1.500     1.860     1.670     1.800     1.700     4.000     4.000     0.078     0.890     0.000     0.031     0.000     2.000
     2.750     2.500     2.430     2.000     2.000     1.600     4.000     4.000     0.000     0.071     0.619     0.308     0.002     3.000
     1.750     1.750     2.140     1.500     1.800     1.800     4.000     5.000     0.021     0.909     0.001     0.069     0.000     2.000
     1.500     2.500     2.710     2.500     3.000     3.200     3.000     2.000     0.000     0.000     0.000     0.918     0.082     4.000
     1.750     2.000     2.570     1.330     2.200     1.800     3.000     4.000     0.002     0.796     0.006     0.196     0.000     2.000
     2.000     2.250     2.710     1.830     2.000     2.100     3.000     4.000     0.000     0.104     0.017     0.878     0.001     4.000
     2.000     2.250     2.570     2.000     3.000     1.900     3.000     4.000     0.000     0.043     0.003     0.953     0.001     4.000
     1.500     1.750     1.710     1.330     1.800     1.700     4.000     4.000     0.294     0.699     0.000     0.007     0.000     2.000
     1.750     1.750     1.860     1.330     2.000     1.600     4.000     4.000     0.126     0.860     0.000     0.014     0.000     2.000
     1.500     1.750     2.290     2.330     1.800     1.800     4.000     4.000     0.001     0.559     0.001     0.439     0.000     2.000
     2.500     2.250     2.290     1.830     3.000     1.800     3.000     4.000     0.000     0.076     0.024     0.898     0.002     4.000
     2.250     2.500     1.860     1.000     1.800     1.900     4.000     4.000     0.025     0.826     0.054     0.095     0.000     2.000
     2.250     2.250     2.570     2.000     2.600     1.900     3.000     4.000     0.000     0.054     0.017     0.927     0.002     4.000
     2.000     2.250     2.000     2.000     2.000     1.800     3.000     4.000     0.001     0.453     0.013     0.533     0.000     4.000
     2.000     2.500     2.860     1.830     2.200     1.800     2.000     4.000     0.000     0.139     0.093     0.766     0.001     4.000
     2.000     2.000     1.140     1.170     2.200     1.800     4.000     4.000     0.523     0.466     0.000     0.011     0.000     1.000
     2.750     2.250     2.430     1.830     1.800     1.200     4.000     3.000     0.000     0.232     0.719     0.049     0.000     3.000
     1.250     2.750     2.570     2.330     1.000     1.100         *     3.000     0.001     0.876     0.084     0.040     0.000     2.000
     3.000     2.750     2.570     2.000     2.200     2.100     3.000     4.000     0.000     0.003     0.322     0.521     0.153     4.000
     3.000     3.000     2.570     1.330     1.000     1.000     3.000     4.000     0.000     0.003     0.997     0.000     0.000     3.000
     1.500     2.000     2.290     2.000     2.200     1.600     3.000     4.000     0.002     0.752     0.002     0.245     0.000     2.000
     2.000     2.250     2.000     2.000     2.200     1.700     4.000     5.000     0.001     0.487     0.012     0.500     0.000     4.000
     1.250     1.000     3.000     1.500     1.800     1.000     5.000     5.000     0.026     0.973     0.000     0.001     0.000     2.000
     4.000     2.000     2.570     2.000     2.000     2.000     2.000     5.000     0.000     0.001     0.710     0.157     0.132     3.000
     2.000     2.000     2.000     2.000     1.800     2.100     4.000     5.000     0.001     0.304     0.003     0.692     0.000     4.000
     2.750     2.250     2.860     2.330     2.000     2.300     3.000     3.000     0.000     0.002     0.029     0.833     0.136     4.000
     1.000     2.000     3.000     1.500     1.800     2.000     3.000     5.000     0.001     0.748     0.001     0.250     0.000     2.000
     1.000     1.000     2.000     1.170     1.800     1.100     4.000     5.000     0.859     0.141     0.000     0.000     0.000     1.000
     2.000     2.250     2.860     2.670     2.600     2.000     1.000     5.000     0.000     0.004     0.002     0.982     0.012     4.000
     2.000     2.000     2.140     1.000     2.800     1.600     3.000     4.000     0.020     0.912     0.003     0.065     0.000     2.000
     2.000     1.500     2.140     1.170     1.000     1.000     3.000     5.000     0.437     0.562     0.001     0.000     0.000     2.000
     3.000     2.500     2.000     2.000     2.200     1.800     3.000     5.000     0.000     0.052     0.369     0.572     0.008     4.000
     2.000     2.000     2.430     2.170     1.600     1.900     4.000     4.000     0.000     0.308     0.015     0.677     0.000     4.000
     1.000     1.000     2.000     2.170     1.000     1.600     3.000     2.000     0.205     0.791     0.000     0.004     0.000     2.000
     2.000     2.000     2.140     1.000     1.200     1.500     4.000     4.000     0.133     0.856     0.007     0.003     0.000     2.000
     2.500     1.000     1.000     1.330     1.400     1.300     4.000     5.000     0.965     0.035     0.000     0.000     0.000     1.000
     1.000     1.000     1.140     1.170     1.200     1.300     4.000     5.000     0.997     0.003     0.000     0.000     0.000     1.000
     1.000     1.250     1.430     1.500     2.600     1.600     4.000     5.000     0.695     0.303     0.000     0.002     0.000     1.000
     1.250     1.000     2.140     2.670     1.000     1.700     4.000     4.000     0.016     0.923     0.000     0.061     0.000     2.000
     1.000     2.000     1.000     1.000     1.000     1.000     3.000     4.000     0.996     0.004     0.000     0.000     0.000     1.000
     1.000     2.000     2.290     2.170     2.800     1.400     4.000     4.000     0.001     0.791     0.000     0.207     0.000     2.000
     1.250     2.250     2.710     1.170     2.200     1.800     2.000     5.000     0.003     0.882     0.002     0.114     0.000     2.000
     2.250     2.750     2.860     2.000     2.200     2.100     3.000     5.000     0.000     0.011     0.078     0.881     0.029     4.000
     2.250     2.000     2.140     2.000     2.400     2.100     3.000     4.000     0.000     0.084     0.003     0.912     0.001     4.000
     2.000     2.000     1.140     1.670     1.000     1.000     3.000     4.000     0.782     0.218     0.000     0.000     0.000     1.000
     1.000     1.250     1.430     1.000     1.000     1.100     5.000     4.000     0.994     0.006     0.000     0.000     0.000     1.000
     1.000     1.250     1.290     1.830     2.600     1.200     3.000     4.000     0.743     0.256     0.000     0.000     0.000     1.000
     1.500     1.250     1.570     1.670     2.600     1.000     4.000     5.000     0.501     0.499     0.000     0.001     0.000     1.000
     1.000     1.250     1.430     2.000     1.000     1.100     5.000     4.000     0.872     0.128     0.000     0.000     0.000     1.000
     2.000     2.000     2.140     2.000     1.800     1.000     3.000     4.000     0.008     0.956     0.018     0.019     0.000     2.000
     3.000     2.500     2.570     2.830     2.400     2.200     1.000     4.000     0.000     0.000     0.010     0.404     0.586     5.000
     1.000     1.250     2.140     2.500     3.600     2.000     5.000     5.000     0.000     0.095     0.000     0.905     0.000     4.000
     2.000     3.000     2.290     1.830     1.600     2.200     2.000     4.000     0.000     0.072     0.100     0.824     0.003     4.000
     2.500     2.500     2.000     2.170     1.800     1.700     4.000     4.000     0.000     0.202     0.216     0.581     0.001     4.000
     2.500     2.000     2.290     2.170     1.600     1.700     4.000     4.000     0.000     0.348     0.117     0.535     0.000     4.000
     1.750     1.750     1.710     1.830     2.400     1.800     4.000     4.000     0.019     0.774     0.000     0.207     0.000     2.000
     2.500     1.000     2.290     1.830     2.800     1.100     3.000     4.000     0.007     0.941     0.002     0.050     0.000     2.000
     3.500     2.500     2.290     1.670     1.800     1.800     3.000     3.000     0.000     0.007     0.941     0.049     0.003     3.000
     2.250     3.250     1.710     1.830     2.000     1.800     3.000     3.000     0.000     0.163     0.342     0.494     0.001     4.000
     3.250     3.000     2.000     1.830     2.600     1.700     3.000     3.000     0.000     0.007     0.812     0.163     0.018     3.000
     2.250     2.500     2.000     1.830     1.800     1.700     4.000     4.000     0.001     0.515     0.122     0.362     0.000     2.000
     2.250     2.500     1.710     1.330     2.200     1.700     3.000     3.000     0.014     0.797     0.040     0.149     0.000     2.000
     2.750     2.500     2.140     1.670     1.600     1.800     3.000     3.000     0.000     0.178     0.583     0.239     0.001     3.000
     2.500     2.000     1.860     1.670     1.600     1.700     3.000     3.000     0.010     0.803     0.048     0.140     0.000     2.000
     2.250     2.000     2.000     1.670     1.800     1.600     4.000     3.000     0.008     0.859     0.022     0.111     0.000     2.000
     2.000     2.000     2.000     1.830     1.600     1.700     4.000     4.000     0.008     0.846     0.009     0.137     0.000     2.000
     2.250     2.750     1.710     1.830     2.000     1.800     3.000     4.000     0.001     0.374     0.098     0.527     0.000     4.000
     2.000     1.250     1.140     1.000     2.200     1.000     3.000     5.000     0.974     0.026     0.000     0.000     0.000     1.000
     1.000     1.000     1.290     1.000     2.600     1.000     3.000     5.000     0.990     0.010     0.000     0.000     0.000     1.000
     2.750     2.000     1.860     1.500     1.400     1.700     3.000     3.000     0.014     0.765     0.135     0.086     0.000     2.000
     1.750     1.750     1.710     1.670     1.800     1.600     4.000     4.000     0.102     0.875     0.000     0.023     0.000     2.000
     3.000     2.750     2.710     2.000     3.000     1.800     3.000     3.000     0.000     0.003     0.299     0.542     0.156     4.000
     2.500     2.250     2.290     1.830     2.200     1.700     3.000     3.000     0.000     0.279     0.135     0.586     0.001     4.000
     1.750     1.500     2.570     1.830     2.800     1.500     3.000     3.000     0.001     0.744     0.001     0.254     0.000     2.000
     1.750     1.750     1.710     1.330     1.800     1.600     3.000     3.000     0.254     0.739     0.000     0.007     0.000     2.000
     3.250     1.500     2.290     1.830     1.800     1.300     3.000     3.000     0.001     0.478     0.433     0.088     0.000     2.000
     1.500     1.750     1.710     1.330     1.600     1.300     4.000     4.000     0.514     0.485     0.000     0.001     0.000     1.000
     2.500     2.000     2.000     1.670     2.000     1.600     3.000     3.000     0.004     0.748     0.054     0.194     0.000     2.000
     2.000     2.250     2.710     2.330     2.000     2.000     3.000     4.000     0.000     0.039     0.011     0.947     0.002     4.000
     1.500     1.250     2.000     1.170     2.600     1.100     4.000     4.000     0.408     0.592     0.000     0.001     0.000     2.000
     2.250     2.250     2.430     1.170     2.400     1.300     5.000     4.000     0.003     0.855     0.095     0.047     0.000     2.000
     1.000     1.000     1.570     1.000     1.000     1.000     3.000     4.000     0.995     0.005     0.000     0.000     0.000     1.000
     1.250     1.500     1.140     1.830     1.800     1.200     3.000     5.000     0.844     0.155     0.000     0.000     0.000     1.000
     1.750     1.500     2.430     2.000     1.800     1.700     3.000     5.000     0.002     0.809     0.001     0.188     0.000     2.000
     1.000     1.500     2.140     1.670     1.800     1.100     4.000     5.000     0.195     0.804     0.000     0.001     0.000     2.000
     1.000     1.250     1.000     1.330     1.000     1.000     3.000     5.000     0.998     0.002     0.000     0.000     0.000     1.000
     2.000     2.000     2.430     2.000     2.000     1.900     2.000     4.000     0.000     0.284     0.009     0.707     0.000     4.000
     2.000     2.000     2.140     2.000     2.000     2.000     3.000     3.000     0.000     0.286     0.004     0.709     0.000     4.000
     2.000     2.000     2.000     2.000     2.000     1.800     3.000     3.000     0.002     0.551     0.005     0.442     0.000     2.000
     4.000     3.250     1.860     2.170     1.400     1.000     3.000     3.000     0.000     0.000     1.000     0.000     0.000     3.000
     1.500     1.000     2.290     2.170     2.400     2.200     3.000     4.000     0.001     0.289     0.000     0.710     0.000     4.000
     1.750     1.500     2.140     1.000     2.800     1.000     4.000     5.000     0.203     0.795     0.000     0.001     0.000     2.000
     2.500     2.000     2.140     2.000     2.000     1.700     3.000     4.000     0.000     0.396     0.059     0.544     0.000     4.000
     3.000     3.750     2.140     2.000     1.400     1.900     3.000     4.000     0.000     0.000     0.975     0.014     0.011     3.000
     2.000     2.250     2.860     2.170     1.200     1.200     2.000     5.000     0.000     0.560     0.361     0.079     0.000     2.000
     1.500     2.000     2.140     1.500     2.400     1.500     3.000     4.000     0.016     0.936     0.001     0.047     0.000     2.000
     1.000     1.000     1.000     1.000     1.400     1.400     4.000     4.000     0.998     0.002     0.000     0.000     0.000     1.000
     1.000     2.000     1.570     1.500     2.000     1.000     2.000     5.000     0.600     0.400     0.000     0.000     0.000     1.000
     2.000     1.250     1.140     1.000     1.400     1.000     3.000     5.000     0.989     0.011     0.000     0.000     0.000     1.000
     1.000     1.250     1.430     1.000     1.000     1.300     1.000     5.000     0.991     0.009     0.000     0.000     0.000     1.000
     1.000     1.250     1.430     1.000     2.200     1.100     3.000     5.000     0.977     0.023     0.000     0.000     0.000     1.000
     2.250     2.250     1.860     2.170     2.200     1.900     4.000     5.000     0.000     0.165     0.010     0.824     0.000     4.000
     1.000     1.000     1.140     1.170     1.000     1.200     5.000     4.000     0.998     0.002     0.000     0.000     0.000     1.000
     1.000     1.000     2.000     1.330     3.200     1.500     4.000     4.000     0.270     0.723     0.000     0.006     0.000     2.000
     2.250     2.000     1.710     3.000     2.800     2.500     4.000     4.000     0.000     0.001     0.000     0.990     0.010     4.000
     2.000     2.000     2.000     2.000     2.000     2.000     4.000     3.000     0.001     0.333     0.003     0.663     0.000     4.000
     1.750     3.250     2.710     2.330     2.800     1.800     3.000     4.000     0.000     0.009     0.033     0.938     0.020     4.000
     2.000     1.000     1.710     1.000     1.400     1.000     2.000     5.000     0.936     0.064     0.000     0.000     0.000     1.000
     1.750     1.750     1.570     1.670     1.400     1.100     4.000     4.000     0.440     0.559     0.000     0.001     0.000     2.000
     2.000     2.000     2.000     1.670     1.800     1.400     4.000     4.000     0.019     0.940     0.008     0.033     0.000     2.000
     2.250     1.750     2.000     1.500     1.600     1.500     3.000     3.000     0.039     0.930     0.008     0.023     0.000     2.000
     1.250     1.250     1.430     1.330     1.400     1.200     5.000     4.000     0.955     0.045     0.000     0.000     0.000     1.000
     1.500     1.750     1.860     1.500     1.200     1.300     5.000     5.000     0.341     0.658     0.000     0.001     0.000     2.000
     1.250     1.000     1.140     1.000     1.400     1.000     4.000     4.000     0.998     0.002     0.000     0.000     0.000     1.000
     1.000     1.000     1.290     1.000     1.000     1.100     4.000     4.000     0.998     0.002     0.000     0.000     0.000     1.000
     1.750     1.750     1.860     1.330     1.200     1.200     4.000     4.000     0.421     0.578     0.000     0.000     0.000     2.000
     1.750     1.250     1.140     1.000     1.400     1.000     4.000     4.000     0.993     0.007     0.000     0.000     0.000     1.000
     1.250     1.000     1.140     1.000     1.200     1.100     4.000     4.000     0.998     0.002     0.000     0.000     0.000     1.000
     2.000     2.250     2.140     1.830     1.600     1.200     4.000     4.000     0.007     0.921     0.044     0.028     0.000     2.000
     1.750     2.000     1.290     1.000     1.400     1.000     4.000     4.000     0.938     0.062     0.000     0.000     0.000     1.000
     2.000     2.000     1.290     2.000     1.800     1.700     4.000     4.000     0.066     0.831     0.001     0.101     0.000     2.000
     2.000     2.000     1.860     1.500     1.200     1.200     4.000     4.000     0.146     0.846     0.006     0.002     0.000     2.000
     2.250     2.000     2.140     1.500     1.400     1.300     3.000     4.000     0.023     0.926     0.039     0.012     0.000     2.000
     2.250     2.250     2.000     1.500     1.400     1.300     3.000     4.000     0.023     0.892     0.071     0.014     0.000     2.000
     1.000     1.250     1.290     1.830     1.400     1.000     4.000     5.000     0.941     0.059     0.000     0.000     0.000     1.000
     1.000     1.250     1.430     1.000     1.600     1.000     4.000     4.000     0.990     0.010     0.000     0.000     0.000     1.000
     3.250     1.750     1.710     1.000     1.400     1.000     1.000     1.000     0.265     0.576     0.159     0.001     0.000     2.000
     1.000     1.000     1.710     1.500     1.000     1.000     4.000     5.000     0.954     0.046     0.000     0.000     0.000     1.000
     1.750     2.000     2.430     3.000     2.600     2.700     2.000     2.000     0.000     0.000     0.000     0.987     0.013     4.000
     3.000     2.250     1.860     1.830     1.800     1.600     3.000     3.000     0.001     0.277     0.507     0.215     0.000     3.000
     1.000     1.250     2.000     1.670     1.800     1.100     4.000     4.000     0.423     0.576     0.000     0.000     0.000     2.000
     3.000     2.750     2.860     2.830     2.400     2.300     3.000     4.000     0.000     0.000     0.004     0.101     0.894     5.000
     2.000     1.500     2.140     2.170     2.400     1.200     3.000     3.000     0.004     0.907     0.002     0.087     0.000     2.000
     1.000     1.750     1.000     1.500     1.000     1.000     4.000     5.000     0.988     0.012     0.000     0.000     0.000     1.000
     2.750     2.000     3.000     3.000     2.000     2.500     3.000     4.000     0.000     0.000     0.001     0.519     0.480     4.000
     2.000     2.000     1.710     1.830     2.600     1.900     3.000     5.000     0.003     0.444     0.001     0.552     0.000     4.000
     1.000     1.000     1.860     1.170     1.000     1.000     4.000     4.000     0.970     0.030     0.000     0.000     0.000     1.000
     1.250     2.000     2.430     2.000     2.800     2.000     4.000     5.000     0.000     0.186     0.000     0.814     0.000     4.000
     2.000     2.000     2.000     2.000     2.000     1.700     3.000     4.000     0.002     0.656     0.007     0.335     0.000     2.000
     1.000     1.000     1.430     1.000     1.000     1.000     5.000     5.000     0.997     0.003     0.000     0.000     0.000     1.000
     2.500     2.000     2.140     2.330     2.800     1.900     4.000     4.000     0.000     0.030     0.004     0.964     0.002     4.000
     2.000     2.000     2.140     1.830     2.000     2.000     4.000     5.000     0.001     0.400     0.005     0.595     0.000     4.000
     2.000     1.500     2.430     2.000     2.000     1.100     4.000     5.000     0.004     0.962     0.004     0.030     0.000     2.000
     1.000     1.000     1.000     1.000     2.600     1.500     4.000     4.000     0.993     0.007     0.000     0.000     0.000     1.000
     1.750     1.000     2.140     1.000     1.000     1.000     5.000     5.000     0.847     0.153     0.000     0.000     0.000     1.000
     1.000     1.000     1.000     1.330     1.200     1.100     5.000     5.000     0.998     0.002     0.000     0.000     0.000     1.000
     2.000     2.000     3.000     2.670     4.000     2.700     3.000     3.000     0.000     0.000     0.000     0.858     0.142     4.000
     1.500     1.750     2.140     1.170     1.200     1.500     3.000     4.000     0.245     0.754     0.000     0.001     0.000     2.000
     1.000     1.000     1.000     1.000     1.000     1.000     5.000     4.000     0.999     0.001     0.000     0.000     0.000     1.000
     1.000     1.500     1.710     1.500     1.000     1.400     4.000     5.000     0.785     0.215     0.000     0.000     0.000     1.000
     1.250     1.750     2.290     2.170     3.200     2.700     4.000     3.000     0.000     0.006     0.000     0.994     0.000     4.000
     2.250     2.250     2.000     2.000     2.600     1.500     3.000     4.000     0.000     0.451     0.030     0.518     0.000     4.000
     2.000     1.000     1.710     1.500     1.400     1.600     4.000     4.000     0.507     0.491     0.000     0.002     0.000     1.000
     3.250     3.250     2.570     1.670     2.200     2.000     3.000     3.000     0.000     0.000     0.870     0.057     0.073     3.000
     2.000     1.750     2.000     1.830     2.400     1.000     3.000     5.000     0.020     0.962     0.003     0.016     0.000     2.000
     1.000     1.000     1.000     1.000     1.000     1.000     3.000     5.000     0.999     0.001     0.000     0.000     0.000     1.000
     2.000     2.500     2.710     1.830     2.400     2.500     2.000     3.000     0.000     0.007     0.002     0.981     0.010     4.000
     2.250     1.750     1.570     1.830     2.200     2.200     3.000     3.000     0.004     0.324     0.001     0.671     0.000     4.000
     3.000     2.500     2.290     2.830     2.000     3.000     2.000     4.000     0.000     0.000     0.000     0.137     0.863     5.000
     1.750     2.000     2.570     2.170     2.600     2.200     3.000     5.000     0.000     0.027     0.000     0.972     0.001     4.000
     2.000     1.750     2.570     2.670     2.400     2.600     3.000     4.000     0.000     0.001     0.000     0.992     0.007     4.000
     3.000     2.000     1.000     1.500     2.200     2.000     4.000     3.000     0.064     0.579     0.018     0.340     0.000     2.000
     1.250     1.250     1.430     1.170     1.200     1.400     3.000     3.000     0.969     0.031     0.000     0.000     0.000     1.000
     3.000     3.000     2.290     2.500     2.400     2.200     1.000     3.000     0.000     0.000     0.046     0.362     0.591     5.000
     1.000     1.000     1.000     1.330     2.000     1.100     4.000     5.000     0.995     0.005     0.000     0.000     0.000     1.000
     1.000     1.000     1.290     1.000     1.000     1.100     5.000     5.000     0.998     0.002     0.000     0.000     0.000     1.000
     1.000     1.500     1.140     1.000     1.000     1.000     2.000     2.000     0.997     0.003     0.000     0.000     0.000     1.000
     1.000     1.000     2.290     1.000     1.200     1.500     3.000     4.000     0.753     0.247     0.000     0.000     0.000     1.000
     2.000     2.000     1.860     2.000     2.200     1.400     3.000     4.000     0.007     0.863     0.005     0.124     0.000     2.000
     1.000     2.000     2.290     2.000     2.600     2.000     3.000     4.000     0.000     0.364     0.000     0.635     0.000     4.000
     1.000     1.500     1.710     1.330     1.000     1.200     4.000     4.000     0.899     0.101     0.000     0.000     0.000     1.000
     3.000     3.500     3.000     1.670     2.600     2.100     3.000     3.000     0.000     0.000     0.491     0.079     0.430     3.000
     2.000     1.000     1.430     1.000     2.400     1.100     4.000     5.000     0.927     0.073     0.000     0.000     0.000     1.000
     2.000     1.750     3.000     2.330     2.000     1.400     4.000     3.000     0.000     0.444     0.039     0.517     0.000     4.000
     2.500     1.500     2.290     1.170     3.400     1.700     2.000     4.000     0.002     0.615     0.003     0.379     0.000     2.000
     2.000     2.500     2.710     2.170     2.400     2.000     4.000     5.000     0.000     0.023     0.013     0.959     0.005     4.000
     1.000     1.000     1.000     1.000     1.000     1.100         *     5.000     0.999     0.001     0.000     0.000     0.000     1.000
     3.000     2.750     2.710     2.830     2.200     2.600     3.000     4.000     0.000     0.000     0.001     0.070     0.929     5.000
     3.250     2.000     2.570     2.000     2.400     1.300     2.000     4.000     0.000     0.057     0.790     0.151     0.001     3.000
     1.000     1.000     2.140     1.670     1.000     2.500     2.000     2.000     0.119     0.812     0.000     0.069     0.000     2.000
     2.000     2.000     2.140     2.170     2.200     2.000     2.000     3.000     0.000     0.150     0.002     0.848     0.000     4.000
     2.000     2.750     3.000     1.830     2.000     2.200         *     5.000     0.000     0.020     0.059     0.908     0.013     4.000
     2.000     2.000     2.710     2.170     1.000     1.600     4.000     5.000     0.000     0.669     0.103     0.227     0.000     2.000
     1.000     1.000     1.140     1.000     1.000     1.000     4.000     5.000     0.999     0.001     0.000     0.000     0.000     1.000
     3.250     2.500     2.000     1.000     3.200     1.400         *         *     0.000     0.150     0.753     0.096     0.000     3.000
     2.000     2.500     2.290     2.000     2.000     2.000         *     5.000     0.000     0.126     0.022     0.851     0.001     4.000
     1.500     1.750     1.430     1.330     2.600     1.600     3.000     4.000     0.391     0.600     0.000     0.009     0.000     2.000
     2.500     2.750     2.710     2.500     2.000     2.100     2.000     4.000     0.000     0.003     0.072     0.791     0.135     4.000
     2.000     1.500     1.570     1.670     2.600     1.400     3.000     5.000     0.119     0.856     0.000     0.025     0.000     2.000
     2.500     3.250     3.000     2.670     2.600     1.200     2.000     4.000     0.000     0.002     0.842     0.125     0.031     3.000
     1.000     1.000     1.000     1.000     1.000     1.000     5.000     5.000     0.999     0.001     0.000     0.000     0.000     1.000
     1.000     1.000     1.000     1.000     1.000     1.000     3.000     5.000     0.999     0.001     0.000     0.000     0.000     1.000
     2.000     2.000     2.290     2.500     1.000     1.400     4.000     4.000     0.001     0.794     0.055     0.151     0.000     2.000
     2.000     2.000     2.710     2.670     2.200     2.100     2.000     3.000     0.000     0.010     0.001     0.985     0.004     4.000
     2.000     2.000     3.000     2.830     1.000     1.000     3.000     5.000     0.000     0.493     0.381     0.126     0.000     2.000
     2.000     2.000     2.140     2.000     2.000     2.000     3.000     3.000     0.000     0.286     0.004     0.709     0.000     4.000
     1.000     1.500     1.140     1.000     2.200     1.000     5.000     5.000     0.990     0.010     0.000     0.000     0.000     1.000
     1.000     1.000     1.140     1.170     1.000     1.000     4.000     5.000     0.998     0.002     0.000     0.000     0.000     1.000
     1.000     1.000     1.000     2.170     2.800     1.100     3.000     3.000     0.840     0.159     0.000     0.000     0.000     1.000
     3.000     2.500     2.570     2.500     3.000     2.200     3.000     4.000     0.000     0.000     0.007     0.496     0.497     5.000
     1.000     1.000     1.000     1.000     1.200     1.000     5.000     5.000     0.999     0.001     0.000     0.000     0.000     1.000
     2.500     2.750     2.290     2.830     2.400     2.700     4.000     4.000     0.000     0.000     0.000     0.485     0.514     5.000
     1.000     1.000     2.140     2.000     2.000     2.100     3.000     5.000     0.027     0.823     0.000     0.149     0.000     2.000
     2.250     2.750     2.570     2.170     2.400     2.600     3.000     5.000     0.000     0.001     0.002     0.885     0.112     4.000
     2.000     2.000     2.860     2.000     2.000     2.100     2.000     3.000     0.000     0.075     0.008     0.916     0.001     4.000
     1.000     1.000     1.290     1.000     1.000     1.000     4.000     4.000     0.998     0.002     0.000     0.000     0.000     1.000
     3.250     1.000     1.570     1.330     1.800     1.700     3.000     5.000     0.198     0.767     0.006     0.029     0.000     2.000
     3.000     2.250     3.860     3.170     4.000     3.100     3.000     4.000     0.000     0.000     0.000     0.001     0.999     5.000
     1.000     1.250     1.860     1.000     1.200     1.000     4.000     5.000     0.963     0.037     0.000     0.000     0.000     1.000
     1.500     2.000     2.140     1.170     1.000     1.000     3.000     4.000     0.367     0.632     0.001     0.000     0.000     2.000
     1.500     2.000     1.140     1.170     1.200     1.000     3.000     4.000     0.968     0.032     0.000     0.000     0.000     1.000
     1.500     1.000     2.000     1.000     2.000     1.200     3.000     3.000     0.767     0.233     0.000     0.000     0.000     1.000
     2.000     2.250     2.000     1.670     1.600     1.000     4.000     4.000     0.028     0.939     0.027     0.006     0.000     2.000
     2.000     2.250     2.140     1.170     2.000     1.400     2.000     4.000     0.024     0.939     0.018     0.019     0.000     2.000
     1.000     1.000     1.430     1.000     3.400     2.300     3.000     4.000     0.679     0.301     0.000     0.020     0.000     1.000
     1.000     1.000     1.570     1.330     2.400     1.000     3.000     5.000     0.930     0.070     0.000     0.000     0.000     1.000
     1.500     2.000     1.570     2.170     1.200     1.900     4.000     1.000     0.036     0.846     0.000     0.118     0.000     2.000
     1.000     1.750     2.290     1.330     1.000     1.000     3.000     3.000     0.400     0.599     0.000     0.000     0.000     2.000
     2.000     2.000     2.570     1.670     2.000     1.100         *     4.000     0.002     0.932     0.037     0.029     0.000     2.000
     1.000     1.250     1.570     2.170     2.000     1.200     3.000     4.000     0.375     0.623     0.000     0.002     0.000     2.000
     1.000     1.000     2.570     1.170     1.000     1.200     5.000     5.000     0.539     0.461     0.000     0.000     0.000     1.000
     2.000     1.500     2.290     2.170     2.000     2.000     3.000     4.000     0.000     0.291     0.001     0.708     0.000     4.000
     3.000     3.000     2.710     2.500     1.000     1.000     3.000     4.000     0.000     0.001     0.999     0.001     0.000     3.000
     2.500     1.750     2.430     1.500     1.800     1.600     5.000     4.000     0.003     0.809     0.065     0.123     0.000     2.000
     1.000     1.000     2.140     2.000     2.800     1.400     4.000     3.000     0.043     0.932     0.000     0.025     0.000     2.000
     1.250     1.500     2.000     1.330     1.200     1.100     3.000     5.000     0.634     0.366     0.000     0.000     0.000     1.000
     2.250     1.750     2.860     1.830     1.800     1.900     2.000     5.000     0.000     0.306     0.035     0.658     0.000     4.000
     1.250     2.500     2.860     2.670     3.000     2.500     3.000     3.000     0.000     0.001     0.000     0.991     0.009     4.000
     1.000     1.000     1.000     1.000     1.000     1.000     5.000     5.000     0.999     0.001     0.000     0.000     0.000     1.000
     2.000     2.000     2.000     1.830     2.000     1.900     3.000     4.000     0.002     0.565     0.005     0.428     0.000     2.000
     3.000     3.250     2.570     2.170     2.800     2.000     3.000     4.000     0.000     0.000     0.180     0.244     0.575     5.000
     2.500     2.750     2.570     1.830     2.400     1.600     2.000     4.000     0.000     0.067     0.522     0.408     0.003     3.000
     2.000     2.000     2.290     2.000     2.000     2.000     4.000     4.000     0.000     0.240     0.005     0.754     0.000     4.000
     2.000     2.000     2.140     2.000     2.800     2.000     3.000     4.000     0.000     0.102     0.001     0.897     0.000     4.000
     1.250     2.500     2.140     2.500     1.600     1.900     4.000     5.000     0.000     0.282     0.002     0.716     0.000     4.000
     2.000     1.500     2.140     1.000     2.000     1.500     3.000     5.000     0.152     0.843     0.001     0.005     0.000     2.000
     2.000     2.250     2.860     2.330     2.800     2.300     4.000     4.000     0.000     0.002     0.001     0.982     0.015     4.000
     2.000     1.250     2.290     1.500     1.800     3.000     4.000     4.000     0.000     0.062     0.000     0.938     0.000     4.000
     1.500     2.250     2.140     1.170     2.600     1.200     5.000     4.000     0.038     0.952     0.001     0.009     0.000     2.000
     2.000     2.500     2.140     1.170     1.800     1.200     3.000     4.000     0.025     0.911     0.056     0.008     0.000     2.000
     3.500     2.250     3.430     2.000     1.000     1.300         *     5.000     0.000     0.000     0.999     0.001     0.000     3.000
     2.250     1.000     1.860     1.670     3.000     2.300     5.000     3.000     0.002     0.217     0.000     0.780     0.000     4.000
     1.000     1.000     2.710     2.670     2.000     2.000     3.000     5.000     0.000     0.321     0.000     0.679     0.000     4.000
     1.000     1.000     1.290     2.500     1.000     1.000     4.000     5.000     0.833     0.167     0.000     0.000     0.000     1.000
     1.750     1.500     2.570     2.830     2.200     2.500     2.000     4.000     0.000     0.004     0.000     0.995     0.001     4.000
     3.000     3.000     3.000     2.830     2.400     2.600     1.000     3.000     0.000     0.000     0.000     0.014     0.985     5.000
     2.250     2.000     2.290     1.330     2.800     2.400     4.000     4.000     0.000     0.069     0.001     0.929     0.001     4.000
     2.000     2.000     2.860     2.170     2.400     2.200     5.000     5.000     0.000     0.016     0.002     0.979     0.003     4.000
     1.000     1.500     1.000     1.000     3.000     1.000     3.000     3.000     0.987     0.013     0.000     0.000     0.000     1.000
     1.000     1.250     1.710     1.500     1.200     1.100     5.000     5.000     0.893     0.107     0.000     0.000     0.000     1.000
     2.500     1.500     2.290     1.000     2.400     1.600     2.000     4.000     0.022     0.925     0.008     0.045     0.000     2.000
     1.500     2.250     2.570     2.000     2.800     1.600     3.000     3.000     0.000     0.341     0.003     0.655     0.000     4.000
     1.000     1.500     1.290     1.170     1.000     1.100     4.000     5.000     0.990     0.010     0.000     0.000     0.000     1.000
     1.000     1.750     2.290     2.000     3.600     2.700     5.000     4.000     0.000     0.007     0.000     0.993     0.000     4.000
     1.750     1.250     2.000     2.670     2.200     2.800     3.000     5.000     0.000     0.006     0.000     0.994     0.000     4.000
     2.000     2.000     2.430     2.330     3.000     2.400     3.000         *     0.000     0.003     0.000     0.993     0.004     4.000
     1.000     1.000     1.000     1.000     1.800     1.000     3.000     5.000     0.999     0.001     0.000     0.000     0.000     1.000
     3.000     1.750     2.860     3.500     2.200     2.800     2.000         *     0.000     0.000     0.000     0.122     0.878     5.000
     3.250     2.500     2.860     2.500     2.400     2.500     2.000     3.000     0.000     0.000     0.004     0.101     0.895     5.000
     3.000     2.000     2.000     2.000     2.800     1.400     2.000     4.000     0.000     0.259     0.178     0.562     0.001     4.000
     1.000     1.000     1.290     1.000     1.200     1.000     3.000     5.000     0.998     0.002     0.000     0.000     0.000     1.000
     1.000     1.000     1.290     1.000     2.200     1.000     3.000     5.000     0.994     0.006     0.000     0.000     0.000     1.000
     2.000     2.000     1.140     1.000     1.600     1.700     4.000     4.000     0.818     0.181     0.000     0.001     0.000     1.000
     2.500     2.750     2.860     2.830     2.200     2.900     3.000     4.000     0.000     0.000     0.000     0.127     0.873     5.000
     1.000     1.000     1.430     1.000     1.000     1.000     3.000     5.000     0.997     0.003     0.000     0.000     0.000     1.000
     1.000     1.250     1.570     2.170     3.000     1.800     3.000     5.000     0.053     0.773     0.000     0.174     0.000     2.000
     2.000     1.500     1.860     1.000     1.000     1.100     3.000     2.000     0.782     0.218     0.000     0.000     0.000     1.000
     2.750     2.000     2.570     1.830     4.000     2.100     3.000     3.000     0.000     0.003     0.001     0.973     0.023     4.000
     1.250     2.250     1.710     2.830     3.000     2.300         *     3.000     0.000     0.007     0.000     0.992     0.000     4.000
     2.000     1.000     2.430     2.830     2.200     2.000     4.000     4.000     0.000     0.066     0.000     0.934     0.000     4.000
     2.500     2.000     2.570     1.330     1.000     1.400     2.000         *     0.004     0.676     0.307     0.013     0.000     2.000
     1.000     1.000     1.000     1.170     1.000     1.200     3.000     5.000     0.999     0.001     0.000     0.000     0.000     1.000
     2.000     1.000     2.860     2.000     2.000     2.000     3.000     3.000     0.000     0.374     0.001     0.625     0.000     4.000
     3.000     2.000     2.430     1.170     1.800     1.900     2.000     5.000     0.000     0.308     0.476     0.215     0.000     3.000
     1.000     1.500     2.430     2.000     2.000     2.000     3.000     5.000     0.003     0.717     0.000     0.280     0.000     2.000
     1.000     1.000     1.430     2.170     2.800     2.700     3.000     5.000     0.008     0.157     0.000     0.835     0.000     4.000
     1.750     2.000     2.430     2.000     3.200     2.100     3.000     2.000     0.000     0.034     0.000     0.965     0.000     4.000
     2.500     1.750     2.140     2.000     2.000     2.100     3.000     4.000     0.000     0.147     0.007     0.845     0.000     4.000
     2.000     2.000     2.140     2.500     3.200     2.600     3.000     3.000     0.000     0.001     0.000     0.993     0.006     4.000
     1.000     1.000     1.000     1.170     3.000     1.000     3.000     5.000     0.992     0.008     0.000     0.000     0.000     1.000
     2.500     2.750     2.430     2.330     2.600     2.100     3.000     4.000     0.000     0.003     0.022     0.897     0.077     4.000
     2.250     2.000     2.710     2.170     3.400     3.000     3.000     4.000     0.000     0.000     0.000     0.901     0.099     4.000
     1.000     1.000     2.000     2.000     1.800     1.900     4.000     5.000     0.093     0.870     0.000     0.037     0.000     2.000
     1.750     3.000     3.000     2.000     1.400     1.100     3.000     5.000     0.000     0.155     0.814     0.030     0.000     3.000
     3.250     3.000     3.000     2.830     2.600     2.000     2.000     4.000     0.000     0.000     0.017     0.029     0.954     5.000
     1.250     1.750     1.860     2.330     2.000     2.000     3.000     3.000     0.003     0.518     0.000     0.478     0.000     2.000
     1.250     1.000     1.430     1.000     1.000     1.000     4.000     5.000     0.996     0.004     0.000     0.000     0.000     1.000
     1.000     1.250     2.430     2.170     3.800     3.900     4.000     4.000     0.000     0.000     0.000     0.999     0.001     4.000
     2.750     2.500     2.000     2.170     3.000     2.900     1.000     3.000     0.000     0.000     0.000     0.734     0.265     4.000
     1.500     1.000     2.290     2.170     2.800     2.500     4.000     4.000     0.000     0.053     0.000     0.947     0.000     4.000
     1.250     1.250     1.860     1.000     1.200     1.100     4.000     5.000     0.937     0.063     0.000     0.000     0.000     1.000
     2.000     1.500     2.290     2.500     1.200     1.000     3.000     5.000     0.005     0.968     0.008     0.019     0.000     2.000
     2.500     2.250     2.140     2.500     1.800     1.300         *     3.000     0.000     0.342     0.290     0.367     0.000     4.000
     1.250     1.000     1.710     1.000     2.000     1.100     4.000     5.000     0.950     0.050     0.000     0.000     0.000     1.000
     1.000     1.750     3.570     2.330     3.000     1.200     3.000     5.000     0.000     0.453     0.001     0.546     0.000     4.000
     2.000     2.000     1.140     1.670     2.000     2.000     3.000     3.000     0.145     0.718     0.000     0.137     0.000     2.000
     2.750     1.500     2.860     4.000     1.600     2.100     4.000     5.000     0.000     0.000     0.001     0.756     0.243     4.000
     1.500     2.000     1.860     2.170     1.600     1.600     3.000     5.000     0.012     0.892     0.001     0.095     0.000     2.000
     1.500     2.250     2.000     2.000     2.400     1.300         *         *     0.005     0.898     0.002     0.095     0.000     2.000
     2.000     2.750     2.430     2.000     2.400     2.000     4.000     3.000     0.000     0.040     0.023     0.933     0.003     4.000
     2.250     2.500     2.710     2.830     3.400     2.400     3.000     4.000     0.000     0.000     0.000     0.711     0.289     4.000
     2.250     2.500     2.710     1.670     2.200     2.100     3.000     4.000     0.000     0.057     0.064     0.875     0.004     4.000
     1.500     1.500     1.860     1.330     2.800     2.400     5.000     3.000     0.018     0.491     0.000     0.492     0.000     4.000
     2.000     2.250     1.710     2.830     2.600     3.800     3.000     3.000     0.000     0.000     0.000     0.804     0.196     4.000
     2.000     2.000     1.860     2.000     2.400     1.900     4.000     4.000     0.001     0.343     0.002     0.655     0.000     4.000
     2.750     2.500     1.710     2.830     3.400     2.500     1.000     3.000     0.000     0.000     0.000     0.754     0.245     4.000
     2.250     2.000     2.430     2.330     3.000     2.700     3.000     3.000     0.000     0.001     0.000     0.975     0.024     4.000
     2.000     2.500     2.140     1.500     2.800     2.500     3.000     4.000     0.000     0.024     0.001     0.974     0.001     4.000
     2.750     1.500     2.290     2.500     2.800     2.800     4.000     3.000     0.000     0.000     0.000     0.958     0.042     4.000
     2.250     2.500     2.140     2.500     3.600     2.500     2.000     5.000     0.000     0.000     0.000     0.933     0.067     4.000
     1.000     1.500     1.430     1.500     2.200     1.500     5.000     5.000     0.717     0.282     0.000     0.001     0.000     1.000
     1.250     1.500     2.000     1.330     1.000     1.000     2.000     5.000     0.721     0.279     0.000     0.000     0.000     1.000
     1.000     1.000     1.140     1.000     1.000     1.300     5.000     5.000     0.998     0.002     0.000     0.000     0.000     1.000
     2.000     2.000     2.290     2.330     2.000     2.100     3.000     4.000     0.000     0.070     0.002     0.928     0.001     4.000
     2.250     2.000     2.000     2.000     2.600     1.200     3.000     4.000     0.002     0.814     0.020     0.164     0.000     2.000
     2.000     2.000     2.430     2.500     2.400     2.600     5.000     4.000     0.000     0.002     0.000     0.991     0.007     4.000
     1.000     1.000     2.140     2.330     2.400     2.100     5.000     5.000     0.004     0.519     0.000     0.478     0.000     2.000
     1.500     1.500     2.290     1.500     2.400     1.100     5.000     5.000     0.051     0.945     0.000     0.005     0.000     2.000
     4.000     3.250     3.140     2.330     1.000     1.000     5.000     5.000     0.000     0.000     1.000     0.000     0.000     3.000
     1.750     1.250     2.000     1.830     2.000     1.100     4.000     4.000     0.102     0.894     0.000     0.004     0.000     2.000
     1.250     1.500     1.860     1.330     1.000     1.000     4.000     5.000     0.823     0.177     0.000     0.000     0.000     1.000
     1.250     1.500     1.290     1.830     3.000     1.600     4.000     5.000     0.263     0.705     0.000     0.032     0.000     2.000
     1.500     2.250     2.860     2.500     2.800     2.200     4.000     3.000     0.000     0.005     0.000     0.993     0.002     4.000
     1.000     1.250     1.860     1.170     1.800     1.200     5.000     4.000     0.844     0.156     0.000     0.000     0.000     1.000
     2.750     2.250     1.710     2.170     2.400     2.000     3.000     4.000     0.000     0.050     0.018     0.928     0.003     4.000
     1.000     1.000     1.290     1.330     2.600     1.000     5.000     5.000     0.971     0.029     0.000     0.000     0.000     1.000
     1.000     1.250     2.570     1.670     2.400     1.000     2.000     3.000     0.040     0.958     0.000     0.002     0.000     2.000
     3.250     4.000     2.710     2.670     2.600     2.400     1.000     2.000     0.000     0.000     0.001     0.001     0.998     5.000
     1.750     2.500     2.430     1.000     3.200     1.000     3.000     5.000     0.006     0.958     0.017     0.020     0.000     2.000
     1.000     1.250     2.570     1.330     3.200     2.500     4.000     5.000     0.001     0.258     0.000     0.741     0.000     4.000
     2.750     3.000     2.570     2.500     2.400     2.000     4.000     5.000     0.000     0.001     0.114     0.528     0.357     4.000
     2.000     1.250     2.290     2.330     2.800     2.200     5.000     5.000     0.000     0.041     0.000     0.959     0.000     4.000
     4.000     2.500     2.860     2.000     3.000     1.300     3.000     4.000     0.000     0.000     0.963     0.012     0.024     3.000
     2.000     2.000     1.710     1.170     1.000     1.000     3.000     5.000     0.620     0.378     0.001     0.000     0.000     1.000
     1.000     1.000     2.140     2.000     1.000     1.300     4.000     5.000     0.295     0.704     0.000     0.001     0.000     2.000
     1.000     1.500     2.430     2.000     2.200     2.000     4.000     5.000     0.002     0.649     0.000     0.348     0.000     2.000
     1.250     1.000     3.860     2.000     2.000     2.000     4.000     5.000     0.000     0.282     0.000     0.718     0.000     4.000
     2.750     2.750     2.570     1.670     2.800     2.500     2.000     2.000     0.000     0.001     0.018     0.778     0.202     4.000
     1.250     1.250     1.710     1.500     1.000     1.100     4.000     5.000     0.877     0.123     0.000     0.000     0.000     1.000
     2.000     2.000     2.290     2.330     2.000     2.100     4.000     4.000     0.000     0.070     0.002     0.928     0.001     4.000
     1.250     2.000     1.860     1.330     2.800     1.300     4.000     5.000     0.112     0.880     0.000     0.009     0.000     2.000
     1.500     2.000     1.430     1.670     2.000     1.000     4.000     4.000     0.424     0.575     0.000     0.001     0.000     2.000
     2.500     1.500     1.430     2.170     1.000     1.000     4.000     5.000     0.225     0.769     0.004     0.002     0.000     2.000
     1.750     1.750     2.000     2.330     2.600     1.800     3.000     4.000     0.000     0.278     0.000     0.722     0.000     4.000
     2.500     2.250     2.570     2.000     2.000     1.800     3.000     4.000     0.000     0.116     0.161     0.721     0.002     4.000
     1.000     1.500     2.290     2.170     1.400     1.700         *     2.000     0.014     0.938     0.000     0.049     0.000     2.000
     2.250     1.750     2.290     1.830     2.000     1.200     3.000     4.000     0.004     0.927     0.022     0.047     0.000     2.000
     2.500     3.250     2.710     2.000     2.000     1.700     3.000     4.000     0.000     0.006     0.842     0.141     0.011     3.000
     1.750     1.500     2.290     2.500     2.400     1.200     4.000     4.000     0.001     0.815     0.001     0.182     0.000     2.000
     3.250     2.750     1.290     1.830     2.000     2.700     4.000     3.000     0.000     0.004     0.029     0.863     0.104     4.000
     2.000     2.000     1.000     1.000     1.000     1.000     4.000     3.000     0.982     0.018     0.000     0.000     0.000     1.000
     1.000     1.000     1.000     1.170     1.000     1.000     4.000     4.000     0.999     0.001     0.000     0.000     0.000     1.000
     2.000     2.000     1.000     1.000     1.000     1.000     3.000     3.000     0.982     0.018     0.000     0.000     0.000     1.000
     1.250     1.250     2.140     2.170     1.800     2.000     4.000     3.000     0.009     0.762     0.000     0.229     0.000     2.000
     1.000     1.000     1.000     1.170     1.200     1.100     5.000     5.000     0.999     0.001     0.000     0.000     0.000     1.000
     2.750     2.750     2.710     2.330     2.000     2.300     3.000     3.000     0.000     0.001     0.064     0.603     0.331     4.000
     4.000     2.500     2.430     2.000     3.200     2.800     2.000     5.000     0.000     0.000     0.000     0.013     0.986     5.000
     1.000     1.500     1.140     1.000     3.000     1.200     3.000     5.000     0.966     0.034     0.000     0.000     0.000     1.000
     2.250     2.500     3.290     1.830     1.000     1.000         *     5.000     0.000     0.059     0.937     0.004     0.000     3.000
     1.500     2.750     2.570     2.170     3.200     1.700     3.000     5.000     0.000     0.047     0.003     0.949     0.001     4.000
     1.000     1.750     2.000     2.000     2.000     2.100     4.000     4.000     0.008     0.680     0.000     0.311     0.000     2.000
     2.000     2.000     2.430     2.000     2.600     2.000     4.000     4.000     0.000     0.090     0.002     0.908     0.000     4.000
     3.000     3.250     2.430     1.670     1.600     1.000     3.000     5.000     0.000     0.002     0.998     0.000     0.000     3.000
     3.000     2.500     2.710     2.830     2.400     2.600     2.000     2.000     0.000     0.000     0.001     0.127     0.872     5.000
     2.000     2.500     2.860     2.670     2.800     2.300     2.000     3.000     0.000     0.001     0.001     0.929     0.070     4.000
     1.500     2.750     1.290     1.000     1.000     1.200     3.000     4.000     0.835     0.165     0.000     0.000     0.000     1.000
     2.750     1.500     2.140     1.500     1.000     1.700     4.000     4.000     0.023     0.886     0.053     0.038     0.000     2.000
     2.000     2.000     2.140     1.830     1.000     1.000         *     4.000     0.031     0.943     0.023     0.003     0.000     2.000
     3.000     3.250     2.570     3.000     2.400     2.300     4.000     1.000     0.000     0.000     0.003     0.031     0.967     5.000
     1.000     1.750     2.000     1.830     2.200     1.400     4.000     4.000     0.054     0.931     0.000     0.015     0.000     2.000
     2.000     2.000     1.290     1.000     2.000     1.200     3.000     4.000     0.787     0.213     0.000     0.000     0.000     1.000
     1.500     1.750     1.570     1.670     2.800     1.800     4.000     4.000     0.056     0.807     0.000     0.137     0.000     2.000
     1.750     1.500     2.000     1.000     1.000     1.000     2.000     2.000     0.777     0.223     0.000     0.000     0.000     1.000
     3.750     4.000     2.430     2.330     2.000     2.000     2.000     3.000     0.000     0.000     0.394     0.002     0.604     5.000
     1.000     1.250     2.140     2.000     2.600     1.600     3.000     5.000     0.022     0.913     0.000     0.065     0.000     2.000
     1.000     1.000     1.860     1.170     1.000     1.000     5.000     5.000     0.970     0.030     0.000     0.000     0.000     1.000
     2.250     2.500     1.570     2.500     2.200     1.000     2.000     4.000     0.002     0.745     0.096     0.157     0.000     2.000
     2.000     1.500     1.710     1.330     1.400     1.100     4.000     5.000     0.599     0.400     0.000     0.000     0.000     1.000
     2.000     2.000     2.290     2.670     3.000     2.900     3.000     4.000     0.000     0.000     0.000     0.973     0.026     4.000
     1.500     2.750     1.290     1.000     1.200     1.100     1.000     4.000     0.828     0.172     0.000     0.000     0.000     1.000
     2.250     1.750     2.860     2.170     3.000     2.100     5.000     5.000     0.000     0.010     0.001     0.986     0.004     4.000
     2.000     1.250     2.290     1.000     2.200     1.200     4.000     4.000     0.179     0.819     0.000     0.001     0.000     2.000
     2.500     2.500     2.140     2.330     3.000     2.200     2.000     3.000     0.000     0.003     0.002     0.962     0.033     4.000
     1.250     1.750     2.140     1.330     3.200     1.900     3.000     4.000     0.011     0.759     0.000     0.230     0.000     2.000
     1.750     1.250     1.570     1.500     1.400     1.100     5.000     4.000     0.793     0.207     0.000     0.000     0.000     1.000
     1.750     1.500     2.290     1.330     2.000     1.600     3.000     5.000     0.039     0.940     0.000     0.020     0.000     2.000
     2.000     2.000     2.570     1.830     3.000     1.900     3.000     3.000     0.000     0.099     0.002     0.898     0.000     4.000
     1.250     1.000     1.430     1.500     1.200     1.000     4.000     5.000     0.974     0.026     0.000     0.000     0.000     1.000
     3.500     1.250     1.710     3.000     3.800     2.800     3.000     3.000     0.000     0.000     0.000     0.646     0.354     4.000
     1.500     2.000     2.000     1.330     1.800     1.100     4.000     4.000     0.175     0.823     0.001     0.001     0.000     2.000
     2.500     2.500     2.140     2.000     4.000     3.200     4.000     2.000     0.000     0.000     0.000     0.612     0.388     4.000
     1.250     1.750     1.570     1.500     1.800     1.400     5.000     4.000     0.519     0.480     0.000     0.001     0.000     1.000
     1.000     2.000     1.570     1.670     2.000     1.200     3.000     3.000     0.381     0.618     0.000     0.001     0.000     2.000
     1.750     2.500     1.710     1.000     1.400     1.200     4.000     5.000     0.391     0.604     0.004     0.001     0.000     2.000
     1.500     1.500     2.140     2.000     2.400     2.200     4.000     4.000     0.001     0.286     0.000     0.713     0.000     4.000
     3.000     3.000     2.430     3.000     2.600     2.900     3.000     5.000     0.000     0.000     0.000     0.014     0.986     5.000
     2.250     2.750     2.570     1.000     3.400     2.500     4.000         *     0.000     0.010     0.005     0.974     0.011     4.000
     1.750     2.000     1.290     1.170     1.200     1.100     4.000     4.000     0.902     0.098     0.000     0.000     0.000     1.000
     2.000     2.000     2.860     2.500     2.000     2.600     5.000     5.000     0.000     0.002     0.000     0.983     0.015     4.000
     1.000     1.250     1.430     1.670     1.400     1.000     5.000     5.000     0.937     0.063     0.000     0.000     0.000     1.000
     1.000     1.500     2.140     1.330     1.000     1.100     3.000     5.000     0.638     0.361     0.000     0.000     0.000     1.000
     2.250     2.750     2.430     1.330     2.200     2.400     4.000     3.000     0.000     0.044     0.043     0.907     0.005     4.000
     1.500     2.000     1.710     1.000     2.000     1.000     4.000     5.000     0.659     0.340     0.000     0.000     0.000     1.000
     1.000     1.250     1.430     1.330     1.400     1.000         *     5.000     0.978     0.022     0.000     0.000     0.000     1.000
     2.000     1.500     2.290     2.000     1.200     1.000     3.000     5.000     0.023     0.968     0.005     0.004     0.000     2.000
     2.750     2.000     2.140     2.000     2.400     2.000     3.000     4.000     0.000     0.062     0.022     0.913     0.003     4.000
     2.250     2.250     2.860     2.330     3.000     2.300     3.000     3.000     0.000     0.001     0.001     0.954     0.044     4.000
     1.750     2.000     2.000     1.500     1.400     1.100     4.000     4.000     0.117     0.879     0.003     0.002     0.000     2.000
     2.000     2.000     2.430     2.000     1.000     1.300     3.000     4.000     0.003     0.910     0.056     0.031     0.000     2.000
     2.000     2.750     2.710     1.670     1.600     2.100     4.000     4.000     0.000     0.120     0.166     0.712     0.002     4.000
     1.500     2.250     1.860     2.170     2.400     1.500     4.000     4.000     0.003     0.737     0.001     0.259     0.000     2.000
     1.500     2.000     2.430     2.330     2.400     1.900     4.000     4.000     0.000     0.146     0.001     0.853     0.000     4.000
     1.750     1.000     2.000     1.170     1.200     1.300     4.000     5.000     0.731     0.269     0.000     0.000     0.000     1.000
     1.000     2.750     2.570     1.000     3.000     1.900     4.000     5.000     0.001     0.662     0.001     0.335     0.000     2.000
     1.000     1.000     1.000     1.000     1.000     1.000         *     3.000     0.999     0.001     0.000     0.000     0.000     1.000
     1.000     1.250     2.290     2.000     1.000     1.000     4.000     4.000     0.184     0.816     0.000     0.000     0.000     2.000
     2.000     2.250     2.570     1.000     1.600     1.500     3.000     4.000     0.009     0.914     0.059     0.018     0.000     2.000
     2.000     1.000     2.710     3.500     2.200     2.800     3.000     3.000     0.000     0.000     0.000     0.990     0.010     4.000
     1.000     1.000     1.710     1.330     3.400     1.100     4.000     5.000     0.668     0.331     0.000     0.000     0.000     1.000
     1.750     1.250     1.860     1.670     1.800     1.500     4.000     5.000     0.173     0.819     0.000     0.008     0.000     2.000
     2.000     2.000     2.290     2.170     2.000     2.000     4.000     4.000     0.000     0.160     0.004     0.836     0.000     4.000
     1.250     1.250     2.140     2.170     1.600     2.500     5.000     4.000     0.002     0.320     0.000     0.678     0.000     4.000
     1.250     2.500     2.570     2.500     2.000     1.500     4.000     5.000     0.000     0.391     0.009     0.600     0.000     4.000
     2.000     2.000     2.140     2.000     2.600     2.000     3.000     4.000     0.000     0.135     0.001     0.864     0.000     4.000
     1.500     1.750     1.140     1.170     1.000     1.100     4.000     5.000     0.981     0.019     0.000     0.000     0.000     1.000
     2.000     1.750     3.140     1.670     2.000     1.000     4.000     5.000     0.000     0.906     0.064     0.030     0.000     2.000
     2.000     2.000     2.430     2.170     2.600     2.200     4.000     4.000     0.000     0.023     0.001     0.975     0.001     4.000
     3.000     1.500     2.430     2.830     2.600     2.600     4.000     4.000     0.000     0.000     0.000     0.856     0.144     4.000
     1.000     2.000     2.140     1.670     2.000     1.200     4.000     4.000     0.054     0.941     0.000     0.005     0.000     2.000
     1.500     2.000     2.430     2.000     2.000     1.500     2.000     5.000     0.001     0.838     0.003     0.157     0.000     2.000
     1.750     2.000     2.000     2.330     2.000     1.100     4.000     5.000     0.005     0.933     0.005     0.057     0.000     2.000
     2.000     2.250     2.710     2.500     3.000     2.100     3.000     5.000     0.000     0.003     0.001     0.986     0.010     4.000
     1.250     1.000     2.430     1.330     1.000     1.000     5.000     5.000     0.551     0.449     0.000     0.000     0.000     1.000
     1.000     1.000     1.430     1.000     2.000     1.000     4.000     5.000     0.991     0.009     0.000     0.000     0.000     1.000
     1.000     1.000     1.000     1.000     1.000     1.000     5.000     5.000     0.999     0.001     0.000     0.000     0.000     1.000
     1.000     1.500     1.570     1.170     1.000     1.100     4.000     5.000     0.969     0.031     0.000     0.000     0.000     1.000
     2.250     2.250     2.430     1.330     1.600     1.300     4.000     3.000     0.005     0.812     0.163     0.020     0.000     2.000
     1.750     1.250     1.860     2.330     2.000     1.800     4.000     5.000     0.009     0.721     0.000     0.270     0.000     2.000
     3.500     2.750     1.710     2.000     1.200     2.300         *     4.000     0.000     0.005     0.719     0.224     0.051     3.000
     1.000     1.000     1.000     1.000     1.800     1.000     4.000     4.000     0.999     0.001     0.000     0.000     0.000     1.000
     2.500     2.000     1.000     1.330     1.000     1.300     4.000     5.000     0.840     0.159     0.001     0.000     0.000     1.000
     1.250     2.000     2.430     2.170     1.200     1.500     4.000     4.000     0.003     0.939     0.002     0.056     0.000     2.000
     1.000     1.250     1.140     1.330     1.000     1.100     5.000     4.000     0.995     0.005     0.000     0.000     0.000     1.000
     2.000     2.000     1.290     1.170     3.000     1.600     4.000     4.000     0.249     0.720     0.000     0.031     0.000     2.000
     1.750     2.750     2.710     2.000     2.600     2.300         *     3.000     0.000     0.007     0.003     0.982     0.008     4.000
     1.000     1.250     2.000     1.830     2.000     1.000     3.000     5.000     0.295     0.704     0.000     0.001     0.000     2.000
     1.000     2.000     2.000     2.330     2.400     1.400     4.000     4.000     0.005     0.871     0.000     0.124     0.000     2.000
     2.000     2.000     2.000     1.500     2.200     1.200     5.000     5.000     0.030     0.950     0.006     0.015     0.000     2.000
     1.500     2.250     2.000     2.330     2.800     2.100     4.000     5.000     0.000     0.047     0.000     0.953     0.000     4.000
     1.000     1.750     1.430     1.170     1.800     1.000     4.000     5.000     0.942     0.058     0.000     0.000     0.000     1.000
     1.000     1.000     2.000     1.330     2.400     1.000     4.000     5.000     0.689     0.311     0.000     0.000     0.000     1.000
     1.000     1.000     2.000     1.830     1.800     2.200     5.000     5.000     0.090     0.828     0.000     0.083     0.000     2.000
     4.000     4.000     2.290     1.830     2.000     1.500     3.000     1.000     0.000     0.000     0.996     0.000     0.004     3.000
     1.250     1.500     1.860     2.000     2.600     1.700     4.000     2.000     0.022     0.846     0.000     0.131     0.000     2.000
     1.750     1.250     1.430     1.330     2.200     1.400     5.000     5.000     0.739     0.261     0.000     0.001     0.000     1.000
     2.250     2.000     2.710     1.000     1.000     1.000     4.000     4.000     0.025     0.838     0.136     0.001     0.000     2.000
     2.000     2.250     2.570     2.670     2.800     2.800     3.000     4.000     0.000     0.000     0.000     0.929     0.071     4.000
     3.250     2.500     1.710     1.170     1.000     1.300     5.000     5.000     0.005     0.101     0.892     0.001     0.000     3.000
     2.000     1.250     2.290     1.830     2.200     1.000     3.000     4.000     0.021     0.969     0.001     0.009     0.000     2.000
     1.500     1.750     1.710     1.670     1.800     1.600     3.000     5.000     0.143     0.842     0.000     0.015     0.000     2.000
     1.000     1.000     1.290     1.170     1.000     1.000     5.000     5.000     0.997     0.003     0.000     0.000     0.000     1.000
     2.000     2.000     2.140     2.500     3.200     2.000     3.000     4.000     0.000     0.013     0.000     0.986     0.001     4.000
     1.750     2.250     2.140     1.330     2.000     1.000     4.000     4.000     0.043     0.946     0.007     0.003     0.000     2.000
     3.000     3.000     2.710     2.500     2.000     2.000     4.000     5.000     0.000     0.000     0.309     0.237     0.453     5.000
     1.500     1.750     2.290     1.830     3.000     1.900     5.000     4.000     0.000     0.351     0.000     0.648     0.000     4.000
     4.000     3.250     3.570     1.670     1.400     1.000     4.000     3.000     0.000     0.000     1.000     0.000     0.000     3.000
     1.500     1.000     1.570     1.000     1.400     1.000         *     4.000     0.982     0.018     0.000     0.000     0.000     1.000
     2.750     2.250     2.710     2.670     2.400     2.000     3.000     4.000     0.000     0.002     0.022     0.862     0.114     4.000
     2.250     2.000     2.140     1.830     2.000     1.700     4.000     4.000     0.001     0.624     0.025     0.350     0.000     2.000
     2.250     1.750     2.140     2.670     2.000     2.000     4.000     3.000     0.000     0.051     0.002     0.947     0.001     4.000
     2.000     1.500     2.000     2.000     1.200     1.200     4.000     4.000     0.052     0.939     0.002     0.007     0.000     2.000
     2.000     2.250     2.570     2.670     3.000     2.300     3.000     4.000     0.000     0.001     0.000     0.980     0.019     4.000
     2.000     2.000     2.140     2.500     2.400     3.000     4.000     3.000     0.000     0.001     0.000     0.988     0.011     4.000
     4.000     3.500     1.860     2.830     1.200     2.300         *     4.000     0.000     0.000     0.128     0.005     0.867     5.000
     4.000     1.750     2.430     2.330     3.000     2.900     3.000     4.000     0.000     0.000     0.000     0.054     0.946     5.000
     2.500     2.000     2.430     2.500     3.000     2.300     2.000     3.000     0.000     0.001     0.000     0.970     0.028     4.000
     2.000     2.000     2.000     2.170     2.200     1.900     4.000     4.000     0.000     0.256     0.003     0.741     0.000     4.000
     3.000     2.750     2.570     2.330     2.600     2.100     4.000     3.000     0.000     0.001     0.070     0.506     0.423     4.000
     2.000     2.000     1.860     2.000     2.000     1.900         *     4.000     0.002     0.494     0.003     0.501     0.000     4.000
     1.750     1.750     2.000     1.830     3.200     1.000     3.000     3.000     0.012     0.950     0.001     0.038     0.000     2.000
     1.500     1.750     1.290     1.330     1.000     1.900     4.000     4.000     0.807     0.192     0.000     0.001     0.000     1.000
     1.500     1.750     2.000     2.000     2.600     2.700     3.000     2.000     0.000     0.025     0.000     0.975     0.000     4.000
     4.000     3.750     2.430     2.670     3.600     3.600     3.000     3.000     0.000     0.000     0.000     0.000     1.000     5.000
     1.000     1.000     1.430     1.000     2.200     1.000     5.000     4.000     0.988     0.012     0.000     0.000     0.000     1.000
     1.250     1.500     2.140     1.500     3.400     1.000     4.000     4.000     0.053     0.940     0.000     0.008     0.000     2.000
     1.250     1.250     2.860     3.170     3.600     1.800     4.000     3.000     0.000     0.008     0.000     0.992     0.000     4.000
     1.000     1.250     1.430     1.670     1.400     1.600     5.000     5.000     0.838     0.162     0.000     0.000     0.000     1.000
     2.500     3.250     3.710     2.000     2.200     2.100     3.000     5.000     0.000     0.000     0.319     0.155     0.527     5.000
     2.500     2.250     2.290     2.830     1.800     2.400     3.000     2.000     0.000     0.002     0.003     0.940     0.055     4.000
     1.000     2.250     1.710     1.000     1.400     2.300         *     4.000     0.323     0.658     0.000     0.019     0.000     2.000
     2.250     3.000     2.710     2.330     2.400     2.600     4.000     5.000     0.000     0.000     0.003     0.635     0.362     4.000
     3.000     2.500     2.430     2.170     2.200     1.700     4.000     4.000     0.000     0.018     0.538     0.426     0.018     3.000
     1.250     1.250     1.570     1.000     2.800     1.200     4.000     5.000     0.874     0.126     0.000     0.000     0.000     1.000
     1.500     1.250     3.000     2.170     2.800     2.300     4.000     4.000     0.000     0.030     0.000     0.970     0.000     4.000
     4.000     3.000     2.710     2.330     2.800     2.500     1.000     2.000     0.000     0.000     0.001     0.002     0.996     5.000
     1.000     1.500     2.140     2.170     1.600     2.200     3.000     3.000     0.006     0.645     0.000     0.349     0.000     2.000
     2.500     2.750     2.860     2.000     2.600     1.400     3.000     5.000     0.000     0.034     0.662     0.300     0.004     3.000
     2.000     2.000     2.140     1.830     1.600     1.200         *     5.000     0.011     0.953     0.016     0.020     0.000     2.000
     4.000     3.750     3.140     3.170     2.200     2.700     2.000     5.000     0.000     0.000     0.000     0.000     1.000     5.000
     2.000     3.000     1.860     2.170     2.200     2.200     3.000     4.000     0.000     0.023     0.010     0.962     0.005     4.000
     3.500     3.750     3.290     1.830     3.400     2.700     2.000     5.000     0.000     0.000     0.000     0.000     0.999     5.000
     3.000     3.000     2.570     2.330     2.600     1.800     3.000     3.000     0.000     0.001     0.385     0.352     0.261     3.000
     2.000     1.750     2.140     2.170     2.200     2.000     3.000     5.000     0.000     0.205     0.001     0.794     0.000     4.000
     2.000     1.500     2.140     1.500     1.200     1.900     3.000     3.000     0.041     0.915     0.002     0.042     0.000     2.000
     1.750     1.500     1.140     1.000     3.200     1.100     3.000     4.000     0.898     0.102     0.000     0.000     0.000     1.000
     1.000     1.000     1.860     2.170     2.200     2.000     4.000     4.000     0.048     0.814     0.000     0.138     0.000     2.000
     1.500     1.000     1.000     2.000     1.400     2.200     5.000     3.000     0.743     0.247     0.000     0.010     0.000     1.000
     2.250     3.250     2.710     2.670     3.200     2.800     5.000     3.000     0.000     0.000     0.000     0.102     0.898     5.000
     3.000     3.000     2.710     2.500     1.800     1.900     3.000     4.000     0.000     0.001     0.588     0.184     0.227     3.000
     3.000     1.750     2.570     2.670     1.600     3.500     4.000     4.000     0.000     0.000     0.000     0.264     0.736     5.000
     1.000     1.750     2.140     1.500     1.200     1.200     4.000     4.000     0.290     0.710     0.000     0.000     0.000     2.000
     1.000     1.000     1.860     2.830     1.000     1.800     3.000     3.000     0.036     0.898     0.000     0.067     0.000     2.000
     3.000     3.000     4.000     3.170     1.000     3.300     2.000     5.000     0.000     0.000     0.000     0.000     1.000     5.000
     2.250     2.000     2.430     2.330     3.000     2.000     3.000     3.000     0.000     0.013     0.001     0.983     0.003     4.000
     2.750     2.500     3.000     1.000     1.400     1.100     2.000     5.000     0.000     0.041     0.958     0.001     0.000     3.000
     3.500     2.750     2.570     3.000     2.400     3.400     3.000     2.000     0.000     0.000     0.000     0.001     0.999     5.000
     1.000     1.000     1.140     1.000     1.600     1.000     3.000     1.000     0.998     0.002     0.000     0.000     0.000     1.000
     2.000     2.000     2.140     1.500     1.600     1.100     4.000     4.000     0.039     0.945     0.012     0.005     0.000     2.000
     2.250     2.000     1.860     2.670     3.200     2.400     2.000     3.000     0.000     0.001     0.000     0.992     0.006     4.000
     2.000     2.250     1.860     1.330     1.600     1.200     4.000     4.000     0.099     0.886     0.011     0.004     0.000     2.000
     4.000     3.250     2.570     1.170     3.600     2.500     2.000     2.000     0.000     0.000     0.023     0.012     0.965     5.000
     2.500     3.000     2.710     2.000     2.400     2.000     3.000     5.000     0.000     0.006     0.222     0.694     0.078     4.000
     2.500     2.250     2.430     2.170     2.800     1.900     3.000     5.000     0.000     0.021     0.015     0.958     0.007     4.000
     3.250     2.250     2.430     1.500     1.400     2.200     5.000     4.000     0.000     0.031     0.705     0.257     0.007     3.000
     3.500     2.000     2.290     2.330     1.000     1.100     4.000     5.000     0.000     0.016     0.979     0.005     0.000     3.000
     1.000     1.250     1.140     1.000     1.200     1.000         *     5.000     0.998     0.002     0.000     0.000     0.000     1.000
     1.000     1.000     1.000     1.000     1.000     1.200     3.000     5.000     0.999     0.001     0.000     0.000     0.000     1.000
     1.500     2.500     2.430     1.670     2.600     1.600     4.000     4.000     0.000     0.616     0.009     0.375     0.000     2.000
     2.750     2.750     2.430     2.170     3.000     2.600     1.000     5.000     0.000     0.000     0.002     0.519     0.479     4.000
     2.750     2.500     2.570     2.170     2.400     1.900     2.000     3.000     0.000     0.012     0.143     0.806     0.038     4.000
     2.000     1.750     2.570     1.170     1.000     1.000     3.000     4.000     0.070     0.916     0.013     0.001     0.000     2.000
     2.000     2.000     1.290     1.000     1.400     1.000     3.000     4.000     0.912     0.088     0.000     0.000     0.000     1.000
     3.250     1.000     1.000     1.000     1.000     1.000     3.000     5.000     0.985     0.015     0.000     0.000     0.000     1.000
     2.500     2.250     2.710     2.330     3.000     2.000     2.000     4.000     0.000     0.004     0.006     0.957     0.033     4.000
     2.500     2.500     2.430     2.330     2.400     1.800     2.000     4.000     0.000     0.024     0.072     0.892     0.012     4.000
     1.000     2.000     2.000     1.830     2.600     1.600     2.000     4.000     0.014     0.890     0.000     0.096     0.000     2.000
     1.750     1.500     1.570     1.000     1.000     1.000         *     4.000     0.954     0.046     0.000     0.000     0.000     1.000
     1.000     1.000     1.000     1.000     1.000     1.000     5.000     5.000     0.999     0.001     0.000     0.000     0.000     1.000
     3.000     2.500     2.860     2.670     3.000     2.600     4.000     3.000     0.000     0.000     0.000     0.089     0.911     5.000
     1.000     1.250     1.430     2.170     1.600     1.800     5.000     4.000     0.367     0.621     0.000     0.012     0.000     2.000
     1.000     2.750     3.000     2.170     2.000     1.400     2.000     5.000     0.000     0.569     0.027     0.404     0.000     2.000
     3.250     2.000     3.290     2.670     1.400     2.900     2.000     3.000     0.000     0.000     0.001     0.069     0.930     5.000
     3.000     3.000     2.290     1.830     2.400     1.000     3.000     5.000     0.000     0.009     0.984     0.007     0.000     3.000
     1.750     2.000     2.290     2.000     1.800     1.100     5.000     5.000     0.005     0.961     0.009     0.025     0.000     2.000
     1.500     2.000     3.430     2.500     2.600     2.500     5.000     5.000     0.000     0.001     0.000     0.989     0.010     4.000
     1.750     1.000     1.290     1.000     2.400     1.000     3.000     3.000     0.975     0.025     0.000     0.000     0.000     1.000
     1.000     1.000     1.000     1.000     2.200     4.000     4.000     5.000     0.178     0.067     0.000     0.755     0.000     4.000
     1.250     1.250     1.290     1.170     3.800     1.400     4.000     4.000     0.746     0.252     0.000     0.002     0.000     1.000
     1.250     1.750     1.000     1.830     1.800     1.500     4.000     5.000     0.773     0.226     0.000     0.001     0.000     1.000
     1.500     1.000     1.430     1.170     2.200     1.300     3.000     5.000     0.933     0.067     0.000     0.000     0.000     1.000
     2.250     2.000     2.140     2.330     2.000     2.000     4.000     5.000     0.000     0.092     0.006     0.902     0.001     4.000
     2.250     2.250     1.570     2.330     3.800     2.900     2.000     4.000     0.000     0.000     0.000     0.980     0.020     4.000
     1.500     1.250     1.710     1.330     1.000     1.000     5.000     5.000     0.909     0.091     0.000     0.000     0.000     1.000
     4.000     3.250     2.860     2.330     3.800     2.600     1.000     3.000     0.000     0.000     0.000     0.000     1.000     5.000
     2.500     1.500     2.000     2.170     1.000     1.000     2.000     5.000     0.026     0.940     0.027     0.007     0.000     2.000
     2.000     2.000     2.140     2.000     2.000     2.000     3.000     3.000     0.000     0.286     0.004     0.709     0.000     4.000
     2.250     2.250     2.860     1.670     2.600     1.600     3.000     5.000     0.000     0.242     0.129     0.629     0.001     4.000
     2.250     2.750     2.430     2.670     2.200     2.300     2.000     5.000     0.000     0.001     0.005     0.902     0.092     4.000
     1.000     2.250     2.570     1.170     1.400     1.300     2.000     4.000     0.044     0.954     0.001     0.002     0.000     2.000
     2.250     2.000     2.430     2.500     2.200     1.600     5.000     5.000     0.000     0.144     0.023     0.832     0.001     4.000
     2.500     3.250     2.570     1.830     1.400     1.100     3.000     5.000     0.000     0.008     0.989     0.002     0.000     3.000
     1.000     1.000     1.570     1.000     1.000     1.000     5.000     4.000     0.995     0.005     0.000     0.000     0.000     1.000
     2.000     1.500     2.290     1.830     1.000     1.000     4.000     4.000     0.048     0.946     0.004     0.002     0.000     2.000
     2.000     2.000     2.290     2.000     1.000     1.000     3.000     5.000     0.010     0.942     0.041     0.007     0.000     2.000
     1.500     2.250     2.290     1.500     1.400     1.000     4.000     4.000     0.039     0.953     0.006     0.002     0.000     2.000
     3.000     2.750     2.570     2.000     2.600     1.800     4.000     4.000     0.000     0.006     0.481     0.444     0.069     3.000
     3.000     2.750     2.430     2.170     2.200     2.500     2.000     2.000     0.000     0.000     0.027     0.476     0.497     5.000
     2.000     2.000     2.000     2.000     2.000     2.000     1.000     4.000     0.001     0.333     0.003     0.663     0.000     4.000
     2.000     2.250     2.290     2.000     2.000     2.000     3.000     5.000     0.000     0.177     0.011     0.812     0.000     4.000
     3.000     3.000     3.430     2.330     2.600     2.200     4.000     5.000     0.000     0.000     0.022     0.045     0.933     5.000
     1.000     1.500     1.000     1.000     1.200     1.100     5.000     5.000     0.998     0.002     0.000     0.000     0.000     1.000
     2.000     2.000     2.710     2.170     2.000     1.800     3.000     4.000     0.000     0.193     0.017     0.790     0.000     4.000
     1.000     2.000     1.140     1.330     1.400     1.000     3.000     5.000     0.968     0.032     0.000     0.000     0.000     1.000
     1.000     1.000     2.290     2.330     1.000     1.000     3.000     5.000     0.117     0.882     0.000     0.001     0.000     2.000
     2.000     2.500     2.140     1.670     3.000     2.600     2.000     2.000     0.000     0.007     0.000     0.989     0.003     4.000
     2.000     3.000     3.000     2.500     2.000     2.400     1.000     3.000     0.000     0.001     0.010     0.776     0.213     4.000
     1.000     2.500     3.000     2.330     3.400     1.800     3.000     5.000     0.000     0.022     0.000     0.977     0.000     4.000
     1.000     1.000     1.140     2.670     1.400     1.300     3.000     3.000     0.671     0.328     0.000     0.001     0.000     1.000
     1.250     2.500     2.710     1.330     1.000     1.000         *     4.000     0.016     0.965     0.018     0.001     0.000     2.000
     1.000     2.000     2.140     1.170     1.600     1.100     2.000     5.000     0.344     0.655     0.000     0.000     0.000     2.000
     2.250     1.750     2.140     2.170     3.400     1.500     5.000     3.000     0.000     0.202     0.002     0.796     0.000     4.000
     2.000     2.250     2.570     2.670     2.600     2.300     3.000     3.000     0.000     0.002     0.000     0.983     0.014     4.000
     1.500     2.000     2.570     2.330     2.400     1.800     3.000     5.000     0.000     0.177     0.001     0.822     0.000     4.000
     2.500     2.750     3.000     2.000     3.600     2.100     2.000     4.000     0.000     0.001     0.009     0.753     0.237     4.000
     2.250     2.250     2.860     2.670     3.400     2.300     3.000     4.000     0.000     0.000     0.000     0.881     0.119     4.000
     2.500     2.500     2.000     2.000     2.600     1.900     2.000     4.000     0.000     0.060     0.033     0.904     0.003     4.000
     1.500     1.750     2.290     1.170     2.600     1.300     2.000     3.000     0.048     0.943     0.000     0.008     0.000     2.000
     2.250     2.750     2.570     2.170     2.800     2.100     3.000     3.000     0.000     0.005     0.012     0.949     0.034     4.000
     3.000     3.250     2.860     2.330     2.400     2.000     3.000     5.000     0.000     0.000     0.222     0.123     0.655     5.000
     1.000     1.000     1.710     1.000     1.200     1.000     5.000     5.000     0.988     0.012     0.000     0.000     0.000     1.000
     2.500     1.500     2.000     2.330     2.400     2.400     2.000     4.000     0.000     0.016     0.000     0.983     0.001     4.000
     2.000     2.250     1.570     1.000     2.800     1.000     3.000     5.000     0.281     0.715     0.002     0.002     0.000     2.000
     2.750     2.500     2.140     2.000     3.000     2.600     5.000     4.000     0.000     0.001     0.001     0.877     0.121     4.000
     2.750     2.500     2.860     3.000     2.000     1.300     2.000         *     0.000     0.007     0.640     0.325     0.027     3.000
     2.250     2.750     2.290     2.170     2.200     2.100     3.000     5.000     0.000     0.018     0.029     0.941     0.011     4.000
     3.000     2.250     2.290     2.670     3.800     2.000     3.000     4.000     0.000     0.000     0.001     0.757     0.241     4.000
     2.000     2.000     2.290     2.170     2.200     2.000     3.000     4.000     0.000     0.122     0.003     0.875     0.000     4.000
     2.000     2.500     2.140     2.170     2.400     1.900     2.000     5.000     0.000     0.085     0.009     0.905     0.001     4.000
     1.000     1.750     2.000     1.000     2.200     1.000     4.000     5.000     0.623     0.377     0.000     0.000     0.000     1.000
     4.000     2.750     3.570     2.330     2.800     1.000     4.000     5.000     0.000     0.000     0.984     0.001     0.015     3.000
     1.000     1.000     2.290     2.000     2.000     1.900     4.000     4.000     0.023     0.894     0.000     0.083     0.000     2.000
     1.500     1.750     1.290     1.170     1.200     1.000     4.000     4.000     0.964     0.036     0.000     0.000     0.000     1.000
     1.000     1.000     1.290     1.000     1.000     1.000     4.000     5.000     0.998     0.002     0.000     0.000     0.000     1.000
     1.000     1.000     2.000     2.000     2.000     1.300     4.000     4.000     0.195     0.802     0.000     0.003     0.000     2.000
     4.000     4.000     1.000     1.000     2.200     4.000         *         *     0.000     0.000     0.000     0.002     0.998     5.000
     2.750     2.500     2.290     2.500     3.000     2.800     5.000     4.000     0.000     0.000     0.000     0.459     0.541     5.000
     3.750     3.000     3.860     3.000     3.000     2.600     4.000     4.000     0.000     0.000     0.000     0.000     1.000     5.000
     3.250     3.000     3.000     2.170     2.400     2.100     4.000     3.000     0.000     0.000     0.181     0.088     0.732     5.000
     2.500     2.000     2.860     2.500     2.400     2.000     4.000     4.000     0.000     0.007     0.010     0.962     0.021     4.000
     1.000     1.000     1.860     1.330     2.800     1.300     4.000     5.000     0.599     0.401     0.000     0.001     0.000     1.000
     1.000     1.500     2.000     1.500     3.000     1.300     2.000     5.000     0.119     0.873     0.000     0.008     0.000     2.000
     1.250     1.500     1.860     1.170     2.800     2.000     4.000     3.000     0.141     0.804     0.000     0.055     0.000     2.000
     1.000     1.000     2.000     1.170     2.200     1.300     4.000     5.000     0.732     0.268     0.000     0.000     0.000     1.000
     2.000     2.250     2.140     2.000     2.400     2.000     1.000     5.000     0.000     0.127     0.004     0.869     0.000     4.000
     1.000     1.000     1.860     1.330     2.400     1.000     3.000     5.000     0.799     0.201     0.000     0.000     0.000     1.000
     1.000     1.250     2.570     2.330     2.600     2.000     4.000     5.000     0.000     0.301     0.000     0.699     0.000     4.000
     2.000     2.000     2.570     2.170     2.000     2.000     3.000     4.000     0.000     0.109     0.006     0.885     0.000     4.000
     2.000     1.500     2.710     1.670     1.400     1.300     4.000     4.000     0.005     0.969     0.009     0.016     0.000     2.000
     2.750     2.750     2.000     1.330     2.200     3.600     3.000     3.000     0.000     0.000     0.000     0.650     0.350     4.000
     2.500     2.250     2.430     1.830     2.000     1.800     4.000     4.000     0.000     0.208     0.164     0.626     0.001     4.000
     1.000     1.250     2.140     1.330     1.000     1.000     5.000     5.000     0.780     0.220     0.000     0.000     0.000     1.000
     1.500     2.000     2.290     1.500     1.000     1.100     4.000     5.000     0.083     0.913     0.002     0.001     0.000     2.000
     1.250     2.250     2.140     1.500     2.400     1.700     3.000     1.000     0.009     0.881     0.001     0.109     0.000     2.000
     2.000     3.000     2.570     2.170     1.000     1.200     2.000     4.000     0.000     0.119     0.856     0.024     0.000     3.000
     1.000     1.000     1.000     1.000     1.000     1.000     3.000     3.000     0.999     0.001     0.000     0.000     0.000     1.000
     2.250     2.750     2.860     2.170     2.400     2.200     3.000     4.000     0.000     0.003     0.023     0.904     0.069     4.000
     3.500     2.000     2.430     2.330     2.400     2.400     4.000     4.000     0.000     0.000     0.015     0.539     0.446     4.000
     1.250     1.250     2.860     2.000     2.600     1.300     5.000     5.000     0.001     0.922     0.000     0.077     0.000     2.000
     2.750     1.500     2.710     1.670     1.400     1.100     5.000     3.000     0.002     0.743     0.239     0.016     0.000     2.000
     1.750     2.000     1.860     2.000     2.800     2.300     3.000         *     0.000     0.062     0.000     0.937     0.000     4.000
     2.000     2.750     2.140     2.170     2.800     2.100     3.000     5.000     0.000     0.013     0.003     0.979     0.005     4.000
     1.000     2.000     2.860     2.000     2.600     1.800     3.000     4.000     0.000     0.367     0.000     0.633     0.000     4.000
     1.000     1.500     1.430     1.830     2.200     1.500     5.000     4.000     0.469     0.527     0.000     0.004     0.000     2.000
     2.250     3.750     2.140     2.500     2.800     1.800     4.000     4.000     0.000     0.002     0.146     0.676     0.176     4.000
     1.750     2.500     3.000     1.170     2.000     1.200     4.000     5.000     0.001     0.814     0.160     0.025     0.000     2.000
     1.500     2.000     1.290     1.000     2.000     1.400     2.000     4.000     0.847     0.153     0.000     0.000     0.000     1.000
     2.750     3.500     2.140     2.000     3.000     2.900     4.000     4.000     0.000     0.000     0.001     0.110     0.889     5.000
     2.500     2.750     1.710     1.000     1.800     1.200         *     4.000     0.052     0.657     0.286     0.005     0.000     2.000
     3.000     2.750     2.430     1.670     3.000     2.600     4.000     3.000     0.000     0.000     0.010     0.566     0.424     4.000
     1.250     1.000     1.000     1.170     2.200     1.800     5.000     5.000     0.980     0.019     0.000     0.000     0.000     1.000
     2.000     2.250     2.290     1.170     1.600     1.000     4.000     5.000     0.041     0.922     0.035     0.002     0.000     2.000
     1.000     1.000     1.860     1.670     3.000     1.600     5.000     4.000     0.189     0.793     0.000     0.017     0.000     2.000
     2.000     1.000     2.290     1.830     2.200     1.600     4.000     3.000     0.012     0.905     0.000     0.083     0.000     2.000
     1.000     1.000     2.140     1.000     1.400     1.000     4.000     5.000     0.916     0.084     0.000     0.000     0.000     1.000
     1.250     1.250     1.860     1.000     2.400     1.400     4.000     3.000     0.696     0.304     0.000     0.000     0.000     1.000
     1.000     1.750     1.290     2.170     2.600     2.700     2.000     4.000     0.002     0.092     0.000     0.905     0.000     4.000
     1.000     1.250     1.290     1.170     2.800     1.800     4.000     4.000     0.868     0.131     0.000     0.001     0.000     1.000
     1.000     2.250     1.000     1.000     1.800     1.000     3.000     5.000     0.983     0.017     0.000     0.000     0.000     1.000
     1.750     2.000     1.430     1.330     1.000     1.000     4.000     5.000     0.822     0.178     0.000     0.000     0.000     1.000
     1.000     2.000     2.570     2.830     1.000     1.300     4.000     4.000     0.001     0.900     0.002     0.098     0.000     2.000
     1.000     1.000     2.140     1.500     1.800     1.700     3.000     3.000     0.292     0.705     0.000     0.003     0.000     2.000
     1.500     1.000     2.430     2.330     3.600     1.600     3.000     4.000     0.000     0.314     0.000     0.686     0.000     4.000
     3.000     2.500     2.710     2.170     3.400     2.400     4.000     4.000     0.000     0.000     0.002     0.389     0.608     5.000
     2.000     2.500     2.290     2.670     2.600     2.300     5.000     4.000     0.000     0.002     0.000     0.982     0.016     4.000
     2.750     1.000     2.430     1.500     1.000     2.600     4.000     4.000     0.002     0.346     0.005     0.647     0.000     4.000
     2.250     1.750     2.000     1.830     1.000     2.500     3.000     4.000     0.001     0.295     0.004     0.699     0.000     4.000
     1.500     1.500     1.710     1.830     1.800     1.200     4.000     4.000     0.257     0.741     0.000     0.002     0.000     2.000
     1.000     1.000     1.140     1.000     1.000     1.000     5.000     5.000     0.999     0.001     0.000     0.000     0.000     1.000
     2.250     2.000     2.290     2.500     2.800     1.700     2.000     4.000     0.000     0.050     0.004     0.945     0.001     4.000
     2.500     1.750     1.710     2.330     3.400     2.000     2.000     2.000     0.000     0.021     0.000     0.978     0.001     4.000
     1.000     1.000     1.710     1.000     1.000     1.000     5.000     5.000     0.990     0.010     0.000     0.000     0.000     1.000
     2.750     1.250     2.140     2.330     2.200     2.100     2.000     4.000     0.000     0.064     0.002     0.934     0.001     4.000
     2.000     1.000     2.000     2.000     2.000     2.000     4.000     2.000     0.011     0.691     0.000     0.298     0.000     2.000
     1.750     1.750     2.140     2.000     3.000     1.700     3.000     4.000     0.001     0.409     0.000     0.590     0.000     4.000
     1.250     1.250     1.710     2.330     2.200     2.300     4.000     4.000     0.006     0.353     0.000     0.641     0.000     4.000
     1.750     2.250     1.860     1.000     2.400     1.300     4.000     5.000     0.136     0.857     0.002     0.005     0.000     2.000
     1.500     2.250     2.430     2.500     2.800     1.700     2.000     4.000     0.000     0.084     0.001     0.915     0.000     4.000
     2.000     1.250     1.290     1.500     3.000     2.200     3.000     3.000     0.115     0.569     0.000     0.316     0.000     2.000
     2.000     1.750     1.710     1.000     2.000     1.200     1.000     4.000     0.520     0.480     0.000     0.001     0.000     1.000
     1.750     1.250     1.140     2.000     1.800     1.900     2.000     2.000     0.412     0.560     0.000     0.029     0.000     2.000
     1.000     1.000     1.140     1.330     1.000     1.000     4.000     5.000     0.997     0.003     0.000     0.000     0.000     1.000
     2.250     2.500     2.290     2.170     2.200     2.200     5.000     5.000     0.000     0.017     0.010     0.966     0.007     4.000
     1.500     1.500     1.860     1.670     3.400     3.300     3.000     5.000     0.000     0.002     0.000     0.998     0.000     4.000
     3.000     3.000     1.710     2.170     2.000     2.000     4.000     5.000     0.000     0.012     0.395     0.551     0.042     4.000
     1.500     1.500     2.140     2.500     3.800     3.300     2.000     2.000     0.000     0.000     0.000     0.998     0.002     4.000
     2.750     2.750     2.860     3.000     2.400     2.900     3.000     5.000     0.000     0.000     0.000     0.031     0.969     5.000
     1.000     1.000     1.140     1.000     1.000     1.000     4.000     4.000     0.999     0.001     0.000     0.000     0.000     1.000
     1.500     1.250     2.140     1.670     2.800     1.700     4.000     5.000     0.019     0.873     0.000     0.108     0.000     2.000
     2.000     2.000     2.000     1.830     2.200     2.400     3.000         *     0.000     0.090     0.001     0.909     0.000     4.000
     4.000     1.000     1.000     1.000     1.000     1.000     1.000     4.000     0.953     0.044     0.003     0.000     0.000     1.000
     3.000     2.750     2.570     2.330     1.200     1.600     2.000     4.000     0.000     0.004     0.960     0.034     0.002     3.000
     2.750     1.250     2.430     1.330     1.000     1.000     4.000     5.000     0.068     0.891     0.041     0.001     0.000     2.000
     1.250     1.750     2.140     1.000     1.400     1.000     4.000     5.000     0.609     0.391     0.000     0.000     0.000     1.000
     4.000     3.000     2.860     1.830     2.000     2.000     2.000     4.000     0.000     0.000     0.818     0.006     0.175     3.000
     1.000     1.500     1.430     1.000     1.800     1.000     2.000     5.000     0.979     0.021     0.000     0.000     0.000     1.000
     2.000     1.750     2.290     2.170     2.000     1.600     4.000     4.000     0.001     0.628     0.006     0.365     0.000     2.000
     2.000     1.750     2.860     2.500     2.400     3.400         *     4.000     0.000     0.000     0.000     0.908     0.092     4.000
     4.000     2.750     2.000     1.000     2.800     1.000     5.000     3.000     0.000     0.002     0.998     0.000     0.000     3.000
     2.500     2.000     1.860     2.330     2.800     2.400     5.000     3.000     0.000     0.005     0.000     0.989     0.006     4.000
     2.250     2.250     3.000     1.000     1.000     1.000     3.000     4.000     0.003     0.488     0.509     0.001     0.000     3.000
     1.750     1.500     1.430     1.330     1.400     1.000     4.000     4.000     0.893     0.107     0.000     0.000     0.000     1.000
     3.000     3.000     3.140     2.330     3.400     3.800     3.000     2.000     0.000     0.000     0.000     0.000     1.000     5.000
     1.750     1.000     2.140     2.000     2.000     2.000     4.000     5.000     0.009     0.725     0.000     0.265     0.000     2.000
     3.000     1.750     2.000     2.330     2.600     2.000     4.000     4.000     0.000     0.022     0.007     0.964     0.006     4.000
     2.000     2.000     2.710     2.170     2.000     1.700     3.000     3.000     0.000     0.271     0.024     0.705     0.000     4.000
     1.750     1.750     1.860     2.000     2.000     1.900     4.000     4.000     0.007     0.675     0.000     0.318     0.000     2.000
     2.000     2.000     2.000     1.830     2.000     1.500     5.000     5.000     0.007     0.877     0.008     0.108     0.000     2.000
     2.500     2.000     1.860     2.330     2.200     1.600     4.000     4.000     0.000     0.316     0.027     0.656     0.000     4.000
     2.000     2.000     2.290     2.330     2.600     2.000     4.000     4.000     0.000     0.044     0.001     0.955     0.001     4.000
     1.000     1.250     1.140     1.170     1.600     1.300     5.000     4.000     0.991     0.009     0.000     0.000     0.000     1.000
     3.250     1.000     2.140     2.170     2.000     1.900     4.000     4.000     0.000     0.200     0.017     0.782     0.001     4.000
     2.000     2.000     2.000     2.330     2.000     1.500     3.000     3.000     0.001     0.637     0.009     0.353     0.000     2.000
     2.000     2.250     2.140     2.000     2.000     1.700     3.000     4.000     0.001     0.506     0.021     0.472     0.000     2.000
     2.750     2.000     2.290     2.170     2.400     1.800     4.000     4.000     0.000     0.070     0.047     0.880     0.003     4.000
     2.250     2.000     2.430     2.170     1.800     1.900     4.000     4.000     0.000     0.179     0.025     0.796     0.001     4.000
     1.750     1.750     2.290     2.000     2.000     2.000     4.000     4.000     0.001     0.406     0.001     0.592     0.000     4.000
     2.000     1.750     2.000     2.330     2.000     1.900     4.000     3.000     0.000     0.300     0.001     0.698     0.000     4.000
     2.500     2.500     2.860     2.500     2.200     2.000     4.000     5.000     0.000     0.004     0.051     0.864     0.081     4.000
     1.000     1.000     1.570     1.000     1.000     1.600         *     5.000     0.985     0.015     0.000     0.000     0.000     1.000
     1.750     1.750     1.710     2.500     3.800     2.200     4.000     3.000     0.000     0.009     0.000     0.991     0.000     4.000
     2.000     2.000     2.140     1.830     1.400     1.900     3.000     5.000     0.003     0.721     0.012     0.263     0.000     2.000
     2.000     2.000     2.570     2.670     3.000     2.300     3.000     4.000     0.000     0.001     0.000     0.990     0.009     4.000
     1.000     1.750     1.570     1.170     1.600     1.300     4.000     4.000     0.870     0.130     0.000     0.000     0.000     1.000
     1.750     1.750     2.570     2.670     2.800     2.000     4.000     4.000     0.000     0.016     0.000     0.983     0.001     4.000
     2.250     2.250     2.570     2.170     2.400     1.400     3.000     4.000     0.000     0.276     0.125     0.599     0.000     4.000
     2.000     2.250     2.570     1.500     2.000     1.600     5.000     4.000     0.001     0.743     0.064     0.193     0.000     2.000
     1.750     1.250     3.000     2.000     1.000     1.000     4.000     5.000     0.004     0.987     0.004     0.005     0.000     2.000
     3.250     2.500     2.000     2.330     3.400     2.600     4.000     3.000     0.000     0.000     0.000     0.343     0.656     5.000
     1.500     2.000     2.140     1.500     2.000     1.700     3.000     5.000     0.018     0.921     0.001     0.060     0.000     2.000
     1.250     1.000     1.140     1.500     2.200     1.800     5.000     5.000     0.907     0.092     0.000     0.000     0.000     1.000
     1.250     1.000     1.860     2.000     2.000     1.400     5.000     5.000     0.200     0.795     0.000     0.006     0.000     2.000
     1.750     2.250     2.000     2.500     3.000     2.400     4.000     5.000     0.000     0.004     0.000     0.995     0.002     4.000
     2.000     1.500     1.710     2.000     1.400     1.800     5.000     3.000     0.045     0.874     0.001     0.080     0.000     2.000
     2.000     2.250     3.140     2.670     3.000     2.800     4.000     5.000     0.000     0.000     0.000     0.738     0.262     4.000
     2.000     2.250     2.570     2.330     3.800     2.400     4.000     4.000     0.000     0.000     0.000     0.980     0.020     4.000
     1.750     2.250     2.140     2.170     3.400     2.200     3.000     4.000     0.000     0.011     0.000     0.989     0.001     4.000
     1.250     2.250     2.430     2.500     2.200     2.800     4.000     3.000     0.000     0.002     0.000     0.996     0.001     4.000
     2.500     3.000     3.000     2.500     3.000     1.400     3.000     5.000     0.000     0.004     0.406     0.500     0.090     4.000
     3.750     3.750     3.140     2.500     1.000     1.000     3.000     4.000     0.000     0.000     1.000     0.000     0.000     3.000
     2.000     2.000     2.430     1.330     1.200     1.000         *     4.000     0.037     0.935     0.027     0.001     0.000     2.000
     2.000     2.000     2.140     2.170     2.000     2.100     2.000     5.000     0.000     0.133     0.002     0.865     0.000     4.000
     1.750     1.500     1.140     1.170     3.800     1.800     3.000     5.000     0.412     0.538     0.000     0.051     0.000     2.000
     3.750     3.500     2.710     1.670     1.800     1.000     4.000     5.000     0.000     0.000     1.000     0.000     0.000     3.000
     2.250     2.500     2.000     2.500     3.000     1.900     4.000     5.000     0.000     0.011     0.003     0.981     0.005     4.000
     2.500     3.250     3.000     3.170     3.000     3.000     2.000     4.000     0.000     0.000     0.000     0.004     0.996     5.000
     2.000     2.750     2.710     2.500     3.000     3.000     4.000     4.000     0.000     0.000     0.000     0.575     0.425     4.000
     1.250     1.250     1.710     1.330     2.200     1.600     5.000     4.000     0.568     0.430     0.000     0.002     0.000     1.000
     2.000     3.500     2.710     2.000     2.400     2.500     2.000     2.000     0.000     0.001     0.018     0.722     0.259     4.000
     4.000     4.000     2.860     2.670     3.800     3.900     3.000     2.000     0.000     0.000     0.000     0.000     1.000     5.000
     2.750     3.000     2.570     2.830     3.600     3.200     3.000     3.000     0.000     0.000     0.000     0.008     0.992     5.000
     4.000     1.750     3.140     2.330     4.000     3.800     2.000     2.000     0.000     0.000     0.000     0.000     1.000     5.000
     1.000     1.250     2.710     2.500     2.600     1.900     4.000     5.000     0.000     0.246     0.000     0.754     0.000     4.000
     3.000     3.000     3.140     2.000     2.000     2.000     4.000     4.000     0.000     0.000     0.688     0.115     0.196     3.000
     1.000     1.500     1.860     3.000     2.800     2.700     3.000     2.000     0.000     0.004     0.000     0.996     0.000     4.000
     2.000     2.000     2.290     2.170     2.000     2.100     3.000     5.000     0.000     0.108     0.003     0.889     0.000     4.000
     1.000     1.500     1.570     2.330     2.200     1.900         *     5.000     0.039     0.777     0.000     0.184     0.000     2.000
     1.000     1.500     2.290     2.170     2.400     1.400     4.000     4.000     0.007     0.932     0.000     0.060     0.000     2.000
     4.000     1.500     1.140     1.830     1.600     1.500     3.000     4.000     0.026     0.410     0.493     0.070     0.000     3.000
     1.250     2.000     2.290     2.330     2.600     1.200     4.000     3.000     0.001     0.844     0.001     0.155     0.000     2.000
     1.750     2.000     2.140     1.330     1.800     1.600     4.000     4.000     0.032     0.940     0.002     0.025     0.000     2.000
     2.000     2.500     2.290     1.170     2.000     1.000     4.000     4.000     0.015     0.901     0.079     0.005     0.000     2.000
     2.750     3.000     2.290     2.170     2.000     1.400     3.000     4.000     0.000     0.016     0.905     0.078     0.002     3.000
     2.000     2.250     1.860     1.170     1.800     1.100     4.000     4.000     0.149     0.841     0.008     0.002     0.000     2.000
     1.750     1.750     1.710     1.000     1.800     1.000     5.000     5.000     0.737     0.263     0.000     0.000     0.000     1.000
     1.750     2.000     1.860     1.330     2.000     1.400     5.000     5.000     0.109     0.882     0.001     0.008     0.000     2.000
     1.750     2.500     2.140     1.000     1.600     1.400     4.000     4.000     0.056     0.922     0.016     0.006     0.000     2.000
     3.500     2.250     2.860     2.670     2.000     2.700     4.000     4.000     0.000     0.000     0.001     0.043     0.956     5.000
     2.250     2.000     1.860     1.330     1.800     1.000     3.000     3.000     0.126     0.860     0.012     0.002     0.000     2.000
     2.250     2.000     2.140     1.330     1.400     1.100     3.000     4.000     0.055     0.910     0.033     0.003     0.000     2.000
     2.250     1.750     2.140     1.000     1.400     1.000     3.000     5.000     0.255     0.738     0.007     0.000     0.000     2.000
     1.000     2.000     1.860     1.170     1.800     1.200     3.000     4.000     0.531     0.469     0.000     0.000     0.000     1.000
     3.000     2.750     1.860     1.170     3.000     1.400     3.000     4.000     0.000     0.177     0.712     0.110     0.000     3.000
     3.250     3.250     2.570     1.500     1.400     1.200     2.000     5.000     0.000     0.000     0.999     0.000     0.000     3.000
     1.500     1.750     2.140     1.170     1.600     1.100     5.000     4.000     0.294     0.705     0.000     0.000     0.000     2.000
     3.000     3.000     2.290     1.000     2.000     1.000     3.000     4.000     0.000     0.017     0.983     0.001     0.000     3.000
     1.750     1.750     2.140     1.170     1.400     1.200     4.000     4.000     0.231     0.767     0.001     0.001     0.000     2.000
     1.750     1.750     2.140     1.000     1.800     1.100     5.000     3.000     0.282     0.717     0.001     0.001     0.000     2.000
     1.000     3.250     2.570     2.000     1.000     1.300     2.000     5.000     0.001     0.815     0.136     0.049     0.000     2.000
     2.000     1.750     2.570     2.000     1.400     1.300     3.000     3.000     0.002     0.924     0.024     0.050     0.000     2.000
     2.000     2.500     2.290     2.330     2.200     2.300     5.000     4.000     0.000     0.010     0.002     0.982     0.006     4.000
     2.000     2.750     2.430     2.330     1.800     2.200     3.000     3.000     0.000     0.016     0.018     0.957     0.009     4.000
     2.000     2.500     1.860     1.170     3.000     1.200     5.000     4.000     0.021     0.931     0.014     0.034     0.000     2.000
     2.250     2.250     2.290     1.830     1.600     1.000     3.000     5.000     0.003     0.790     0.189     0.018     0.000     2.000
     2.000     2.000     2.710     2.500     2.600     2.300     3.000     3.000     0.000     0.004     0.000     0.990     0.006     4.000
     1.750     3.250     2.430     1.170     1.000     1.500         *     4.000     0.001     0.401     0.585     0.013     0.000     3.000
     2.500     2.500     2.570     2.670     3.400     2.300     3.000     3.000     0.000     0.000     0.000     0.722     0.277     4.000
     2.000     1.000     2.710     2.000     2.400     1.300     3.000     4.000     0.002     0.903     0.001     0.094     0.000     2.000
     2.000     2.500     2.140     2.000     2.200     2.000     3.000     4.000     0.000     0.119     0.012     0.868     0.001     4.000
     1.000     1.500     1.710     1.670     1.600     1.100     4.000     5.000     0.646     0.354     0.000     0.000     0.000     1.000
     2.250     3.000     3.290     2.170     2.800     2.700     3.000     3.000     0.000     0.000     0.001     0.257     0.742     5.000
     1.250     1.250     1.430     1.670     1.000     1.300     4.000     4.000     0.904     0.096     0.000     0.000     0.000     1.000
     2.000     1.750     2.710     2.170     4.000     1.400     4.000     4.000     0.000     0.084     0.001     0.915     0.000     4.000
     3.000     3.000     2.000     2.000     2.600     2.800     2.000     3.000     0.000     0.000     0.003     0.363     0.633     5.000
     1.750     1.750     1.860     2.330     1.600     2.300         *     5.000     0.001     0.195     0.000     0.804     0.000     4.000
     1.000     2.000     2.710     2.670     3.400     1.500     3.000     5.000     0.000     0.097     0.000     0.903     0.000     4.000
     2.250     2.000     1.860     1.000     2.000     1.600     3.000     4.000     0.102     0.874     0.007     0.017     0.000     2.000
     1.000     1.000     1.290     1.000     1.000     1.000     3.000     5.000     0.998     0.002     0.000     0.000     0.000     1.000
     2.000     2.500     2.290     2.170     3.000     1.900     4.000     3.000     0.000     0.028     0.003     0.967     0.002     4.000
     1.750     2.750     1.860     2.170     2.400     2.000     4.000     5.000     0.000     0.085     0.004     0.911     0.000     4.000
     1.000     1.000     1.000     1.330     1.200     1.000     3.000     4.000     0.998     0.002     0.000     0.000     0.000     1.000
     2.750     2.500     2.140     1.830     1.400     1.100     4.000     5.000     0.000     0.168     0.820     0.011     0.000     3.000
     2.250     3.250     2.290     2.000     3.200     1.700     4.000     4.000     0.000     0.016     0.109     0.855     0.020     4.000
     2.000     2.000     1.710     1.830     2.000     1.500     3.000     4.000     0.024     0.902     0.003     0.071     0.000     2.000
     3.000     2.000     2.290     1.170     1.600     1.400     4.000     3.000     0.004     0.431     0.547     0.018     0.000     3.000
     4.000     2.000     2.710     1.500     1.000     1.000     3.000     5.000     0.000     0.001     0.999     0.000     0.000     3.000
     1.500     2.000     2.290     2.830     2.600     1.700     3.000     5.000     0.000     0.079     0.000     0.921     0.000     4.000
     4.000     3.750     2.710     2.830     2.400     3.400     3.000     4.000     0.000     0.000     0.000     0.000     1.000     5.000
     3.000     2.500     3.000     2.170     2.000     1.900     4.000     4.000     0.000     0.003     0.545     0.355     0.097     3.000
     1.250     1.750     1.570     1.170     2.400     1.700     4.000     4.000     0.479     0.516     0.000     0.004     0.000     2.000
     2.250     2.000     2.290     2.000     3.200     2.300     3.000     3.000     0.000     0.008     0.000     0.989     0.003     4.000
     2.250     2.000     2.140     1.830     1.000     1.000     3.000     3.000     0.021     0.906     0.069     0.004     0.000     2.000
     1.000     1.000     2.000     1.830     1.000     1.000     4.000     4.000     0.686     0.314     0.000     0.000     0.000     1.000
     1.250     1.250     1.290     1.500     2.600     1.400     4.000     5.000     0.800     0.200     0.000     0.000     0.000     1.000
     2.750     2.250     2.860     2.830     1.800     2.600     4.000     5.000     0.000     0.000     0.002     0.465     0.533     5.000
     1.000     1.250     1.140     1.000     1.400     1.100     4.000     3.000     0.997     0.003     0.000     0.000     0.000     1.000
     3.250     2.250     2.290     1.830     1.000     1.200     3.000     3.000     0.000     0.030     0.967     0.003     0.000     3.000
     1.000     2.000     1.710     1.670     2.200     1.100     5.000     4.000     0.246     0.752     0.000     0.002     0.000     2.000
     1.750     2.000     1.570     2.170     1.400     1.400     4.000     4.000     0.052     0.920     0.001     0.027     0.000     2.000
     2.250     2.500     2.710     2.170     2.600     2.000     3.000     5.000     0.000     0.012     0.018     0.956     0.014     4.000
     1.000     1.750     1.860     2.500     3.200     1.700     4.000     4.000     0.001     0.357     0.000     0.642     0.000     4.000
     3.250     1.500     2.430     1.500     2.800     1.600     5.000     3.000     0.000     0.318     0.168     0.513     0.001     4.000
     2.750     2.500     1.710     1.000     2.400     1.400         *         *     0.023     0.702     0.238     0.037     0.000     2.000
     2.000     2.000     2.140     2.000     2.000     2.200     4.000     4.000     0.000     0.140     0.002     0.858     0.000     4.000
     3.000     1.250     2.140     2.000     2.400     2.000     4.000     4.000     0.000     0.125     0.006     0.868     0.001     4.000
     2.000     1.000     2.000     2.000     1.000     1.100     5.000     5.000     0.191     0.808     0.000     0.001     0.000     2.000
     1.750     2.750     1.860     1.170     1.800     1.100     5.000     5.000     0.081     0.893     0.023     0.003     0.000     2.000
     1.250     1.500     2.140     1.000     3.200     1.200     4.000     5.000     0.195     0.802     0.000     0.003     0.000     2.000
     1.750     2.000     2.430     1.670     1.000     1.300     4.000     4.000     0.014     0.965     0.013     0.008     0.000     2.000
     2.500     1.500     1.860     1.670     3.000     2.200     4.000     4.000     0.000     0.122     0.000     0.877     0.000     4.000
     2.000     1.750     2.140     2.330     3.000     2.500     4.000     4.000     0.000     0.005     0.000     0.994     0.001     4.000
     2.000     2.250     1.710     1.330     2.000     1.400     4.000     4.000     0.084     0.896     0.006     0.015     0.000     2.000
     3.750     2.750     1.860     2.170     3.000     3.200         *     3.000     0.000     0.000     0.000     0.015     0.985     5.000
     2.000     2.000     2.290     2.000     2.800     1.800     3.000     4.000     0.000     0.181     0.003     0.816     0.000     4.000
     3.250     3.750     3.290     1.330     1.400     1.300     3.000     5.000     0.000     0.000     1.000     0.000     0.000     3.000
     1.000     1.750     1.290     1.000     3.000     1.100     4.000     5.000     0.916     0.084     0.000     0.000     0.000     1.000
     3.000     3.000     2.290     3.000     3.000     2.500     3.000     3.000     0.000     0.000     0.000     0.048     0.951     5.000
     2.000     2.000     2.000     2.000     2.000     2.000     3.000     3.000     0.001     0.333     0.003     0.663     0.000     4.000
     3.000     2.750     2.710     2.830     2.800     2.600     3.000     4.000     0.000     0.000     0.000     0.048     0.952     5.000
     3.250     3.000     2.430     2.500     1.600     3.000     3.000     2.000     0.000     0.000     0.001     0.025     0.974     5.000
     4.000     3.250     2.430     2.500     3.200     2.700     3.000     4.000     0.000     0.000     0.000     0.001     0.999     5.000
     2.000     2.000     2.000     2.170     1.000     1.500     4.000     5.000     0.008     0.909     0.019     0.064     0.000     2.000
     1.500     2.500     2.430     2.000     2.000     2.000     4.000     4.000     0.000     0.203     0.005     0.791     0.000     4.000
     1.000     1.750     2.290     2.500     1.200     1.000     5.000     5.000     0.013     0.981     0.000     0.006     0.000     2.000
     2.250     2.750     2.570     2.330     2.000     2.100     2.000     4.000     0.000     0.010     0.045     0.917     0.028     4.000
     2.750     2.750     2.570     2.330     2.600     1.600     4.000     5.000     0.000     0.010     0.383     0.567     0.040     4.000
     1.000     1.500     1.570     1.670     2.800     2.200     4.000     4.000     0.085     0.689     0.000     0.227     0.000     2.000
     2.000     3.000     2.000     1.670     2.600     1.700     3.000     4.000     0.000     0.278     0.092     0.629     0.000     4.000
     1.000     1.000     1.000     1.170     1.400     1.000     4.000     5.000     0.999     0.001     0.000     0.000     0.000     1.000
     1.250     1.750     1.140     1.000     1.400     1.200         *     5.000     0.986     0.014     0.000     0.000     0.000     1.000
     3.750     2.750     3.000     1.830     3.400     2.400     5.000     2.000     0.000     0.000     0.005     0.017     0.978     5.000
     2.250     2.000     3.570     2.500     3.200     2.200     3.000     3.000     0.000     0.000     0.001     0.867     0.132     4.000
     2.500     2.000     2.710     3.000     3.400     3.400     5.000     4.000     0.000     0.000     0.000     0.129     0.871     5.000
     3.000     2.500     1.290     2.330     3.600     2.500     4.000     4.000     0.000     0.000     0.000     0.902     0.097     4.000
     1.000     1.000     1.140     1.000     1.000     1.000     4.000     5.000     0.999     0.001     0.000     0.000     0.000     1.000
     2.750     1.000     1.860     1.830     1.000     1.500     4.000     5.000     0.103     0.881     0.004     0.012     0.000     2.000
     3.000     2.500     2.140     2.670     2.200     2.400         *     3.000     0.000     0.000     0.008     0.638     0.354     4.000
     1.750     2.750     2.430     1.670     2.600     1.600     3.000     5.000     0.000     0.410     0.052     0.538     0.000     4.000
     1.000     2.750     2.140     1.170     1.800     1.200     5.000     5.000     0.068     0.928     0.002     0.002     0.000     2.000
     2.000     1.750     1.570     1.170     1.000     1.000     3.000     5.000     0.832     0.168     0.000     0.000     0.000     1.000
     1.250     1.500     2.000     1.330     2.000     2.000     4.000     5.000     0.123     0.844     0.000     0.033     0.000     2.000
     2.250     2.250     2.140     2.500     2.600     2.400     3.000     4.000     0.000     0.003     0.000     0.985     0.012     4.000
     1.750     2.000     1.430     1.170     2.600     1.300     5.000     3.000     0.426     0.571     0.000     0.003     0.000     2.000
     1.500     1.250     1.140     1.170     1.000     1.200     3.000     5.000     0.992     0.008     0.000     0.000     0.000     1.000
     1.750     1.750     1.430     2.170     2.600     1.900     3.000     3.000     0.009     0.488     0.000     0.503     0.000     4.000
     2.250     2.500     2.710     3.170     3.800     3.700     4.000     4.000     0.000     0.000     0.000     0.016     0.984     5.000
     1.750     1.500     2.290     2.330     1.800     1.900     4.000     5.000     0.001     0.446     0.001     0.553     0.000     4.000
     1.500     1.250     1.430     1.670     1.000     1.100     3.000     5.000     0.902     0.098     0.000     0.000     0.000     1.000
     2.250     2.250     1.430     1.500     2.400     1.300     4.000     5.000     0.081     0.884     0.008     0.027     0.000     2.000
     2.000     1.000     2.000     1.830     2.600     1.300     5.000     4.000     0.044     0.930     0.000     0.026     0.000     2.000
     2.000     2.250     2.430     3.000     2.600     2.400     3.000     2.000     0.000     0.001     0.000     0.970     0.030     4.000
     2.500     2.500     1.860     1.170     2.600     1.500     4.000     5.000     0.007     0.743     0.128     0.122     0.000     2.000
     3.750     3.000     3.430     2.330     1.800     3.200     3.000     5.000     0.000     0.000     0.000     0.000     1.000     5.000
     2.000     2.000     2.290     2.170     2.200     2.200     3.000     4.000     0.000     0.053     0.001     0.945     0.001     4.000
     1.000     2.250     2.290     1.670     1.200     1.000     3.000     5.000     0.060     0.939     0.001     0.001     0.000     2.000
     1.500     1.000     1.710     1.170     3.400     2.500         *     5.000     0.066     0.485     0.000     0.450     0.000     2.000
     1.250     1.500     1.860     1.830     2.200     2.300     4.000     4.000     0.014     0.563     0.000     0.423     0.000     2.000
     1.500     1.500     2.000     2.500     2.000     1.400         *     5.000     0.006     0.882     0.000     0.112     0.000     2.000
     1.750     2.500     1.860     3.170     2.000     2.800     3.000     4.000     0.000     0.000     0.000     0.979     0.021     4.000
     2.500     2.750     2.430     2.500     3.000     2.100     3.000     4.000     0.000     0.001     0.006     0.850     0.143     4.000
     1.000     2.250     3.000     2.000     2.600     2.100     4.000     5.000     0.000     0.075     0.000     0.925     0.000     4.000
     1.250     1.000     1.430     1.500     1.000     1.400     4.000     5.000     0.958     0.042     0.000     0.000     0.000     1.000
     2.000     2.500     2.710     2.670     3.000     2.400     2.000     4.000     0.000     0.000     0.000     0.924     0.075     4.000
     3.000     3.000     2.860     3.170     4.000     3.000         *     3.000     0.000     0.000     0.000     0.001     0.999     5.000
     1.000     1.000     1.000     1.000     1.000     1.000     5.000     5.000     0.999     0.001     0.000     0.000     0.000     1.000
     2.000     2.250     1.570     2.000     2.000     2.000     3.000     4.000     0.003     0.401     0.003     0.593     0.000     4.000
     2.000     2.000     3.000     2.830     2.000     2.200     3.000     3.000     0.000     0.003     0.001     0.982     0.014     4.000
     1.000     2.250     2.140     1.830     2.200     1.600     4.000     5.000     0.007     0.898     0.000     0.094     0.000     2.000
     2.500     2.500     2.430     2.000     2.800     2.200     2.000     3.000     0.000     0.006     0.010     0.958     0.027     4.000
     2.000     2.000     2.290     1.830     2.000     1.000     3.000     4.000     0.006     0.955     0.021     0.019     0.000     2.000
     1.500     2.750     2.000     2.330     2.600     2.500     3.000     5.000     0.000     0.005     0.000     0.993     0.002     4.000
     2.000     1.750     2.430     1.330     4.000     3.300     4.000     5.000     0.000     0.000     0.000     0.995     0.005     4.000
     4.000     3.250     2.570     1.670     3.800     3.600     3.000     5.000     0.000     0.000     0.000     0.000     1.000     5.000
     1.750     2.500     2.430     2.170     3.000     1.700     3.000     4.000     0.000     0.077     0.005     0.918     0.001     4.000
     1.500     2.000     2.290     2.170     2.200     2.400     3.000     4.000     0.000     0.047     0.000     0.953     0.000     4.000
     1.000     1.000     2.710     2.500     1.800     1.000     4.000     5.000     0.005     0.985     0.000     0.010     0.000     2.000
     1.500     1.500     1.860     2.330     1.000     1.200     2.000     4.000     0.085     0.911     0.000     0.005     0.000     2.000
     1.500     2.250     1.710     1.330     1.800     2.400     3.000         *     0.028     0.644     0.000     0.328     0.000     2.000
     1.500     1.250     2.000     2.000     2.000     1.900     4.000     5.000     0.020     0.827     0.000     0.154     0.000     2.000
     1.000     1.000     2.000     2.000     2.000     2.000     4.000     5.000     0.061     0.859     0.000     0.079     0.000     2.000
     3.500     2.250     2.430     2.670     2.800     2.100     3.000     3.000     0.000     0.000     0.015     0.314     0.671     5.000
     1.000     1.750     2.570     1.000     2.200     1.100     4.000     4.000     0.114     0.885     0.000     0.001     0.000     2.000
     3.000     2.500     2.570     2.170     2.600     2.500     2.000     4.000     0.000     0.000     0.008     0.529     0.463     4.000
     1.000     2.000     1.000     1.000     1.000     1.000     3.000     5.000     0.996     0.004     0.000     0.000     0.000     1.000
     2.500     2.250     2.290     1.670     1.800     1.300     3.000     5.000     0.001     0.602     0.329     0.068     0.000     2.000
     2.750     2.250     2.570     2.170     2.400     1.900         *     5.000     0.000     0.019     0.081     0.881     0.019     4.000
     2.000     2.000     2.290     1.670     2.800     2.200     3.000     4.000     0.000     0.089     0.001     0.910     0.000     4.000
     2.000     1.750     1.570     1.000     1.000     1.000     3.000     5.000     0.895     0.105     0.000     0.000     0.000     1.000
     1.000     2.500     2.000     1.830     2.400     1.300         *     5.000     0.011     0.947     0.001     0.041     0.000     2.000
     4.000     1.000     1.710     1.500     3.400     2.900     4.000     4.000     0.000     0.001     0.000     0.949     0.050     4.000
     1.500     1.750     2.570     2.330     3.000     2.600         *     3.000     0.000     0.003     0.000     0.996     0.001     4.000
     2.000     2.000     2.290     2.000     2.400     1.900     2.000     4.000     0.000     0.209     0.004     0.787     0.000     4.000
     1.750     1.750     2.000     2.330     2.000     1.700         *     5.000     0.002     0.609     0.001     0.388     0.000     2.000
     2.250     2.000     2.430     2.170     3.200     2.300     3.000     2.000     0.000     0.004     0.000     0.990     0.006     4.000
     1.000     1.000     1.430     1.000     1.000     1.000         *         *     0.997     0.003     0.000     0.000     0.000     1.000
     1.000     1.250     1.140     1.000     1.800     1.100     5.000     5.000     0.996     0.004     0.000     0.000     0.000     1.000
     1.000     2.000     2.140     1.670     2.200     2.000     5.000     5.000     0.009     0.780     0.000     0.211     0.000     2.000
     1.750     2.000     2.290     2.500     2.000     1.900     4.000     3.000     0.000     0.141     0.002     0.857     0.000     4.000
     1.000     1.000     1.000     1.000     1.000     1.000     5.000     5.000     0.999     0.001     0.000     0.000     0.000     1.000
     2.250     2.000     2.290     2.170     1.400     1.900     3.000     4.000     0.000     0.333     0.038     0.629     0.000     4.000
     2.250     2.250     1.860     1.670     1.800     1.000     4.000     4.000     0.027     0.914     0.049     0.009     0.000     2.000
     1.500     1.500     2.860     2.670     1.800     2.400     4.000     4.000     0.000     0.018     0.000     0.982     0.000     4.000
     1.000     1.000     1.000     1.000     1.000     1.000     5.000     5.000     0.999     0.001     0.000     0.000     0.000     1.000
     1.250     1.250     1.140     1.000     1.400     1.400     4.000     5.000     0.993     0.007     0.000     0.000     0.000     1.000
     2.000     1.250     2.710     3.000     3.600     2.400     4.000     5.000     0.000     0.000     0.000     0.995     0.005     4.000
     2.250     2.500     2.140     1.170     3.200     1.200     3.000     5.000     0.003     0.826     0.075     0.095     0.000     2.000
     3.000     2.500     2.290     2.330     1.800     1.400     3.000     4.000     0.000     0.028     0.855     0.115     0.002     3.000
     3.000     2.750     3.000     2.830     1.200     1.900     4.000     5.000     0.000     0.000     0.626     0.141     0.233     3.000
     1.000     1.000     2.860     1.330     1.200     1.900     3.000     2.000     0.046     0.946     0.000     0.008     0.000     2.000
     1.000     1.000     1.140     1.000     1.000     1.000     4.000     3.000     0.999     0.001     0.000     0.000     0.000     1.000
     1.000     1.000     1.140     2.170     1.000     1.900     5.000     5.000     0.846     0.154     0.000     0.001     0.000     1.000
     2.500     2.250     2.430     2.000     2.800     2.200     2.000     5.000     0.000     0.009     0.005     0.974     0.012     4.000
     2.000     2.000     2.000     1.830     1.000     1.000     3.000     3.000     0.056     0.927     0.015     0.002     0.000     2.000
     1.250     2.000     2.000     2.170     2.600     2.500     2.000     3.000     0.000     0.037     0.000     0.963     0.000     4.000
     2.250     2.250     2.000     2.170     3.000     2.900     2.000     3.000     0.000     0.000     0.000     0.976     0.023     4.000
     1.750     1.000     1.430     2.830     2.800     2.200     5.000     3.000     0.000     0.073     0.000     0.927     0.000     4.000
     1.500     2.250     2.430     2.170     1.400     1.200     5.000     4.000     0.002     0.939     0.016     0.043     0.000     2.000
     2.000     2.000     2.000     2.000     2.000     2.000     4.000     4.000     0.001     0.333     0.003     0.663     0.000     4.000
     1.000     1.000     1.140     1.170     1.000     1.100     3.000     4.000     0.998     0.002     0.000     0.000     0.000     1.000
     1.000     1.000     1.140     1.000     1.400     1.000     3.000     4.000     0.999     0.001     0.000     0.000     0.000     1.000
     1.000     1.500     2.290     2.670     2.200     2.300         *     5.000     0.000     0.074     0.000     0.926     0.000     4.000
     2.000     1.000     1.860     1.670     1.800     1.500     4.000     4.000     0.195     0.798     0.000     0.008     0.000     2.000
     1.000     2.250     3.000     2.000     2.000     2.300     3.000     3.000     0.000     0.078     0.000     0.921     0.000     4.000
     2.000     2.000     3.000     2.670     1.400     1.300     5.000     1.000     0.000     0.376     0.188     0.436     0.000     4.000
     1.000     1.000     2.570     1.500     1.600     1.100     3.000     4.000     0.198     0.801     0.000     0.000     0.000     2.000
     2.000     2.000     2.000     2.170     2.000     2.300     4.000     2.000     0.000     0.072     0.001     0.927     0.000     4.000
     2.750     2.500     2.710     2.830     2.600     2.600     4.000     4.000     0.000     0.000     0.000     0.250     0.749     5.000
     2.000     2.250     2.570     2.830     3.000     2.700     4.000         *     0.000     0.000     0.000     0.914     0.086     4.000
     1.750     2.000     1.570     1.330     2.200     1.300     5.000     5.000     0.281     0.715     0.000     0.004     0.000     2.000
     2.250     1.500     1.000     1.000     1.000     1.000     3.000     4.000     0.991     0.009     0.000     0.000     0.000     1.000
     1.500     1.500     2.430     1.670     2.200     1.100     3.000     4.000     0.021     0.972     0.000     0.007     0.000     2.000
     1.500     1.750     2.290     2.670     2.600     2.400     4.000     5.000     0.000     0.008     0.000     0.991     0.000     4.000
     2.000     1.000     1.710     2.000     3.000     2.100     4.000     3.000     0.005     0.321     0.000     0.674     0.000     4.000
     2.000     1.250     2.430     2.000     2.000     2.000         *     3.000     0.001     0.445     0.001     0.554     0.000     4.000
     1.000     1.250     1.860     1.000     1.800     1.400     4.000     5.000     0.868     0.132     0.000     0.000     0.000     1.000
     1.000     1.000     1.000     1.000     1.000     1.000     5.000     5.000     0.999     0.001     0.000     0.000     0.000     1.000
     2.000     2.000     2.860     2.830     2.200     2.400     3.000     3.000     0.000     0.001     0.000     0.978     0.020     4.000
     1.750     2.000     2.430     1.830     2.200     1.600         *     5.000     0.001     0.731     0.006     0.262     0.000     2.000
     1.000     1.500     2.570     1.170     1.000     1.100     4.000     5.000     0.329     0.671     0.000     0.000     0.000     2.000
     2.250     1.500     2.000     1.000     1.000     1.000     4.000     3.000     0.621     0.378     0.001     0.000     0.000     1.000
     3.000     2.750     2.290     2.830     3.000     1.600     3.000     3.000     0.000     0.001     0.105     0.642     0.251     4.000
     1.250     2.000     1.860     1.330     3.800     1.600     4.000     4.000     0.020     0.824     0.000     0.156     0.000     2.000
     2.500     2.750     2.570     2.670     3.600     2.300     2.000     4.000     0.000     0.000     0.000     0.508     0.492     4.000
     3.000     2.250     2.140     1.170     3.600     3.100     4.000     2.000     0.000     0.000     0.000     0.862     0.137     4.000
     1.750     2.250     2.140     1.670     3.600     1.900     3.000     4.000     0.000     0.119     0.000     0.880     0.000     4.000
     2.000     2.000     2.140     2.670     2.600     2.600     3.000     5.000     0.000     0.001     0.000     0.993     0.006     4.000
     1.750     1.500     2.290     2.000     2.200     1.500     5.000     5.000     0.004     0.872     0.001     0.123     0.000     2.000
     2.500     2.750     2.710     2.170     2.000     1.600     3.000     4.000     0.000     0.030     0.623     0.341     0.006     3.000
     1.000     1.000     1.570     1.000     2.600     1.600     3.000     2.000     0.914     0.086     0.000     0.000     0.000     1.000
     1.000     2.250     2.140     1.330     1.400     1.400     4.000     5.000     0.121     0.876     0.000     0.002     0.000     2.000
     1.000     1.250     1.000     1.000     1.000     1.000     4.000     4.000     0.999     0.001     0.000     0.000     0.000     1.000
     2.500     2.750     2.290     2.830     2.800     2.500     3.000     3.000     0.000     0.000     0.000     0.569     0.431     4.000
     1.750     2.250     2.570     2.330     3.200     1.800     4.000     3.000     0.000     0.027     0.001     0.971     0.001     4.000
     2.000     2.500     2.570     2.330     2.600     2.100     3.000     3.000     0.000     0.009     0.003     0.980     0.008     4.000
     1.500     1.750     2.140     2.670     1.000     2.100     3.000     3.000     0.000     0.346     0.001     0.653     0.000     4.000
     2.000     2.250     2.430     2.170     2.200     2.000     4.000     5.000     0.000     0.070     0.007     0.922     0.001     4.000
     4.000     1.750     3.140     2.500     2.400     2.200     4.000     1.000     0.000     0.000     0.022     0.075     0.903     5.000
     2.000     2.500     2.860     2.000     2.800     1.500     4.000     4.000     0.000     0.130     0.079     0.790     0.001     4.000
     2.250     2.500     2.860     2.830     3.000     2.500     3.000     3.000     0.000     0.000     0.000     0.622     0.378     4.000
     2.000     2.500     2.710     2.500     2.600     1.800     4.000     4.000     0.000     0.016     0.011     0.967     0.007     4.000
     2.000     2.750     2.290     2.670     2.600     2.700     3.000     3.000     0.000     0.000     0.000     0.892     0.108     4.000
     3.750     3.250     3.000     2.500     2.600     3.000     2.000     1.000     0.000     0.000     0.000     0.000     1.000     5.000
     1.750     2.250     1.860     2.000     4.000     3.300     3.000     2.000     0.000     0.000     0.000     0.989     0.011     4.000
     1.250     1.250     2.430     2.170     2.000     2.100     4.000     4.000     0.001     0.493     0.000     0.506     0.000     4.000
     1.000     1.500     1.140     1.000     3.000     1.300     5.000     2.000     0.960     0.040     0.000     0.000     0.000     1.000
     3.000     2.250     2.570     2.670     4.000     2.200     3.000     3.000     0.000     0.000     0.000     0.429     0.571     5.000
     1.000     1.500     2.570     2.330     1.600     1.600     4.000     4.000     0.002     0.896     0.000     0.102     0.000     2.000
     1.000     1.250     1.140     1.330     2.400     1.200     4.000     4.000     0.971     0.029     0.000     0.000     0.000     1.000
     1.000     1.250     1.140     2.670     1.800     1.100     5.000     4.000     0.522     0.476     0.000     0.002     0.000     1.000
     1.000     1.000     2.140     1.670     1.000     1.100     4.000     5.000     0.630     0.370     0.000     0.000     0.000     1.000
     2.000     2.500     2.000     1.000     1.200     1.200     3.000     5.000     0.137     0.823     0.039     0.001     0.000     2.000
     1.500     1.000     1.710     1.000     1.400     1.200     5.000     3.000     0.956     0.044     0.000     0.000     0.000     1.000
     2.250     2.000     2.000     1.670     2.000     2.000     3.000     4.000     0.002     0.474     0.010     0.514     0.000     4.000
     1.750     2.000     1.140     1.000     2.800     1.300     3.000     5.000     0.774     0.226     0.000     0.001     0.000     1.000
     2.250     3.250     2.000     2.000     3.200     2.700     1.000     3.000     0.000     0.000     0.001     0.809     0.190     4.000
     1.750     2.250     2.860     2.000     2.600     2.000     3.000     3.000     0.000     0.048     0.003     0.948     0.001     4.000
     2.250     2.500     1.710     1.170     2.000     1.400     3.000     4.000     0.056     0.881     0.044     0.019     0.000     2.000
     2.500     2.250     1.860     1.830     2.600     1.200     5.000     5.000     0.003     0.747     0.095     0.156     0.000     2.000
     2.000     2.000     2.290     2.000     2.400     2.200     3.000     4.000     0.000     0.064     0.001     0.935     0.000     4.000
     2.000     1.750     2.000     2.170     1.600     1.200     3.000     4.000     0.012     0.953     0.005     0.030     0.000     2.000
     1.750     2.000     2.000     2.000     2.800     2.600     3.000     3.000     0.000     0.013     0.000     0.986     0.000     4.000
     1.750     1.750     1.710     2.170     2.200     2.200     3.000     3.000     0.001     0.232     0.000     0.767     0.000     4.000
     1.250     1.000     2.000     1.000     1.200     1.100     4.000     3.000     0.934     0.066     0.000     0.000     0.000     1.000
     3.000     2.500     2.290     1.170     1.200     1.000     4.000     5.000     0.001     0.069     0.930     0.001     0.000     3.000
     2.000     2.250     2.710     2.670     2.600     2.300     3.000     3.000     0.000     0.001     0.000     0.978     0.020     4.000
     1.000     1.000     1.430     1.000     1.000     1.000     4.000     5.000     0.997     0.003     0.000     0.000     0.000     1.000
     2.250     2.250     2.290     1.830     2.000     2.200     3.000     4.000     0.000     0.089     0.014     0.896     0.001     4.000
     2.500     2.500     2.430     2.500     2.000     1.800     2.000     3.000     0.000     0.026     0.115     0.846     0.013     4.000
     1.000     1.250     1.710     2.330     1.000     1.100     5.000     4.000     0.426     0.574     0.000     0.000     0.000     2.000
     1.750     2.000     2.140     1.830     2.200     2.200     5.000     3.000     0.000     0.225     0.001     0.774     0.000     4.000
     2.750     2.500     2.430     2.500     3.000     2.200     3.000     5.000     0.000     0.001     0.004     0.783     0.212     4.000
     2.500     2.500     2.140     2.170     2.600     2.100     3.000     5.000     0.000     0.012     0.012     0.963     0.013     4.000
     1.750     2.500     2.140     1.670     2.200     2.200         *     4.000     0.000     0.179     0.004     0.817     0.000     4.000
     2.000     2.500     2.000     2.000     3.000     1.900     4.000     4.000     0.000     0.070     0.003     0.926     0.001     4.000
     1.750     1.500     1.570     1.170     1.200     1.100     3.000     4.000     0.891     0.109     0.000     0.000     0.000     1.000
     1.000     1.000     1.860     1.500     1.000     1.200     4.000     5.000     0.887     0.113     0.000     0.000     0.000     1.000
     2.000     2.000     2.140     2.000     3.000     2.100         *     3.000     0.000     0.050     0.000     0.949     0.000     4.000
     1.000     1.000     1.710     1.500     1.800     1.100     4.000     5.000     0.877     0.123     0.000     0.000     0.000     1.000
     4.000     2.250     3.710     2.670     3.000     2.200         *     5.000     0.000     0.000     0.001     0.002     0.997     5.000
     1.000     1.250     1.860     1.330     3.400     2.100     3.000     5.000     0.084     0.757     0.000     0.159     0.000     2.000
     2.250     2.250     1.570     1.330     2.600     1.500     2.000     4.000     0.043     0.879     0.009     0.069     0.000     2.000
     4.000     3.000     4.000     3.830     2.400     3.500     3.000     3.000     0.000     0.000     0.000     0.000     1.000     5.000
     2.500     2.500     2.710     2.330     2.800     1.700         *     4.000     0.000     0.013     0.070     0.893     0.024     4.000
     2.000     2.250     2.000     1.330     1.000     1.000     4.000     4.000     0.145     0.831     0.023     0.001     0.000     2.000
     3.000     2.500     2.290     1.670     3.200     1.900         *         *     0.000     0.017     0.111     0.844     0.028     4.000
     1.000     2.250     2.000     1.000     1.400     1.000     4.000     5.000     0.589     0.411     0.000     0.000     0.000     1.000
     2.500     2.500     1.570     1.000     4.000     1.600         *     5.000     0.005     0.515     0.015     0.465     0.000     2.000
     1.000     1.750     2.430     2.500     1.800     1.700     4.000     5.000     0.001     0.675     0.000     0.324     0.000     2.000
     1.000     1.750     1.710     1.500     2.800     1.700     4.000     5.000     0.139     0.830     0.000     0.031     0.000     2.000
     1.250     1.000     1.710     2.330     1.600     1.000     5.000     5.000     0.342     0.657     0.000     0.001     0.000     2.000
     2.250     1.000     2.860     2.830     1.000     1.700     4.000     5.000     0.000     0.387     0.009     0.604     0.000     4.000
     2.000     2.750     2.860     2.170     2.000     2.000     2.000     3.000     0.000     0.022     0.065     0.902     0.011     4.000
     1.750     2.500     1.860     1.830     2.000     1.700     5.000     5.000     0.004     0.726     0.010     0.260     0.000     2.000
     2.000     2.000     2.000     1.830     2.000     1.500         *     5.000     0.007     0.877     0.008     0.108     0.000     2.000
     2.000     1.000     1.000     1.000     2.000     1.000     3.000     5.000     0.993     0.007     0.000     0.000     0.000     1.000
     2.250     2.250     2.430     2.670     3.400     2.200     4.000     3.000     0.000     0.001     0.000     0.966     0.034     4.000
     3.000     2.750     2.430     2.830     3.200     3.400     3.000     3.000     0.000     0.000     0.000     0.007     0.993     5.000
     2.000     2.500     2.860     2.000     2.200     2.000     3.000     4.000     0.000     0.041     0.031     0.924     0.004     4.000
     2.000     2.000     2.570     2.330     1.400     2.000     4.000     5.000     0.000     0.162     0.015     0.823     0.000     4.000
     1.750     2.000     1.430     1.330     1.000     1.000         *     5.000     0.822     0.178     0.000     0.000     0.000     1.000
     1.000     1.000     1.570     2.330     1.800     1.600     4.000     4.000     0.272     0.718     0.000     0.011     0.000     2.000
     2.250     2.000     1.860     1.330     1.600     1.800     4.000     4.000     0.040     0.889     0.012     0.060     0.000     2.000
     2.000     2.000     2.710     2.000     1.400     1.100         *     4.000     0.001     0.866     0.099     0.034     0.000     2.000
     2.000     2.000     2.290     2.170     2.200     2.300         *     4.000     0.000     0.034     0.001     0.964     0.001     4.000
     2.000     1.750     2.430     1.670     2.000     2.500     3.000     5.000     0.000     0.094     0.001     0.905     0.000     4.000
     1.250     1.500     1.570     1.500     1.200     1.000     4.000     5.000     0.878     0.122     0.000     0.000     0.000     1.000
     2.000     2.000     2.140     1.830     2.000     1.900     4.000     4.000     0.001     0.510     0.006     0.482     0.000     2.000
     2.000     2.000     2.000     2.170     2.600     2.300     4.000     4.000     0.000     0.029     0.000     0.970     0.000     4.000
     2.000     1.750     2.290     2.170     2.200     2.500     3.000     4.000     0.000     0.021     0.000     0.979     0.001     4.000
     2.500     2.000     2.710     2.330     2.000     2.500     4.000     4.000     0.000     0.003     0.003     0.960     0.034     4.000
     2.000     1.250     2.290     1.830     1.600     2.000     3.000     3.000     0.006     0.754     0.001     0.240     0.000     2.000
     2.750     2.000     1.710     2.000     3.600     2.600     2.000     3.000     0.000     0.001     0.000     0.984     0.015     4.000
     3.000     3.000     2.860     2.670     3.200     2.900     3.000     3.000     0.000     0.000     0.000     0.007     0.993     5.000
     1.250     1.000     1.570     1.670     2.200     1.600     4.000     4.000     0.573     0.424     0.000     0.002     0.000     1.000
     1.000     1.000     1.860     1.830     2.200     1.700     5.000     3.000     0.226     0.762     0.000     0.012     0.000     2.000
     1.000     1.250     1.860     1.000     1.400     1.200     3.000     5.000     0.936     0.064     0.000     0.000     0.000     1.000
     1.000     2.000     2.140     2.000     3.600     2.200     2.000     5.000     0.000     0.057     0.000     0.943     0.000     4.000
     1.500     1.000     1.710     1.000     1.000     1.000         *     5.000     0.980     0.020     0.000     0.000     0.000     1.000
     3.000     2.500     2.860     1.170     2.600     2.100     4.000     4.000     0.000     0.018     0.480     0.477     0.024     3.000
     1.000     1.000     1.000     1.330     1.400     1.000     5.000     5.000     0.998     0.002     0.000     0.000     0.000     1.000
     2.000     2.000     2.290     2.000     2.400     3.000     3.000     4.000     0.000     0.002     0.000     0.993     0.005     4.000
     1.000     1.500     2.000     1.670     1.000     1.200     4.000     5.000     0.474     0.526     0.000     0.000     0.000     2.000
     2.000     1.000     2.140     1.000     2.600     1.500     3.000     5.000     0.205     0.789     0.000     0.006     0.000     2.000
     1.750     1.500     2.860     2.500     2.200     2.000     5.000     5.000     0.000     0.062     0.000     0.937     0.000     4.000
     2.000     3.500     2.570     1.670     2.800     2.400     1.000     3.000     0.000     0.002     0.024     0.875     0.099     4.000
     2.250     2.250     2.710     2.170     1.400     1.200     3.000     5.000     0.000     0.413     0.495     0.093     0.000     3.000
     2.000     1.250     1.570     1.670     1.400     1.700     3.000     5.000     0.346     0.646     0.000     0.008     0.000     2.000
     2.750     3.500     1.860     2.330     2.400     1.300     2.000     3.000     0.000     0.007     0.917     0.073     0.003     3.000
     3.000     2.750     2.430     1.670     2.200     1.200     4.000     2.000     0.000     0.018     0.968     0.014     0.000     3.000
     2.000     1.500     1.140     1.000     1.800     1.000     3.000     5.000     0.972     0.028     0.000     0.000     0.000     1.000
     2.000     2.000     2.140     1.500     3.200     1.500     4.000     5.000     0.002     0.719     0.003     0.276     0.000     2.000
     1.000     1.000     2.570     2.500     1.800     1.500     4.000     5.000     0.004     0.925     0.000     0.071     0.000     2.000
     2.000     2.500     2.710     2.670     3.200     2.400     3.000     4.000     0.000     0.000     0.000     0.915     0.085     4.000
     2.500     2.500     2.430     1.500     2.200     1.900     3.000     4.000     0.000     0.168     0.236     0.594     0.001     4.000
     1.750     2.250     1.860     1.830     1.800     1.200     3.000     3.000     0.025     0.951     0.006     0.018     0.000     2.000
     1.000     1.500     1.000     1.170     1.800     1.200     3.000     5.000     0.991     0.009     0.000     0.000     0.000     1.000
     2.000     1.500     1.860     2.000     2.200     1.700     4.000     4.000     0.011     0.784     0.001     0.205     0.000     2.000
     2.000     2.000     2.140     1.830     3.200     1.800     4.000     5.000     0.000     0.199     0.001     0.800     0.000     4.000
     1.250     1.500     1.860     1.170     1.600     1.500     4.000     4.000     0.620     0.380     0.000     0.000     0.000     1.000
     1.000     2.750     2.140     2.170     2.000     2.100     5.000     3.000     0.000     0.186     0.001     0.814     0.000     4.000
     1.000     1.500     1.430     1.330     1.000     1.500         *     5.000     0.944     0.056     0.000     0.000     0.000     1.000
     2.250     2.500     2.290     2.170     2.000     2.200     3.000     3.000     0.000     0.023     0.015     0.956     0.006     4.000
     2.000     1.750     2.430     1.000     3.400     1.900     3.000     4.000     0.002     0.562     0.001     0.435     0.000     2.000
     1.750     2.500     1.860     2.000     2.400     2.000     3.000     4.000     0.000     0.185     0.002     0.812     0.000     4.000
     2.750     2.500     2.710     1.170     1.800     1.500     3.000     2.000     0.000     0.095     0.880     0.025     0.000     3.000
     1.000     1.750     2.430     2.670     1.000     2.000     3.000     1.000     0.000     0.532     0.000     0.467     0.000     2.000
     1.500     1.500     1.710     1.170     1.000     1.100     3.000     2.000     0.893     0.107     0.000     0.000     0.000     1.000
     1.000     1.250     2.140     2.170     1.000     1.100     4.000     5.000     0.170     0.829     0.000     0.001     0.000     2.000
     1.250     1.750     2.570     1.500     2.800     1.200     3.000     5.000     0.007     0.971     0.000     0.021     0.000     2.000
     2.500     2.750     1.860     2.000     2.400     2.600     3.000     5.000     0.000     0.003     0.003     0.957     0.037     4.000
     2.250     2.250     2.290     2.000     2.800     2.100     5.000     4.000     0.000     0.026     0.003     0.969     0.002     4.000
     2.250     2.500     2.430     2.330     2.000     2.000     3.000     3.000     0.000     0.028     0.032     0.933     0.007     4.000
     2.000     1.500     2.000     1.500     2.200     1.100     4.000     4.000     0.095     0.900     0.001     0.004     0.000     2.000
     2.250     2.500     2.290     2.330     2.600     2.400     3.000     4.000     0.000     0.002     0.001     0.971     0.025     4.000
     2.000     1.500     2.000     1.170     2.200     1.300     4.000     5.000     0.175     0.821     0.000     0.004     0.000     2.000
     1.000     1.250     1.570     1.000     2.600     1.100     4.000     5.000     0.938     0.062     0.000     0.000     0.000     1.000
     1.000     1.250     1.860     1.830     1.200     1.400     5.000     4.000     0.479     0.521     0.000     0.001     0.000     2.000
     1.500     1.250     1.570     2.000     3.000     1.200     4.000     5.000     0.134     0.850     0.000     0.016     0.000     2.000
     2.000     2.000     2.140     2.170     2.000     1.000     4.000     5.000     0.003     0.936     0.019     0.041     0.000     2.000
     1.000     1.750     2.140     1.670     1.400     1.100     3.000     5.000     0.184     0.815     0.000     0.001     0.000     2.000
     2.000     2.000     2.430     2.170     3.000     2.200     4.000     4.000     0.000     0.013     0.000     0.986     0.001     4.000
     2.000     2.000     1.000     1.000     1.800     2.100     4.000     4.000     0.758     0.237     0.000     0.006     0.000     1.000
     2.000     2.000     2.140     2.330     2.000     2.100     4.000     4.000     0.000     0.087     0.002     0.911     0.000     4.000
     1.000     1.000     1.290     1.170     1.200     1.100     4.000     4.000     0.996     0.004     0.000     0.000     0.000     1.000
     1.000     1.000     1.140     1.000     1.800     1.600     4.000     5.000     0.994     0.006     0.000     0.000     0.000     1.000
     1.750     2.500     2.140     2.000     1.000     1.100     4.000     5.000     0.008     0.915     0.066     0.011     0.000     2.000
     2.000     2.500     2.430     2.000     3.000     2.500     3.000     5.000     0.000     0.002     0.000     0.986     0.011     4.000
     2.000     1.500     2.000     2.170     2.600     1.900     4.000     3.000     0.001     0.282     0.000     0.717     0.000     4.000
     1.500     2.750     3.000     1.670     3.000     1.300     4.000     5.000     0.000     0.448     0.076     0.476     0.000     4.000
     3.000     2.500     2.860     2.330     2.000     1.900     4.000     4.000     0.000     0.003     0.422     0.448     0.126     4.000
     1.000     1.500     1.860     1.670     1.000     1.000     5.000     5.000     0.696     0.304     0.000     0.000     0.000     1.000
     2.250     2.000     2.570     1.170     2.200     1.000     4.000     4.000     0.007     0.922     0.063     0.008     0.000     2.000
     4.000     3.750     3.140     2.170     2.400     2.400     2.000     3.000     0.000     0.000     0.008     0.000     0.992     5.000
     2.000     3.000     2.430     2.330     3.200     3.000     4.000     3.000     0.000     0.000     0.000     0.614     0.386     4.000
     2.500     2.000     2.430     2.170     2.000     2.000     3.000     4.000     0.000     0.064     0.025     0.908     0.002     4.000
     1.250     1.750     1.710     1.170     1.200     1.000     5.000     5.000     0.872     0.128     0.000     0.000     0.000     1.000
     2.000     2.000     2.430     2.330     2.400     2.000     3.000     4.000     0.000     0.048     0.002     0.950     0.001     4.000
     2.250     2.750     2.570     2.170     3.600     2.700     3.000     3.000     0.000     0.000     0.000     0.723     0.277     4.000
     3.500     2.500     3.290     2.830     2.200     3.000         *     2.000     0.000     0.000     0.000     0.002     0.998     5.000
     1.000     1.250     1.430     1.000     1.000     1.000     4.000     5.000     0.995     0.005     0.000     0.000     0.000     1.000
     1.250     1.500     2.140     1.670     2.800     1.300     4.000     4.000     0.036     0.945     0.000     0.019     0.000     2.000
     2.500     2.250     2.430     2.500     2.600     3.200     4.000     3.000     0.000     0.000     0.000     0.575     0.424     4.000
     2.000     2.750     2.570     2.170     3.000     2.300     4.000     4.000     0.000     0.002     0.001     0.969     0.028     4.000
     2.000     2.000     2.000     1.330     1.600     2.100     3.000     5.000     0.017     0.800     0.005     0.178     0.000     2.000
     2.500     2.750     2.430     2.500     2.400     1.700     2.000     5.000     0.000     0.014     0.146     0.813     0.027     4.000
     2.250     1.750     2.430     1.830     2.600     1.700     4.000     5.000     0.000     0.386     0.009     0.605     0.000     4.000
     1.000     1.000     1.290     1.000     1.000     1.000     4.000     5.000     0.998     0.002     0.000     0.000     0.000     1.000
     2.000     2.000     2.000     2.330     4.000     3.000     4.000     4.000     0.000     0.000     0.000     0.984     0.016     4.000
     2.000     1.500     1.860     1.830     1.800     1.400     3.000     5.000     0.057     0.923     0.001     0.020     0.000     2.000
     3.000     2.500     2.290     2.830     2.400     2.300     3.000     4.000     0.000     0.000     0.006     0.500     0.494     4.000
     1.250     1.250     1.860     1.170     2.600     1.100     4.000     5.000     0.643     0.357     0.000     0.000     0.000     1.000
     1.000     1.000     1.290     1.830     1.000     1.200     4.000     5.000     0.967     0.033     0.000     0.000     0.000     1.000
     2.000     1.250     1.710     1.500     2.400     1.400     5.000     5.000     0.218     0.774     0.000     0.009     0.000     2.000
     1.500     1.250     2.710     3.170     1.200     2.000     4.000     4.000     0.000     0.106     0.000     0.894     0.000     4.000
     1.750     1.750     2.140     1.670     1.400     1.200     4.000     5.000     0.057     0.937     0.002     0.004     0.000     2.000
     2.500     2.000     2.430     3.000     3.000     3.000     5.000     4.000     0.000     0.000     0.000     0.564     0.436     4.000
     2.250     2.000     2.290     3.000     2.800     3.100         *     4.000     0.000     0.000     0.000     0.802     0.198     4.000
     1.500     2.000     2.430     2.170     3.000     1.800     4.000     5.000     0.000     0.144     0.000     0.856     0.000     4.000
     1.000     1.250     2.140     2.000     1.800     1.400     3.000     5.000     0.077     0.915     0.000     0.007     0.000     2.000
     2.250     2.250     2.570     3.330     2.800     3.100     3.000     2.000     0.000     0.000     0.000     0.298     0.702     5.000
     2.000     2.000     3.000     2.170     2.800     1.800     3.000     4.000     0.000     0.041     0.005     0.952     0.001     4.000
     2.000     1.250     1.710     1.170     1.200     1.400     3.000     2.000     0.757     0.243     0.000     0.000     0.000     1.000
     3.000     1.750     2.290     3.330     1.600     2.600     5.000     5.000     0.000     0.000     0.001     0.698     0.301     4.000
     1.000     1.250     1.290     1.330     2.400     1.000     4.000     4.000     0.962     0.038     0.000     0.000     0.000     1.000
     1.000     1.000     1.290     1.000     1.800     1.200     5.000     4.000     0.994     0.006     0.000     0.000     0.000     1.000
     2.500     2.500     2.570     2.170     2.600     2.400     3.000     4.000     0.000     0.002     0.005     0.909     0.085     4.000
     2.000     1.750     2.000     1.500     2.200     2.100     4.000     3.000     0.007     0.600     0.001     0.392     0.000     2.000
     1.500     2.250     2.290     1.830     2.200     1.600     4.000     4.000     0.002     0.773     0.004     0.221     0.000     2.000
     1.500     1.250     1.570     1.170     1.400     2.100     3.000     4.000     0.733     0.265     0.000     0.002     0.000     1.000
     1.000     1.000     1.000     1.000     1.400     1.100     4.000     5.000     0.999     0.001     0.000     0.000     0.000     1.000
     2.000     2.000     2.140     2.000     2.000     2.100     3.000     4.000     0.000     0.203     0.003     0.793     0.000     4.000
     1.250     2.250     2.290     2.000     1.600     2.100     5.000     3.000     0.001     0.452     0.001     0.547     0.000     4.000
     1.750     1.250     1.570     2.000     2.000     1.800     3.000     3.000     0.097     0.830     0.000     0.073     0.000     2.000
     1.500     1.750     2.140     2.000     2.800     1.500     5.000     4.000     0.003     0.774     0.000     0.223     0.000     2.000
     1.000     1.250     1.000     1.000     2.400     1.200     4.000     5.000     0.994     0.006     0.000     0.000     0.000     1.000
     2.250     1.750     2.430     2.000     2.400     1.700     3.000     5.000     0.000     0.341     0.010     0.648     0.000     4.000
     1.000     2.000     2.000     2.330     2.000     3.300     5.000     5.000     0.000     0.002     0.000     0.997     0.000     4.000
     2.500     2.000     2.710     1.330     2.000     2.200     3.000     3.000     0.000     0.175     0.060     0.764     0.001     4.000
     2.000     2.000     2.570     2.330     1.000     1.000     5.000     5.000     0.001     0.857     0.117     0.025     0.000     2.000
     1.750     1.500     2.000     1.170     1.800     1.700     3.000     4.000     0.193     0.799     0.000     0.008     0.000     2.000
     1.000     1.250     1.430     1.170     1.400     1.400     5.000     4.000     0.973     0.027     0.000     0.000     0.000     1.000
     1.250     1.500     1.140     1.000     2.200     1.000     4.000     4.000     0.986     0.014     0.000     0.000     0.000     1.000
     2.000     2.000     1.860     1.670     1.600     1.800     3.000     4.000     0.019     0.866     0.005     0.110     0.000     2.000
     3.000     4.000     3.000     3.170     1.000     3.600     3.000     3.000     0.000     0.000     0.000     0.000     1.000     5.000
     1.250     2.000     2.140     2.000     2.600     1.700     3.000     4.000     0.002     0.657     0.000     0.341     0.000     2.000
     1.000     1.500     1.860     2.830     1.400     2.500     4.000     4.000     0.000     0.122     0.000     0.877     0.000     4.000
     3.000     2.000     2.140     2.670     1.200     2.500     3.000     3.000     0.000     0.004     0.015     0.909     0.072     4.000
     1.750     2.750     2.430     2.170     1.000     1.300     2.000     5.000     0.000     0.606     0.321     0.073     0.000     2.000
     1.000     1.750     2.140     1.500     3.000     1.900     3.000     4.000     0.012     0.790     0.000     0.198     0.000     2.000
     1.750     2.750     2.570     2.330     2.000     2.000     4.000     5.000     0.000     0.034     0.016     0.947     0.003     4.000
     1.000     2.500     2.570     2.170     1.000     1.200     4.000     4.000     0.002     0.970     0.009     0.020     0.000     2.000
     1.000     2.000     1.710     2.500     2.000     1.500     5.000     5.000     0.013     0.877     0.000     0.110     0.000     2.000
     3.250     3.250     2.570     1.830     1.800     2.200     5.000     5.000     0.000     0.000     0.738     0.073     0.189     3.000
     2.000     2.250     2.290     2.330     1.000     1.000     4.000     4.000     0.002     0.830     0.146     0.023     0.000     2.000
     2.250     2.500     2.430     1.670     3.000     1.500     2.000     3.000     0.000     0.271     0.099     0.629     0.000     4.000
     1.500     1.500     1.710     2.170     1.800     2.000     3.000     3.000     0.021     0.736     0.000     0.242     0.000     2.000
     3.000     3.000     2.140     2.330     1.000     1.700     4.000     3.000     0.000     0.004     0.963     0.031     0.002     3.000
     3.250     3.000     2.860     2.330     3.800     2.300     2.000     4.000     0.000     0.000     0.001     0.024     0.975     5.000
     2.250     2.500     2.860     2.330     3.000     2.300     3.000     4.000     0.000     0.001     0.002     0.905     0.093     4.000
     2.000     2.750     2.140     2.170     1.000     1.000     4.000     5.000     0.001     0.552     0.431     0.016     0.000     2.000
     4.000     3.500     3.000     3.170     2.000     3.100     5.000     4.000     0.000     0.000     0.000     0.000     1.000     5.000
     2.000     2.750     2.000     2.670     1.000     1.000     3.000     3.000     0.000     0.504     0.444     0.052     0.000     2.000
     2.500     2.250     4.000     3.670     1.800     3.800     4.000     5.000     0.000     0.000     0.000     0.001     0.999     5.000
     2.500     2.500     2.570     2.830     1.800     2.700     3.000     3.000     0.000     0.000     0.001     0.609     0.389     4.000
     2.750     2.250     2.290     1.830     2.200     1.800     3.000     3.000     0.000     0.135     0.204     0.658     0.002     4.000
     3.500     3.000     2.570     2.330     2.400     2.400     3.000     4.000     0.000     0.000     0.016     0.034     0.950     5.000
     2.000     2.250     2.710     2.500     2.000     2.200     4.000     3.000     0.000     0.010     0.003     0.980     0.007     4.000
     2.250     2.000     2.140     2.000     2.400     2.000     4.000     4.000     0.000     0.126     0.005     0.869     0.000     4.000
     2.000     2.000     2.000     2.000     2.000     2.000     3.000     4.000     0.001     0.333     0.003     0.663     0.000     4.000
     1.750     1.750     1.140     1.330     1.200     1.500     3.000     5.000     0.896     0.104     0.000     0.000     0.000     1.000
     2.250     2.250     2.290     1.830     1.200     1.600     3.000     5.000     0.001     0.687     0.184     0.128     0.000     2.000
     3.000     3.000     3.000     2.500     2.000     2.200     4.000     4.000     0.000     0.000     0.082     0.113     0.805     5.000
     1.000     1.000     1.000     1.000     1.400     1.000     4.000     5.000     0.999     0.001     0.000     0.000     0.000     1.000
     2.000     2.250     2.430     2.170     2.600     2.100     3.000     5.000     0.000     0.025     0.002     0.971     0.002     4.000
     1.250     1.500     1.710     2.000     3.200     3.100         *     4.000     0.000     0.005     0.000     0.994     0.000     4.000
     2.000     2.000     1.000     1.000     1.000     1.000     3.000     5.000     0.982     0.018     0.000     0.000     0.000     1.000
     1.000     1.000     1.430     1.830     1.800     1.400     5.000     4.000     0.825     0.174     0.000     0.000     0.000     1.000
     2.500     2.000     2.710     2.170     2.600     2.200     3.000     5.000     0.000     0.007     0.004     0.975     0.014     4.000
     1.500     1.500     2.860     1.170     1.400     1.300     4.000     5.000     0.030     0.967     0.001     0.002     0.000     2.000
     1.500     2.000     2.710     1.830     2.200     1.600     3.000     4.000     0.000     0.722     0.004     0.273     0.000     2.000
     2.000     2.000     2.430     2.000     2.400     1.800     3.000     4.000     0.000     0.249     0.007     0.744     0.000     4.000
     1.750     1.000     2.430     2.330     1.800     1.000     3.000     4.000     0.010     0.978     0.000     0.012     0.000     2.000
     1.500     1.250     1.710     1.830     2.400     1.900     3.000     5.000     0.071     0.820     0.000     0.109     0.000     2.000
     1.750     1.000     1.430     1.330     1.000     1.000     4.000     3.000     0.974     0.026     0.000     0.000     0.000     1.000
     1.250     2.000     2.710     1.670     2.000     1.200     4.000     4.000     0.004     0.976     0.002     0.018     0.000     2.000
     1.750     2.250     2.430     2.170     2.200     1.600     4.000     4.000     0.000     0.402     0.013     0.585     0.000     4.000
     1.750     2.250     1.570     1.830     2.400     1.000     3.000     4.000     0.059     0.927     0.002     0.011     0.000     2.000
     1.000     1.000     1.710     2.000     2.600     1.700     4.000     4.000     0.165     0.804     0.000     0.031     0.000     2.000
     2.000     2.000     2.140     1.830     2.600     1.800         *     5.000     0.001     0.390     0.003     0.606     0.000     4.000
     1.000     1.000     1.290     1.000     1.400     1.000     4.000     5.000     0.997     0.003     0.000     0.000     0.000     1.000
     2.000     2.000     2.430     2.000     2.000     1.900     4.000     1.000     0.000     0.284     0.009     0.707     0.000     4.000
     2.000     2.000     2.430     2.670     2.000     1.700     4.000     4.000     0.000     0.116     0.008     0.875     0.000     4.000
     1.000     1.000     1.860     2.000     1.800     1.100     4.000     5.000     0.437     0.563     0.000     0.001     0.000     2.000
     2.000     2.000     2.140     2.670     2.200     2.300     3.000     4.000     0.000     0.010     0.000     0.988     0.002     4.000
     2.000     2.000     2.290     3.000     2.800     2.600     3.000     3.000     0.000     0.000     0.000     0.979     0.020     4.000
     2.000     2.000     2.000     2.000     2.400     1.300     4.000     5.000     0.004     0.855     0.007     0.134     0.000     2.000
     2.000     2.000     2.290     2.000     2.800     1.900     3.000     4.000     0.000     0.123     0.002     0.875     0.000     4.000
     2.000     1.000     2.140     2.000     2.400     3.000     4.000     5.000     0.000     0.010     0.000     0.989     0.000     4.000
     2.000     2.500     2.860     2.830     3.000     2.100     3.000     3.000     0.000     0.001     0.001     0.934     0.064     4.000
     1.000     1.000     2.140     2.000     2.200     1.500     4.000     4.000     0.070     0.915     0.000     0.015     0.000     2.000
     2.000     2.000     2.860     2.670     2.200     2.300     3.000     5.000     0.000     0.003     0.001     0.986     0.010     4.000
     2.000     2.000     2.710     2.170     2.000     2.000     3.000     5.000     0.000     0.089     0.007     0.903     0.001     4.000
     2.000     2.000     1.860     1.330     1.800     1.400     5.000     4.000     0.095     0.893     0.004     0.009     0.000     2.000
     3.250     3.000     3.140     2.670     2.200     2.700     1.000     1.000     0.000     0.000     0.000     0.005     0.995     5.000
     2.000     2.500     2.290     1.500     1.800     1.200     4.000     5.000     0.004     0.858     0.113     0.025     0.000     2.000
     2.250     2.750     2.710     1.330     2.200     1.300     3.000     3.000     0.000     0.264     0.679     0.057     0.000     3.000
     2.250     1.750     1.860     1.000     1.400     1.000     3.000     4.000     0.525     0.473     0.002     0.000     0.000     1.000
     1.750     2.250     2.140     1.000     2.000     1.000     4.000     4.000     0.115     0.879     0.005     0.001     0.000     2.000
     2.250     2.500     2.860     2.170     2.600     2.100     3.000     5.000     0.000     0.006     0.013     0.953     0.028     4.000
     2.000     1.750     1.430     1.000     2.200     1.300     3.000     5.000     0.699     0.300     0.000     0.000     0.000     1.000
     1.000     1.000     1.290     1.330     2.800     1.400     4.000     4.000     0.931     0.069     0.000     0.000     0.000     1.000
     1.000     1.250     2.710     1.330     1.000     1.000     4.000     5.000     0.248     0.752     0.000     0.000     0.000     2.000
     1.750     3.000     3.570     2.170     2.800     2.300     3.000     4.000     0.000     0.000     0.006     0.797     0.197     4.000
     2.750     2.000     2.570     2.000     2.400     1.800     4.000     5.000     0.000     0.071     0.089     0.836     0.004     4.000
     2.000     1.750     2.430     1.670     1.000     1.400     4.000     5.000     0.013     0.959     0.015     0.013     0.000     2.000
     2.000     1.500     1.140     1.000     2.000     1.200     3.000     4.000     0.952     0.048     0.000     0.000     0.000     1.000
     1.500     2.000     1.860     1.170     2.600     1.100         *     5.000     0.204     0.793     0.000     0.002     0.000     2.000
     1.000     2.000     1.710     1.170     1.200     1.500     4.000     4.000     0.711     0.289     0.000     0.000     0.000     1.000
     1.250     2.250     2.570     2.330     2.600     1.200     3.000     5.000     0.000     0.703     0.003     0.294     0.000     2.000
     1.500     1.750     2.140     1.330     2.600     1.900     3.000     5.000     0.017     0.839     0.000     0.144     0.000     2.000
     2.000     2.000     1.860     2.330     3.000     2.100     4.000     5.000     0.000     0.029     0.000     0.970     0.000     4.000
     2.750     2.000     2.570     1.330     3.200     1.900     3.000     5.000     0.000     0.098     0.039     0.861     0.002     4.000
     2.000     2.000     2.140     2.000     2.000     2.100     4.000     5.000     0.000     0.203     0.003     0.793     0.000     4.000
     2.000     2.250     2.430     1.830     1.200     1.200     3.000     3.000     0.003     0.859     0.116     0.022     0.000     2.000
     2.000     2.000     2.000     1.830     2.000     1.600     3.000     3.000     0.006     0.827     0.007     0.161     0.000     2.000
     2.250     2.750     2.710     2.500     3.000     1.900     3.000     5.000     0.000     0.002     0.012     0.922     0.064     4.000
     1.750     2.250     2.000     2.170     1.800     1.300     4.000     5.000     0.004     0.895     0.011     0.090     0.000     2.000
     2.000     2.000     2.290     2.170     2.800     2.800     3.000     3.000     0.000     0.001     0.000     0.993     0.005     4.000
     1.000     2.000     1.140     1.000     2.800     1.300         *     5.000     0.914     0.086     0.000     0.000     0.000     1.000
     2.750     3.000     2.860     2.330     3.000     1.800     2.000     4.000     0.000     0.001     0.151     0.483     0.365     4.000
     2.250     2.500     2.290     2.170     2.200     1.700         *     5.000     0.000     0.134     0.083     0.782     0.001     4.000
     2.750     2.000     2.570     2.330     2.400     1.800     3.000     4.000     0.000     0.029     0.051     0.911     0.010     4.000
     2.000     2.000     2.000     2.000     2.000     2.000     4.000     4.000     0.001     0.333     0.003     0.663     0.000     4.000
     4.000     3.000     2.140     2.670     3.200     2.700     4.000     3.000     0.000     0.000     0.000     0.002     0.998     5.000
     2.000     2.250     2.000     1.670     2.600     1.000     3.000     5.000     0.009     0.947     0.016     0.028     0.000     2.000
     2.000     1.250     2.290     2.330     2.800     2.100     5.000     4.000     0.000     0.062     0.000     0.938     0.000     4.000
     2.750     3.250     3.000     3.000     3.000     2.400     4.000     3.000     0.000     0.000     0.000     0.014     0.986     5.000
     1.500     2.500     1.860     2.500     2.400     2.200     3.000     1.000     0.000     0.029     0.000     0.970     0.000     4.000
     2.000     2.000     1.000     1.000     1.000     1.200     4.000     4.000     0.975     0.025     0.000     0.000     0.000     1.000
     2.500     2.750     2.710     2.330     3.000     2.400     3.000     5.000     0.000     0.000     0.002     0.641     0.356     4.000
     3.000     2.750     2.710     2.830     3.400     2.700     3.000     4.000     0.000     0.000     0.000     0.024     0.976     5.000
     2.000     2.000     2.430     2.170     2.600     2.300     4.000     5.000     0.000     0.015     0.000     0.983     0.001     4.000
     2.000     2.500     3.000     1.670     3.400     2.100     3.000     5.000     0.000     0.009     0.004     0.979     0.008     4.000
     1.000     1.000     1.860     2.170     1.400     1.100         *     5.000     0.415     0.585     0.000     0.000     0.000     2.000
     2.500     2.250     2.710     2.330     3.600     3.000     2.000     4.000     0.000     0.000     0.000     0.487     0.513     5.000
     2.250     2.000     2.000     1.330     2.400     2.700     2.000     4.000     0.000     0.054     0.001     0.945     0.001     4.000
     1.000     2.000     2.570     2.170     2.200     2.000     4.000     4.000     0.000     0.295     0.000     0.705     0.000     4.000
     2.000     2.000     1.570     2.170     1.600     1.000         *         *     0.058     0.929     0.005     0.009     0.000     2.000
     2.500     2.000     2.290     1.830     2.400     3.400     3.000     5.000     0.000     0.000     0.000     0.927     0.073     4.000
     1.750     2.000     2.140     1.670     2.400     1.000     3.000     5.000     0.016     0.969     0.003     0.012     0.000     2.000
     1.000     1.500     2.000     1.670     1.400     1.100     5.000     5.000     0.406     0.594     0.000     0.000     0.000     2.000
     2.250     1.750     3.290     2.830     3.400     2.800     5.000     5.000     0.000     0.000     0.000     0.654     0.346     4.000
     2.000     1.750     2.570     2.000     2.000     2.000     5.000     4.000     0.000     0.230     0.004     0.766     0.000     4.000
     2.000     3.000     3.290     2.170     1.800     2.100     2.000     3.000     0.000     0.006     0.172     0.754     0.069     4.000
     1.000     1.000     1.430     1.500     1.200     1.400     3.000     5.000     0.964     0.036     0.000     0.000     0.000     1.000
     1.000     1.000     2.430     2.000     1.600     1.000     3.000     4.000     0.097     0.902     0.000     0.001     0.000     2.000
     2.000     2.000     2.140     2.170     2.000     2.200     4.000     3.000     0.000     0.089     0.001     0.909     0.000     4.000
     2.000     1.750     2.430     2.830     2.000     2.700     4.000     3.000     0.000     0.001     0.000     0.992     0.007     4.000
     4.000     2.750     2.710     2.500     3.000     1.800     3.000     3.000     0.000     0.000     0.090     0.020     0.890     5.000
     2.000     1.000     2.140     2.170     1.400     1.500     4.000     4.000     0.023     0.943     0.000     0.034     0.000     2.000
     2.500     2.000     1.860     2.000     3.000     2.500     4.000     4.000     0.000     0.006     0.000     0.990     0.004     4.000
     2.000     1.750     2.570     2.000     2.200     1.900     4.000     4.000     0.000     0.255     0.004     0.741     0.000     4.000
     2.000     1.500     2.140     2.170     3.200     2.000     3.000     5.000     0.000     0.072     0.000     0.928     0.000     4.000
     1.000     1.000     1.140     1.000     1.400     1.000     4.000     4.000     0.999     0.001     0.000     0.000     0.000     1.000
     2.750     2.750     2.290     2.170     1.600     2.000     3.000     4.000     0.000     0.019     0.435     0.524     0.022     4.000
     1.000     1.250     2.140     2.000     2.200     2.400     4.000     3.000     0.004     0.411     0.000     0.585     0.000     4.000
     2.000     1.750     2.860     1.670     1.400     1.600         *     5.000     0.001     0.859     0.034     0.106     0.000     2.000
     2.500     2.250     3.000     2.170     3.000     2.900         *     4.000     0.000     0.000     0.000     0.579     0.421     4.000
     2.500     2.750     1.290     1.000     1.200     1.000     4.000     5.000     0.516     0.406     0.077     0.000     0.000     1.000
     2.000     3.000     2.430     2.170     2.000     1.900     3.000     4.000     0.000     0.044     0.110     0.841     0.006     4.000
     1.000     1.500     1.710     1.170     1.600     1.000     5.000     5.000     0.914     0.086     0.000     0.000     0.000     1.000
     2.500     1.250     2.430     2.830     3.800     1.500     3.000     5.000     0.000     0.017     0.000     0.982     0.001     4.000
     2.750     2.500     3.000     3.000     3.000     3.000     5.000     5.000     0.000     0.000     0.000     0.024     0.976     5.000
     2.000     2.000     2.000     2.170     2.600     2.400     4.000     4.000     0.000     0.019     0.000     0.981     0.001     4.000
     1.000     1.500     1.430     1.500     2.400     1.400     4.000     5.000     0.707     0.292     0.000     0.001     0.000     1.000
     2.000     2.250     2.430     2.670     2.600     2.200     4.000         *     0.000     0.004     0.000     0.988     0.008     4.000
     1.250     1.000     2.570     2.330     1.400     1.500     5.000     4.000     0.007     0.958     0.000     0.034     0.000     2.000
     2.500     2.250     2.140     2.170     2.200     2.600     3.000     4.000     0.000     0.004     0.001     0.975     0.020     4.000
     1.000     1.500     1.290     1.330     2.800     1.000     4.000     5.000     0.905     0.095     0.000     0.000     0.000     1.000
     2.000     2.000     2.290     1.830     1.200     1.000     3.000     3.000     0.014     0.950     0.031     0.005     0.000     2.000
     1.000     2.000     2.430     1.830     1.800     1.100     3.000     5.000     0.015     0.979     0.000     0.006     0.000     2.000
     1.250     1.000     1.000     1.830     3.000     1.300     5.000     5.000     0.857     0.143     0.000     0.000     0.000     1.000
     1.000     1.250     1.290     1.000     2.000     1.600     5.000     5.000     0.975     0.025     0.000     0.000     0.000     1.000
     2.750     3.000     2.570     2.500     3.600     1.800         *     4.000     0.000     0.000     0.023     0.534     0.442     4.000
     1.750     2.250     1.710     1.830     1.800     1.100     3.000     4.000     0.055     0.933     0.004     0.009     0.000     2.000
     2.000     2.000     2.430     2.000     2.200     2.200     3.000     4.000     0.000     0.070     0.002     0.928     0.001     4.000
     1.000     1.500     2.290     1.170     2.800     1.000     3.000     3.000     0.198     0.802     0.000     0.001     0.000     2.000
     2.000     1.750     2.430     2.670     2.000     1.900     4.000     4.000     0.000     0.073     0.002     0.925     0.000     4.000
     1.000     1.000     1.140     1.170     1.400     1.200     4.000     4.000     0.997     0.003     0.000     0.000     0.000     1.000
     1.250     1.000     1.000     1.000     1.000     2.000     5.000     5.000     0.996     0.004     0.000     0.000     0.000     1.000
     1.750     2.000     2.290     2.830     2.400     2.800     4.000     4.000     0.000     0.001     0.000     0.992     0.007     4.000
     2.250     2.000     2.140     2.670     2.400     2.500     4.000     5.000     0.000     0.002     0.000     0.988     0.010     4.000
     1.000     1.500     1.140     1.330     1.600     1.700     3.000     5.000     0.953     0.047     0.000     0.000     0.000     1.000
     2.000     2.250     2.430     2.500     3.000     2.400     3.000     5.000     0.000     0.001     0.000     0.986     0.012     4.000
     3.000     3.250     2.570     1.330     2.400     1.500     3.000     5.000     0.000     0.003     0.987     0.010     0.001     3.000
     3.500     3.000     2.140     2.500     3.600     3.000     4.000     4.000     0.000     0.000     0.000     0.005     0.995     5.000
     1.250     1.500     3.140     1.670     2.800     2.300     4.000     5.000     0.000     0.100     0.000     0.900     0.000     4.000
     1.750     2.250     1.000     1.000     1.600     1.300     2.000     2.000     0.934     0.066     0.000     0.000     0.000     1.000
     2.250     2.750     2.000     2.330     2.400     1.200     5.000     5.000     0.000     0.319     0.284     0.396     0.000     4.000
     2.500     2.000     2.710     2.170     3.200     2.000     3.000     5.000     0.000     0.007     0.003     0.979     0.012     4.000
     1.750     2.000     2.000     2.330     2.000     2.100     5.000     5.000     0.000     0.148     0.001     0.851     0.000     4.000
     2.000     1.250     2.000     2.330     2.600     2.000     3.000     4.000     0.000     0.185     0.000     0.815     0.000     4.000
     1.750     1.750     2.290     2.500     2.400     1.700     2.000     4.000     0.000     0.240     0.001     0.759     0.000     4.000
     2.000     1.500     1.290     1.670     1.800     1.700     4.000     3.000     0.389     0.598     0.000     0.013     0.000     2.000
     2.000     2.250     2.430     2.000     3.200     1.500     4.000     3.000     0.000     0.199     0.010     0.791     0.000     4.000
     2.500     2.000     2.570     3.000     2.400     2.000     4.000     4.000     0.000     0.002     0.003     0.961     0.034     4.000
     1.500     1.500     2.570     2.830     2.400     2.600     5.000     4.000     0.000     0.003     0.000     0.997     0.001     4.000
     1.250     1.250     1.430     1.170     2.600     1.200     4.000     4.000     0.901     0.099     0.000     0.000     0.000     1.000
     1.500     1.500     1.860     2.170     2.800     2.500     4.000     3.000     0.000     0.048     0.000     0.951     0.000     4.000
     2.250     2.750     1.860     1.000     1.800     1.000     5.000     5.000     0.067     0.765     0.166     0.002     0.000     2.000
     4.000     3.250     3.140     2.830     2.800     3.700     3.000     5.000     0.000     0.000     0.000     0.000     1.000     5.000
     2.000     2.500     2.570     2.170     1.400     2.000     3.000     4.000     0.000     0.119     0.075     0.805     0.001     4.000
     2.750     2.250     2.430     2.500     2.800     2.800     4.000     4.000     0.000     0.000     0.000     0.602     0.398     4.000
     1.500     2.250     2.000     1.500     2.600     2.200         *     4.000     0.001     0.341     0.000     0.657     0.000     4.000
     2.000     1.000     1.570     1.170     2.600     2.800     5.000     5.000     0.057     0.341     0.000     0.602     0.000     4.000
     2.250     2.500     2.710     2.670     1.800     2.000     4.000     2.000     0.000     0.009     0.035     0.929     0.026     4.000
     2.750     2.500     2.290     2.170     1.800     1.100     3.000     5.000     0.000     0.100     0.856     0.044     0.000     3.000
     1.250     2.000     2.140     1.330     2.000     1.100     5.000     4.000     0.121     0.877     0.000     0.002     0.000     2.000
     2.250     2.000     2.140     2.500     2.600     1.500     3.000     5.000     0.000     0.184     0.011     0.805     0.000     4.000
     1.000     1.500     1.000     1.000     1.000     1.000     5.000     5.000     0.999     0.001     0.000     0.000     0.000     1.000
     1.000     1.000     1.290     1.000     1.000     1.000     5.000     5.000     0.998     0.002     0.000     0.000     0.000     1.000
     2.000     2.500     2.860     2.330     2.600     2.100     5.000     5.000     0.000     0.005     0.005     0.974     0.016     4.000
     1.000     1.750     1.860     2.000     2.400     2.000     3.000     4.000     0.012     0.687     0.000     0.302     0.000     2.000
     2.000     2.000     2.140     2.000     2.800     1.200     5.000     5.000     0.001     0.802     0.008     0.188     0.000     2.000
     1.500     2.250     1.570     1.330     2.800     1.600         *     4.000     0.088     0.865     0.000     0.046     0.000     2.000
     1.250     2.000     2.140     2.000     2.400     1.800     4.000     5.000     0.002     0.626     0.000     0.372     0.000     2.000
     1.000     1.750     1.430     2.670     3.200     4.000     3.000     2.000     0.000     0.000     0.000     0.999     0.001     4.000
     2.250     2.250     2.860     2.830     2.800     2.300     3.000     3.000     0.000     0.000     0.000     0.883     0.116     4.000
     3.000     1.250     2.290     3.500     3.400     2.800     3.000     3.000     0.000     0.000     0.000     0.550     0.450     4.000
     2.500     2.000     2.710     2.830     2.200     3.100     4.000     4.000     0.000     0.000     0.000     0.551     0.449     4.000
     2.500     3.000     3.000     2.830     3.000     3.000     4.000     4.000     0.000     0.000     0.000     0.020     0.980     5.000
     1.000     1.000     1.000     1.000     2.200     4.000     5.000     5.000     0.178     0.067     0.000     0.755     0.000     4.000
     2.000     2.000     2.570     2.000     2.000     2.000     5.000     5.000     0.000     0.169     0.008     0.823     0.000     4.000
     3.500     3.500     2.290     1.830     2.200     1.900     3.000     3.000     0.000     0.000     0.913     0.017     0.070     3.000
     4.000     4.000     3.000     2.170     2.800     2.400     3.000     3.000     0.000     0.000     0.003     0.000     0.997     5.000
     2.250     2.250     2.140     2.330     3.200     1.800     5.000     4.000     0.000     0.025     0.002     0.971     0.002     4.000
     1.750     1.750     2.140     1.830     3.600     1.900     3.000     4.000     0.000     0.153     0.000     0.847     0.000     4.000
     2.500     2.750     2.570     2.170     2.000     2.200     3.000     4.000     0.000     0.006     0.077     0.852     0.064     4.000
     1.500     2.250     1.860     1.170     2.200     1.500     3.000     5.000     0.105     0.883     0.001     0.011     0.000     2.000
     1.500     1.250     2.000     2.170     2.000     1.900     4.000     3.000     0.010     0.756     0.000     0.234     0.000     2.000
     1.000     1.000     1.570     1.000     1.000     1.000     3.000     4.000     0.995     0.005     0.000     0.000     0.000     1.000
     2.500     2.250     3.000     2.670     2.000     1.300     3.000     5.000     0.000     0.048     0.492     0.456     0.004     3.000
     1.000     1.000     1.290     1.000     1.000     1.000     4.000     5.000     0.998     0.002     0.000     0.000     0.000     1.000
     2.250     2.250     2.860     2.830     2.800     2.300     4.000     5.000     0.000     0.000     0.000     0.883     0.116     4.000
     2.250     2.500     2.710     2.500     2.000     2.000     3.000     4.000     0.000     0.011     0.033     0.936     0.020     4.000
     1.750     2.250     2.430     1.670     1.000     1.000     3.000     4.000     0.014     0.944     0.039     0.003     0.000     2.000
     1.000     1.250     2.710     2.000     2.800     2.100     3.000     3.000     0.000     0.301     0.000     0.699     0.000     4.000
     1.500     1.500     1.710     2.000     2.800     1.400     5.000     5.000     0.041     0.901     0.000     0.057     0.000     2.000
     3.000     3.000     1.860     3.000     1.000     1.000     4.000     4.000     0.000     0.004     0.989     0.006     0.000     3.000
     1.000     1.000     2.000     1.500     1.400     1.100     4.000     4.000     0.769     0.230     0.000     0.000     0.000     1.000
     3.000     2.500     2.000     2.000     2.000     1.600     2.000     4.000     0.000     0.080     0.658     0.260     0.002     3.000
     4.000     4.000     3.570     3.500     1.600     2.200     1.000     1.000     0.000     0.000     0.001     0.000     0.999     5.000
     2.000     1.500     2.000     1.830     2.400     1.900     4.000     4.000     0.004     0.597     0.000     0.398     0.000     2.000
     2.000     2.000     2.570     2.500     3.400     1.900     2.000     4.000     0.000     0.008     0.000     0.990     0.002     4.000
     2.000     2.000     2.710     2.170     3.000     2.100     5.000     4.000     0.000     0.013     0.001     0.985     0.002     4.000
     2.000     2.000     2.000     2.000     1.200     1.600     3.000     3.000     0.009     0.896     0.014     0.082     0.000     2.000
     1.750     1.500     2.000     1.330     1.600     1.300     4.000     4.000     0.268     0.731     0.000     0.001     0.000     2.000
     2.000     2.000     2.140     2.000     2.000     2.000     3.000     3.000     0.000     0.286     0.004     0.709     0.000     4.000
     3.000     3.250     2.140     2.330     2.600     2.600     3.000     3.000     0.000     0.000     0.004     0.134     0.862     5.000
     1.000     1.000     1.430     1.000     1.000     1.000     4.000     5.000     0.997     0.003     0.000     0.000     0.000     1.000
     1.750     1.250     2.000     2.000     3.000     1.000     4.000     4.000     0.024     0.954     0.000     0.021     0.000     2.000
     2.250     2.500     2.570     2.000     3.400     3.100     3.000     5.000     0.000     0.000     0.000     0.745     0.255     4.000
     3.500     2.250     3.000     1.000     1.000     1.000     3.000     5.000     0.000     0.003     0.997     0.000     0.000     3.000
     1.000     1.000     1.290     1.000     1.000     1.000     4.000     5.000     0.998     0.002     0.000     0.000     0.000     1.000
     2.000     2.000     1.000     1.000     1.000     1.000         *         *     0.982     0.018     0.000     0.000     0.000     1.000
     2.750     2.750     2.570     2.670     3.000     2.300     4.000     4.000     0.000     0.000     0.002     0.370     0.628     5.000
     2.250     3.000     2.000     2.170     1.800     1.000     5.000     5.000     0.000     0.236     0.722     0.041     0.000     3.000
     2.500     2.500     2.430     2.170     2.000     2.300     4.000     5.000     0.000     0.008     0.023     0.938     0.031     4.000
     2.750     3.250     2.710     2.670     3.000     2.500     2.000     4.000     0.000     0.000     0.000     0.045     0.955     5.000
     1.750     2.500     2.710     2.670     2.800     2.500     4.000     3.000     0.000     0.000     0.000     0.964     0.035     4.000
     1.000     1.000     1.000     1.670     1.000     1.000     5.000     5.000     0.996     0.004     0.000     0.000     0.000     1.000
     3.250     3.250     2.860     1.830     1.600     2.300     2.000     5.000     0.000     0.000     0.657     0.047     0.296     3.000
     1.000     1.750     2.000     1.830     2.600     1.700         *         *     0.019     0.879     0.000     0.102     0.000     2.000
     2.000     2.500     2.710     2.170     2.000     1.800     3.000     4.000     0.000     0.095     0.066     0.837     0.002     4.000
     2.000     2.000     1.000     1.000     1.000     1.000     4.000     5.000     0.982     0.018     0.000     0.000     0.000     1.000
     2.750     2.000     2.140     2.000     2.000     1.900     4.000     4.000     0.000     0.155     0.070     0.773     0.001     4.000
     2.250     3.000     3.140     2.830     3.000     2.800     3.000     3.000     0.000     0.000     0.000     0.064     0.936     5.000
     2.000     2.000     2.430     2.000     2.200     2.100     3.000     3.000     0.000     0.105     0.003     0.891     0.000     4.000
     2.250     2.750     2.710     2.170     3.800     2.500     3.000     3.000     0.000     0.000     0.000     0.748     0.252     4.000
     1.750     2.000     2.000     1.000     1.000     1.000     2.000     5.000     0.550     0.449     0.001     0.000     0.000     1.000
     2.250     2.000     3.290     2.500     1.800     1.000     2.000     3.000     0.000     0.230     0.589     0.180     0.000     3.000
     1.000     1.250     2.290     1.330     2.800     1.000     3.000     2.000     0.200     0.800     0.000     0.001     0.000     2.000
     1.500     1.500     2.430     2.000     3.000     2.000     5.000     5.000     0.000     0.195     0.000     0.805     0.000     4.000
     1.000     1.250     1.860     1.500     3.600     1.300     4.000     4.000     0.171     0.818     0.000     0.010     0.000     2.000
     1.000     1.750     1.710     2.000     2.200     2.000     5.000     5.000     0.031     0.774     0.000     0.196     0.000     2.000
     2.500     2.500     2.290     1.830     1.000     1.000     4.000     4.000     0.001     0.250     0.744     0.005     0.000     3.000
     3.000     2.750     3.290     3.170     3.200     2.300     3.000     3.000     0.000     0.000     0.000     0.010     0.990     5.000
     1.000     2.000     2.570     2.000     1.600     1.100     5.000     4.000     0.006     0.984     0.001     0.009     0.000     2.000
     1.500     1.000     2.290     1.670     1.000     1.700     4.000     5.000     0.130     0.865     0.000     0.005     0.000     2.000
     1.750     1.750     1.710     1.330     1.400     1.200     4.000     5.000     0.520     0.479     0.000     0.000     0.000     1.000
     1.000     1.750     2.140     1.000     1.200     1.000     2.000     5.000     0.740     0.260     0.000     0.000     0.000     1.000
     1.000     1.000     1.000     1.000     1.000     1.000     3.000     5.000     0.999     0.001     0.000     0.000     0.000     1.000
     2.000     2.000     2.570     2.000     2.000     2.000     3.000     4.000     0.000     0.169     0.008     0.823     0.000     4.000
     3.000     1.750     2.430     1.000     1.000     1.000     2.000     5.000     0.028     0.532     0.440     0.001     0.000     2.000
     2.000     1.500     2.710     2.000     2.000     2.400     4.000     3.000     0.000     0.054     0.000     0.945     0.000     4.000
     4.000     1.000     2.860     1.500     2.000     3.300     5.000     3.000     0.000     0.000     0.001     0.463     0.535     5.000
     1.000     1.000     1.000     1.330     1.600     1.000     4.000     5.000     0.997     0.003     0.000     0.000     0.000     1.000
     3.000     2.750     2.430     3.000     2.400     3.300     3.000     5.000     0.000     0.000     0.000     0.010     0.990     5.000
     1.000     2.000     1.710     1.330     3.200     1.100     2.000     3.000     0.237     0.760     0.000     0.003     0.000     2.000
     2.000     1.750     2.290     1.330     1.000     1.000     5.000     5.000     0.128     0.865     0.007     0.001     0.000     2.000
     3.250     2.000     3.860     3.170     3.200     2.300     3.000     1.000     0.000     0.000     0.000     0.010     0.990     5.000
     1.000     1.000     2.140     1.000     1.000     1.000     5.000     5.000     0.945     0.055     0.000     0.000     0.000     1.000
     4.000     2.750     2.430     2.670     3.600     2.600     4.000     4.000     0.000     0.000     0.000     0.002     0.998     5.000
     1.000     1.000     1.710     2.000     2.800     1.100     3.000     5.000     0.319     0.679     0.000     0.002     0.000     2.000
     3.750     2.500     2.570     2.500     2.600     2.300     2.000     2.000     0.000     0.000     0.010     0.050     0.940     5.000
     2.000     2.250     2.710     1.170     2.200     1.300     3.000     4.000     0.002     0.885     0.076     0.037     0.000     2.000
     2.500     2.750     2.140     1.830     3.000     1.400     3.000     4.000     0.000     0.167     0.290     0.542     0.001     4.000
     1.000     2.000     2.570     1.830     2.400     1.300     2.000     4.000     0.003     0.950     0.000     0.047     0.000     2.000
     1.000     1.000     2.860     2.500     2.000     2.000     4.000     4.000     0.000     0.383     0.000     0.617     0.000     4.000
     2.000     2.000     3.000     3.000     3.000     3.000         *     3.000     0.000     0.000     0.000     0.687     0.313     4.000
     2.000     2.250     2.860     2.670     2.600     3.200     3.000     5.000     0.000     0.000     0.000     0.686     0.314     4.000
     2.500     2.000     2.430     2.170     1.000     1.000     5.000     5.000     0.001     0.551     0.431     0.017     0.000     2.000
     2.000     2.000     2.000     2.000     2.000     2.100     3.000     3.000     0.000     0.242     0.002     0.756     0.000     4.000
     1.000     1.000     1.000     1.000     1.800     1.200     3.000     4.000     0.998     0.002     0.000     0.000     0.000     1.000
     2.000     2.000     3.000     2.500     1.000     1.000     2.000     4.000     0.000     0.609     0.334     0.058     0.000     2.000
     1.500     1.000     1.710     1.500     2.400     1.200     5.000     5.000     0.588     0.411     0.000     0.001     0.000     1.000
     1.250     1.000     1.000     1.000     1.600     1.000     4.000     5.000     0.999     0.001     0.000     0.000     0.000     1.000
     1.000     1.000     2.140     2.000     2.000     2.000     5.000     5.000     0.034     0.866     0.000     0.100     0.000     2.000
     2.250     1.750     2.290     2.000     2.000     2.000     3.000     3.000     0.000     0.240     0.006     0.754     0.000     4.000
     3.750     2.500     2.430     2.000     1.000     1.300     4.000     3.000     0.000     0.001     0.999     0.001     0.000     3.000
     2.250     2.250     2.430     2.170     3.800     2.200     3.000     3.000     0.000     0.002     0.000     0.984     0.014     4.000
     1.500     2.250     2.860     2.330     1.000     1.000     3.000     3.000     0.000     0.894     0.078     0.028     0.000     2.000
     2.000     2.250     2.000     1.670     3.400     1.800     5.000     4.000     0.000     0.199     0.002     0.799     0.000     4.000
     3.000     2.750     2.140     1.500     2.800     2.000     2.000     4.000     0.000     0.023     0.288     0.666     0.023     4.000
     3.000     3.000     2.000     2.000     1.000     1.000     2.000     4.000     0.000     0.008     0.991     0.001     0.000     3.000
     4.000     3.250     3.430     2.170     2.200     1.600     2.000     2.000     0.000     0.000     0.856     0.001     0.143     3.000
     2.000     2.750     1.860     2.000     2.800     2.000     3.000     5.000     0.000     0.053     0.005     0.941     0.001     4.000
     1.000     1.000     1.430     1.000     1.000     1.000     4.000     5.000     0.997     0.003     0.000     0.000     0.000     1.000
     1.750     2.000     2.000     2.000     2.400     2.300     3.000     4.000     0.000     0.091     0.000     0.908     0.000     4.000
     1.250     3.000     2.140     1.500     1.600     1.100     1.000     4.000     0.015     0.955     0.024     0.007     0.000     2.000
     2.000     1.500     2.000     2.500     2.600     2.100     3.000     4.000     0.000     0.056     0.000     0.944     0.000     4.000
     2.000     2.000     2.570     2.330     2.600     1.300     3.000     4.000     0.000     0.403     0.022     0.574     0.000     4.000
     1.750     1.500     1.710     1.000     2.000     3.400     3.000     5.000     0.005     0.081     0.000     0.915     0.000     4.000
     2.000     2.000     2.570     2.830     2.800     2.800     3.000     3.000     0.000     0.000     0.000     0.952     0.048     4.000
     2.750     2.250     2.430     2.830     3.000     2.300     4.000     4.000     0.000     0.000     0.001     0.734     0.265     4.000
     2.000     2.000     2.000     2.000     2.000     2.000     2.000     5.000     0.001     0.333     0.003     0.663     0.000     4.000
     3.000     1.250     3.000     3.000     3.600     2.600     3.000     3.000     0.000     0.000     0.000     0.526     0.474     4.000
     2.750     2.750     2.290     2.330     2.200     2.100     3.000     4.000     0.000     0.004     0.086     0.811     0.099     4.000
     1.000     1.000     1.000     1.000     1.000     1.000     5.000     5.000     0.999     0.001     0.000     0.000     0.000     1.000
     1.000     1.500     1.290     1.000     1.400     1.200     5.000     5.000     0.989     0.011     0.000     0.000     0.000     1.000
     3.000     2.750     2.710     2.830     2.000     2.100     2.000     4.000     0.000     0.000     0.058     0.266     0.676     5.000
     1.000     1.500     1.430     1.170     2.800     1.100     4.000     5.000     0.882     0.118     0.000     0.000     0.000     1.000
     2.250     2.500     2.430     2.500     2.800     2.400     3.000     4.000     0.000     0.001     0.001     0.940     0.059     4.000
     2.500     1.250     2.430     2.670     2.400     2.700     5.000     5.000     0.000     0.001     0.000     0.990     0.009     4.000
     2.000     2.250     2.000     2.000     1.600     1.000     4.000     5.000     0.010     0.937     0.037     0.016     0.000     2.000
     1.750     2.000     2.430     2.170     1.800     2.000     3.000     5.000     0.000     0.235     0.003     0.761     0.000     4.000
     1.750     1.750     2.000     2.330     2.000     1.600     4.000     4.000     0.002     0.709     0.001     0.287     0.000     2.000
     3.000     3.000     2.290     2.000     2.600     2.200     3.000     4.000     0.000     0.001     0.124     0.554     0.320     4.000
     3.250     2.250     2.290     2.500     2.200     2.100     1.000     5.000     0.000     0.002     0.069     0.737     0.191     4.000
     2.000     1.000     1.710     2.000     1.000     1.300     5.000     5.000     0.358     0.641     0.000     0.001     0.000     2.000
     2.500     2.250     2.140     2.500     2.600     2.600     2.000     2.000     0.000     0.001     0.000     0.944     0.056     4.000
     1.500     2.000     1.000     1.000     2.400     1.700     3.000     5.000     0.874     0.125     0.000     0.001     0.000     1.000
     2.000     1.750     1.710     1.330     2.000     1.000     3.000     5.000     0.349     0.649     0.001     0.001     0.000     2.000
     2.000     2.250     2.430     1.830     2.800     1.400     3.000     5.000     0.000     0.537     0.029     0.433     0.000     2.000
     2.250     2.000     2.570     2.500     2.400     1.900     4.000     4.000     0.000     0.025     0.005     0.967     0.003     4.000
     1.000     1.250     1.710     2.830     1.800     2.500     3.000     3.000     0.001     0.121     0.000     0.879     0.000     4.000
     1.000     1.000     2.290     2.330     2.600     2.100     5.000     4.000     0.001     0.384     0.000     0.615     0.000     4.000
     1.250     1.750     2.140     3.000     3.200     2.900     4.000     4.000     0.000     0.000     0.000     0.999     0.001     4.000
     2.750     3.500     2.570     2.500     2.800     2.100     4.000     5.000     0.000     0.000     0.031     0.142     0.827     5.000
     2.750     2.500     2.140     2.500     3.600     2.600     4.000         *     0.000     0.000     0.000     0.600     0.400     4.000
     2.250     1.000     2.290     2.670     1.400     1.700     4.000     4.000     0.001     0.573     0.002     0.425     0.000     2.000
     2.500     2.250     2.290     1.670     2.400     1.500     3.000     4.000     0.000     0.475     0.182     0.343     0.000     2.000
     3.500     2.250     2.430     2.170     2.800     2.800     5.000     4.000     0.000     0.000     0.001     0.154     0.846     5.000
     1.000     1.000     2.570     1.170     2.800     1.700     4.000     3.000     0.059     0.925     0.000     0.016     0.000     2.000
     2.000     1.750     2.290     2.500     2.400     2.100     3.000     5.000     0.000     0.034     0.000     0.965     0.000     4.000
     2.750     2.750     2.570     2.330     3.000     2.400     2.000     4.000     0.000     0.000     0.003     0.490     0.507     5.000
     2.500     2.250     2.430     2.330     3.000     3.200     3.000     3.000     0.000     0.000     0.000     0.607     0.393     4.000
     2.000     2.000     2.000     2.500     2.000     2.000     4.000     5.000     0.000     0.101     0.002     0.898     0.000     4.000
     3.250     2.250     2.860     1.670     2.400     2.500     3.000     3.000     0.000     0.001     0.058     0.598     0.343     4.000
     1.000     1.000     1.290     1.000     1.800     1.200     5.000     5.000     0.994     0.006     0.000     0.000     0.000     1.000
     1.000     1.000     1.290     1.170     1.800     1.100     4.000     5.000     0.992     0.008     0.000     0.000     0.000     1.000
     1.250     1.500     1.860     3.000     4.000     2.900     3.000     4.000     0.000     0.000     0.000     0.999     0.000     4.000
     3.500     3.750     3.140     3.670     2.400     3.400     2.000     4.000     0.000     0.000     0.000     0.000     1.000     5.000
     3.000     1.750     2.570     2.330     2.000     2.300         *     4.000     0.000     0.006     0.013     0.940     0.041     4.000
     1.000     1.500     1.710     1.830     1.000     1.000     4.000     5.000     0.720     0.280     0.000     0.000     0.000     1.000
     3.000     1.750     2.570     2.670     2.600     2.200     2.000     3.000     0.000     0.001     0.003     0.900     0.096     4.000
     2.250     2.250     2.290     1.330     1.800     1.000     2.000     3.000     0.013     0.870     0.111     0.006     0.000     2.000
     4.000     4.000     2.000     1.000     1.000     1.000         *     4.000     0.000     0.000     1.000     0.000     0.000     3.000
     3.000     3.500     2.570     2.170     2.200     1.900     2.000     3.000     0.000     0.000     0.697     0.085     0.218     3.000
     3.500     3.000     1.710     1.500     2.000     2.300     3.000     3.000     0.000     0.005     0.702     0.232     0.062     3.000
     1.000     1.500     1.430     1.000     2.200     1.100     2.000     5.000     0.962     0.038     0.000     0.000     0.000     1.000
     2.250     3.000     3.000     2.830     2.800     2.700     1.000     3.000     0.000     0.000     0.000     0.131     0.869     5.000
     2.250     2.250     2.710     2.500     3.000     2.400     2.000     4.000     0.000     0.001     0.000     0.938     0.061     4.000
     1.250     2.000     2.140     2.000     2.800     2.500     3.000     3.000     0.000     0.036     0.000     0.964     0.000     4.000
     2.000     1.500     3.430     1.830     2.400     1.800     3.000     5.000     0.000     0.197     0.009     0.794     0.000     4.000
     2.750     1.000     1.430     1.330     1.600     1.200     4.000     5.000     0.747     0.252     0.000     0.000     0.000     1.000
     3.250     2.500     3.000     2.330     1.000     1.000     3.000     5.000     0.000     0.001     0.998     0.001     0.000     3.000
     1.000     1.250     2.290     1.670     2.400     1.200     4.000     5.000     0.085     0.911     0.000     0.004     0.000     2.000
     1.000     1.250     3.290     2.170     1.000     1.000     3.000     5.000     0.002     0.994     0.000     0.004     0.000     2.000
     2.000     1.500     1.860     2.170     2.800     2.200     3.000     3.000     0.000     0.084     0.000     0.916     0.000     4.000
     3.000     2.000     2.290     2.170     2.400     2.400     3.000     3.000     0.000     0.003     0.006     0.936     0.055     4.000
     2.000     2.250     2.000     2.000     2.400     3.000     3.000     5.000     0.000     0.002     0.000     0.993     0.005     4.000
     2.750     1.750     2.290     1.670     3.200     1.000     4.000     4.000     0.001     0.775     0.083     0.141     0.000     2.000
     1.750     1.750     2.000     2.500     2.200     2.000     4.000     4.000     0.000     0.149     0.000     0.850     0.000     4.000
     2.250     2.000     2.290     2.170     2.400     2.000         *     4.000     0.000     0.064     0.004     0.931     0.001     4.000
     1.000     1.000     1.430     1.000     1.000     1.000     4.000     4.000     0.997     0.003     0.000     0.000     0.000     1.000
     1.000     2.500     2.860     1.330     2.400     1.100     4.000     5.000     0.002     0.979     0.004     0.015     0.000     2.000
     2.000     1.500     2.290     1.670     1.800     1.800     5.000     4.000     0.007     0.855     0.002     0.136     0.000     2.000
     1.000     1.000     2.140     2.170     2.200     1.200         *     4.000     0.069     0.924     0.000     0.006     0.000     2.000
     2.750     2.250     2.290     2.500     1.000     1.100     3.000     2.000     0.000     0.129     0.842     0.029     0.000     3.000
     1.250     1.750     1.290     1.670     2.600     1.300     3.000     5.000     0.493     0.504     0.000     0.003     0.000     2.000
     1.000     1.000     1.000     1.000     1.400     1.000     5.000     4.000     0.999     0.001     0.000     0.000     0.000     1.000
     1.000     2.750     2.860     2.670     4.000     2.200         *     5.000     0.000     0.000     0.000     0.994     0.006     4.000
     1.000     2.000     1.710     1.330     1.400     1.200         *     4.000     0.666     0.334     0.000     0.000     0.000     1.000
     3.000     2.500     2.710     2.000     3.600     2.100     3.000     3.000     0.000     0.001     0.013     0.665     0.322     4.000
     1.000     2.000     2.140     2.000     2.000     2.000     4.000     4.000     0.003     0.651     0.000     0.346     0.000     2.000
     1.250     1.000     1.140     1.170     1.600     1.100     4.000     5.000     0.995     0.005     0.000     0.000     0.000     1.000
     2.000     2.750     2.000     2.330     2.000     2.000     3.000     3.000     0.000     0.055     0.017     0.926     0.002     4.000
     1.000     1.000     1.290     1.000     2.200     4.000         *         *     0.040     0.051     0.000     0.909     0.000     4.000
     2.500     2.750     2.860     2.500     2.000     2.100     5.000     5.000     0.000     0.002     0.080     0.736     0.181     4.000
     2.500     2.750     2.710     2.500     3.000     2.100     3.000     4.000     0.000     0.001     0.008     0.743     0.248     4.000
     1.250     1.500     2.570     2.000     2.600     2.200     4.000     4.000     0.000     0.179     0.000     0.821     0.000     4.000
     1.000     2.250     2.290     2.500     2.600     2.200     5.000     5.000     0.000     0.034     0.000     0.966     0.000     4.000
     2.250     2.000     2.290     2.000     3.000     2.000     4.000     4.000     0.000     0.042     0.002     0.955     0.001     4.000
     2.000     2.750     3.430     2.830     4.000     1.200     2.000     5.000     0.000     0.002     0.022     0.904     0.072     4.000
     2.500     1.000     2.570     1.830     2.000     2.000     3.000     3.000     0.000     0.420     0.003     0.577     0.000     4.000
     3.000     1.000     2.710     2.170     1.000     1.000     4.000     4.000     0.001     0.773     0.208     0.017     0.000     2.000
     1.250     1.500     2.570     2.000     2.800     2.100     4.000     3.000     0.000     0.200     0.000     0.800     0.000     4.000
     2.250     2.000     1.860     1.830     3.000     2.000     5.000     4.000     0.000     0.127     0.001     0.871     0.000     4.000
     2.250     2.250     2.290     1.670     2.800     1.000     4.000     5.000     0.001     0.831     0.088     0.080     0.000     2.000
     3.000     2.750     3.000     2.170     1.200     1.800     3.000     3.000     0.000     0.001     0.953     0.037     0.009     3.000
     1.000     1.500     2.290     2.170     2.000     1.600     5.000     4.000     0.008     0.914     0.000     0.078     0.000     2.000
     3.000     1.500     2.000     2.170     1.800     1.900         *     4.000     0.000     0.222     0.036     0.741     0.001     4.000
     2.750     2.000     1.430     2.330     2.800     2.000     3.000     5.000     0.000     0.039     0.002     0.957     0.001     4.000
     2.500     3.000     3.140     2.170     2.000     1.000     5.000     5.000     0.000     0.005     0.986     0.010     0.000     3.000
     2.500     2.750     3.000     3.000     3.400     2.700     1.000     3.000     0.000     0.000     0.000     0.053     0.947     5.000
     1.000     1.000     1.290     1.170     1.400     1.100     4.000     5.000     0.995     0.005     0.000     0.000     0.000     1.000
     1.250     1.000     1.570     1.000     1.000     1.000     4.000     5.000     0.992     0.008     0.000     0.000     0.000     1.000
     1.000     1.250     2.710     2.170     3.400     1.400     4.000     5.000     0.001     0.705     0.000     0.295     0.000     2.000
     2.500     2.000     2.430     1.830     1.600     1.500     4.000     5.000     0.001     0.608     0.222     0.170     0.000     2.000
     2.500     1.750     2.140     2.330     2.000     2.600     5.000     3.000     0.000     0.007     0.000     0.988     0.005     4.000
     1.000     1.250     2.000     2.000     2.200     1.300     4.000     5.000     0.103     0.890     0.000     0.007     0.000     2.000
     3.000     3.000     2.710     2.330     2.400     2.100     3.000     1.000     0.000     0.000     0.129     0.266     0.604     5.000
     1.000     1.000     1.140     1.170     2.400     1.400     4.000     5.000     0.985     0.015     0.000     0.000     0.000     1.000
     1.000     1.000     2.000     2.000     2.000     2.000     5.000     4.000     0.061     0.859     0.000     0.079     0.000     2.000
     2.250     1.750     2.290     2.170     3.200     1.900     4.000     5.000     0.000     0.043     0.001     0.956     0.001     4.000
     2.500     2.500     2.710     2.830     1.400     1.300     3.000     5.000     0.000     0.036     0.761     0.201     0.002     3.000
     1.000     1.000     1.000     1.000     1.000     1.000     5.000     5.000     0.999     0.001     0.000     0.000     0.000     1.000
     2.000     2.000     2.000     2.500     2.800     2.200     3.000     3.000     0.000     0.013     0.000     0.986     0.001     4.000
     2.000     1.750     1.860     1.670     1.800     1.500     4.000     4.000     0.047     0.923     0.002     0.028     0.000     2.000
     1.000     1.500     2.140     1.830     1.400     1.100     4.000     5.000     0.186     0.813     0.000     0.001     0.000     2.000
     3.000     1.500     1.000     1.670     1.000     2.400     4.000     4.000     0.197     0.564     0.005     0.235     0.000     2.000
     1.500     1.750     1.860     1.670     2.400     1.300     3.000     4.000     0.071     0.915     0.000     0.013     0.000     2.000
     2.500     2.000     2.570     3.000     2.000     2.700     4.000     2.000     0.000     0.000     0.000     0.816     0.183     4.000
     3.000     3.000     2.860     2.830     3.000     2.900     3.000     4.000     0.000     0.000     0.000     0.006     0.994     5.000
     3.250     1.250     3.430     2.830     2.200     1.800     2.000     5.000     0.000     0.003     0.049     0.819     0.129     4.000
     3.250     3.000     2.290     1.830     4.000     3.400     2.000     1.000     0.000     0.000     0.000     0.010     0.990     5.000
     2.000     2.250     2.140     2.500     1.000     1.000     3.000     5.000     0.002     0.851     0.116     0.031     0.000     2.000
     2.500     2.250     3.140     2.500     1.000     1.000     3.000     5.000     0.000     0.041     0.944     0.015     0.000     3.000
     1.500     1.500     2.430     1.830     1.800     1.600     4.000     4.000     0.008     0.935     0.000     0.056     0.000     2.000
     2.000     1.000     2.570     2.670     1.800     2.200     3.000     3.000     0.000     0.065     0.000     0.934     0.000     4.000
     2.500     2.250     2.000     2.000     2.000     1.500     2.000     4.000     0.001     0.513     0.151     0.335     0.000     2.000
     3.000     2.000     2.140     2.000     2.200     3.000     2.000     3.000     0.000     0.001     0.001     0.872     0.127     4.000
     1.250     2.500     3.140     2.500     2.400     1.800     4.000     5.000     0.000     0.035     0.003     0.961     0.001     4.000
     1.500     1.750     2.430     2.000     2.800     2.200     3.000     3.000     0.000     0.084     0.000     0.916     0.000     4.000
     2.000     2.250     3.000     1.830     2.000     1.800         *         *     0.000     0.208     0.082     0.710     0.001     4.000
     2.500     2.250     2.430     2.330     2.400     2.300     3.000     4.000     0.000     0.004     0.004     0.965     0.027     4.000
     1.000     2.750     2.430     1.170     1.800     1.000     4.000     5.000     0.030     0.964     0.004     0.002     0.000     2.000
     2.000     2.500     2.140     2.000     2.200     1.600     3.000     5.000     0.000     0.435     0.047     0.518     0.000     4.000
     2.000     2.000     1.140     1.330     1.600     1.100     4.000     5.000     0.819     0.181     0.000     0.000     0.000     1.000
     2.000     2.500     2.430     2.000     2.000     2.000     2.000     5.000     0.000     0.103     0.026     0.869     0.001     4.000
     2.000     2.500     2.570     2.170     3.000     2.100     3.000     5.000     0.000     0.007     0.002     0.984     0.007     4.000
     1.000     1.250     2.140     2.000     2.600     1.800     3.000     4.000     0.014     0.838     0.000     0.148     0.000     2.000
     2.250     2.000     1.860     2.330     2.400     2.000     4.000     5.000     0.000     0.077     0.002     0.920     0.000     4.000
     1.250     1.500     2.000     1.000     1.200     1.000     5.000     5.000     0.855     0.145     0.000     0.000     0.000     1.000
     1.000     1.500     2.000     2.170     2.200     1.700         *         *     0.017     0.880     0.000     0.102     0.000     2.000
     3.000     3.000     2.430     2.670     2.600     2.700         *         *     0.000     0.000     0.000     0.053     0.947     5.000
     3.500     2.750     3.430     3.330     3.400     1.100     4.000     5.000     0.000     0.000     0.111     0.021     0.868     5.000
     3.000     2.500     2.430     2.170     3.000     2.500         *         *     0.000     0.000     0.003     0.550     0.447     4.000
     2.000     2.000     2.570     2.330     2.800     2.000     3.000     5.000     0.000     0.021     0.001     0.977     0.001     4.000
     2.000     2.500     2.140     2.500     3.000     2.300     3.000     4.000     0.000     0.002     0.000     0.988     0.010     4.000
     2.000     2.000     2.570     2.330     2.200     2.000     3.000     4.000     0.000     0.052     0.003     0.944     0.001     4.000
     2.500     2.250     2.570     2.170     2.400     2.600     3.000     3.000     0.000     0.001     0.001     0.934     0.064     4.000
     1.500     2.250     2.570     2.000     2.200     1.700     3.000     3.000     0.000     0.459     0.006     0.535     0.000     4.000
     2.000     1.750     1.290     1.000     1.200     1.000     4.000     4.000     0.956     0.044     0.000     0.000     0.000     1.000
     4.000     1.000     1.000     1.000     1.000     1.000     5.000     5.000     0.953     0.044     0.003     0.000     0.000     1.000
     2.000     2.000     2.140     2.000     2.000     1.900     4.000     4.000     0.001     0.386     0.006     0.608     0.000     4.000
     1.750     1.500     2.140     1.830     1.000     1.000     3.000     3.000     0.121     0.877     0.001     0.001     0.000     2.000
     2.250     2.000     2.430     2.170     3.000     2.300     3.000     3.000     0.000     0.005     0.000     0.989     0.005     4.000
     2.750     2.000     2.710     2.670     2.800     2.000         *     3.000     0.000     0.002     0.005     0.920     0.073     4.000
     2.500     2.250     2.860     2.170     2.400     2.200         *     5.000     0.000     0.005     0.014     0.942     0.039     4.000
     1.000     1.750     1.710     1.170     1.200     1.000     4.000     3.000     0.909     0.091     0.000     0.000     0.000     1.000
     1.000     2.000     1.570     1.000     1.000     1.000     3.000     3.000     0.958     0.042     0.000     0.000     0.000     1.000
     4.000     3.000     2.860     2.670     3.800     3.700     3.000     2.000     0.000     0.000     0.000     0.000     1.000     5.000
     3.500     2.000     2.860     2.330     2.200     2.900     3.000     3.000     0.000     0.000     0.001     0.096     0.904     5.000
     2.750     2.000     2.570     2.330     2.000     2.700     3.000     3.000     0.000     0.001     0.002     0.889     0.109     4.000
     1.000     1.000     1.290     1.000     1.000     1.000         *     5.000     0.998     0.002     0.000     0.000     0.000     1.000
     1.000     1.000     3.140     2.000     2.400     1.000         *     5.000     0.002     0.987     0.000     0.011     0.000     2.000
     2.000     2.500     3.140     2.500     3.800     2.800     4.000     3.000     0.000     0.000     0.000     0.526     0.474     4.000
     2.250     2.750     2.430     2.000     3.800     2.400     3.000     3.000     0.000     0.000     0.000     0.922     0.077     4.000
     4.000     3.000     3.570     4.000     3.200     2.900     5.000     5.000     0.000     0.000     0.000     0.000     1.000     5.000
     2.250     2.250     2.430     2.500     3.000     2.100     3.000     2.000     0.000     0.003     0.001     0.983     0.013     4.000
     2.000     2.000     2.860     2.500     1.800     2.600     5.000     5.000     0.000     0.003     0.000     0.984     0.013     4.000
     1.500     1.500     2.000     1.830     4.000     1.900     4.000     4.000     0.001     0.204     0.000     0.795     0.000     4.000
     1.750     1.750     2.000     2.000     2.000     2.000         *     4.000     0.002     0.518     0.001     0.479     0.000     2.000
     1.250     1.250     2.140     1.500     1.600     1.000     3.000     5.000     0.419     0.581     0.000     0.000     0.000     2.000
     1.000     1.000     1.140     1.170     2.200     1.000     4.000     4.000     0.994     0.006     0.000     0.000     0.000     1.000
     1.750     1.750     2.140     2.000     1.800     1.400     5.000     5.000     0.009     0.937     0.002     0.052     0.000     2.000
     1.000     1.000     2.140     2.500     1.000     1.800     4.000     4.000     0.033     0.927     0.000     0.040     0.000     2.000
     2.250     3.000     2.430     2.500     1.800     2.000     5.000     3.000     0.000     0.010     0.117     0.835     0.039     4.000
     1.250     1.250     2.860     3.670     3.400     3.200     2.000     4.000     0.000     0.000     0.000     0.981     0.019     4.000
     2.250     2.250     2.000     2.500     2.800     2.400     4.000     3.000     0.000     0.002     0.000     0.988     0.010     4.000
     1.500     1.250     1.570     1.500     2.400     1.500     3.000     3.000     0.472     0.525     0.000     0.003     0.000     2.000
     1.750     1.000     2.710     2.830     2.600     1.300     3.000     3.000     0.000     0.459     0.000     0.540     0.000     4.000
     2.750     2.250     2.000     1.500     1.800     1.500     3.000     5.000     0.003     0.562     0.348     0.087     0.000     2.000
     1.250     2.250     1.430     1.000     2.000     1.100     2.000     5.000     0.819     0.181     0.000     0.000     0.000     1.000
     1.250     2.000     2.570     2.000     2.000     1.800     2.000     5.000     0.000     0.616     0.001     0.382     0.000     2.000
     1.000     2.000     2.570     1.330     2.400     1.400     4.000     3.000     0.012     0.971     0.000     0.017     0.000     2.000
     1.250     1.750     2.430     2.170     3.200     2.200     1.000     4.000     0.000     0.041     0.000     0.959     0.000     4.000
     2.000     2.000     2.000     1.830     1.800     1.900     3.000     2.000     0.003     0.638     0.006     0.353     0.000     2.000
     1.000     1.750     1.290     1.670     2.800     1.100     3.000     3.000     0.617     0.382     0.000     0.001     0.000     1.000
     1.000     2.000     2.140     1.830     1.800     1.100         *     5.000     0.049     0.948     0.000     0.004     0.000     2.000
     1.750     1.500     2.430     1.670     1.000     1.400     3.000     4.000     0.033     0.960     0.002     0.006     0.000     2.000
     1.250     2.250     2.000     2.670     1.800     2.700     3.000     4.000     0.000     0.008     0.000     0.991     0.000     4.000
     2.250     1.750     2.000     2.000     3.000     1.900     2.000     4.000     0.000     0.139     0.001     0.860     0.000     4.000
     1.250     1.500     1.570     1.330     2.000     1.300     3.000     5.000     0.748     0.252     0.000     0.000     0.000     1.000
     2.500     2.500     2.000     1.500     3.000     2.000     3.000     3.000     0.000     0.088     0.023     0.886     0.002     4.000
     3.000     2.000     1.710     1.500     2.200     2.800     3.000     2.000     0.000     0.014     0.003     0.974     0.008     4.000
     2.000     2.000     2.140     2.000     2.400     2.400     4.000     4.000     0.000     0.034     0.000     0.965     0.001     4.000
     2.000     2.250     2.290     1.170     1.000     1.000     3.000     4.000     0.076     0.877     0.046     0.001     0.000     2.000
     2.000     2.500     2.290     2.500     3.000     2.800     4.000     3.000     0.000     0.000     0.000     0.939     0.061     4.000
     2.000     2.000     2.140     2.000     2.400     2.000     1.000     5.000     0.000     0.176     0.002     0.822     0.000     4.000
     1.000     1.000     2.140     2.000     3.400     1.400     4.000     5.000     0.022     0.915     0.000     0.064     0.000     2.000
     1.000     1.000     1.860     1.830     2.000     1.700     4.000     5.000     0.269     0.723     0.000     0.008     0.000     2.000
     2.000     2.750     2.430     2.670     2.600     2.000     2.000     3.000     0.000     0.004     0.004     0.972     0.020     4.000
     1.000     1.000     1.570     1.000     1.000     1.000     4.000     5.000     0.995     0.005     0.000     0.000     0.000     1.000
     1.000     2.250     2.570     1.830     3.600     2.900     3.000     4.000     0.000     0.001     0.000     0.998     0.001     4.000
     1.000     1.750     2.710     2.330     3.000     2.300     3.000     4.000     0.000     0.021     0.000     0.978     0.000     4.000
     2.250     2.250     2.430     2.330     2.400     2.000     3.000     5.000     0.000     0.023     0.007     0.966     0.004     4.000
     2.250     2.000     2.570     3.000     2.800     2.000     4.000     4.000     0.000     0.002     0.001     0.980     0.017     4.000
     2.000     1.500     2.140     2.330     2.800     2.500     3.000     3.000     0.000     0.009     0.000     0.990     0.000     4.000
     1.250     1.000     1.430     2.330     2.600     1.400     4.000     4.000     0.207     0.773     0.000     0.020     0.000     2.000
     1.000     1.500     1.710     1.500     2.400     1.100     4.000     4.000     0.560     0.440     0.000     0.000     0.000     1.000
     2.000     2.000     2.290     2.170     2.600     2.000     3.000     3.000     0.000     0.069     0.001     0.930     0.000     4.000
     1.750     1.500     2.140     1.830     2.600     1.800     4.000     4.000     0.004     0.667     0.000     0.329     0.000     2.000
     2.750     2.000     1.860     1.670     2.800     3.100     3.000     4.000     0.000     0.001     0.000     0.974     0.025     4.000
     1.750     2.250     2.140     2.000     2.600     1.800     4.000     5.000     0.000     0.278     0.003     0.719     0.000     4.000
     2.000     2.250     2.140     2.830     2.800     2.400     4.000     3.000     0.000     0.001     0.000     0.987     0.011     4.000
     2.000     2.250     2.570     2.000     2.400     2.000     3.000     3.000     0.000     0.068     0.007     0.923     0.001     4.000
     1.000     2.000     2.570     2.500     3.000     2.200     5.000     3.000     0.000     0.017     0.000     0.983     0.000     4.000
     2.000     2.750     3.140     2.500     2.200     2.200     4.000     5.000     0.000     0.002     0.012     0.889     0.098     4.000
     1.750     2.500     1.860     1.170     2.800     3.400     2.000     5.000     0.000     0.003     0.000     0.995     0.002     4.000
     3.000     2.500     3.000     2.670     1.000     1.000     3.000     3.000     0.000     0.002     0.995     0.003     0.000     3.000
     3.000     2.250     3.290     2.330     3.000     2.600     3.000         *     0.000     0.000     0.001     0.143     0.857     5.000
     2.000     1.750     1.140     1.000     1.200     1.000         *     5.000     0.976     0.024     0.000     0.000     0.000     1.000
     2.000     2.000     2.290     2.000     2.000     2.100     3.000     4.000     0.000     0.168     0.004     0.829     0.000     4.000
     2.750     2.250     2.140     2.500     2.600     2.700     3.000     3.000     0.000     0.000     0.000     0.827     0.173     4.000
     2.500     2.000     2.140     1.000     3.000     1.300     3.000     3.000     0.012     0.908     0.030     0.049     0.000     2.000
     2.500     2.250     1.710     1.830     2.800     2.300     4.000     3.000     0.000     0.029     0.002     0.967     0.002     4.000
     4.000     2.750     3.430     2.170     2.400     1.000     3.000     5.000     0.000     0.000     0.998     0.000     0.002     3.000
     2.000     1.250     2.000     2.000     2.600     1.800     4.000     5.000     0.004     0.600     0.000     0.396     0.000     2.000
     2.500     1.750     2.140     2.330     2.400     2.600     2.000     3.000     0.000     0.004     0.000     0.989     0.007     4.000
     3.500     1.500     2.710     2.170     3.600     1.900     4.000     4.000     0.000     0.002     0.011     0.885     0.102     4.000
     1.000     2.000     2.140     1.830     2.400     1.000     3.000     4.000     0.030     0.964     0.000     0.006     0.000     2.000
     1.000     1.250     1.000     1.830     1.800     1.000     3.000     3.000     0.971     0.029     0.000     0.000     0.000     1.000
     2.000     2.000     1.140     1.000     1.000     1.400     3.000     5.000     0.938     0.062     0.000     0.000     0.000     1.000
     2.750     2.500     2.570     2.170     2.600     2.100     3.000     4.000     0.000     0.004     0.039     0.870     0.086     4.000
     2.000     2.000     2.000     1.830     1.800     1.800     3.000     4.000     0.004     0.732     0.007     0.257     0.000     2.000
     2.000     2.000     2.570     2.500     2.600     2.000     3.000     5.000     0.000     0.017     0.001     0.980     0.002     4.000
     2.250     1.500     1.710     1.330     2.600     1.100     3.000     5.000     0.209     0.787     0.001     0.004     0.000     2.000
     3.250     2.500     2.430     2.170     4.000     3.000     3.000     3.000     0.000     0.000     0.000     0.050     0.950     5.000
     3.250     2.500     4.000     2.830     2.600     1.700         *     5.000     0.000     0.000     0.064     0.028     0.908     5.000
     4.000     2.250     2.290     2.000     3.200     3.600     3.000     5.000     0.000     0.000     0.000     0.004     0.996     5.000
     1.750     2.000     2.290     2.170     2.800     1.900     3.000     3.000     0.000     0.111     0.001     0.889     0.000     4.000
     2.500     2.500     2.860     1.830     2.200     1.700     1.000     2.000     0.000     0.065     0.444     0.488     0.004     4.000
     2.000     2.000     2.000     2.000     1.000     1.500     3.000     5.000     0.014     0.931     0.017     0.039     0.000     2.000
     2.000     2.500     1.710     1.670     1.400     1.100     3.000     4.000     0.057     0.903     0.035     0.006     0.000     2.000
     1.250     3.250     2.000     1.170     2.800     1.200     3.000     5.000     0.010     0.943     0.016     0.031     0.000     2.000
     1.250     2.500     2.000     1.000     1.400     1.000     3.000     4.000     0.368     0.631     0.001     0.000     0.000     2.000
     3.000     2.750     2.860     2.000     4.000     2.600     2.000     4.000     0.000     0.000     0.000     0.098     0.901     5.000
     3.250     2.500     2.860     2.830     2.200     2.600     3.000     5.000     0.000     0.000     0.001     0.042     0.957     5.000
     2.500     2.000     2.430     2.330     2.000     2.000     2.000     3.000     0.000     0.041     0.019     0.937     0.004     4.000
     1.250     2.250     2.710     2.000     2.000     2.000         *     3.000     0.000     0.262     0.002     0.736     0.000     4.000
     2.250     2.000     2.430     2.330     3.800     2.200     3.000     3.000     0.000     0.001     0.000     0.989     0.009     4.000
     1.000     1.000     1.000     1.000     1.000     1.000     3.000     3.000     0.999     0.001     0.000     0.000     0.000     1.000
     2.250     2.000     2.430     2.170     2.400     1.900     4.000     4.000     0.000     0.079     0.008     0.912     0.001     4.000
     2.250     2.000     2.570     3.000     2.000     1.300     3.000     3.000     0.000     0.133     0.063     0.803     0.001     4.000
     2.000     2.250     2.000     2.000     2.400     2.000     3.000     5.000     0.000     0.153     0.003     0.843     0.000     4.000
     1.000     1.500     2.290     1.830     2.600     1.400     4.000     5.000     0.018     0.952     0.000     0.030     0.000     2.000
     2.250     2.250     2.140     2.670     2.800     2.000     3.000     4.000     0.000     0.007     0.001     0.986     0.006     4.000
     2.000     2.500     2.430     2.170     3.000     1.400     3.000     4.000     0.000     0.175     0.035     0.789     0.000     4.000
     2.000     2.250     2.570     2.330     2.600     2.100     2.000     5.000     0.000     0.013     0.002     0.982     0.004     4.000
     2.000     2.250     2.140     2.000     2.000     2.000     4.000     4.000     0.000     0.214     0.009     0.777     0.000     4.000
     1.250     1.000     3.570     2.170     1.200     1.300     3.000     3.000     0.000     0.968     0.001     0.031     0.000     2.000
     1.250     2.000     2.290     1.830     1.000     1.000     3.000     4.000     0.052     0.945     0.001     0.001     0.000     2.000
     2.000     2.250     2.570     1.670     2.800     1.600     3.000     4.000     0.000     0.384     0.025     0.591     0.000     4.000
     2.250     2.500     2.570     1.830     2.600     1.400     5.000     4.000     0.000     0.295     0.240     0.465     0.000     4.000
     3.000     2.500     2.000     2.000     3.000     2.000     4.000     3.000     0.000     0.009     0.042     0.911     0.038     4.000
     2.250     2.000     2.710     3.000     3.000     2.900     3.000     5.000     0.000     0.000     0.000     0.698     0.302     4.000
     2.000     2.000     2.000     2.000     2.800     2.200     4.000     4.000     0.000     0.054     0.000     0.945     0.000     4.000
     2.000     2.000     2.000     2.000     2.400     3.000     3.000     4.000     0.000     0.003     0.000     0.995     0.002     4.000
     1.750     1.250     2.710     2.170     1.200     2.200     4.000     4.000     0.000     0.395     0.001     0.604     0.000     4.000
     1.000     1.000     1.000     1.000     1.000     1.200     4.000     5.000     0.999     0.001     0.000     0.000     0.000     1.000
     1.500     1.500     2.570     2.330     2.400     2.500     3.000     4.000     0.000     0.019     0.000     0.981     0.000     4.000
     2.000     2.000     2.000     2.170     2.000     2.000     2.000     4.000     0.000     0.231     0.003     0.766     0.000     4.000
     2.250     1.750     1.570     1.000     1.600     1.700     4.000     4.000     0.463     0.532     0.001     0.004     0.000     2.000
     3.250     2.000     2.290     1.170     1.000     1.700     2.000     5.000     0.001     0.157     0.827     0.015     0.000     3.000
     2.000     2.000     2.290     2.000     3.000     2.000     3.000     3.000     0.000     0.061     0.001     0.938     0.000     4.000
     1.500     2.000     2.290     2.000     2.200     2.000     3.000     4.000     0.000     0.333     0.001     0.666     0.000     4.000
     1.250     1.750     1.710     1.000     1.600     1.700     4.000     5.000     0.686     0.313     0.000     0.001     0.000     1.000
     1.500     1.500     1.710     1.830     2.000     2.100     3.000     3.000     0.043     0.761     0.000     0.195     0.000     2.000
     2.000     1.750     2.570     2.170     1.000     1.100     4.000     5.000     0.003     0.942     0.038     0.018     0.000     2.000
     3.500     3.750     2.140     2.000     3.200     2.800     2.000     3.000     0.000     0.000     0.000     0.004     0.996     5.000
     2.750     1.500     1.570     1.330     2.800     1.700     1.000     2.000     0.050     0.801     0.003     0.146     0.000     2.000
     1.500     3.000     2.710     2.000     2.400     2.200     5.000     5.000     0.000     0.016     0.006     0.974     0.004     4.000
     1.500     2.000     1.860     2.170     2.400     2.000     3.000     5.000     0.001     0.301     0.000     0.698     0.000     4.000
     2.000     2.000     1.140     1.000     2.400     1.000     3.000     3.000     0.862     0.138     0.000     0.000     0.000     1.000
     2.000     2.000     1.570     1.330     1.000     1.000     3.000     4.000     0.638     0.361     0.001     0.000     0.000     1.000
     1.750     1.500     2.860     2.330     3.000     2.700     3.000         *     0.000     0.001     0.000     0.997     0.002     4.000
     2.000     3.000     2.140     2.000     2.000     2.000     2.000     5.000     0.000     0.075     0.068     0.855     0.003     4.000
     1.500     1.750     1.570     2.830     2.600     1.600     3.000     2.000     0.001     0.380     0.000     0.619     0.000     4.000
     1.000     1.250     1.430     1.170     2.000     1.500     4.000     2.000     0.939     0.061     0.000     0.000     0.000     1.000
     3.000     2.750     2.710     2.170     2.400     2.700     3.000     3.000     0.000     0.000     0.004     0.186     0.810     5.000
     1.500     2.500     3.000     2.830     2.800     3.100     2.000     2.000     0.000     0.000     0.000     0.797     0.203     4.000
     2.750     2.500     2.860     2.670     2.800     2.200     4.000     4.000     0.000     0.000     0.005     0.494     0.501     5.000
     1.500     1.250     1.430     1.170     1.800     1.000     3.000     5.000     0.956     0.044     0.000     0.000     0.000     1.000
     3.000     2.500     2.430     1.330     2.600     2.500     3.000     3.000     0.000     0.007     0.056     0.863     0.074     4.000
     3.000     2.000     2.290     1.000     1.400     1.000     2.000     5.000     0.015     0.433     0.550     0.001     0.000     3.000
     2.250     2.000     2.290     2.170     2.600     2.300     2.000     3.000     0.000     0.013     0.001     0.984     0.003     4.000
     2.750     2.000     2.860     2.500     2.000     2.500     3.000     5.000     0.000     0.001     0.004     0.827     0.168     4.000
     2.750     2.000     4.000     3.330     3.000     2.800     3.000     3.000     0.000     0.000     0.000     0.009     0.991     5.000
     1.250     1.000     1.860     1.830     2.000     1.900     4.000     5.000     0.147     0.819     0.000     0.034     0.000     2.000
     2.000     2.750     2.570     2.500     2.000     2.600     4.000     4.000     0.000     0.001     0.001     0.924     0.073     4.000
     2.000     2.250     1.570     2.000     2.000     2.400     2.000     3.000     0.000     0.099     0.001     0.900     0.000     4.000
     2.000     1.500     2.430     1.670     1.000     1.000         *     5.000     0.045     0.948     0.005     0.001     0.000     2.000
     2.250     2.000     2.290     2.670     2.000     2.300     3.000     3.000     0.000     0.007     0.001     0.986     0.006     4.000
     1.750     2.750     2.140     2.500     1.800     2.900     2.000     3.000     0.000     0.001     0.000     0.977     0.022     4.000
     1.000     1.000     2.290     2.170     2.400     1.900     3.000     4.000     0.007     0.769     0.000     0.224     0.000     2.000
     2.250     2.500     2.570     2.000     2.800     1.300     3.000     5.000     0.000     0.239     0.212     0.548     0.001     4.000
     1.000     1.250     1.860     1.170     1.000     1.000     4.000     5.000     0.950     0.050     0.000     0.000     0.000     1.000
     2.500     2.500     2.000     2.170     2.400     2.100     3.000     4.000     0.000     0.021     0.015     0.956     0.008     4.000
     3.500     3.000     2.430     2.330     2.400     2.700     3.000     3.000     0.000     0.000     0.002     0.020     0.978     5.000
     2.250     2.250     2.140     2.000     2.000     1.900     3.000     5.000     0.000     0.221     0.028     0.750     0.000     4.000
     1.750     1.000     3.140     1.830     1.000     1.300     2.000     5.000     0.004     0.986     0.002     0.009     0.000     2.000
     2.000     2.000     1.860     2.170     2.000     2.000     5.000     5.000     0.001     0.273     0.002     0.725     0.000     4.000
     2.250     2.750     2.570     2.000     3.000     2.200     3.000         *     0.000     0.003     0.007     0.954     0.036     4.000
     2.250     2.000     3.000     2.830     2.600     2.800     2.000     5.000     0.000     0.000     0.000     0.749     0.250     4.000
     1.250     1.750     2.430     1.830     2.000     2.800     4.000     3.000     0.000     0.050     0.000     0.950     0.000     4.000
     1.000     1.000     1.710     1.500     1.600     1.900     4.000     5.000     0.686     0.313     0.000     0.001     0.000     1.000
     2.000     1.500     2.860     2.830     2.600     2.100     4.000     5.000     0.000     0.006     0.000     0.992     0.002     4.000
     2.750     2.250     2.430     2.500     2.000     1.300     2.000     4.000     0.000     0.101     0.552     0.346     0.001     3.000
     3.000     2.000     2.140     2.000     2.000     1.600     2.000     3.000     0.000     0.227     0.345     0.427     0.001     4.000
     2.250     2.000     2.290     1.330     1.400     1.100     3.000     5.000     0.030     0.916     0.051     0.004     0.000     2.000
     2.250     1.750     2.290     2.830     3.800     2.800     3.000     3.000     0.000     0.000     0.000     0.944     0.056     4.000
     2.000     2.000     2.290     2.000     3.000     2.100     5.000     4.000     0.000     0.040     0.000     0.959     0.000     4.000
     1.250     2.000     2.290     2.000     1.800     1.800     4.000     4.000     0.002     0.772     0.001     0.225     0.000     2.000
     2.250     2.250     2.570     2.000     2.200     1.800     3.000     3.000     0.000     0.138     0.055     0.806     0.001     4.000
     1.000     1.000     3.000     1.830     1.400     1.000     4.000     5.000     0.021     0.978     0.000     0.001     0.000     2.000
     4.000     3.000     3.140     1.000     1.000     1.000     1.000     3.000     0.000     0.000     1.000     0.000     0.000     3.000
     2.250     2.750     2.430     2.000     2.600     1.900     2.000     3.000     0.000     0.031     0.052     0.910     0.007     4.000
     1.000     1.000     2.000     2.500     1.400     1.600     5.000     4.000     0.053     0.923     0.000     0.024     0.000     2.000
     3.000     1.000     2.290     1.670     2.400     2.100     5.000     4.000     0.000     0.221     0.004     0.774     0.000     4.000
     2.000     2.500     2.710     2.500     2.000     2.800     3.000     5.000     0.000     0.000     0.000     0.914     0.085     4.000
     1.000     1.000     2.570     2.500     2.200     2.000     3.000     5.000     0.000     0.417     0.000     0.583     0.000     4.000
     3.000     2.500     2.860     2.170     2.400     2.300     4.000     4.000     0.000     0.001     0.043     0.517     0.440     4.000
     2.000     2.000     1.860     2.000     2.200     1.500     3.000     5.000     0.005     0.807     0.005     0.183     0.000     2.000
     2.500     3.000     2.710     2.170     2.400     2.100     3.000     3.000     0.000     0.002     0.104     0.728     0.165     4.000
     2.000     2.000     2.430     2.170     2.600     2.400     3.000     4.000     0.000     0.010     0.000     0.988     0.002     4.000
     2.750     2.250     2.430     2.670     2.800     3.100     2.000     3.000     0.000     0.000     0.000     0.291     0.709     5.000
     2.250     2.500     2.860     2.830     3.200     2.700     2.000     4.000     0.000     0.000     0.000     0.440     0.560     5.000
     1.000     1.500     1.710     1.500     2.200     1.700     3.000     5.000     0.356     0.638     0.000     0.006     0.000     2.000
     1.250     1.000     2.570     2.330     2.200     2.200     3.000     5.000     0.000     0.247     0.000     0.753     0.000     4.000
     1.500     1.750     2.290     2.170     1.800     2.200     3.000     4.000     0.000     0.251     0.000     0.748     0.000     4.000
     2.250     2.250     2.570     2.330     2.400     2.100     3.000     3.000     0.000     0.012     0.005     0.975     0.008     4.000
     2.000     2.000     3.000     2.830     2.400     2.300     2.000     4.000     0.000     0.001     0.000     0.975     0.024     4.000
     2.250     2.000     2.140     2.330     2.800     2.300     2.000     3.000     0.000     0.007     0.000     0.989     0.003     4.000
     2.250     2.000     2.430     1.500     1.400     1.100     2.000     4.000     0.009     0.896     0.088     0.007     0.000     2.000
     2.000     2.000     2.290     2.000     2.000     2.000     2.000     5.000     0.000     0.240     0.005     0.754     0.000     4.000
     1.750     1.750     2.000     2.330     2.800     1.500     3.000     4.000     0.001     0.521     0.001     0.477     0.000     2.000
     1.500     1.000     1.000     1.330     1.000     1.800     2.000     5.000     0.988     0.012     0.000     0.000     0.000     1.000
     2.000     2.250     2.000     1.000     3.000     1.200     3.000     5.000     0.035     0.942     0.006     0.018     0.000     2.000
     1.250     1.000     1.710     1.500     1.600     1.500     5.000     4.000     0.752     0.248     0.000     0.000     0.000     1.000
     2.750     1.500     3.140     2.170     3.000     2.200     2.000     3.000     0.000     0.003     0.002     0.966     0.029     4.000
     3.750     3.000     3.000     2.170     2.000     2.400     4.000     4.000     0.000     0.000     0.047     0.009     0.944     5.000
     2.250     1.250     2.430     3.500     4.000     3.200     5.000     3.000     0.000     0.000     0.000     0.758     0.242     4.000
     2.500     3.000     2.710     1.830     2.600     2.100     2.000     4.000     0.000     0.005     0.140     0.766     0.089     4.000
     1.500     2.250     2.570     2.170     2.400     1.100         *     5.000     0.000     0.840     0.013     0.147     0.000     2.000
     1.250     1.000     1.140     1.000     1.000     1.000     3.000     5.000     0.999     0.001     0.000     0.000     0.000     1.000
     2.500     3.000     2.000     3.000     2.400     2.500     1.000     2.000     0.000     0.000     0.001     0.517     0.482     4.000
     2.250     2.000     1.570     1.330     2.200     1.000     3.000     4.000     0.237     0.757     0.004     0.002     0.000     2.000
     3.000     2.500     2.710     2.170     2.000     2.200     2.000     3.000     0.000     0.002     0.163     0.626     0.208     4.000
     1.250     1.750     2.710     1.670     1.200     1.100     4.000     3.000     0.018     0.979     0.001     0.002     0.000     2.000
     2.000     2.250     2.000     2.000     2.800     1.800     3.000     4.000     0.000     0.192     0.003     0.804     0.000     4.000
     3.000     1.750     2.140     1.830     1.400     1.800     2.000     2.000     0.001     0.427     0.257     0.315     0.000     2.000
     1.500     2.000     1.860     1.170     1.200     1.000     5.000     4.000     0.598     0.402     0.000     0.000     0.000     1.000
     1.000     1.000     2.140     2.000     2.000     1.900     3.000     5.000     0.042     0.892     0.000     0.065     0.000     2.000
     2.000     2.250     2.860     2.670     2.400     2.500     3.000     3.000     0.000     0.001     0.000     0.953     0.046     4.000
     1.500     2.250     2.710     2.170     2.400     1.400     4.000     4.000     0.000     0.533     0.011     0.455     0.000     2.000
     2.250     2.000     2.430     2.670     2.800     2.000     4.000     4.000     0.000     0.006     0.001     0.987     0.006     4.000
     1.250     2.000     1.710     1.830     2.400     2.000     2.000     5.000     0.015     0.680     0.000     0.305     0.000     2.000
     1.000     2.250     2.140     1.670     1.000     1.000     4.000     2.000     0.129     0.870     0.001     0.001     0.000     2.000
     1.000     1.000     1.000     1.330     1.000     1.000     3.000     5.000     0.999     0.001     0.000     0.000     0.000     1.000
     2.000     2.000     2.430     2.000     2.400     1.900     5.000     5.000     0.000     0.175     0.005     0.820     0.000     4.000
     1.250     1.750     1.860     2.000     3.000     1.900     4.000     4.000     0.003     0.483     0.000     0.513     0.000     4.000
     1.000     2.000     2.290     2.500     2.400     1.700     4.000     5.000     0.000     0.406     0.000     0.593     0.000     4.000
     2.000     3.000     2.570     2.170     3.000     1.800     2.000     5.000     0.000     0.013     0.028     0.946     0.013     4.000
     2.500     2.500     2.860     2.830     2.000     2.000     4.000     4.000     0.000     0.002     0.038     0.814     0.146     4.000
     2.000     2.000     2.430     2.170     2.200     1.900     3.000     4.000     0.000     0.149     0.005     0.846     0.000     4.000
     2.500     2.000     2.140     2.000     3.000     2.300     3.000     4.000     0.000     0.010     0.001     0.985     0.004     4.000
     1.000     1.500     1.860     2.000     1.400     1.400     4.000     5.000     0.201     0.795     0.000     0.003     0.000     2.000
     2.000     1.750     2.710     2.500     2.400     2.300     3.000     4.000     0.000     0.007     0.000     0.990     0.002     4.000
     3.000     1.750     1.000     1.000     4.000     1.000     3.000     5.000     0.404     0.585     0.002     0.010     0.000     2.000
     2.750     1.750     2.140     1.330     2.000     1.400     4.000     3.000     0.012     0.870     0.076     0.041     0.000     2.000
     2.250     1.750     2.570     1.500     2.000     1.500     4.000     5.000     0.002     0.870     0.030     0.098     0.000     2.000
     2.500     1.750     2.710     3.000     2.200     2.600     4.000     3.000     0.000     0.000     0.000     0.891     0.108     4.000
     2.000     2.250     2.290     2.330     2.000     2.100     4.000     5.000     0.000     0.049     0.004     0.946     0.001     4.000
     1.000     2.750     2.570     2.500     4.000     2.600     3.000     4.000     0.000     0.000     0.000     0.993     0.006     4.000
     2.750     2.250     2.710     2.000     2.200     2.000     4.000     4.000     0.000     0.021     0.122     0.836     0.020     4.000
     2.000     2.250     2.290     2.170     2.000     2.200     2.000     5.000     0.000     0.050     0.003     0.946     0.001     4.000
     2.750     2.000     2.570     2.170     2.200     2.000     4.000     3.000     0.000     0.026     0.042     0.921     0.011     4.000
     3.000     2.250     2.710     2.830     3.000     1.000     3.000     4.000     0.000     0.016     0.538     0.430     0.016     3.000
     2.500     2.250     2.290     2.330     3.000     2.400     3.000     3.000     0.000     0.001     0.001     0.959     0.039     4.000
     1.500     1.750     2.430     2.830     1.600     1.300     4.000     5.000     0.000     0.748     0.003     0.248     0.000     2.000
     3.000     2.250     2.430     3.000     2.400     2.400     2.000     4.000     0.000     0.000     0.001     0.439     0.560     5.000
     1.000     1.000     1.570     1.170     1.000     1.400     1.000     4.000     0.982     0.018     0.000     0.000     0.000     1.000
     2.750     3.000     2.860     2.830     3.200     3.600     2.000     3.000     0.000     0.000     0.000     0.002     0.998     5.000
     1.000     1.250     1.860     1.330     2.000     1.000     4.000     5.000     0.787     0.213     0.000     0.000     0.000     1.000
     2.250     2.750     2.290     2.500     2.200     2.200     3.000     4.000     0.000     0.004     0.010     0.952     0.034     4.000
     2.250     1.250     1.710     1.170     1.600     1.400     4.000     4.000     0.576     0.423     0.000     0.001     0.000     1.000
     2.500     2.000     2.430     2.330     3.000     2.300     4.000     3.000     0.000     0.002     0.001     0.978     0.019     4.000
     2.750     2.000     2.140     2.330     2.000     2.200     2.000     5.000     0.000     0.018     0.011     0.962     0.009     4.000
     1.000     2.000     2.290     2.000     2.200     1.900     4.000     4.000     0.002     0.629     0.000     0.369     0.000     2.000
     2.000     1.750     2.000     2.330     2.800     1.900     3.000     4.000     0.000     0.108     0.000     0.892     0.000     4.000
     3.000     2.250     2.290     2.330     1.200     2.000     2.000     4.000     0.000     0.032     0.429     0.525     0.013     4.000
     2.000     1.750     4.000     3.000     2.600     2.000     3.000     3.000     0.000     0.001     0.001     0.917     0.082     4.000
     2.000     2.000     2.140     2.000     2.000     2.000     3.000     5.000     0.000     0.286     0.004     0.709     0.000     4.000
     2.000     1.500     2.290     2.670     2.600     2.700     2.000     2.000     0.000     0.001     0.000     0.996     0.002     4.000
     2.750     2.250     2.430     2.670     2.600     2.300     3.000     4.000     0.000     0.001     0.002     0.838     0.159     4.000
     1.000     1.250     2.570     2.170     2.400     1.900     4.000     5.000     0.001     0.600     0.000     0.399     0.000     2.000
     2.000     2.750     2.290     2.170     2.200     2.000     3.000     4.000     0.000     0.041     0.022     0.934     0.003     4.000
     2.000     2.250     1.430     1.000     1.200     1.000     3.000     5.000     0.810     0.189     0.001     0.000     0.000     1.000
     2.250     3.250     2.430     2.500     3.000     2.400     4.000     4.000     0.000     0.000     0.002     0.564     0.434     4.000
     2.000     2.500     2.140     2.000     1.800     2.000     4.000     5.000     0.000     0.200     0.025     0.775     0.000     4.000
     2.750     2.500     2.710     2.830     2.600     2.500     4.000     3.000     0.000     0.000     0.001     0.311     0.688     5.000
     1.000     1.000     2.140     1.170     2.200     4.000     3.000     5.000     0.000     0.009     0.000     0.991     0.000     4.000
     2.000     2.750     2.000     1.500     2.200     4.000     3.000     5.000     0.000     0.000     0.000     0.870     0.129     4.000
     2.500     2.750     2.290     2.000     4.000     1.200     1.000     4.000     0.000     0.061     0.116     0.819     0.004     4.000
     2.000     2.000     2.140     2.330     2.600     2.800     3.000     5.000     0.000     0.002     0.000     0.994     0.005     4.000
     2.000     2.500     1.140     2.170     1.800     1.600     2.000     4.000     0.029     0.791     0.008     0.172     0.000     2.000
     3.000     2.750     2.290     2.500     2.200     2.100     3.000     3.000     0.000     0.001     0.099     0.608     0.291     4.000
     2.750     2.500     3.290     3.000     2.800     2.600     4.000     2.000     0.000     0.000     0.000     0.045     0.955     5.000
     1.000     1.750     2.430     2.330     2.400     2.300     2.000     5.000     0.000     0.081     0.000     0.919     0.000     4.000
     2.000     2.500     3.140     2.000     2.800     3.800     3.000     5.000     0.000     0.000     0.000     0.254     0.746     5.000
     3.500     2.500     2.140     2.000     1.000     2.200     3.000     5.000     0.000     0.004     0.850     0.122     0.024     3.000
     2.000     2.250     2.710     2.170     2.000     2.200     3.000     3.000     0.000     0.026     0.006     0.965     0.003     4.000
     1.250     1.000     1.860     1.000     2.400     1.400     4.000     5.000     0.794     0.206     0.000     0.000     0.000     1.000
     1.000     1.750     1.860     2.330     1.800     2.600     3.000     5.000     0.001     0.126     0.000     0.874     0.000     4.000
     3.500     2.500     2.000     1.170     1.400     1.000     2.000     5.000     0.000     0.018     0.981     0.000     0.000     3.000
     3.750     2.500     2.570     2.670     4.000     2.000     3.000     5.000     0.000     0.000     0.001     0.033     0.966     5.000
     3.500     2.500     2.000     1.170     1.400     1.200     2.000     5.000     0.000     0.019     0.980     0.001     0.000     3.000
     2.000     2.000     2.710     2.500     2.200     3.000     5.000     5.000     0.000     0.000     0.000     0.961     0.039     4.000
     2.000     2.000     2.140     2.000     2.000     1.400     4.000     4.000     0.003     0.846     0.013     0.138     0.000     2.000
     2.750     1.500     3.000     2.170     3.800     2.300     2.000     3.000     0.000     0.001     0.000     0.952     0.047     4.000
     2.500     1.750     2.290     1.830     2.200     2.000     4.000     4.000     0.000     0.205     0.012     0.783     0.000     4.000
     2.250     1.750     2.430     1.170     2.400     1.600     4.000     4.000     0.006     0.893     0.012     0.089     0.000     2.000
     2.250     1.250     1.860     2.330     2.600     1.400     3.000     4.000     0.004     0.741     0.001     0.253     0.000     2.000
     1.750     2.000     2.000     2.000     1.400     1.600     5.000     4.000     0.010     0.908     0.004     0.077     0.000     2.000
     3.000     3.000     2.860     2.830     2.800     2.300     3.000     4.000     0.000     0.000     0.001     0.038     0.961     5.000
     1.250     2.250     1.860     1.170     1.200     1.200     4.000     5.000     0.475     0.525     0.000     0.000     0.000     2.000
     1.000     1.750     2.290     1.000     3.000     1.000     3.000     5.000     0.167     0.832     0.000     0.001     0.000     2.000
     2.000     1.500     2.140     2.000     2.000     1.800     3.000     4.000     0.003     0.679     0.001     0.317     0.000     2.000
     2.500     1.750     2.140     2.000     2.000     2.000     4.000     5.000     0.000     0.212     0.011     0.776     0.000     4.000
     2.000     1.250     1.430     2.170     1.800     1.600     3.000     4.000     0.124     0.834     0.000     0.042     0.000     2.000
     2.500     2.000     2.430     2.670     3.800     2.800     4.000     3.000     0.000     0.000     0.000     0.750     0.250     4.000
     1.250     1.250     2.290     2.500     1.800     1.200     4.000     4.000     0.009     0.965     0.000     0.026     0.000     2.000
     2.000     2.000     2.570     2.670     3.000     2.800     3.000     3.000     0.000     0.000     0.000     0.962     0.038     4.000
     2.000     2.000     2.290     2.000     2.600     1.700     2.000     5.000     0.000     0.322     0.005     0.672     0.000     4.000
     2.000     1.500     2.140     2.330     3.000     2.000     4.000     3.000     0.000     0.062     0.000     0.938     0.000     4.000
     2.250     2.250     2.290     1.830     2.600     1.400         *     5.000     0.000     0.549     0.071     0.380     0.000     2.000
     2.000     2.250     3.000     2.330     2.600     2.100     3.000     3.000     0.000     0.006     0.003     0.981     0.010     4.000
     1.000     1.000     1.000     1.000     1.600     2.800     3.000     4.000     0.977     0.023     0.000     0.000     0.000     1.000
     3.000     3.250     2.000     2.170     1.600     2.800     1.000     5.000     0.000     0.000     0.027     0.248     0.725     5.000
     2.750     1.750     1.430     1.500     1.000     1.000     4.000     5.000     0.494     0.493     0.013     0.000     0.000     1.000
     2.000     2.500     2.140     2.000     1.800     1.900     3.000     5.000     0.000     0.278     0.036     0.686     0.000     4.000
     1.000     1.250     2.860     2.170     1.000     1.000     3.000     5.000     0.012     0.986     0.000     0.002     0.000     2.000
     1.000     1.000     1.710     1.000     1.000     1.000     5.000     5.000     0.990     0.010     0.000     0.000     0.000     1.000
     2.000     2.500     3.570     2.170     1.800     1.600     4.000     5.000     0.000     0.049     0.451     0.495     0.004     4.000
     2.000     2.000     2.140     2.000     2.000     2.000     3.000     5.000     0.000     0.286     0.004     0.709     0.000     4.000
     2.000     2.000     2.000     2.000     2.800     4.000     3.000     5.000     0.000     0.000     0.000     0.937     0.063     4.000
     1.000     1.250     2.000     1.830     1.600     1.200     4.000     5.000     0.317     0.683     0.000     0.001     0.000     2.000
     2.000     1.500     1.570     2.500     2.200     1.800     3.000     4.000     0.004     0.459     0.000     0.537     0.000     4.000
     2.500     1.750     3.570     2.170     2.000     2.100     3.000     3.000     0.000     0.010     0.034     0.930     0.026     4.000
     1.000     1.000     1.000     1.000     2.200     4.000     3.000     5.000     0.178     0.067     0.000     0.755     0.000     4.000
     2.500     2.750     3.290     2.670     3.200     1.800     3.000     5.000     0.000     0.000     0.021     0.501     0.478     4.000
     1.000     1.000     1.710     1.000     3.400     1.600     4.000     5.000     0.705     0.294     0.000     0.001     0.000     1.000
     2.750     3.000     2.710     2.500     2.600     1.800     2.000     3.000     0.000     0.001     0.213     0.493     0.293     4.000
     2.000     2.000     2.140     1.500     1.800     1.800     4.000     5.000     0.008     0.846     0.008     0.137     0.000     2.000
     2.750     2.000     2.570     1.830     2.800     2.100     2.000     3.000     0.000     0.018     0.015     0.957     0.010     4.000
     1.750     1.000     1.000     1.000     2.200     4.000     2.000     5.000     0.023     0.026     0.000     0.951     0.000     4.000
     1.000     1.000     3.570     1.830     1.000     1.000     4.000     3.000     0.003     0.995     0.000     0.001     0.000     2.000
     2.000     2.000     2.860     2.830     2.800     2.600     3.000     2.000     0.000     0.000     0.000     0.946     0.053     4.000
     2.250     2.000     2.570     2.670     2.000     1.800     3.000     4.000     0.000     0.043     0.013     0.941     0.002     4.000
     2.250     2.500     2.290     2.170     2.000     2.000     3.000     4.000     0.000     0.055     0.036     0.906     0.003     4.000
     2.000     2.500     2.290     1.330     1.200     1.000     4.000     4.000     0.021     0.843     0.134     0.002     0.000     2.000
     2.250     2.250     2.290     2.330     2.000     2.300     3.000     5.000     0.000     0.014     0.004     0.977     0.006     4.000
     3.000     2.500     2.140     2.830     2.600     3.700     3.000     2.000     0.000     0.000     0.000     0.018     0.982     5.000
     2.000     2.000     2.140     2.170     2.600     2.900     2.000     3.000     0.000     0.002     0.000     0.994     0.004     4.000
     2.750     2.250     3.000     2.170     2.400     2.000     3.000     5.000     0.000     0.006     0.083     0.841     0.070     4.000
     2.000     2.250     2.140     2.170     3.200     1.400     4.000     5.000     0.000     0.270     0.007     0.722     0.000     4.000
     2.000     2.000     2.430     2.000     2.200     2.100     3.000     4.000     0.000     0.105     0.003     0.891     0.000     4.000
     4.000     3.250     2.710     2.830     4.000     3.600     2.000     3.000     0.000     0.000     0.000     0.000     1.000     5.000
     2.000     2.000     2.430     2.170     3.000     2.300     2.000     5.000     0.000     0.008     0.000     0.990     0.002     4.000
     1.500     2.250     2.140     2.170     2.000     2.000     3.000     3.000     0.000     0.263     0.001     0.736     0.000     4.000
     1.000     1.500     1.860     1.830     2.800     1.500     3.000     3.000     0.068     0.900     0.000     0.032     0.000     2.000
     1.250     1.000     3.000     1.830     2.600     1.600     1.000     3.000     0.001     0.856     0.000     0.142     0.000     2.000
     2.000     2.000     2.140     2.330     2.000     2.000     3.000     4.000     0.000     0.130     0.003     0.867     0.000     4.000
     2.000     2.250     2.140     2.330     2.000     1.800     3.000     5.000     0.000     0.200     0.012     0.789     0.000     4.000
     1.000     1.000     1.430     1.000     1.000     1.000     2.000     2.000     0.997     0.003     0.000     0.000     0.000     1.000
     2.000     1.750     2.140     2.330     2.000     2.000     3.000     4.000     0.000     0.180     0.001     0.819     0.000     4.000
     1.000     1.000     1.290     1.000     2.400     1.400     5.000     5.000     0.984     0.016     0.000     0.000     0.000     1.000
     2.000     1.750     2.140     2.000     2.600     1.900     4.000     4.000     0.000     0.264     0.001     0.735     0.000     4.000
     2.500     2.000     2.570     2.500     1.800     2.100     4.000     4.000     0.000     0.018     0.015     0.958     0.009     4.000
     3.000     2.750     2.140     2.830     1.000     2.100     3.000         *     0.000     0.003     0.405     0.448     0.143     4.000
     2.750     1.750     2.430     2.170     2.200     1.900     3.000     5.000     0.000     0.073     0.028     0.896     0.002     4.000
     1.250     1.000     2.290     2.330     2.800     2.900     3.000     4.000     0.000     0.008     0.000     0.992     0.000     4.000
     1.250     1.750     3.430     2.830     1.000     1.000     2.000     4.000     0.000     0.879     0.025     0.095     0.000     2.000
     2.000     1.750     2.140     2.330     3.000     2.300     3.000     2.000     0.000     0.011     0.000     0.988     0.001     4.000
     2.000     2.250     2.290     2.000     2.200     2.000     3.000     5.000     0.000     0.136     0.007     0.857     0.000     4.000
     1.750     2.500     1.860     2.170     3.200     1.500     3.000     4.000     0.000     0.270     0.003     0.727     0.000     4.000
     1.750     2.000     2.290     2.000     2.400     2.300     3.000     5.000     0.000     0.060     0.000     0.940     0.000     4.000
     1.250     2.500     1.430     1.500     1.400     1.100     4.000     5.000     0.517     0.482     0.000     0.000     0.000     1.000
     1.000     1.000     1.000     1.000     1.400     1.000     3.000     4.000     0.999     0.001     0.000     0.000     0.000     1.000
     2.000     2.000     2.710     3.000     3.000     2.600     2.000     3.000     0.000     0.000     0.000     0.938     0.062     4.000
     3.000     3.000     2.290     2.330     3.600     2.200     2.000     3.000     0.000     0.000     0.004     0.288     0.708     5.000
     2.000     2.000     2.570     2.170     2.200     2.600     2.000     3.000     0.000     0.006     0.000     0.990     0.004     4.000
     2.000     1.250     2.570     2.670     2.200     1.700     3.000     4.000     0.000     0.196     0.001     0.803     0.000     4.000
     1.000     1.000     1.710     1.000     1.600     1.200     3.000     4.000     0.974     0.026     0.000     0.000     0.000     1.000
     3.500     2.250     1.860     3.500     3.800     2.300     2.000     5.000     0.000     0.000     0.000     0.070     0.930     5.000
     2.000     2.000     2.290     1.670     2.000     1.600     4.000     4.000     0.003     0.827     0.014     0.157     0.000     2.000
     2.000     1.750     2.000     2.000     2.200     1.900     3.000     4.000     0.001     0.457     0.001     0.541     0.000     4.000
     1.000     1.000     1.430     1.330     2.200     1.700     3.000     5.000     0.897     0.103     0.000     0.000     0.000     1.000
     2.750     2.000     2.290     2.000     2.600     2.400     2.000     3.000     0.000     0.006     0.003     0.974     0.017     4.000
     2.000     2.000     2.000     2.000     2.800     2.000     3.000     4.000     0.000     0.124     0.001     0.875     0.000     4.000
     2.250     1.000     2.710     2.500     2.400     1.600     4.000     5.000     0.000     0.272     0.001     0.727     0.000     4.000
     1.750     2.000     2.290     2.170     3.000     2.400     1.000     3.000     0.000     0.009     0.000     0.990     0.001     4.000
     3.250     2.750     2.430     2.500     2.600     2.300     1.000     4.000     0.000     0.000     0.013     0.188     0.799     5.000
     1.000     1.000     1.430     1.330     1.000     1.600     5.000     4.000     0.976     0.024     0.000     0.000     0.000     1.000
     1.500     1.250     1.570     1.500     1.200     1.000     4.000     4.000     0.893     0.107     0.000     0.000     0.000     1.000
     2.000     2.000     2.140     2.000     2.200     1.800     3.000     3.000     0.001     0.419     0.005     0.575     0.000     4.000
     1.250     1.250     1.710     1.000     3.400     1.000     1.000     4.000     0.736     0.264     0.000     0.000     0.000     1.000
     2.250     2.750     3.000     2.330     2.800     2.400     5.000     4.000     0.000     0.000     0.003     0.724     0.273     4.000
     1.000     1.000     1.000     1.000     1.200     1.000     4.000     5.000     0.999     0.001     0.000     0.000     0.000     1.000
     2.250     1.750     2.570     2.830     3.400     2.000     3.000     4.000     0.000     0.002     0.000     0.990     0.008     4.000
     1.500     1.750     2.290     2.000     2.600     2.200     3.000     5.000     0.000     0.136     0.000     0.864     0.000     4.000
     1.500     1.250     1.710     1.170     1.400     1.400     5.000     5.000     0.841     0.159     0.000     0.000     0.000     1.000
     1.750     1.750     1.710     1.170     2.000     1.600     4.000     5.000     0.311     0.683     0.000     0.005     0.000     2.000
     2.000     2.250     2.430     1.670     2.000     1.800     3.000     4.000     0.000     0.519     0.035     0.446     0.000     2.000
     2.000     2.500     2.570     1.670     2.800     1.800     3.000     3.000     0.000     0.148     0.027     0.825     0.001     4.000
     1.750     1.750     1.710     1.500     1.600     1.500     5.000     5.000     0.228     0.766     0.000     0.005     0.000     2.000
     1.750     1.500     1.710     1.170     1.600     1.400     4.000     4.000     0.631     0.368     0.000     0.000     0.000     1.000
     1.750     2.500     2.570     2.670     2.400     2.700     3.000     4.000     0.000     0.000     0.000     0.965     0.035     4.000
     2.750     3.250     2.570     2.000     2.200     1.900     2.000     2.000     0.000     0.003     0.677     0.247     0.073     3.000
     1.750     1.750     1.710     1.500     1.000     1.100     4.000     4.000     0.542     0.458     0.000     0.000     0.000     1.000
     2.500     2.500     2.570     2.170     2.400     1.800     3.000     4.000     0.000     0.029     0.112     0.847     0.011     4.000
     1.500     1.500     1.860     1.170     1.600     1.500     4.000     3.000     0.528     0.471     0.000     0.001     0.000     1.000
     1.500     1.500     1.710     1.500     1.600     1.400     4.000     4.000     0.466     0.533     0.000     0.001     0.000     2.000
     1.500     1.750     2.140     1.500     2.200     1.800     4.000     4.000     0.019     0.894     0.000     0.086     0.000     2.000
     2.750     2.500     1.570     1.830     1.800     1.700     3.000     4.000     0.002     0.403     0.285     0.311     0.000     2.000
     2.250     2.500     2.570     2.670     2.600     2.600     4.000     4.000     0.000     0.000     0.000     0.825     0.175     4.000
     2.750     2.500     2.000     2.170     2.600     1.400     4.000     4.000     0.000     0.139     0.323     0.536     0.002     4.000
     1.250     1.750     2.140     2.170     2.200     1.800     3.000     4.000     0.003     0.668     0.000     0.329     0.000     2.000
     2.750     2.750     1.710     1.670     1.400     1.600     4.000     4.000     0.001     0.223     0.710     0.066     0.000     3.000
     2.250     2.250     2.710     2.500     2.600     2.200     4.000     3.000     0.000     0.003     0.002     0.969     0.026     4.000
     2.500     2.000     2.290     2.500     2.600     2.600     3.000     3.000     0.000     0.001     0.000     0.962     0.037     4.000
     2.500     2.750     2.140     1.330     2.400     2.600     4.000     4.000     0.000     0.015     0.017     0.953     0.015     4.000
     1.500     1.500     1.290     1.670     2.800     2.000     3.000     4.000     0.182     0.690     0.000     0.127     0.000     2.000
     1.000     1.000     1.290     1.170     1.000     1.200     5.000     5.000     0.996     0.004     0.000     0.000     0.000     1.000
     3.000     2.500     2.710     2.830     3.400     1.800     3.000     5.000     0.000     0.000     0.011     0.450     0.539     5.000
     2.250     1.750     2.430     2.830     3.000     1.800     3.000     4.000     0.000     0.011     0.001     0.987     0.002     4.000
     1.000     1.000     2.710     1.330     1.000     1.000     1.000     5.000     0.357     0.643     0.000     0.000     0.000     2.000
     1.000     1.000     3.000     1.330     1.000     1.000     1.000     5.000     0.142     0.857     0.000     0.000     0.000     2.000
     2.000     1.000     1.430     2.000     2.000     2.100     4.000     5.000     0.101     0.705     0.000     0.195     0.000     2.000
     2.750     1.750     2.140     1.330     2.000     1.000     2.000     4.000     0.026     0.884     0.083     0.007     0.000     2.000
     2.000     2.000     2.710     2.830     2.400     2.700     5.000     4.000     0.000     0.000     0.000     0.961     0.039     4.000
     3.000     2.000     2.140     2.670     2.200     2.300     4.000     3.000     0.000     0.002     0.005     0.916     0.077     4.000
     2.750     1.750     2.000     2.170     2.600     2.600     3.000     5.000     0.000     0.003     0.000     0.986     0.010     4.000
     2.250     1.750     1.710     2.170     3.400     2.000     3.000     4.000     0.000     0.049     0.000     0.951     0.000     4.000
     2.750     3.500     3.140     2.000     1.400     2.800     2.000     4.000     0.000     0.000     0.034     0.039     0.927     5.000
     1.750     1.000     1.430     1.170     2.400     1.800     3.000     4.000     0.758     0.241     0.000     0.002     0.000     1.000
     2.500     1.250     1.570     1.830     2.600     2.000     4.000     4.000     0.011     0.476     0.000     0.513     0.000     4.000
     2.000     2.000     1.860     2.170     2.000     1.900     4.000     5.000     0.001     0.371     0.003     0.626     0.000     4.000
     1.000     3.500     2.430     1.670     2.000     2.900     1.000     3.000     0.000     0.005     0.001     0.990     0.004     4.000
     3.500     2.000     3.000     3.000     2.200     2.900     2.000     2.000     0.000     0.000     0.000     0.015     0.985     5.000
     2.750     3.000     2.290     2.330     1.800     1.600     3.000     4.000     0.000     0.011     0.819     0.163     0.007     3.000
     2.250     1.500     2.570     2.670     2.800     2.600     4.000     4.000     0.000     0.001     0.000     0.989     0.010     4.000
     4.000     3.500     3.140     2.500     2.400     1.800         *     3.000     0.000     0.000     0.179     0.001     0.820     5.000
     2.500     2.000     2.290     1.000     3.000     2.400     3.000     3.000     0.000     0.090     0.004     0.906     0.001     4.000
     2.500     2.750     2.000     1.830     2.000     1.700     4.000     4.000     0.000     0.200     0.382     0.416     0.001     4.000
     2.500     2.500     2.570     2.670     2.400     2.700     4.000     4.000     0.000     0.000     0.000     0.603     0.396     4.000
     2.500     2.500     3.290     3.170     2.800     1.000     4.000     4.000     0.000     0.006     0.432     0.514     0.049     4.000
     2.500     2.250     2.570     2.500     1.800     1.400     3.000     3.000     0.000     0.140     0.392     0.466     0.001     4.000
     2.250     2.000     2.290     2.500     2.800     1.900     3.000     4.000     0.000     0.021     0.002     0.976     0.002     4.000
     2.500     1.250     2.570     2.000     3.200     2.500     3.000     5.000     0.000     0.005     0.000     0.993     0.002     4.000
     2.000     2.750     2.710     2.670     1.600     2.100     2.000     3.000     0.000     0.008     0.030     0.935     0.026     4.000
     2.750     2.750     2.710     2.670     2.200     1.600     4.000     4.000     0.000     0.005     0.450     0.467     0.078     4.000
     1.750     1.750     2.710     2.670     2.800     2.400     3.000     4.000     0.000     0.002     0.000     0.995     0.003     4.000
     2.750     2.500     1.710     2.000     2.400     2.600     4.000     4.000     0.000     0.004     0.003     0.962     0.031     4.000
     1.750     1.500     2.710     2.670     3.000     2.600     4.000     4.000     0.000     0.001     0.000     0.997     0.002     4.000
     1.750     1.750     1.860     1.670     1.200     1.100     4.000     4.000     0.227     0.771     0.001     0.001     0.000     2.000
     1.250     1.250     1.290     1.000     1.000     1.100     4.000     4.000     0.995     0.005     0.000     0.000     0.000     1.000
     1.250     1.250     1.290     1.000     1.200     1.100     4.000     4.000     0.994     0.006     0.000     0.000     0.000     1.000
     1.500     1.000     1.140     1.170     1.800     1.100     4.000     4.000     0.990     0.010     0.000     0.000     0.000     1.000
     2.250     1.000     1.860     1.170     2.200     1.000     4.000     4.000     0.557     0.443     0.000     0.000     0.000     1.000
     1.750     1.250     1.430     1.000     1.200     1.300     4.000     4.000     0.968     0.032     0.000     0.000     0.000     1.000
     1.500     1.500     1.290     1.000     1.400     1.000     4.000     4.000     0.984     0.016     0.000     0.000     0.000     1.000
     1.250     1.000     1.000     1.170     1.800     1.000     4.000     4.000     0.997     0.003     0.000     0.000     0.000     1.000
     1.750     1.250     2.000     1.170     1.400     1.100     4.000     4.000     0.646     0.354     0.000     0.000     0.000     1.000
     1.250     1.250     1.430     1.170     1.200     1.000     4.000     4.000     0.984     0.016     0.000     0.000     0.000     1.000
     2.250     1.250     1.710     1.670     1.200     1.100     4.000     4.000     0.423     0.576     0.000     0.001     0.000     2.000
     1.250     1.750     1.570     1.000     1.400     1.200     4.000     4.000     0.922     0.078     0.000     0.000     0.000     1.000
     1.000     1.500     1.860     1.670     2.200     1.300     4.000     4.000     0.259     0.739     0.000     0.003     0.000     2.000
     1.250     1.000     1.140     1.000     1.000     1.100     4.000     4.000     0.998     0.002     0.000     0.000     0.000     1.000
     1.250     1.000     1.140     1.000     1.400     1.100     4.000     4.000     0.998     0.002     0.000     0.000     0.000     1.000
     1.250     1.500     1.430     1.000     1.400     1.000     4.000     4.000     0.981     0.019     0.000     0.000     0.000     1.000
     1.750     1.250     1.140     1.000     1.400     1.000     4.000     4.000     0.993     0.007     0.000     0.000     0.000     1.000
     1.000     1.000     1.140     1.000     1.200     1.000     5.000     4.000     0.999     0.001     0.000     0.000     0.000     1.000
     1.000     1.000     1.140     1.000     1.800     1.000     4.000     4.000     0.998     0.002     0.000     0.000     0.000     1.000
     1.750     2.000     1.570     1.000     1.400     1.000     4.000     4.000     0.824     0.176     0.000     0.000     0.000     1.000
     1.000     1.000     1.290     1.000     1.200     1.000     4.000     5.000     0.998     0.002     0.000     0.000     0.000     1.000
     2.000     2.000     2.430     2.330     2.400     2.200     3.000     4.000     0.000     0.020     0.001     0.978     0.001     4.000
     2.000     2.000     2.430     2.170     2.200     1.800     4.000     5.000     0.000     0.215     0.008     0.777     0.000     4.000
     2.250     2.500     2.290     2.000     3.000     2.000     3.000     4.000     0.000     0.020     0.006     0.969     0.005     4.000
     1.000     2.000     3.000     3.670     1.000     1.900     3.000     3.000     0.000     0.024     0.000     0.975     0.000     4.000
     3.000     2.750     2.570     2.000     3.000     2.200     2.000     3.000     0.000     0.001     0.040     0.570     0.389     4.000
     1.500     1.000     3.000     2.000     1.000     1.000     4.000     4.000     0.009     0.988     0.000     0.002     0.000     2.000
     3.000     2.000     1.140     1.170     1.600     1.100     4.000     4.000     0.613     0.367     0.019     0.001     0.000     1.000
     1.000     1.000     2.000     1.170     1.600     1.000     3.000     3.000     0.901     0.099     0.000     0.000     0.000     1.000
     1.750     3.000     2.710     1.670     2.800     1.700     2.000         *     0.000     0.122     0.085     0.791     0.001     4.000
     2.750     2.500     2.430     1.830     2.800     2.300     2.000     4.000     0.000     0.004     0.017     0.918     0.061     4.000
     2.000     2.500     2.570     1.670     1.600     1.700     4.000     4.000     0.000     0.531     0.188     0.281     0.000     2.000
     2.750     3.000     2.860     2.000     2.800     2.100     4.000     5.000     0.000     0.001     0.112     0.506     0.381     4.000
     1.500     1.500     2.430     2.170     2.000     2.100     3.000     5.000     0.000     0.311     0.000     0.688     0.000     4.000
     1.000     1.000     1.860     1.170     1.400     1.100     2.000     5.000     0.945     0.055     0.000     0.000     0.000     1.000
     3.250     3.500     2.430     3.670     3.000     1.900     1.000     5.000     0.000     0.000     0.001     0.004     0.996     5.000
     4.000     3.000     2.570     2.330     2.000     1.800     3.000     4.000     0.000     0.000     0.775     0.009     0.216     3.000
     1.000     1.000     1.570     1.500     2.600     1.400     3.000     5.000     0.754     0.246     0.000     0.000     0.000     1.000
     2.500     2.500     3.000     2.830     3.800     1.700     3.000     4.000     0.000     0.000     0.004     0.742     0.254     4.000
     1.000     1.500     1.290     1.330     1.000     1.000     4.000     4.000     0.986     0.014     0.000     0.000     0.000     1.000
     1.000     1.000     1.140     1.000     1.000     1.000     5.000     5.000     0.999     0.001     0.000     0.000     0.000     1.000
     2.000     1.000     2.570     1.000     1.000     1.000     4.000     5.000     0.387     0.613     0.000     0.000     0.000     2.000
     1.500     1.000     1.290     1.000     1.200     1.000     3.000     4.000     0.996     0.004     0.000     0.000     0.000     1.000
     2.750     2.250     2.140     2.000     2.200     2.000     3.000     5.000     0.000     0.055     0.063     0.876     0.005     4.000
     2.000     2.000     2.000     2.170     2.000     1.600     3.000     4.000     0.001     0.643     0.008     0.347     0.000     2.000
     2.000     2.000     2.430     2.000     2.600     2.000     4.000     4.000     0.000     0.090     0.002     0.908     0.000     4.000
     2.000     2.000     2.140     2.000     2.000     2.000     4.000     4.000     0.000     0.286     0.004     0.709     0.000     4.000
     2.250     1.750     1.570     1.670     2.400     1.300     4.000     5.000     0.076     0.896     0.002     0.027     0.000     2.000
     1.000     1.000     1.140     1.000     1.400     1.100     3.000     4.000     0.998     0.002     0.000     0.000     0.000     1.000
     1.000     1.000     1.290     1.170     1.200     1.100     4.000     5.000     0.996     0.004     0.000     0.000     0.000     1.000
     2.000     2.000     2.000     2.000     2.600     2.000     4.000     5.000     0.000     0.162     0.001     0.836     0.000     4.000
     1.000     1.000     1.140     1.170     1.800     1.300     3.000     2.000     0.994     0.006     0.000     0.000     0.000     1.000
     2.500     2.750     2.000     2.000     2.000     2.000     3.000     4.000     0.000     0.060     0.129     0.806     0.005     4.000
     2.250     3.000     2.290     1.000     1.000     1.000     2.000     5.000     0.005     0.237     0.757     0.001     0.000     3.000
     1.500     1.000     1.710     1.000     2.400     1.200     3.000     4.000     0.875     0.125     0.000     0.000     0.000     1.000
     2.750     3.000     2.860     2.500     2.400     2.300     4.000     3.000     0.000     0.000     0.017     0.223     0.760     5.000
     2.000     1.500     2.140     2.000     2.400     3.000     3.000     5.000     0.000     0.005     0.000     0.994     0.001     4.000
     2.750     2.000     2.000     2.830     4.000     2.500     5.000     3.000     0.000     0.000     0.000     0.830     0.170     4.000
     2.000     2.000     2.140     2.000     3.000     1.300     3.000     3.000     0.001     0.659     0.006     0.334     0.000     2.000
     1.000     1.250     2.140     2.170     3.000     2.300     3.000     4.000     0.000     0.157     0.000     0.842     0.000     4.000
     1.000     1.000     2.570     2.000     1.000     1.000     5.000     5.000     0.106     0.894     0.000     0.000     0.000     2.000
     1.000     1.000     1.430     1.170     1.000     1.000     5.000     5.000     0.995     0.005     0.000     0.000     0.000     1.000
     2.750     2.750     3.000     2.170     2.600     1.900     4.000     4.000     0.000     0.002     0.222     0.578     0.198     4.000
     3.000     3.000     2.430     3.000     2.000     2.000     3.000     3.000     0.000     0.000     0.077     0.225     0.698     5.000
     2.250     2.000     2.290     2.000     2.000     2.100     4.000     4.000     0.000     0.120     0.008     0.871     0.001     4.000
     1.500     1.750     2.290     1.830     1.200     1.700     2.000     4.000     0.014     0.944     0.001     0.041     0.000     2.000
     1.000     2.250     2.570     2.670     1.000     1.100     4.000     3.000     0.001     0.956     0.005     0.038     0.000     2.000
     1.000     1.000     2.290     1.000     1.000     1.000     3.000     4.000     0.902     0.098     0.000     0.000     0.000     1.000
     1.000     1.000     1.000     1.000     1.000     1.000     4.000     5.000     0.999     0.001     0.000     0.000     0.000     1.000
     1.500     1.500     2.430     2.830     3.200     2.700     3.000     3.000     0.000     0.001     0.000     0.998     0.001     4.000
     2.000     2.000     2.430     2.170     2.000     2.000     4.000     5.000     0.000     0.132     0.005     0.862     0.000     4.000
     1.750     2.000     2.860     2.330     3.000     1.200     4.000     5.000     0.000     0.349     0.011     0.640     0.000     4.000
     2.000     2.250     1.140     2.330     2.600     3.000     4.000     3.000     0.000     0.002     0.000     0.996     0.002     4.000
     1.000     1.000     1.290     1.000     2.200     1.400     5.000     5.000     0.987     0.013     0.000     0.000     0.000     1.000
     3.000     2.000     2.290     3.330     4.000     3.100     4.000     3.000     0.000     0.000     0.000     0.044     0.956     5.000
     3.500     2.750     2.290     1.330     1.000     1.300     2.000     3.000     0.000     0.002     0.998     0.000     0.000     3.000
     2.250     2.000     2.140     2.000     2.800     2.400     4.000     5.000     0.000     0.012     0.000     0.985     0.002     4.000
     2.000     2.500     1.140     2.500     1.000     1.500     4.000     5.000     0.032     0.860     0.018     0.090     0.000     2.000
     2.000     3.000     2.570     1.330     1.600     2.200     4.000     4.000     0.000     0.147     0.269     0.582     0.001     4.000
     2.000     1.250     1.430     1.500     1.000     1.100     4.000     5.000     0.881     0.119     0.000     0.000     0.000     1.000
     2.000     2.000     2.140     2.170     2.400     2.000     3.000     4.000     0.000     0.114     0.002     0.885     0.000     4.000
     1.750     2.500     1.860     1.330     4.000     1.900         *     4.000     0.000     0.175     0.000     0.824     0.000     4.000
     1.000     1.000     2.290     1.670     1.200     1.100     4.000     5.000     0.421     0.579     0.000     0.000     0.000     2.000
     1.000     1.000     1.860     1.830     2.600     1.600     4.000     4.000     0.181     0.804     0.000     0.015     0.000     2.000
     2.250     2.000     2.140     1.670     2.000     2.100     3.000     4.000     0.001     0.316     0.010     0.673     0.000     4.000
     3.250     2.500     2.710     3.000     1.600     2.700     3.000     3.000     0.000     0.000     0.001     0.045     0.954     5.000
     2.500     1.750     2.430     2.330     3.000     2.700     3.000     4.000     0.000     0.001     0.000     0.971     0.029     4.000
     1.250     3.000     2.140     1.830     3.400     2.500     2.000     4.000     0.000     0.005     0.000     0.993     0.001     4.000
     2.000     2.250     2.570     2.000     3.400     2.100     2.000     4.000     0.000     0.010     0.001     0.987     0.003     4.000
     2.000     2.000     2.140     2.330     2.600     2.100     3.000     3.000     0.000     0.035     0.000     0.964     0.001     4.000
     2.750     3.000     2.430     2.000     2.800     2.300     2.000     4.000     0.000     0.001     0.033     0.653     0.314     4.000
     3.000     1.250     2.290     2.330     1.800     2.600     3.000     1.000     0.000     0.007     0.001     0.982     0.010     4.000
     2.000     2.000     2.290     2.670     2.000     2.200     4.000     4.000     0.000     0.017     0.001     0.981     0.002     4.000
     2.000     1.500     2.140     2.000     1.000     1.000         *     5.000     0.052     0.942     0.003     0.002     0.000     2.000
     3.000     2.750     2.430     1.830     3.400     1.600     3.000     5.000     0.000     0.011     0.354     0.594     0.041     4.000
     2.500     2.000     2.430     2.170     2.200     1.600     5.000     5.000     0.000     0.221     0.081     0.697     0.001     4.000
     2.500     2.750     3.000     2.670     3.000     2.100     3.000     5.000     0.000     0.000     0.005     0.494     0.501     5.000
     2.000     2.250     2.430     2.670     1.400     2.000     3.000     5.000     0.000     0.056     0.014     0.928     0.002     4.000
     1.000     2.500     2.290     2.000     2.600     1.800     2.000     4.000     0.000     0.398     0.001     0.601     0.000     4.000
     2.000     1.750     2.000     1.670     2.800     1.200     4.000     5.000     0.015     0.939     0.002     0.045     0.000     2.000
     1.000     1.500     1.430     1.000     1.000     1.000     3.000     5.000     0.991     0.009     0.000     0.000     0.000     1.000
     2.750     2.500     2.570     2.670     2.400     2.400     3.000     4.000     0.000     0.000     0.004     0.587     0.409     4.000
     2.000     1.750     2.290     2.000     2.200     2.100     2.000     5.000     0.000     0.177     0.001     0.821     0.000     4.000
     2.250     2.500     2.430     2.000     3.400     2.500     4.000     5.000     0.000     0.001     0.000     0.961     0.038     4.000
     1.750     2.750     3.000     1.830     2.200     1.700     3.000     5.000     0.000     0.160     0.145     0.695     0.001     4.000
     2.000     1.750     2.140     2.500     2.800     2.200     4.000     4.000     0.000     0.015     0.000     0.985     0.001     4.000
     2.250     2.250     3.140     2.330     1.200     1.000     2.000     4.000     0.000     0.149     0.820     0.031     0.000     3.000
     3.250     2.000     2.860     2.500     2.800     3.100     2.000     5.000     0.000     0.000     0.000     0.064     0.936     5.000
     3.000     1.750     2.140     1.330     1.000     1.000     4.000     3.000     0.039     0.634     0.325     0.001     0.000     2.000
     3.000     3.000     2.570     3.000     3.000     2.900     4.000     3.000     0.000     0.000     0.000     0.008     0.992     5.000
     1.250     1.000     2.860     1.500     2.600     1.200     4.000     5.000     0.013     0.979     0.000     0.008     0.000     2.000
     1.500     1.250     2.430     2.830     2.800     2.500     3.000     4.000     0.000     0.004     0.000     0.996     0.000     4.000
     2.750     2.500     3.290     2.500     2.400     2.200     3.000     4.000     0.000     0.000     0.022     0.392     0.586     5.000
     1.000     1.000     1.570     1.170     2.000     1.000     4.000     5.000     0.972     0.028     0.000     0.000     0.000     1.000
     3.000     3.000     2.140     2.000     3.000     2.100     4.000     4.000     0.000     0.002     0.084     0.659     0.255     4.000
     1.250     1.500     1.860     1.330     1.000     1.700     5.000     4.000     0.576     0.423     0.000     0.001     0.000     1.000
     1.000     1.000     1.000     1.500     1.000     1.000     5.000     5.000     0.998     0.002     0.000     0.000     0.000     1.000
     2.000     2.500     1.860     2.000     2.400     1.700     3.000     3.000     0.000     0.370     0.016     0.613     0.000     4.000
     1.250     2.000     1.710     1.330     3.000     1.500     4.000     5.000     0.115     0.862     0.000     0.023     0.000     2.000
     2.000     2.000     2.000     1.000     1.000     1.000     4.000     5.000     0.455     0.541     0.004     0.000     0.000     2.000
     2.000     2.000     3.000     2.830     3.800     2.400     2.000     3.000     0.000     0.000     0.000     0.922     0.078     4.000
     2.250     2.500     2.430     2.000     2.200     1.100     3.000     5.000     0.000     0.467     0.399     0.134     0.000     2.000
     1.000     1.000     2.140     1.170     1.200     1.000     5.000     5.000     0.888     0.112     0.000     0.000     0.000     1.000
     2.500     2.250     2.570     2.330     2.800     1.200     4.000     5.000     0.000     0.157     0.223     0.619     0.001     4.000
     2.000     2.750     2.860     2.170     2.200     1.900     3.000         *     0.000     0.025     0.068     0.898     0.009     4.000
     3.500     3.500     3.140     2.500     1.800     2.500     3.000     3.000     0.000     0.000     0.008     0.001     0.991     5.000
     1.000     1.000     1.140     1.170     3.600     1.500     4.000     5.000     0.934     0.065     0.000     0.000     0.000     1.000
     2.000     2.500     1.710     1.670     2.200     1.200     5.000     5.000     0.020     0.924     0.023     0.034     0.000     2.000
     1.000     2.000     2.290     1.830     3.200     1.600     4.000     5.000     0.002     0.693     0.000     0.306     0.000     2.000
     2.000     2.000     2.290     2.170     2.800     1.600     3.000     5.000     0.000     0.247     0.004     0.749     0.000     4.000
