# Supplementary material for: Risk Profiles of Korean Adolescents in Relations With Contextual Factors: Implications for Multi-Tiered Systems of Support
Source: Front Psychiatry. 2022 Mar 16;13:796928. doi: 10.3389/fpsyt.2022.796928 (PMC9134854; doi:10.3389/fpsyt.2022.796928)
Supplement: Supplementary file 1 [file Data_Sheet_1.ZIP › last5.inp]

                  Title: last
                  Data: FILE IS last.csv;
                  VARIABLE:
                      NAMES=id mot act att agg soc dep a b c d e f g;
                      USEVARIABLES=mot act att agg soc dep;
                      CLASSES=c(5);
                      MISSING ARE ALL(999);
                      AUXILIARY=f(DU3STEP) g(DU3STEP);
                  ANALYSIS:
                      TYPE=MIXTURE;
                  SAVEDATA:
                      FILE IS last5.dat;
                      SAVE is cprob;
                  OUTPUT:
                      TECH1 TECH11 TECH14 TECH15;
