# Supplementary material for: Risk Profiles of Korean Adolescents in Relations With Contextual Factors: Implications for Multi-Tiered Systems of Support
Source: Front Psychiatry. 2022 Mar 16;13:796928. doi: 10.3389/fpsyt.2022.796928 (PMC9134854; doi:10.3389/fpsyt.2022.796928)
Supplement: Supplementary file 1 [file Data_Sheet_1.ZIP › last5.out]

Mplus VERSION 8.5 DEMO
MUTHEN & MUTHEN
03/29/2021   2:57 PM

INPUT INSTRUCTIONS

                    Title: last
                    Data: FILE IS last.csv;
                    VARIABLE:
                        NAMES=id mot act att agg soc dep a b c d e f g;
                        USEVARIABLES=mot act att agg soc dep;
                        CLASSES=c(5);
                        MISSING ARE ALL(999);
                        AUXILIARY=f(DU3STEP) g(DU3STEP);
                    ANALYSIS:
                        TYPE=MIXTURE;
                    SAVEDATA:
                        FILE IS last5.dat;
                        SAVE is cprob;
                    OUTPUT:
                        TECH1 TECH11 TECH14 TECH15;


*** WARNING in MODEL command
  All variables are uncorrelated with all other variables within class.
  Check that this is what is intended.
*** WARNING in OUTPUT command
  TECH15 option is not available for TYPE=MIXTURE with a single latent class
  variable.  Request for TECH15 will be ignored.
   2 WARNING(S) FOUND IN THE INPUT INSTRUCTIONS


last

SUMMARY OF ANALYSIS

Number of groups                                                 1
Number of observations                                        2590

Number of dependent variables                                    6
Number of independent variables                                  0
Number of continuous latent variables                            0
Number of categorical latent variables                           1

Observed dependent variables

  Continuous
   MOT         ACT         ATT         AGG         SOC         DEP

Observed auxiliary variables
   F           G

Categorical latent variables
   C


Estimator                                                      MLR
Information matrix                                        OBSERVED
Optimization Specifications for the Quasi-Newton Algorithm for
Continuous Outcomes
  Maximum number of iterations                                 100
  Convergence criterion                                  0.100D-05
Optimization Specifications for the EM Algorithm
  Maximum number of iterations                                 500
  Convergence criteria
    Loglikelihood change                                 0.100D-06
    Relative loglikelihood change                        0.100D-06
    Derivative                                           0.100D-05
Optimization Specifications for the M step of the EM Algorithm for
Categorical Latent variables
  Number of M step iterations                                    1
  M step convergence criterion                           0.100D-05
  Basis for M step termination                           ITERATION
Optimization Specifications for the M step of the EM Algorithm for
Censored, Binary or Ordered Categorical (Ordinal), Unordered
Categorical (Nominal) and Count Outcomes
  Number of M step iterations                                    1
  M step convergence criterion                           0.100D-05
  Basis for M step termination                           ITERATION
  Maximum value for logit thresholds                            15
  Minimum value for logit thresholds                           -15
  Minimum expected cell size for chi-square              0.100D-01
Maximum number of iterations for H1                           2000
Convergence criterion for H1                             0.100D-03
Optimization algorithm                                         EMA
Random Starts Specifications
  Number of initial stage random starts                         20
  Number of final stage optimizations                            4
  Number of initial stage iterations                            10
  Initial stage convergence criterion                    0.100D+01
  Random starts scale                                    0.500D+01
  Random seed for generating random starts                       0

Input data file(s)
  last.csv
Input data format  FREE


SUMMARY OF DATA

     Number of missing data patterns             1
     Number of y missing data patterns           1
     Number of u missing data patterns           0


COVARIANCE COVERAGE OF DATA

Minimum covariance coverage value   0.100


     PROPORTION OF DATA PRESENT FOR Y


           Covariance Coverage
              MOT           ACT           ATT           AGG           SOC
              ________      ________      ________      ________      ________
 MOT            1.000
 ACT            1.000         1.000
 ATT            1.000         1.000         1.000
 AGG            1.000         1.000         1.000         1.000
 SOC            1.000         1.000         1.000         1.000         1.000
 DEP            1.000         1.000         1.000         1.000         1.000


           Covariance Coverage
              DEP
              ________
 DEP            1.000


UNIVARIATE SAMPLE STATISTICS


     UNIVARIATE HIGHER-ORDER MOMENT DESCRIPTIVE STATISTICS

         Variable/         Mean/     Skewness/   Minimum/ % with                Percentiles
        Sample Size      Variance    Kurtosis    Maximum  Min/Max      20%/60%    40%/80%    Median

     MOT                   1.964       0.531       1.000   20.12%       1.000      1.750      2.000
            2590.000       0.549      -0.107       4.000    2.16%       2.000      2.500
     ACT                   1.950       0.302       1.000   14.75%       1.250      1.750      2.000
            2590.000       0.411      -0.295       4.000    0.39%       2.000      2.500
     ATT                   2.165      -0.060       1.000    3.98%       1.710      2.140      2.140
            2590.000       0.317      -0.017       4.000    0.31%       2.290      2.570
     AGG                   1.917       0.109       1.000   12.08%       1.330      1.830      2.000
            2590.000       0.348      -0.545       4.000    0.15%       2.170      2.500
     SOC                   2.152       0.152       1.000   13.17%       1.400      2.000      2.200
            2590.000       0.561      -0.608       4.000    1.39%       2.400      2.800
     DEP                   1.799       0.617       1.000   15.60%       1.100      1.600      1.800
            2590.000       0.407       0.032       4.000    0.46%       2.000      2.300

RANDOM STARTS RESULTS RANKED FROM THE BEST TO THE WORST LOGLIKELIHOOD VALUES

Final stage loglikelihood values at local maxima, seeds, and initial stage start numbers:

          -12682.778  637345           19
          -12684.575  285380           1
          -12684.575  608496           4
          -12684.575  27071            15


     WARNING:  THE BEST LOGLIKELIHOOD VALUE WAS NOT REPLICATED.  THE
     SOLUTION MAY NOT BE TRUSTWORTHY DUE TO LOCAL MAXIMA.  INCREASE THE
     NUMBER OF RANDOM STARTS.


THE MODEL ESTIMATION TERMINATED NORMALLY


MODEL FIT INFORMATION

Number of Free Parameters                       40

Loglikelihood

          H0 Value                      -12682.778
          H0 Scaling Correction Factor      1.7248
            for MLR

Information Criteria

          Akaike (AIC)                   25445.557
          Bayesian (BIC)                 25679.933
          Sample-Size Adjusted BIC       25552.842
            (n* = (n + 2) / 24)


FINAL CLASS COUNTS AND PROPORTIONS FOR THE LATENT CLASSES
BASED ON THE ESTIMATED MODEL

    Latent
   Classes

       1        490.49579          0.18938
       2        714.08581          0.27571
       3        161.03325          0.06217
       4        992.12283          0.38306
       5        232.26233          0.08968


FINAL CLASS COUNTS AND PROPORTIONS FOR THE LATENT CLASSES
BASED ON ESTIMATED POSTERIOR PROBABILITIES

    Latent
   Classes

       1        490.49579          0.18938
       2        714.08581          0.27571
       3        161.03325          0.06217
       4        992.12283          0.38306
       5        232.26233          0.08968


FINAL CLASS COUNTS AND PROPORTIONS FOR THE LATENT CLASSES
BASED ON THEIR MOST LIKELY LATENT CLASS MEMBERSHIP

Class Counts and Proportions

    Latent
   Classes

       1              483          0.18649
       2              691          0.26680
       3              139          0.05367
       4             1069          0.41274
       5              208          0.08031


CLASSIFICATION QUALITY

     Entropy                         0.754


Average Latent Class Probabilities for Most Likely Latent Class Membership (Row)
by Latent Class (Column)

           1        2        3        4        5

    1   0.888    0.111    0.000    0.000    0.000
    2   0.088    0.798    0.025    0.090    0.000
    3   0.001    0.070    0.812    0.091    0.026
    4   0.001    0.093    0.025    0.836    0.045
    5   0.000    0.000    0.018    0.114    0.868


Classification Probabilities for the Most Likely Latent Class Membership (Column)
by Latent Class (Row)

           1        2        3        4        5

    1   0.875    0.123    0.000    0.002    0.000
    2   0.075    0.772    0.014    0.139    0.000
    3   0.001    0.107    0.701    0.168    0.023
    4   0.000    0.062    0.013    0.901    0.024
    5   0.000    0.000    0.016    0.207    0.777


Logits for the Classification Probabilities for the Most Likely Latent Class Membership (Column)
by Latent Class (Row)

              1        2        3        4        5

    1     13.682   11.723    5.150    7.475    0.000
    2      9.092   11.421    7.390    9.708    0.000
    3     -3.269    1.539    3.416    1.987    0.000
    4     -5.369    0.960   -0.633    3.629    0.000
    5    -13.564  -11.157   -3.893   -1.324    0.000


MODEL RESULTS

                                                    Two-Tailed
                    Estimate       S.E.  Est./S.E.    P-Value

Latent Class 1

 Means
    MOT                1.284      0.036     36.105      0.000
    ACT                1.302      0.035     37.257      0.000
    ATT                1.439      0.045     32.084      0.000
    AGG                1.215      0.019     64.195      0.000
    SOC                1.523      0.044     34.287      0.000
    DEP                1.178      0.020     59.158      0.000

 Variances
    MOT                0.263      0.018     14.388      0.000
    ACT                0.219      0.010     21.200      0.000
    ATT                0.161      0.008     21.269      0.000
    AGG                0.164      0.007     22.764      0.000
    SOC                0.372      0.013     28.235      0.000
    DEP                0.162      0.024      6.889      0.000

Latent Class 2

 Means
    MOT                1.680      0.049     34.283      0.000
    ACT                1.759      0.042     41.883      0.000
    ATT                2.109      0.038     55.754      0.000
    AGG                1.738      0.112     15.570      0.000
    SOC                1.943      0.139     14.007      0.000
    DEP                1.463      0.150      9.762      0.000

 Variances
    MOT                0.263      0.018     14.388      0.000
    ACT                0.219      0.010     21.200      0.000
    ATT                0.161      0.008     21.269      0.000
    AGG                0.164      0.007     22.764      0.000
    SOC                0.372      0.013     28.235      0.000
    DEP                0.162      0.024      6.889      0.000

Latent Class 3

 Means
    MOT                2.895      0.119     24.265      0.000
    ACT                2.671      0.108     24.661      0.000
    ATT                2.562      0.101     25.271      0.000
    AGG                1.908      0.146     13.067      0.000
    SOC                1.742      0.162     10.779      0.000
    DEP                1.434      0.102     14.040      0.000

 Variances
    MOT                0.263      0.018     14.388      0.000
    ACT                0.219      0.010     21.200      0.000
    ATT                0.161      0.008     21.269      0.000
    AGG                0.164      0.007     22.764      0.000
    SOC                0.372      0.013     28.235      0.000
    DEP                0.162      0.024      6.889      0.000

Latent Class 4

 Means
    MOT                2.086      0.140     14.878      0.000
    ACT                2.094      0.113     18.476      0.000
    ATT                2.362      0.077     30.829      0.000
    AGG                2.231      0.079     28.215      0.000
    SOC                2.533      0.074     34.182      0.000
    DEP                2.199      0.080     27.355      0.000

 Variances
    MOT                0.263      0.018     14.388      0.000
    ACT                0.219      0.010     21.200      0.000
    ATT                0.161      0.008     21.269      0.000
    AGG                0.164      0.007     22.764      0.000
    SOC                0.372      0.013     28.235      0.000
    DEP                0.162      0.024      6.889      0.000

Latent Class 5

 Means
    MOT                3.102      0.260     11.923      0.000
    ACT                2.786      0.189     14.722      0.000
    ATT                2.756      0.086     31.963      0.000
    AGG                2.617      0.074     35.292      0.000
    SOC                2.784      0.062     45.154      0.000
    DEP                2.690      0.102     26.261      0.000

 Variances
    MOT                0.263      0.018     14.388      0.000
    ACT                0.219      0.010     21.200      0.000
    ATT                0.161      0.008     21.269      0.000
    AGG                0.164      0.007     22.764      0.000
    SOC                0.372      0.013     28.235      0.000
    DEP                0.162      0.024      6.889      0.000

Categorical Latent Variables

 Means
    C#1                0.748      0.570      1.311      0.190
    C#2                1.123      0.667      1.685      0.092
    C#3               -0.366      0.498     -0.736      0.462
    C#4                1.452      0.438      3.317      0.001


QUALITY OF NUMERICAL RESULTS

     Condition Number for the Information Matrix              0.216E-03
       (ratio of smallest to largest eigenvalue)


EQUALITY TESTS OF MEANS ACROSS CLASSES USING THE 3-STEP PROCEDURE
WITH 4 DEGREE(S) OF FREEDOM FOR THE OVERALL TEST

F
                          Mean       S.E.                          Mean       S.E.

  Class 1                3.903      0.057  Class 2                3.612      0.057
  Class 3                2.914      0.101  Class 4                3.263      0.036
  Class 5                2.835      0.081

                    Chi-Square     P-Value                   Chi-Square     P-Value

  Overall test         261.504      0.000  Class 1 vs. 2          8.684      0.003
  Class 1 vs. 3         78.690      0.000  Class 1 vs. 4        106.295      0.000
  Class 1 vs. 5        113.541      0.000  Class 2 vs. 3         31.442      0.000
  Class 2 vs. 4         21.139      0.000  Class 2 vs. 5         65.469      0.000
  Class 3 vs. 4         10.128      0.001  Class 3 vs. 5          0.357      0.550
  Class 4 vs. 5         20.648      0.000

  Final Class Counts and Proportions for the Latent Class Patterns
  Based On Estimated Posterior Probabilities for F:  Step 1 vs. Step 3

    Latent
   Classes             Step 1                     Step 3

       1        490.49579   0.18938        469.01622   0.18981
       2        714.08581   0.27571        677.17771   0.27405
       3        161.03325   0.06217        153.08176   0.06195
       4        992.12283   0.38306        950.38833   0.38462
       5        232.26233   0.08968        221.33598   0.08957

  Classification Probabilities for the Step 1 Most Likely Latent Class Membership (Row)
  by Step 3 Most Likely Latent Class Membership (Column) for F

           1        2        3        4        5

    1   1.000    0.000    0.000    0.000    0.000
    2   0.000    1.000    0.000    0.000    0.000
    3   0.000    0.000    1.000    0.000    0.000
    4   0.000    0.000    0.000    1.000    0.000
    5   0.000    0.000    0.000    0.000    1.000

G
                          Mean       S.E.                          Mean       S.E.

  Class 1                4.700      0.033  Class 2                4.062      0.046
  Class 3                4.010      0.161  Class 4                3.945      0.035
  Class 5                3.327      0.092

                    Chi-Square     P-Value                   Chi-Square     P-Value

  Overall test         441.114      0.000  Class 1 vs. 2        111.956      0.000
  Class 1 vs. 3         17.691      0.000  Class 1 vs. 4        254.220      0.000
  Class 1 vs. 5        198.983      0.000  Class 2 vs. 3          0.085      0.770
  Class 2 vs. 4          3.389      0.066  Class 2 vs. 5         56.622      0.000
  Class 3 vs. 4          0.147      0.701  Class 3 vs. 5         11.693      0.001
  Class 4 vs. 5         35.876      0.000

  Final Class Counts and Proportions for the Latent Class Patterns
  Based On Estimated Posterior Probabilities for G:  Step 1 vs. Step 3

    Latent
   Classes             Step 1                     Step 3

       1        490.49579   0.18938        475.35218   0.18612
       2        714.08581   0.27571        721.50253   0.28250
       3        161.03325   0.06217        156.18525   0.06115
       4        992.12283   0.38306        974.66513   0.38162
       5        232.26233   0.08968        226.29490   0.08860

  Classification Probabilities for the Step 1 Most Likely Latent Class Membership (Row)
  by Step 3 Most Likely Latent Class Membership (Column) for G

           1        2        3        4        5

    1   0.909    0.091    0.000    0.000    0.000
    2   0.000    1.000    0.000    0.000    0.000
    3   0.000    0.000    1.000    0.000    0.000
    4   0.000    0.000    0.000    0.995    0.005
    5   0.000    0.000    0.000    0.000    1.000


TECHNICAL 1 OUTPUT


     PARAMETER SPECIFICATION FOR LATENT CLASS 1


           NU
              MOT           ACT           ATT           AGG           SOC
              ________      ________      ________      ________      ________
                    1             2             3             4             5


           NU
              DEP
              ________
                    6


           THETA
              MOT           ACT           ATT           AGG           SOC
              ________      ________      ________      ________      ________
 MOT                7
 ACT                0             8
 ATT                0             0             9
 AGG                0             0             0            10
 SOC                0             0             0             0            11
 DEP                0             0             0             0             0


           THETA
              DEP
              ________
 DEP               12


     PARAMETER SPECIFICATION FOR LATENT CLASS 2


           NU
              MOT           ACT           ATT           AGG           SOC
              ________      ________      ________      ________      ________
                   13            14            15            16            17


           NU
              DEP
              ________
                   18


           THETA
              MOT           ACT           ATT           AGG           SOC
              ________      ________      ________      ________      ________
 MOT                7
 ACT                0             8
 ATT                0             0             9
 AGG                0             0             0            10
 SOC                0             0             0             0            11
 DEP                0             0             0             0             0


           THETA
              DEP
              ________
 DEP               12


     PARAMETER SPECIFICATION FOR LATENT CLASS 3


           NU
              MOT           ACT           ATT           AGG           SOC
              ________      ________      ________      ________      ________
                   19            20            21            22            23


           NU
              DEP
              ________
                   24


           THETA
              MOT           ACT           ATT           AGG           SOC
              ________      ________      ________      ________      ________
 MOT                7
 ACT                0             8
 ATT                0             0             9
 AGG                0             0             0            10
 SOC                0             0             0             0            11
 DEP                0             0             0             0             0


           THETA
              DEP
              ________
 DEP               12


     PARAMETER SPECIFICATION FOR LATENT CLASS 4


           NU
              MOT           ACT           ATT           AGG           SOC
              ________      ________      ________      ________      ________
                   25            26            27            28            29


           NU
              DEP
              ________
                   30


           THETA
              MOT           ACT           ATT           AGG           SOC
              ________      ________      ________      ________      ________
 MOT                7
 ACT                0             8
 ATT                0             0             9
 AGG                0             0             0            10
 SOC                0             0             0             0            11
 DEP                0             0             0             0             0


           THETA
              DEP
              ________
 DEP               12


     PARAMETER SPECIFICATION FOR LATENT CLASS 5


           NU
              MOT           ACT           ATT           AGG           SOC
              ________      ________      ________      ________      ________
                   31            32            33            34            35


           NU
              DEP
              ________
                   36


           THETA
              MOT           ACT           ATT           AGG           SOC
              ________      ________      ________      ________      ________
 MOT                7
 ACT                0             8
 ATT                0             0             9
 AGG                0             0             0            10
 SOC                0             0             0             0            11
 DEP                0             0             0             0             0


           THETA
              DEP
              ________
 DEP               12


     PARAMETER SPECIFICATION FOR LATENT CLASS REGRESSION MODEL PART


           ALPHA(C)
              C#1           C#2           C#3           C#4           C#5
              ________      ________      ________      ________      ________
                   37            38            39            40             0


     STARTING VALUES FOR LATENT CLASS 1


           NU
              MOT           ACT           ATT           AGG           SOC
              ________      ________      ________      ________      ________
                0.482         0.667         1.039         0.737         0.654


           NU
              DEP
              ________
                0.523


           THETA
              MOT           ACT           ATT           AGG           SOC
              ________      ________      ________      ________      ________
 MOT            0.274
 ACT            0.000         0.206
 ATT            0.000         0.000         0.159
 AGG            0.000         0.000         0.000         0.174
 SOC            0.000         0.000         0.000         0.000         0.280
 DEP            0.000         0.000         0.000         0.000         0.000


           THETA
              DEP
              ________
 DEP            0.203


     STARTING VALUES FOR LATENT CLASS 2


           NU
              MOT           ACT           ATT           AGG           SOC
              ________      ________      ________      ________      ________
                1.223         1.308         1.602         1.327         1.403


           NU
              DEP
              ________
                1.161


           THETA
              MOT           ACT           ATT           AGG           SOC
              ________      ________      ________      ________      ________
 MOT            0.274
 ACT            0.000         0.206
 ATT            0.000         0.000         0.159
 AGG            0.000         0.000         0.000         0.174
 SOC            0.000         0.000         0.000         0.000         0.280
 DEP            0.000         0.000         0.000         0.000         0.000


           THETA
              DEP
              ________
 DEP            0.203


     STARTING VALUES FOR LATENT CLASS 3


           NU
              MOT           ACT           ATT           AGG           SOC
              ________      ________      ________      ________      ________
                1.964         1.950         2.165         1.917         2.152


           NU
              DEP
              ________
                1.799


           THETA
              MOT           ACT           ATT           AGG           SOC
              ________      ________      ________      ________      ________
 MOT            0.274
 ACT            0.000         0.206
 ATT            0.000         0.000         0.159
 AGG            0.000         0.000         0.000         0.174
 SOC            0.000         0.000         0.000         0.000         0.280
 DEP            0.000         0.000         0.000         0.000         0.000


           THETA
              DEP
              ________
 DEP            0.203


     STARTING VALUES FOR LATENT CLASS 4


           NU
              MOT           ACT           ATT           AGG           SOC
              ________      ________      ________      ________      ________
                2.704         2.591         2.728         2.507         2.901


           NU
              DEP
              ________
                2.437


           THETA
              MOT           ACT           ATT           AGG           SOC
              ________      ________      ________      ________      ________
 MOT            0.274
 ACT            0.000         0.206
 ATT            0.000         0.000         0.159
 AGG            0.000         0.000         0.000         0.174
 SOC            0.000         0.000         0.000         0.000         0.280
 DEP            0.000         0.000         0.000         0.000         0.000


           THETA
              DEP
              ________
 DEP            0.203


     STARTING VALUES FOR LATENT CLASS 5


           NU
              MOT           ACT           ATT           AGG           SOC
              ________      ________      ________      ________      ________
                3.445         3.233         3.292         3.097         3.650


           NU
              DEP
              ________
                3.075


           THETA
              MOT           ACT           ATT           AGG           SOC
              ________      ________      ________      ________      ________
 MOT            0.274
 ACT            0.000         0.206
 ATT            0.000         0.000         0.159
 AGG            0.000         0.000         0.000         0.174
 SOC            0.000         0.000         0.000         0.000         0.280
 DEP            0.000         0.000         0.000         0.000         0.000


           THETA
              DEP
              ________
 DEP            0.203


     STARTING VALUES FOR LATENT CLASS REGRESSION MODEL PART


           ALPHA(C)
              C#1           C#2           C#3           C#4           C#5
              ________      ________      ________      ________      ________
                0.000         0.000         0.000         0.000         0.000


TECHNICAL 11 OUTPUT

     Random Starts Specifications for the k-1 Class Analysis Model
        Number of initial stage random starts                  20
        Number of final stage optimizations                     4


     VUONG-LO-MENDELL-RUBIN LIKELIHOOD RATIO TEST FOR 4 (H0) VERSUS 5 CLASSES

          H0 Loglikelihood Value                       -12819.365
          2 Times the Loglikelihood Difference            273.174
          Difference in the Number of Parameters                7
          Mean                                            206.382
          Standard Deviation                              352.128
          P-Value                                          0.2694

     LO-MENDELL-RUBIN ADJUSTED LRT TEST

          Value                                           268.297
          P-Value                                          0.2735


TECHNICAL 14 OUTPUT

     Random Starts Specifications for the k-1 Class Analysis Model
        Number of initial stage random starts                  20
        Number of final stage optimizations                     4

     Random Starts Specification for the k-1 Class Model for Generated Data
        Number of initial stage random starts                   0
        Number of final stage optimizations for the
           initial stage random starts                          0
     Random Starts Specification for the k Class Model for Generated Data
        Number of initial stage random starts                  40
        Number of final stage optimizations                     8
     Number of bootstrap draws requested                   Varies


     PARAMETRIC BOOTSTRAPPED LIKELIHOOD RATIO TEST FOR 4 (H0) VERSUS 5 CLASSES

          H0 Loglikelihood Value                       -12819.365
          2 Times the Loglikelihood Difference            273.174
          Difference in the Number of Parameters                7
          Approximate P-Value                              0.0000
          Successful Bootstrap Draws                            5

     WARNING:  OF THE 5 BOOTSTRAP DRAWS, 3 DRAWS HAD BOTH A SMALLER LRT VALUE THAN THE
     OBSERVED LRT VALUE AND NOT A REPLICATED BEST LOGLIKELIHOOD VALUE FOR THE 5-CLASS MODEL.
     THIS MEANS THAT THE P-VALUE MAY NOT BE TRUSTWORTHY DUE TO LOCAL MAXIMA.
     INCREASE THE NUMBER OF RANDOM STARTS USING THE LRTSTARTS OPTION.


SAVEDATA INFORMATION


  Save file
    last5.dat

  Order and format of variables

    MOT            F10.3
    ACT            F10.3
    ATT            F10.3
    AGG            F10.3
    SOC            F10.3
    DEP            F10.3
    F              F10.3
    G              F10.3
    CPROB1         F10.3
    CPROB2         F10.3
    CPROB3         F10.3
    CPROB4         F10.3
    CPROB5         F10.3
    C              F10.3

  Save file format
    14F10.3

  Save file record length    10000

  Save missing symbol        *


DIAGRAM INFORMATION

  Mplus diagrams are currently not available for Mixture analysis.
  No diagram output was produced.


     Beginning Time:  14:57:52
        Ending Time:  14:58:25
       Elapsed Time:  00:00:33


Mplus VERSION 8.5 DEMO has the following limitations:
  Maximum number of dependent variables: 6
  Maximum number of independent variables: 2
  Maximum number of between variables: 2
  Maximum number of continuous latent variables in time series analysis: 2


MUTHEN & MUTHEN
3463 Stoner Ave.
Los Angeles, CA  90066

Tel: (310) 391-9971
Fax: (310) 391-8971
Web: www.StatModel.com
Support: Support@StatModel.com

Copyright (c) 1998-2020 Muthen & Muthen
